# Supplementary material for: Improved chromosome-level genome assembly of the American cockroach, Periplaneta americana
Source: G3 (Bethesda). 2025 Oct 22;16(1):jkaf247. doi: 10.1093/g3journal/jkaf247 (PMC12774602; doi:10.1093/g3journal/jkaf247)
Supplement: jkaf247_Supplementary_Data [file jkaf247_supplementary_data.zip]

Archive with 13 entries (13 files):
- Supplemental_Figure_1_G3-2025-406135.pdf
- Supplemental_Figure_2_G3-2025-406135.pdf
- Supplemental_Figure_3_G3-2025-406135.pdf
- Supplemental_Figure_4_G3-2025-406135.pdf
- Supplemental_Figure_5_G3-2025-406135.pdf
- Supplemental_Figure_6_G3-2025-406135.pdf
- Supplemental_Figure_7_G3-2025-406135.pdf
- Supplemental_Figure_8_G3-2025-406135.pdf
- Supplemental_File_1_G3-2025-406135.xlsx
- Supplemental_File_2_G3-2025-406135.xlsx
- Supplemental_File_3_G3-2025-406135.xlsx
- Supplemental_Table_1_G3-2025-406135.xlsx
- Supplemental_Table_2_G3-2025-406135.xlsx
