# Supplementary material for: Improved chromosome-level genome assembly of the American cockroach, Periplaneta americana
Source: G3 (Bethesda). 2025 Oct 22;16(1):jkaf247. doi: 10.1093/g3journal/jkaf247 (PMC12774602; doi:10.1093/g3journal/jkaf247)
Supplement: jkaf247_Supplementary_Data [file jkaf247_supplementary_data.zip › Supplemental_File_1_G3-2025-406135.xlsx]

## Sheet: Summary
	Supplementary File 1
	This document tracks filtering decisions made for the contigs comprising this genome assembly.
	Sheet	Programs	Notes
	1. Unfiltered primary assembly	hifiasm v0.19.6-r595	Primary assembly was generated in HiC mode with PacBio and HiC sequencing data. Contig coverage was output by hifiasm
			Removed contigs with coverage values of less than 6 or more than 30
			Initial Genome Statistics
				Contig #	1818
				Total Length	3360772403
				Half Length	1.68039e+09
				N50	40169586
			Post-Filtering Genome Statistics
				Contig #	270
				Total Length	3232698003
				Half Length	1.61635e+09
				N50	42422338
	2. Contaminant filtering	RepeatMasker v4.1.5, Kraken v2.1.3	Separated individual contigs into fasta files to mask repeats
			For contamination detection, split each contig into 100bp fragments with 50bp overlap
				removed 19 Blattabacterium (endosymbiont) contigs
				removed 8 contigs with high masking percents and/or low "unclassified" status
			Post-Filtering Genome Statistics
				Contig #	243
				Total Length	3231541618
				Half Length	1615770809
				N50	42422338
	2b. Removed contigs	Kraken v2.1.3	Ran Kraken2 on fragmented contigs which had been filtered out due to PacBio coverage
	3. Final contig statistics	Arima Genomics HiC pipeline, Hisat2, BUSCO v5.5.0, SAMtools v1.16.1, YaHS v1.1, juicer_tools.1.9.9
			HiC data mapped according to instructions found here:
				https://github.com/ArimaGenomics/mapping_pipeline
				Coverage data was obtained from final BAM file with 'samtools coverage'
			RNA reads from midgut, hindgut, and fat body tissues (8 libraries each; 24 total libraries) were aligned to the assembly with Hisat2
				Resulting BAM files were combined by tissue with 'samtools merge' and coverage data per contig was obtained on the combined file with 'samtools coverage'
			BUSCO was run on the assembly here to identify ortholog distribution across contigs
			YaHS was used to scaffold these contigs, with the first 17 considered chromosome-scale. Putative chromosomal scaffolds are highlighted green. Contigs split over multiple scaffolds are highlighted yellow.
	3b. BUSCO table (contig)	BUSCO v5.5.0
			Results of BUSCO when used with the contig-level assembly; source of "BUSCO" columns on page 3.

## Sheet: 1. Unfiltered primary assembly
Contig	Length	PacBioCoverage	Status
ptg000001l	57219814	15	Kept
ptg000002l	13282768	16	Kept
ptg000003l	42510274	17	Kept
ptg000004l	72827401	19	Kept
ptg000005l	135338112	14	Kept
ptg000006l	16873318	14	Kept
ptg000007l	40169586	14	Kept
ptg000008l	16919051	27	Kept
ptg000009l	91186076	16	Kept
ptg000010l	32650224	17	Kept
ptg000011l	231849	1	Removed
ptg000012l	132519296	14	Kept
ptg000013l	40649867	14	Kept
ptg000014l	20437194	16	Kept
ptg000015l	28578764	17	Kept
ptg000016l	88931262	25	Kept
ptg000017l	38646894	19	Kept
ptg000018l	4592729	14	Kept
ptg000019l	17174405	15	Kept
ptg000020l	15728056	14	Kept
ptg000021l	42852383	17	Kept
ptg000022l	17932690	18	Kept
ptg000023l	353985	2	Removed
ptg000024l	19618170	16	Kept
ptg000025l	89751722	15	Kept
ptg000026l	39873843	26	Kept
ptg000027l	12233741	14	Kept
ptg000028l	18535616	18	Kept
ptg000029l	42422338	15	Kept
ptg000030l	32729279	14	Kept
ptg000031l	36174022	15	Kept
ptg000032l	4145930	13	Kept
ptg000033l	14395486	14	Kept
ptg000034l	19930289	13	Kept
ptg000035l	151499	5	Removed
ptg000036l	11932986	26	Kept
ptg000037l	17918617	14	Kept
ptg000038l	46946756	18	Kept
ptg000039l	3706123	24	Kept
ptg000040l	82443989	13	Kept
ptg000041l	106258064	18	Kept
ptg000042l	18544193	23	Kept
ptg000043l	9547099	24	Kept
ptg000044l	32268917	14	Kept
ptg000045l	8606396	13	Kept
ptg000046l	10355096	14	Kept
ptg000047l	31284150	18	Kept
ptg000048l	27996924	18	Kept
ptg000049l	45414032	24	Kept
ptg000050l	5537290	14	Kept
ptg000051l	75882670	18	Kept
ptg000052l	31196882	13	Kept
ptg000053l	24613867	16	Kept
ptg000054l	2582140	26	Kept
ptg000055l	77837	2	Removed
ptg000056l	24767610	13	Kept
ptg000057l	25328810	20	Kept
ptg000058l	8630847	15	Kept
ptg000059l	2239886	18	Kept
ptg000060l	2604738	15	Kept
ptg000061l	79938189	19	Kept
ptg000062l	55706208	20	Kept
ptg000063l	9945654	19	Kept
ptg000064l	4347103	18	Kept
ptg000065l	9544641	25	Kept
ptg000066l	22282235	17	Kept
ptg000067l	708058	9	Kept
ptg000068l	7230731	26	Kept
ptg000069l	16971208	13	Kept
ptg000070l	23406	1	Removed
ptg000071l	14936521	14	Kept
ptg000072l	29614868	14	Kept
ptg000073l	96845	359	Removed
ptg000074l	30111589	13	Kept
ptg000075l	21905426	16	Kept
ptg000076l	96345	2	Removed
ptg000077l	94693	1	Removed
ptg000078l	66630940	18	Kept
ptg000079l	8957762	23	Kept
ptg000080l	29311535	13	Kept
ptg000081l	54583555	14	Kept
ptg000082l	112274525	18	Kept
ptg000083l	73547682	16	Kept
ptg000084l	11800767	23	Kept
ptg000085l	3190163	17	Kept
ptg000086l	55717	1	Removed
ptg000087l	8088333	19	Kept
ptg000088l	6196911	26	Kept
ptg000089l	10251858	13	Kept
ptg000090l	6204935	26	Kept
ptg000091l	7375858	17	Kept
ptg000092l	70731	2	Removed
ptg000093l	80744	4	Removed
ptg000094l	255010	6	Kept
ptg000095l	195501	6	Kept
ptg000096l	16978523	20	Kept
ptg000097l	99238	1	Removed
ptg000098l	2927374	26	Kept
ptg000099l	1646935	15	Kept
ptg000100l	26049917	13	Kept
ptg000101l	13867497	19	Kept
ptg000102l	106092	3	Removed
ptg000103l	5854401	19	Kept
ptg000104l	4065475	19	Kept
ptg000105l	2739326	13	Kept
ptg000106l	10597357	14	Kept
ptg000107l	33028909	14	Kept
ptg000108l	87902	1	Removed
ptg000109l	10877705	14	Kept
ptg000110l	111532	5	Removed
ptg000111l	75504	3	Removed
ptg000112l	45829	1	Removed
ptg000113l	17401153	15	Kept
ptg000114l	6579531	25	Kept
ptg000115l	2739579	12	Kept
ptg000116l	114305	2	Removed
ptg000117l	2424385	14	Kept
ptg000118l	220181	2	Removed
ptg000119l	6552106	15	Kept
ptg000120l	9197096	17	Kept
ptg000121l	13171715	12	Kept
ptg000122l	5776114	18	Kept
ptg000123l	84617	2	Removed
ptg000124l	135613	2	Removed
ptg000125l	10465399	27	Kept
ptg000126l	74434	1	Removed
ptg000127l	55430	1	Removed
ptg000128l	4950084	26	Kept
ptg000129l	9331564	13	Kept
ptg000130l	14890642	22	Kept
ptg000131l	10924241	19	Kept
ptg000132l	15931580	15	Kept
ptg000133l	135743	3	Removed
ptg000134l	884329	12	Kept
ptg000135l	9299947	14	Kept
ptg000136l	2998368	19	Kept
ptg000137l	1649009	19	Kept
ptg000138l	6814229	24	Kept
ptg000139l	1122543	12	Kept
ptg000140l	28371	2	Removed
ptg000141l	965444	12	Kept
ptg000142l	53283351	13	Kept
ptg000143l	46515	1	Removed
ptg000144l	44084	1	Removed
ptg000145l	54435	3	Removed
ptg000146l	1468177	14	Kept
ptg000147l	3178191	25	Kept
ptg000148l	14130971	21	Kept
ptg000149l	5063151	16	Kept
ptg000150l	1098865	27	Kept
ptg000151l	8334859	19	Kept
ptg000152l	2403693	13	Kept
ptg000153l	9360033	15	Kept
ptg000154l	452790	4	Removed
ptg000155l	53781	3	Removed
ptg000156l	1499708	13	Kept
ptg000157l	3936691	23	Kept
ptg000158l	47543	1	Removed
ptg000159l	16264053	14	Kept
ptg000160l	11867585	26	Kept
ptg000161l	6217894	25	Kept
ptg000162l	312926	5	Removed
ptg000163l	80968	2	Removed
ptg000164l	2401502	13	Kept
ptg000165l	118874	2	Removed
ptg000166l	7144884	17	Kept
ptg000167l	2305271	15	Kept
ptg000168l	55621	1	Removed
ptg000169l	35621	2	Removed
ptg000170l	1057713	9	Kept
ptg000171l	41293	3	Removed
ptg000172l	450863	3	Removed
ptg000173l	39214	5	Removed
ptg000174l	122701	2	Removed
ptg000175l	58380	1	Removed
ptg000176l	5950459	13	Kept
ptg000177l	240209	2	Removed
ptg000178l	9272443	13	Kept
ptg000179l	1265629	12	Kept
ptg000180l	1250241	5	Removed
ptg000181l	2214215	18	Kept
ptg000182l	51228	1	Removed
ptg000183l	2047642	13	Kept
ptg000184l	67866	1	Removed
ptg000185l	4565481	13	Kept
ptg000186l	6451698	12	Kept
ptg000187l	1816376	28	Kept
ptg000188l	213963	2	Removed
ptg000189l	205928	3	Removed
ptg000190l	73693	2	Removed
ptg000191l	60383	2	Removed
ptg000192l	465379	2	Removed
ptg000193l	226418	5	Removed
ptg000194l	43036	2	Removed
ptg000195l	2521643	17	Kept
ptg000196l	148465	2	Removed
ptg000197l	2300510	26	Kept
ptg000198l	2451017	13	Kept
ptg000199l	138803	1	Removed
ptg000200l	104151	3	Removed
ptg000201l	12590670	14	Kept
ptg000202l	122235	1	Removed
ptg000203l	2078653	13	Kept
ptg000204l	76110	1	Removed
ptg000205l	58530	1	Removed
ptg000206l	94467	1	Removed
ptg000207l	1861265	14	Kept
ptg000208l	1563402	12	Kept
ptg000209l	60290	1	Removed
ptg000210l	52023	21	Kept
ptg000211l	204302	2	Removed
ptg000212l	531926	13	Kept
ptg000213l	70147	1	Removed
ptg000214l	343452	2	Removed
ptg000215l	206926	2	Removed
ptg000216l	144961	2	Removed
ptg000217l	53989	5	Removed
ptg000218l	73828	2	Removed
ptg000219l	125154	3	Removed
ptg000220l	9703919	16	Kept
ptg000221l	59196	1	Removed
ptg000222l	445588	6	Kept
ptg000223l	411149	8	Kept
ptg000224l	54226	1	Removed
ptg000225l	149351	1	Removed
ptg000226l	93359	5	Removed
ptg000227l	69128	2	Removed
ptg000228l	2080966	23	Kept
ptg000229l	99982	2	Removed
ptg000230l	3004931	13	Kept
ptg000231l	603144	14	Kept
ptg000232l	99117	1	Removed
ptg000233l	100459	4	Removed
ptg000234l	294995	4	Removed
ptg000235l	1474826	12	Kept
ptg000236l	30347	1	Removed
ptg000237l	126462	2	Removed
ptg000238l	56973	1	Removed
ptg000239l	219405	8	Kept
ptg000240l	133998	2	Removed
ptg000241l	6498090	15	Kept
ptg000242l	157463	2	Removed
ptg000243l	59157	299	Removed
ptg000244l	1292117	13	Kept
ptg000245l	53076	2	Removed
ptg000246l	118719	2	Removed
ptg000247l	141758	1	Removed
ptg000248l	177706	2	Removed
ptg000249l	79484	1	Removed
ptg000250l	243849	4	Removed
ptg000251l	4257474	12	Kept
ptg000252l	104511	3	Removed
ptg000253l	88940	3	Removed
ptg000254l	39957	1	Removed
ptg000255l	45531	1	Removed
ptg000256l	705248	26	Kept
ptg000257l	811658	26	Kept
ptg000258l	41216	1	Removed
ptg000259l	102684	2	Removed
ptg000260l	74460	354	Removed
ptg000261l	4383662	14	Kept
ptg000262l	50907	1	Removed
ptg000263l	49638	1	Removed
ptg000264l	156522	1	Removed
ptg000265l	93280	2	Removed
ptg000266l	86534	2	Removed
ptg000267l	2595199	17	Kept
ptg000268l	544982	5	Removed
ptg000269l	84130	6	Kept
ptg000270l	60698	1	Removed
ptg000271l	82601	2	Removed
ptg000272l	327373	16	Kept
ptg000273l	49270	1	Removed
ptg000274l	22067	2	Removed
ptg000275l	397858	3	Removed
ptg000276l	127273	3	Removed
ptg000277l	32567	1	Removed
ptg000278c	571375	12	Kept
ptg000279l	319714	6	Kept
ptg000280l	65063	1	Removed
ptg000281l	4667288	15	Kept
ptg000282l	495316	3	Removed
ptg000283l	88709	1	Removed
ptg000284l	29135	1	Removed
ptg000285l	59820	2	Removed
ptg000286l	129309	4	Removed
ptg000287l	28784	3	Removed
ptg000288l	513044	5	Removed
ptg000289l	495763	6	Kept
ptg000290l	2175719	14	Kept
ptg000291l	1432861	12	Kept
ptg000292l	72447	5	Removed
ptg000293l	67204	1	Removed
ptg000294l	66254	1	Removed
ptg000295l	336923	3	Removed
ptg000296l	116606	1	Removed
ptg000297l	116676	1	Removed
ptg000298l	86046	4	Removed
ptg000299l	267944	3	Removed
ptg000300l	822588	27	Kept
ptg000301l	2486129	13	Kept
ptg000302l	145683	2	Removed
ptg000303l	412288	2	Removed
ptg000304l	61247	1	Removed
ptg000305l	291717	4	Removed
ptg000306l	107741	366	Removed
ptg000307l	42394	4	Removed
ptg000308l	229446	2	Removed
ptg000309l	61823	1	Removed
ptg000310l	184184	4	Removed
ptg000311l	97513	4	Removed
ptg000312l	66745	2	Removed
ptg000313l	116737	1	Removed
ptg000314l	34067	2	Removed
ptg000315l	77286	1	Removed
ptg000316l	266109	2	Removed
ptg000317l	54137	1	Removed
ptg000318l	79816	1	Removed
ptg000319l	198891	2	Removed
ptg000320l	368492	4	Removed
ptg000321l	1119841	23	Kept
ptg000322l	31676	2	Removed
ptg000323l	38420	1	Removed
ptg000324l	117687	4	Removed
ptg000325l	76102	1	Removed
ptg000326l	39461	1	Removed
ptg000327l	85556	490	Removed
ptg000328l	419382	2	Removed
ptg000329l	180341	2	Removed
ptg000330l	80575	4	Removed
ptg000331l	125956	1	Removed
ptg000332l	58977	3	Removed
ptg000333l	38647	1	Removed
ptg000334l	61392	2	Removed
ptg000335l	334580	5	Removed
ptg000336l	68646	4	Removed
ptg000337l	117201	3	Removed
ptg000338l	53047	1	Removed
ptg000339l	20582	1	Removed
ptg000340l	82915	1	Removed
ptg000341l	242654	2	Removed
ptg000342l	125130	1	Removed
ptg000343l	197941	4	Removed
ptg000344l	176588	2	Removed
ptg000345l	123428	3	Removed
ptg000346l	49165	1	Removed
ptg000347l	29240	4	Removed
ptg000348l	38068	1	Removed
ptg000349l	34238	1	Removed
ptg000350l	377343	10	Kept
ptg000351c	136382	9	Kept
ptg000352l	55878	1	Removed
ptg000353l	48957	4	Removed
ptg000354l	487602	2	Removed
ptg000355l	83314	1	Removed
ptg000356l	157374	1	Removed
ptg000357l	45737	4	Removed
ptg000358l	305452	2	Removed
ptg000359l	48316	1	Removed
ptg000360l	107799	2	Removed
ptg000361l	68610	1	Removed
ptg000362l	1955842	26	Kept
ptg000363l	67126	1	Removed
ptg000364l	110695	1	Removed
ptg000365l	68210	3	Removed
ptg000366l	363645	3	Removed
ptg000367l	113132	3	Removed
ptg000368l	67710	3	Removed
ptg000369l	48657	3	Removed
ptg000370l	65948	1	Removed
ptg000371l	1033349	23	Kept
ptg000372l	71098	1	Removed
ptg000373l	98604	8	Kept
ptg000374l	209384	3	Removed
ptg000375l	96470	2	Removed
ptg000376l	30659	1	Removed
ptg000377l	94214	1	Removed
ptg000378l	144584	1	Removed
ptg000379l	276271	3	Removed
ptg000380l	98385	2	Removed
ptg000381l	46047	2	Removed
ptg000382l	77907	1	Removed
ptg000383l	95504	3	Removed
ptg000384l	43377	3	Removed
ptg000385l	56463	1	Removed
ptg000386l	256978	8	Kept
ptg000387l	85861	1	Removed
ptg000388l	116133	3	Removed
ptg000389l	39343	1	Removed
ptg000390l	155435	2	Removed
ptg000391l	361652	4	Removed
ptg000392l	120596	2	Removed
ptg000393l	407908	2	Removed
ptg000394l	134340	5	Removed
ptg000395l	132285	2	Removed
ptg000396l	36001	269	Removed
ptg000397l	329837	3	Removed
ptg000398l	67026	1	Removed
ptg000399l	123997	4	Removed
ptg000400l	78081	3	Removed
ptg000401l	1965826	13	Kept
ptg000402l	370941	4	Removed
ptg000403l	76422	1	Removed
ptg000404l	492158	5	Removed
ptg000405l	132534	2	Removed
ptg000406l	114710	3	Removed
ptg000407l	47561	2	Removed
ptg000408l	557064	6	Kept
ptg000409l	96876	2	Removed
ptg000410l	417001	6	Kept
ptg000411l	86142	1	Removed
ptg000412l	77006	4	Removed
ptg000413l	29638	13	Kept
ptg000414l	1048614	13	Kept
ptg000415l	275339	3	Removed
ptg000416l	118006	2	Removed
ptg000417l	153459	3	Removed
ptg000418l	240036	3	Removed
ptg000419l	589897	12	Kept
ptg000420l	144127	2	Removed
ptg000421l	112630	2	Removed
ptg000422l	93196	1	Removed
ptg000423l	115345	2	Removed
ptg000424l	102877	3	Removed
ptg000425l	45820	1	Removed
ptg000426l	39579	2	Removed
ptg000427l	178201	2	Removed
ptg000428l	89320	2	Removed
ptg000429l	47434	3	Removed
ptg000430l	112719	3	Removed
ptg000431l	59603	2	Removed
ptg000432l	72092	1	Removed
ptg000433l	38244	4	Removed
ptg000434l	64483	4	Removed
ptg000435l	123213	2	Removed
ptg000436l	304263	6	Kept
ptg000437l	1071679	14	Kept
ptg000438l	102783	3	Removed
ptg000439l	24012	1	Removed
ptg000440l	116731	5	Removed
ptg000441l	49367	1	Removed
ptg000442l	86156	504	Removed
ptg000443l	48747	1	Removed
ptg000444l	43227	1	Removed
ptg000445l	94247	2	Removed
ptg000446l	258337	4	Removed
ptg000447l	44393	2	Removed
ptg000448l	721937	13	Kept
ptg000449l	118489	1	Removed
ptg000450l	75278	2	Removed
ptg000451l	98316	4	Removed
ptg000452l	77071	6	Kept
ptg000453l	92439	2	Removed
ptg000454l	61564	2	Removed
ptg000455l	409170	10	Kept
ptg000456l	92091	1	Removed
ptg000457l	46704	1	Removed
ptg000458l	35943	1	Removed
ptg000459l	320799	3	Removed
ptg000460l	127657	1	Removed
ptg000461l	77519	4	Removed
ptg000462l	300158	2	Removed
ptg000463l	199661	3	Removed
ptg000464l	101417	1	Removed
ptg000465l	240761	4	Removed
ptg000466l	87934	2	Removed
ptg000467l	78437	2	Removed
ptg000468l	117046	1	Removed
ptg000469l	97119	2	Removed
ptg000470l	72989	2	Removed
ptg000471l	77614	4	Removed
ptg000472l	84654	6	Kept
ptg000473l	43863	1	Removed
ptg000474l	55939	2	Removed
ptg000475l	499159	5	Removed
ptg000476l	28409	1	Removed
ptg000477l	72930	2	Removed
ptg000478l	68923	1	Removed
ptg000479l	204462	1	Removed
ptg000480l	212942	3	Removed
ptg000481l	102299	2	Removed
ptg000482l	174802	6	Kept
ptg000483l	63713	1	Removed
ptg000484l	122841	1	Removed
ptg000485l	106718	2	Removed
ptg000486l	464596	9	Kept
ptg000487l	116770	1	Removed
ptg000488l	43036	1	Removed
ptg000489l	147696	1	Removed
ptg000490l	163272	1	Removed
ptg000491l	60322	1	Removed
ptg000492l	1458541	26	Kept
ptg000493l	263244	11	Kept
ptg000494l	195330	2	Removed
ptg000495l	40829	1	Removed
ptg000496l	34770	1	Removed
ptg000497l	23915	1	Removed
ptg000498l	79313	2	Removed
ptg000499l	39966	1	Removed
ptg000500l	118257	2	Removed
ptg000501l	44806	2	Removed
ptg000502l	34460	1	Removed
ptg000503l	76050	3	Removed
ptg000504l	123389	3	Removed
ptg000505l	30070	3	Removed
ptg000506l	169096	2	Removed
ptg000507l	92057	2	Removed
ptg000508l	101106	1	Removed
ptg000509l	85371	1	Removed
ptg000510l	58944	4	Removed
ptg000511l	163384	2	Removed
ptg000512l	69649	1	Removed
ptg000513l	45969	1	Removed
ptg000514l	403545	3	Removed
ptg000515l	99030	2	Removed
ptg000516l	74478	4	Removed
ptg000517l	52964	1	Removed
ptg000518l	95347	1	Removed
ptg000519l	251780	2	Removed
ptg000520l	163002	3	Removed
ptg000521l	232245	2	Removed
ptg000522l	41023	1	Removed
ptg000523l	275770	3	Removed
ptg000524l	36875	1	Removed
ptg000525l	39372	30	Kept
ptg000526l	80925	6	Kept
ptg000527l	78455	4	Removed
ptg000528l	21368	1	Removed
ptg000529l	114384	2	Removed
ptg000530l	45598	2	Removed
ptg000531l	383896	3	Removed
ptg000532l	22210	4	Removed
ptg000533l	162093	2	Removed
ptg000534l	69409	1	Removed
ptg000535l	89959	1	Removed
ptg000536l	133940	2	Removed
ptg000537l	80573	1	Removed
ptg000538l	254568	3	Removed
ptg000539l	306779	3	Removed
ptg000540l	60426	1	Removed
ptg000541l	115435	1	Removed
ptg000542l	52116	1	Removed
ptg000543l	40349	1	Removed
ptg000544l	31067	1	Removed
ptg000545l	30391	1	Removed
ptg000546l	36492	2	Removed
ptg000547l	67345	2	Removed
ptg000548l	55614	3	Removed
ptg000549l	72235	2	Removed
ptg000550l	332677	2	Removed
ptg000551l	190398	1	Removed
ptg000552l	88632	2	Removed
ptg000553c	155946	15	Kept
ptg000554l	49635	1	Removed
ptg000555l	100546	10	Kept
ptg000556l	53226	1	Removed
ptg000557l	19645	1	Removed
ptg000558l	205530	1	Removed
ptg000559l	38759	2	Removed
ptg000560l	92703	2	Removed
ptg000561l	47451	1	Removed
ptg000562l	25719	1	Removed
ptg000563l	92048	2	Removed
ptg000564l	291654	4	Removed
ptg000565l	62362	2	Removed
ptg000566l	96251	2	Removed
ptg000567l	108866	1	Removed
ptg000568l	53797	454	Removed
ptg000569l	29227	1	Removed
ptg000570l	28421	112	Removed
ptg000571l	106461	1	Removed
ptg000572l	73556	4	Removed
ptg000573l	65762	1	Removed
ptg000574l	70056	2	Removed
ptg000575l	348169	11	Kept
ptg000576l	103957	3	Removed
ptg000577l	66301	1	Removed
ptg000578l	73905	1	Removed
ptg000579l	155177	1	Removed
ptg000580l	57666	4	Removed
ptg000581l	44603	3	Removed
ptg000582l	48027	1	Removed
ptg000583l	102017	2	Removed
ptg000584l	62898	1	Removed
ptg000585l	438470	4	Removed
ptg000586l	30495	1	Removed
ptg000587l	62128	1	Removed
ptg000588l	31975	1	Removed
ptg000589l	105988	1	Removed
ptg000590l	76786	1	Removed
ptg000591l	27226	1	Removed
ptg000592l	59952	1	Removed
ptg000593l	51351	2	Removed
ptg000594l	164435	7	Kept
ptg000595l	378092	3	Removed
ptg000596l	146993	3	Removed
ptg000597l	68391	1	Removed
ptg000598l	80591	2	Removed
ptg000599l	313754	2	Removed
ptg000600l	184147	2	Removed
ptg000601l	79734	3	Removed
ptg000602l	57214	1	Removed
ptg000603l	67965	1	Removed
ptg000604l	28418	1	Removed
ptg000605l	191816	5	Removed
ptg000606l	81215	2	Removed
ptg000607l	74406	2	Removed
ptg000608l	128048	2	Removed
ptg000609l	79926	1	Removed
ptg000610l	101274	2	Removed
ptg000611l	60224	1	Removed
ptg000612l	66175	13	Kept
ptg000613l	53184	1	Removed
ptg000614l	31471	1	Removed
ptg000615l	115175	4	Removed
ptg000616l	47773	1	Removed
ptg000617l	54033	2	Removed
ptg000618l	120783	1	Removed
ptg000619l	55523	4	Removed
ptg000620l	67384	1	Removed
ptg000621l	227727	2	Removed
ptg000622l	66109	1	Removed
ptg000623l	28172	1	Removed
ptg000624l	38346	3	Removed
ptg000625l	239274	2	Removed
ptg000626l	116094	2	Removed
ptg000627l	52868	1	Removed
ptg000628l	67315	1	Removed
ptg000629l	56558	5	Removed
ptg000630l	46288	1	Removed
ptg000631l	52264	364	Removed
ptg000632l	30114	1	Removed
ptg000633l	402237	2	Removed
ptg000634l	40704	1	Removed
ptg000635l	74148	4	Removed
ptg000636l	125538	1	Removed
ptg000637l	52166	1	Removed
ptg000638l	110612	2	Removed
ptg000639l	41602	1	Removed
ptg000640l	99603	1	Removed
ptg000641l	100009	1	Removed
ptg000642l	277423	3	Removed
ptg000643l	149075	4	Removed
ptg000644l	89001	2	Removed
ptg000645l	44396	2	Removed
ptg000646l	89310	1	Removed
ptg000647l	47348	1	Removed
ptg000648l	111354	2	Removed
ptg000649l	239918	1	Removed
ptg000650l	106936	2	Removed
ptg000651l	80061	250	Removed
ptg000652l	158760	2	Removed
ptg000653l	113241	2	Removed
ptg000654l	36173	1	Removed
ptg000655l	33962	1	Removed
ptg000656l	71908	2	Removed
ptg000657l	51187	2	Removed
ptg000658l	60118	2	Removed
ptg000659l	42928	1	Removed
ptg000660l	84437	1	Removed
ptg000661l	154145	2	Removed
ptg000662l	129561	1	Removed
ptg000663l	46043	1	Removed
ptg000664l	107339	2	Removed
ptg000665l	53535	2	Removed
ptg000666l	170626	2	Removed
ptg000667l	173844	2	Removed
ptg000668l	194130	5	Removed
ptg000669l	157903	1	Removed
ptg000670l	49408	1	Removed
ptg000671l	37532	2	Removed
ptg000672l	35856	1	Removed
ptg000673l	190016	2	Removed
ptg000674l	35132	1	Removed
ptg000675l	15560	5	Removed
ptg000676l	69716	3	Removed
ptg000677l	357525	2	Removed
ptg000678l	96631	1	Removed
ptg000679l	162349	2	Removed
ptg000680l	28613	69	Removed
ptg000681l	22335	1	Removed
ptg000682l	48104	3	Removed
ptg000683l	61284	1	Removed
ptg000684l	65772	400	Removed
ptg000685l	75554	1	Removed
ptg000686l	38052	8	Kept
ptg000687l	68029	1	Removed
ptg000688l	67348	2	Removed
ptg000689l	21411	3	Removed
ptg000690l	51794	1	Removed
ptg000691l	116137	1	Removed
ptg000692l	29202	1	Removed
ptg000693l	65629	1	Removed
ptg000694l	165163	1	Removed
ptg000695l	96360	2	Removed
ptg000696l	121937	3	Removed
ptg000697l	400171	13	Kept
ptg000698l	61434	2	Removed
ptg000699l	29514	1	Removed
ptg000700l	55896	1	Removed
ptg000701l	107660	2	Removed
ptg000702l	176940	2	Removed
ptg000703l	240108	9	Kept
ptg000704l	45352	2	Removed
ptg000705l	115147	2	Removed
ptg000706l	44074	1	Removed
ptg000707l	307849	2	Removed
ptg000708l	32260	1	Removed
ptg000709l	80500	4	Removed
ptg000710l	50746	1	Removed
ptg000711l	36390	1	Removed
ptg000712l	118541	6	Kept
ptg000713l	73769	1	Removed
ptg000714l	52605	1	Removed
ptg000715l	41104	6	Kept
ptg000716l	119934	2	Removed
ptg000717l	111821	2	Removed
ptg000718l	72328	5	Removed
ptg000719l	73669	2	Removed
ptg000720l	218083	2	Removed
ptg000721l	84104	3	Removed
ptg000722l	47328	1	Removed
ptg000723l	74426	3	Removed
ptg000724l	100621	2	Removed
ptg000725l	104730	3	Removed
ptg000726l	68731	1	Removed
ptg000727l	45200	1	Removed
ptg000728l	33646	1	Removed
ptg000729l	33989	1	Removed
ptg000730l	84161	3	Removed
ptg000731l	37670	1	Removed
ptg000732l	39075	1	Removed
ptg000733l	79245	1	Removed
ptg000734l	33263	9	Kept
ptg000735l	145540	2	Removed
ptg000736l	146855	3	Removed
ptg000737l	117649	2	Removed
ptg000738l	116545	3	Removed
ptg000739l	86898	2	Removed
ptg000740l	29125	1	Removed
ptg000741l	43602	1	Removed
ptg000742l	52505	1	Removed
ptg000743l	36172	1	Removed
ptg000744l	35333	206	Removed
ptg000745l	11257500	16	Kept
ptg000746l	88618	1	Removed
ptg000747l	67220	1	Removed
ptg000748l	9602	58	Removed
ptg000749l	51755	1	Removed
ptg000750l	227364	4	Removed
ptg000751l	73025	3	Removed
ptg000752l	32636	2	Removed
ptg000753l	34647	1	Removed
ptg000754l	34632	1	Removed
ptg000755l	53446	1	Removed
ptg000756l	50850	1	Removed
ptg000757c	95989	8	Kept
ptg000758l	73243	1	Removed
ptg000759l	25164	2	Removed
ptg000760l	15275	2	Removed
ptg000761l	357206	6	Kept
ptg000762l	224491	3	Removed
ptg000763l	285872	2	Removed
ptg000764l	106800	1	Removed
ptg000765l	202031	1	Removed
ptg000766l	51595	1	Removed
ptg000767l	78119	1	Removed
ptg000768l	117379	2	Removed
ptg000769l	28625	1	Removed
ptg000770l	68734	1	Removed
ptg000771l	126521	2	Removed
ptg000772l	83715	1	Removed
ptg000773l	73314	1	Removed
ptg000774l	42215	1	Removed
ptg000775l	38200	1	Removed
ptg000776l	61897	1	Removed
ptg000777l	218973	6	Kept
ptg000778l	30693	3	Removed
ptg000779l	40557	4	Removed
ptg000780l	473112	4	Removed
ptg000781l	107073	1	Removed
ptg000782l	1150597	5	Removed
ptg000783l	85123	1	Removed
ptg000784l	113272	1	Removed
ptg000785l	30077	3	Removed
ptg000786l	24039	76	Removed
ptg000787l	255577	3	Removed
ptg000788l	96436	2	Removed
ptg000789l	60090	1	Removed
ptg000790l	51118	1	Removed
ptg000791l	134664	2	Removed
ptg000792c	136984	16	Kept
ptg000793l	96744	5	Removed
ptg000794l	58149	2	Removed
ptg000795l	70284	1	Removed
ptg000796l	217213	1	Removed
ptg000797l	26099	90	Removed
ptg000798l	65360	1	Removed
ptg000799l	32984	3	Removed
ptg000800l	153349	6	Kept
ptg000801l	38801	1	Removed
ptg000802l	59553	2	Removed
ptg000803l	86201	3	Removed
ptg000804l	36599	1	Removed
ptg000805l	162821	27	Kept
ptg000806l	36710	1	Removed
ptg000807l	69867	1	Removed
ptg000808l	180840	2	Removed
ptg000809l	56522	6	Kept
ptg000810l	25988	1	Removed
ptg000811l	212915	2	Removed
ptg000812l	87622	1	Removed
ptg000813l	57041	1	Removed
ptg000814l	26168	88	Removed
ptg000815l	50624	7	Kept
ptg000816l	61451	1	Removed
ptg000817l	56480	1	Removed
ptg000818l	95882	1	Removed
ptg000819l	78286	2	Removed
ptg000820l	98412	1	Removed
ptg000821l	36272	1	Removed
ptg000822l	51945	2	Removed
ptg000823l	72591	1	Removed
ptg000824l	92118	4	Removed
ptg000825l	55613	1	Removed
ptg000826l	59863	14	Kept
ptg000827l	51258	2	Removed
ptg000828l	80721	6	Kept
ptg000829l	29309	1	Removed
ptg000830l	73009	1	Removed
ptg000831l	69270	1	Removed
ptg000832l	33065	5	Removed
ptg000833l	95939	4	Removed
ptg000834l	54189	1	Removed
ptg000835l	309734	15	Kept
ptg000836l	17261	4	Removed
ptg000837l	30878	2	Removed
ptg000838l	87930	2	Removed
ptg000839l	44144	395	Removed
ptg000840l	98835	3	Removed
ptg000841l	26349	2	Removed
ptg000842l	53175	1	Removed
ptg000843l	171929	1	Removed
ptg000844l	171477	2	Removed
ptg000845l	159438	1	Removed
ptg000846l	87444	3	Removed
ptg000847l	33487	1	Removed
ptg000848l	83091	2	Removed
ptg000849l	28301	1	Removed
ptg000850l	124577	1	Removed
ptg000851l	71091	1	Removed
ptg000852l	140825	7	Kept
ptg000853l	37340	1	Removed
ptg000854l	85325	1	Removed
ptg000855l	48666	2	Removed
ptg000856l	24092	1	Removed
ptg000857l	25224	1	Removed
ptg000858l	21496	1	Removed
ptg000859l	58317	1	Removed
ptg000860l	269796	2	Removed
ptg000861l	99260	1	Removed
ptg000862l	117815	2	Removed
ptg000863l	55090	3	Removed
ptg000864l	83217	4	Removed
ptg000865l	29062	2	Removed
ptg000866l	215478	3	Removed
ptg000867l	54719	1	Removed
ptg000868l	156031	7	Kept
ptg000869l	185400	2	Removed
ptg000870l	55229	3	Removed
ptg000871l	50702	1	Removed
ptg000872l	56958	1	Removed
ptg000873l	169888	6	Kept
ptg000874l	42326	3	Removed
ptg000875l	138722	2	Removed
ptg000876l	49481	2	Removed
ptg000877l	86404	2	Removed
ptg000878l	36853	1	Removed
ptg000879l	107094	1	Removed
ptg000880l	29399	1	Removed
ptg000881l	135205	3	Removed
ptg000882l	30988	1	Removed
ptg000883l	42377	5	Removed
ptg000884l	271683	3	Removed
ptg000885l	127887	2	Removed
ptg000886l	138529	8	Kept
ptg000887l	154698	1	Removed
ptg000888l	59176	2	Removed
ptg000889l	36860	1	Removed
ptg000890l	476257	2	Removed
ptg000891l	81034	3	Removed
ptg000892l	83718	2	Removed
ptg000893l	164591	2	Removed
ptg000894l	89866	1	Removed
ptg000895l	115078	1	Removed
ptg000896l	79427	2	Removed
ptg000897l	110114	1	Removed
ptg000898l	53698	1	Removed
ptg000899l	103111	2	Removed
ptg000900l	115442	2	Removed
ptg000901l	43064	355	Removed
ptg000902l	27080	12	Kept
ptg000903l	123901	2	Removed
ptg000904l	50866	1	Removed
ptg000905l	41641	1	Removed
ptg000906l	178727	1	Removed
ptg000907l	51690	1	Removed
ptg000908l	55849	1	Removed
ptg000909l	34701	1	Removed
ptg000910l	48300	2	Removed
ptg000911l	38820	5	Removed
ptg000912l	116501	1	Removed
ptg000913l	58137	2	Removed
ptg000914l	62089	1	Removed
ptg000915l	56155	1	Removed
ptg000916l	46304	1	Removed
ptg000917l	58295	1	Removed
ptg000918l	133406	1	Removed
ptg000919l	76944	1	Removed
ptg000920l	73699	1	Removed
ptg000921l	27964	6	Kept
ptg000922l	68842	3	Removed
ptg000923l	45702	1	Removed
ptg000924l	90192	1	Removed
ptg000925l	45042	1	Removed
ptg000926l	123227	5	Removed
ptg000927c	36542	12	Kept
ptg000928l	19294	2	Removed
ptg000929l	31608	2	Removed
ptg000930l	58450	1	Removed
ptg000931l	107911	3	Removed
ptg000932l	84828	1	Removed
ptg000933c	42337	8	Kept
ptg000934l	34189	1	Removed
ptg000935l	37955	1	Removed
ptg000936l	56316	1	Removed
ptg000937l	33654	1	Removed
ptg000938l	98276	2	Removed
ptg000939l	110863	2	Removed
ptg000940l	57460	5	Removed
ptg000941l	131411	2	Removed
ptg000942l	122236	3	Removed
ptg000943l	82079	2	Removed
ptg000944l	49292	3	Removed
ptg000945l	114914	4	Removed
ptg000946l	51900	5	Removed
ptg000947l	31617	1	Removed
ptg000948l	71583	1	Removed
ptg000949l	54079	2	Removed
ptg000950l	75938	4	Removed
ptg000951l	255925	1	Removed
ptg000952l	42112	1	Removed
ptg000953l	357744	2	Removed
ptg000954l	31084	1	Removed
ptg000955l	78005	3	Removed
ptg000956l	93708	2	Removed
ptg000957l	65040	1	Removed
ptg000958l	35141	1	Removed
ptg000959l	79322	2	Removed
ptg000960l	133140	7	Kept
ptg000961l	32468	1	Removed
ptg000962l	44103	2	Removed
ptg000963l	33636	1	Removed
ptg000964l	59525	1	Removed
ptg000965l	46585	2	Removed
ptg000966l	147999	1	Removed
ptg000967l	85696	2	Removed
ptg000968l	88187	2	Removed
ptg000969l	30725	1	Removed
ptg000970l	38147	2	Removed
ptg000971l	79474	1	Removed
ptg000972l	68189	3	Removed
ptg000973l	48000	1	Removed
ptg000974l	28842	1	Removed
ptg000975l	117200	2	Removed
ptg000976l	29492	1	Removed
ptg000977l	53138	2	Removed
ptg000978l	38084	1	Removed
ptg000979l	40269	1	Removed
ptg000980l	73592	1	Removed
ptg000981l	43892	1	Removed
ptg000982l	72805	3	Removed
ptg000983l	72330	1	Removed
ptg000984l	172742	2	Removed
ptg000985l	32571	1	Removed
ptg000986l	40327	1	Removed
ptg000987l	62368	1	Removed
ptg000988l	69598	2	Removed
ptg000989l	162189	1	Removed
ptg000990l	60906	1	Removed
ptg000991l	23576	1	Removed
ptg000992l	117741	3	Removed
ptg000993l	81476	1	Removed
ptg000994l	130051	5	Removed
ptg000995l	94952	3	Removed
ptg000996l	39630	2	Removed
ptg000997l	128003	11	Kept
ptg000998l	137816	6	Kept
ptg000999l	236880	5	Removed
ptg001000l	36844	1	Removed
ptg001001l	49303	1	Removed
ptg001002l	65406	1	Removed
ptg001003l	25187	78	Removed
ptg001004l	43239	1	Removed
ptg001005l	66436	1	Removed
ptg001006l	185063	2	Removed
ptg001007l	81713	1	Removed
ptg001008l	42381	2	Removed
ptg001009l	72880	1	Removed
ptg001010l	156614	4	Removed
ptg001011l	35017	2	Removed
ptg001012l	37087	1	Removed
ptg001013l	33265	1	Removed
ptg001014l	107926	2	Removed
ptg001015l	44785	2	Removed
ptg001016l	96598	1	Removed
ptg001017l	146864	4	Removed
ptg001018l	60315	4	Removed
ptg001019l	67626	1	Removed
ptg001020l	50698	1	Removed
ptg001021l	34815	1	Removed
ptg001022l	126387	1	Removed
ptg001023l	35902	1	Removed
ptg001024l	59960	1	Removed
ptg001025l	76231	2	Removed
ptg001026l	81783	1	Removed
ptg001027l	24267	1	Removed
ptg001028l	46548	1	Removed
ptg001029l	149625	8	Kept
ptg001030l	163240	2	Removed
ptg001031l	63582	1	Removed
ptg001032l	25527	6	Kept
ptg001033l	29453	3	Removed
ptg001034l	92050	2	Removed
ptg001035l	91667	3	Removed
ptg001036l	72462	4	Removed
ptg001037l	52146	2	Removed
ptg001038l	35344	1	Removed
ptg001039l	32491	1	Removed
ptg001040l	30097	1	Removed
ptg001041l	63123	1	Removed
ptg001042l	21045	1	Removed
ptg001043l	23213	43	Removed
ptg001044l	67743	1	Removed
ptg001045l	25310	1	Removed
ptg001046l	60509	1	Removed
ptg001047l	138702	2	Removed
ptg001048l	197476	5	Removed
ptg001049l	113504	2	Removed
ptg001050l	81734	3	Removed
ptg001051l	99554	2	Removed
ptg001052l	39326	1	Removed
ptg001053l	88760	3	Removed
ptg001054l	35229	1	Removed
ptg001055l	74303	2	Removed
ptg001056l	45070	2	Removed
ptg001057l	50234	1	Removed
ptg001058l	62096	2	Removed
ptg001059l	69812	1	Removed
ptg001060l	64148	4	Removed
ptg001061l	40245	1	Removed
ptg001062l	189395	1	Removed
ptg001063l	121944	1	Removed
ptg001064l	75325	1	Removed
ptg001065l	28949	4	Removed
ptg001066l	85071	2	Removed
ptg001067l	41383	5	Removed
ptg001068l	35941	7	Kept
ptg001069l	88340	2	Removed
ptg001070l	69434	1	Removed
ptg001071l	136849	5	Removed
ptg001072l	43025	2	Removed
ptg001073l	76572	1	Removed
ptg001074l	72512	2	Removed
ptg001075l	51734	1	Removed
ptg001076l	53316	2	Removed
ptg001077l	232197	1	Removed
ptg001078l	97799	3	Removed
ptg001079l	57029	3	Removed
ptg001080l	50339	2	Removed
ptg001081l	72188	3	Removed
ptg001082l	141864	2	Removed
ptg001083l	71410	2	Removed
ptg001084l	47174	1	Removed
ptg001085l	72477	3	Removed
ptg001086l	42804	1	Removed
ptg001087l	40493	2	Removed
ptg001088l	100163	2	Removed
ptg001089l	32643	1	Removed
ptg001090l	47842	1	Removed
ptg001091l	67727	1	Removed
ptg001092l	33952	1	Removed
ptg001093l	78317	2	Removed
ptg001094l	73368	3	Removed
ptg001095l	22569	1	Removed
ptg001096l	55275	1	Removed
ptg001097l	68317	1	Removed
ptg001098l	84455	3	Removed
ptg001099l	43845	1	Removed
ptg001100l	36002	1	Removed
ptg001101l	34375	1	Removed
ptg001102l	40483	2	Removed
ptg001103l	45716	1	Removed
ptg001104l	55401	1	Removed
ptg001105l	24456	1	Removed
ptg001106l	50718	2	Removed
ptg001107l	34123	1	Removed
ptg001108l	75543	2	Removed
ptg001109l	95233	2	Removed
ptg001110l	41594	3	Removed
ptg001111l	49792	1	Removed
ptg001112l	29988	3	Removed
ptg001113l	33798	1	Removed
ptg001114l	62638	1	Removed
ptg001115l	103344	3	Removed
ptg001116l	41889	2	Removed
ptg001117l	123494	2	Removed
ptg001118l	43110	1	Removed
ptg001119l	82227	2	Removed
ptg001120l	32570	1	Removed
ptg001121l	446040	3	Removed
ptg001122l	44515	2	Removed
ptg001123l	29563	2	Removed
ptg001124l	81737	3	Removed
ptg001125l	260634	2	Removed
ptg001126l	85755	1	Removed
ptg001127l	72547	1	Removed
ptg001128l	34461	1	Removed
ptg001129l	31020	3	Removed
ptg001130l	193928	109	Removed
ptg001131l	53841	2	Removed
ptg001132l	80241	6	Kept
ptg001133l	244380	7	Kept
ptg001134l	182874	3	Removed
ptg001135l	50138	1	Removed
ptg001136l	48296	1	Removed
ptg001137l	54042	1	Removed
ptg001138l	31427	1	Removed
ptg001139l	72141	1	Removed
ptg001140l	92320	3	Removed
ptg001141l	62014	1	Removed
ptg001142l	70135	5	Removed
ptg001143l	74081	1	Removed
ptg001144l	26601	3	Removed
ptg001145l	71096	2	Removed
ptg001146l	24876	88	Removed
ptg001147l	39427	1	Removed
ptg001148l	51952	1	Removed
ptg001149l	117596	2	Removed
ptg001150l	78389	2	Removed
ptg001151l	38822	1	Removed
ptg001152l	32223	204	Removed
ptg001153l	26804	1	Removed
ptg001154l	37754	1	Removed
ptg001155l	58043	3	Removed
ptg001156l	39766	3	Removed
ptg001157l	62191	1	Removed
ptg001158l	39990	1	Removed
ptg001159l	42953	1	Removed
ptg001160l	66191	6	Kept
ptg001161l	30652	1	Removed
ptg001162l	126310	1	Removed
ptg001163l	65893	1	Removed
ptg001164l	105071	2	Removed
ptg001165l	171182	3	Removed
ptg001166l	38700	1	Removed
ptg001167l	103864	1	Removed
ptg001168l	40572	1	Removed
ptg001169l	44066	1	Removed
ptg001170l	104643	3	Removed
ptg001171l	95486	2	Removed
ptg001172l	53710	154	Removed
ptg001173l	28764	1	Removed
ptg001174l	65665	1	Removed
ptg001175l	72516	1	Removed
ptg001176l	32275	1	Removed
ptg001177l	26271	73	Removed
ptg001178l	92512	1	Removed
ptg001179l	68749	1	Removed
ptg001180l	27432	1	Removed
ptg001181l	41148	1	Removed
ptg001182l	125928	4	Removed
ptg001183l	64078	1	Removed
ptg001184l	37764	5	Removed
ptg001185l	52812	1	Removed
ptg001186l	53633	1	Removed
ptg001187l	33144	1	Removed
ptg001188l	37609	1	Removed
ptg001189l	47059	2	Removed
ptg001190l	127425	3	Removed
ptg001191l	27033	3	Removed
ptg001192l	40733	1	Removed
ptg001193l	180988	2	Removed
ptg001194l	50758	2	Removed
ptg001195l	51240	1	Removed
ptg001196l	26608	70	Removed
ptg001197l	71669	1	Removed
ptg001198l	80058	1	Removed
ptg001199l	57325	1	Removed
ptg001200l	22492	1	Removed
ptg001201l	91418	1	Removed
ptg001202l	89720	1	Removed
ptg001203l	96954	2	Removed
ptg001204l	86726	2	Removed
ptg001205l	95514	1	Removed
ptg001206l	40410	1	Removed
ptg001207l	38330	2	Removed
ptg001208l	23707	1	Removed
ptg001209l	52518	1	Removed
ptg001210l	48302	2	Removed
ptg001211l	46335	1	Removed
ptg001212l	69263	3	Removed
ptg001213l	62894	3	Removed
ptg001214l	35241	1	Removed
ptg001215l	55000	1	Removed
ptg001216l	68557	1	Removed
ptg001217l	65517	3	Removed
ptg001218l	24971	1	Removed
ptg001219l	38967	1	Removed
ptg001220l	92122	1	Removed
ptg001221l	48657	1	Removed
ptg001222l	514006	3	Removed
ptg001223l	47627	1	Removed
ptg001224l	59577	1	Removed
ptg001225l	45980	1	Removed
ptg001226l	53870	1	Removed
ptg001227l	98250	128	Removed
ptg001228l	35038	1	Removed
ptg001229l	23678	92	Removed
ptg001230l	49336	1	Removed
ptg001231l	63089	1	Removed
ptg001232l	99780	1	Removed
ptg001233l	71271	1	Removed
ptg001234l	40573	1	Removed
ptg001235l	402544	3	Removed
ptg001236l	67988	1	Removed
ptg001237l	126248	1	Removed
ptg001238l	23493	1	Removed
ptg001239l	73045	2	Removed
ptg001240l	62154	2	Removed
ptg001241l	212486	3	Removed
ptg001242l	37826	1	Removed
ptg001243l	90615	3	Removed
ptg001244l	85745	1	Removed
ptg001245l	174440	2	Removed
ptg001246l	35170	1	Removed
ptg001247l	45596	1	Removed
ptg001248l	110147	2	Removed
ptg001249l	85509	2	Removed
ptg001250l	50331	1	Removed
ptg001251l	32510	1	Removed
ptg001252l	28164	16	Kept
ptg001253l	40423	5	Removed
ptg001254l	82920	1	Removed
ptg001255l	52709	65	Removed
ptg001256l	86831	2	Removed
ptg001257l	57542	1	Removed
ptg001258l	54168	1	Removed
ptg001259l	80161	1	Removed
ptg001260l	50705	2	Removed
ptg001261l	71706	1	Removed
ptg001262l	67949	4	Removed
ptg001263l	51237	1	Removed
ptg001264l	40279	1	Removed
ptg001265l	138137	1	Removed
ptg001266l	26902	1	Removed
ptg001267l	46797	1	Removed
ptg001268l	96888	5	Removed
ptg001269l	74330	4	Removed
ptg001270l	109113	3	Removed
ptg001271l	78490	3	Removed
ptg001272l	43897	2	Removed
ptg001273l	38002	1	Removed
ptg001274l	45428	1	Removed
ptg001275l	46194	9	Kept
ptg001276l	44719	2	Removed
ptg001277l	28873	110	Removed
ptg001278l	42034	1	Removed
ptg001279l	100694	1	Removed
ptg001280l	38498	1	Removed
ptg001281l	14578	1	Removed
ptg001282l	28439	1	Removed
ptg001283l	83462	1	Removed
ptg001284l	48335	1	Removed
ptg001285l	26998	9	Kept
ptg001286l	23472	1	Removed
ptg001287l	57050	2	Removed
ptg001288l	59717	5	Removed
ptg001289l	20326	2	Removed
ptg001290l	46265	2	Removed
ptg001291l	76443	2	Removed
ptg001292l	60829	1	Removed
ptg001293l	64867	2	Removed
ptg001294l	51759	3	Removed
ptg001295l	58704	1	Removed
ptg001296l	32151	1	Removed
ptg001297l	23206	1	Removed
ptg001298l	33883	207	Removed
ptg001299l	54083	1	Removed
ptg001300l	41198	1	Removed
ptg001301l	102596	1	Removed
ptg001302l	41902	1	Removed
ptg001303l	29518	1	Removed
ptg001304l	48400	1	Removed
ptg001305l	71642	1	Removed
ptg001306l	118789	3	Removed
ptg001307l	68791	2	Removed
ptg001308l	34686	1	Removed
ptg001309l	74109	2	Removed
ptg001310l	98925	3	Removed
ptg001311l	53777	1	Removed
ptg001312l	33513	1	Removed
ptg001313l	172338	2	Removed
ptg001314l	116156	1	Removed
ptg001315l	25974	2	Removed
ptg001316l	30490	3	Removed
ptg001317l	26221	1	Removed
ptg001318l	46247	1	Removed
ptg001319l	37724	1	Removed
ptg001320l	78791	2	Removed
ptg001321l	31048	30	Kept
ptg001322l	33430	1	Removed
ptg001323l	48624	2	Removed
ptg001324l	26471	1	Removed
ptg001325l	88691	1	Removed
ptg001326l	32444	1	Removed
ptg001327l	93464	1	Removed
ptg001328l	86580	2	Removed
ptg001329l	55260	5	Removed
ptg001330l	31352	1	Removed
ptg001331l	86250	6	Kept
ptg001332l	42871	1	Removed
ptg001333l	35379	3	Removed
ptg001334l	36095	1	Removed
ptg001335l	35231	1	Removed
ptg001336l	56242	137	Removed
ptg001337l	105419	3	Removed
ptg001338l	34396	1	Removed
ptg001339l	158970	1	Removed
ptg001340l	82361	2	Removed
ptg001341l	45760	1	Removed
ptg001342l	57625	5	Removed
ptg001343l	40985	1	Removed
ptg001344l	228049	3	Removed
ptg001345l	42886	3	Removed
ptg001346l	14675	29	Kept
ptg001347l	28250	1	Removed
ptg001348l	29507	1	Removed
ptg001349l	68155	1	Removed
ptg001350l	29403	1	Removed
ptg001351l	68422	2	Removed
ptg001352l	31558	135	Removed
ptg001353l	109865	1	Removed
ptg001354l	51910	1	Removed
ptg001355l	41269	1	Removed
ptg001356l	113269	2	Removed
ptg001357l	35351	1	Removed
ptg001358l	46889	1	Removed
ptg001359l	50405	1	Removed
ptg001360l	25682	3	Removed
ptg001361l	50246	1	Removed
ptg001362l	34407	1	Removed
ptg001363l	67660	6	Kept
ptg001364l	44927	3	Removed
ptg001365l	40060	2	Removed
ptg001366l	59869	2	Removed
ptg001367l	23908	84	Removed
ptg001368l	70103	1	Removed
ptg001369l	101281	2	Removed
ptg001370l	63856	2	Removed
ptg001371l	34493	1	Removed
ptg001372l	85104	3	Removed
ptg001373l	35665	1	Removed
ptg001374l	49246	5	Removed
ptg001375l	42330	1	Removed
ptg001376l	93609	2	Removed
ptg001377l	83987	3	Removed
ptg001378l	138910	3	Removed
ptg001379l	39995	2	Removed
ptg001380l	38630	207	Removed
ptg001381l	50474	1	Removed
ptg001382l	27262	105	Removed
ptg001383l	54609	1	Removed
ptg001384l	49439	2	Removed
ptg001385l	161696	2	Removed
ptg001386l	27260	1	Removed
ptg001387l	27669	1	Removed
ptg001388l	36959	1	Removed
ptg001389l	133342	78	Removed
ptg001390l	114250	1	Removed
ptg001391l	34191	4	Removed
ptg001392l	48460	1	Removed
ptg001393l	42574	1	Removed
ptg001394l	77796	2	Removed
ptg001395l	98791	2	Removed
ptg001396l	42800	1	Removed
ptg001397l	68347	1	Removed
ptg001398l	49954	1	Removed
ptg001399l	26680	1	Removed
ptg001400l	95521	3	Removed
ptg001401l	118800	2	Removed
ptg001402l	38323	1	Removed
ptg001403l	94004	2	Removed
ptg001404l	38962	1	Removed
ptg001405l	28169	1	Removed
ptg001406l	66727	2	Removed
ptg001407l	38155	1	Removed
ptg001408l	18266	1	Removed
ptg001409l	47948	2	Removed
ptg001410l	28608	1	Removed
ptg001411l	22372	1	Removed
ptg001412l	54304	1	Removed
ptg001413l	51042	2	Removed
ptg001414l	94971	1	Removed
ptg001415l	31866	4	Removed
ptg001416l	94018	4	Removed
ptg001417l	41954	1	Removed
ptg001418l	39673	1	Removed
ptg001419l	52653	1	Removed
ptg001420l	38896	1	Removed
ptg001421l	31456	1	Removed
ptg001422l	67698	2	Removed
ptg001423l	54043	2	Removed
ptg001424l	29149	1	Removed
ptg001425l	82862	1	Removed
ptg001426l	44718	1	Removed
ptg001427l	101069	1	Removed
ptg001428l	232174	3	Removed
ptg001429l	267282	2	Removed
ptg001430l	28251	1	Removed
ptg001431l	26049	6	Kept
ptg001432l	40870	1	Removed
ptg001433l	30541	1	Removed
ptg001434l	44406	1	Removed
ptg001435l	38337	2	Removed
ptg001436l	76911	4	Removed
ptg001437l	62514	1	Removed
ptg001438l	56035	1	Removed
ptg001439l	177687	1	Removed
ptg001440l	24114	19	Kept
ptg001441l	35923	3	Removed
ptg001442l	30412	1	Removed
ptg001443l	36813	1	Removed
ptg001444l	27187	1	Removed
ptg001445l	84573	1	Removed
ptg001446l	81233	1	Removed
ptg001447l	42153	1	Removed
ptg001448l	65079	4	Removed
ptg001449l	46422	1	Removed
ptg001450l	59509	1	Removed
ptg001451l	30645	1	Removed
ptg001452l	31111	1	Removed
ptg001453l	42235	1	Removed
ptg001454l	62459	1	Removed
ptg001455l	140381	2	Removed
ptg001456l	39646	2	Removed
ptg001457l	120309	2	Removed
ptg001458l	120219	1	Removed
ptg001459l	37050	1	Removed
ptg001460l	32067	1	Removed
ptg001461l	46689	4	Removed
ptg001462l	26926	2	Removed
ptg001463l	31825	2	Removed
ptg001464l	44470	1	Removed
ptg001465l	193837	2	Removed
ptg001466l	59303	1	Removed
ptg001467l	63030	3	Removed
ptg001468l	50847	1	Removed
ptg001469l	91644	1	Removed
ptg001470l	66476	2	Removed
ptg001471l	107067	1	Removed
ptg001472l	8518	16	Kept
ptg001473l	63804	85	Removed
ptg001474l	35952	3	Removed
ptg001475l	50742	2	Removed
ptg001476l	30558	179	Removed
ptg001477l	78233	2	Removed
ptg001478l	38067	22	Kept
ptg001479l	66642	1	Removed
ptg001480l	46834	1	Removed
ptg001481l	41561	3	Removed
ptg001482l	120610	2	Removed
ptg001483l	40541	1	Removed
ptg001484l	27286	1	Removed
ptg001485l	33134	1	Removed
ptg001486l	71553	1	Removed
ptg001487l	21662	2	Removed
ptg001488l	31605	4	Removed
ptg001489l	40235	1	Removed
ptg001490l	64927	2	Removed
ptg001491l	67754	2	Removed
ptg001492l	67744	1	Removed
ptg001493l	78241	1	Removed
ptg001494l	36632	1	Removed
ptg001495l	60826	1	Removed
ptg001496l	71375	1	Removed
ptg001497l	30899	1	Removed
ptg001498l	38014	2	Removed
ptg001499l	23129	1	Removed
ptg001500l	116075	2	Removed
ptg001501l	36100	1	Removed
ptg001502l	26841	1	Removed
ptg001503l	31426	1	Removed
ptg001504l	86980	1	Removed
ptg001505l	150356	3	Removed
ptg001506l	71565	1	Removed
ptg001507l	28865	98	Removed
ptg001508l	35298	1	Removed
ptg001509l	26198	34	Removed
ptg001510l	106297	2	Removed
ptg001511l	68949	2	Removed
ptg001512l	24548	1	Removed
ptg001513l	65329	3	Removed
ptg001514l	34704	1	Removed
ptg001515l	16882	1	Removed
ptg001516l	52338	1	Removed
ptg001517l	151695	2	Removed
ptg001518l	99909	2	Removed
ptg001519l	31202	1	Removed
ptg001520l	45937	1	Removed
ptg001521l	43839	1	Removed
ptg001522l	32318	3	Removed
ptg001523l	43280	1	Removed
ptg001524l	47719	1	Removed
ptg001525l	25715	19	Kept
ptg001526l	81945	1	Removed
ptg001527l	97948	4	Removed
ptg001528l	180144	1	Removed
ptg001529l	94750	2	Removed
ptg001530l	78003	1	Removed
ptg001531l	18938	2	Removed
ptg001532l	45505	1	Removed
ptg001533l	54623	1	Removed
ptg001534l	93885	3	Removed
ptg001535l	15068	5	Removed
ptg001536l	41823	1	Removed
ptg001537l	44377	6	Kept
ptg001538l	85653	1	Removed
ptg001539l	27268	1	Removed
ptg001540l	32053	4	Removed
ptg001541l	86708	1	Removed
ptg001542l	100991	1	Removed
ptg001543l	66198	2	Removed
ptg001544l	27298	3	Removed
ptg001545l	67548	1	Removed
ptg001546l	33437	1	Removed
ptg001547l	30777	1	Removed
ptg001548l	43923	1	Removed
ptg001549l	67669	2	Removed
ptg001550l	25397	1	Removed
ptg001551l	39369	1	Removed
ptg001552l	34079	5	Removed
ptg001553l	72059	1	Removed
ptg001554l	46747	3	Removed
ptg001555l	35925	1	Removed
ptg001556l	90194	1	Removed
ptg001557l	84546	1	Removed
ptg001558l	120903	2	Removed
ptg001559l	37461	1	Removed
ptg001560l	41146	1	Removed
ptg001561l	33084	1	Removed
ptg001562l	51435	1	Removed
ptg001563l	150664	1	Removed
ptg001564l	97727	3	Removed
ptg001565l	99760	49	Removed
ptg001566l	27476	1	Removed
ptg001567l	362708	3	Removed
ptg001568l	21061	4	Removed
ptg001569l	85119	1	Removed
ptg001570l	37068	1	Removed
ptg001571l	29945	47	Removed
ptg001572l	39934	1	Removed
ptg001573l	27835	1	Removed
ptg001574l	38181	5	Removed
ptg001575l	25086	1	Removed
ptg001576l	52867	1	Removed
ptg001577l	56975	1	Removed
ptg001578l	50018	3	Removed
ptg001579l	64634	1	Removed
ptg001580l	51190	1	Removed
ptg001581l	96149	1	Removed
ptg001582l	33873	1	Removed
ptg001583l	40671	1	Removed
ptg001584l	27858	1	Removed
ptg001585l	34217	1	Removed
ptg001586l	45394	1	Removed
ptg001587l	40516	1	Removed
ptg001588l	48749	1	Removed
ptg001589l	27293	2	Removed
ptg001590l	40379	1	Removed
ptg001591l	40803	6	Kept
ptg001592l	55144	1	Removed
ptg001593l	36684	3	Removed
ptg001594l	33309	1	Removed
ptg001595l	46788	1	Removed
ptg001596l	64138	2	Removed
ptg001597l	42630	2	Removed
ptg001598l	76279	1	Removed
ptg001599l	27053	1	Removed
ptg001600l	103897	2	Removed
ptg001601l	65075	2	Removed
ptg001602l	38726	1	Removed
ptg001603l	51256	3	Removed
ptg001604l	60947	1	Removed
ptg001605l	23243	2	Removed
ptg001606l	39906	1	Removed
ptg001607l	51805	1	Removed
ptg001608l	28471	1	Removed
ptg001609l	278178	3	Removed
ptg001610l	46756	4	Removed
ptg001611l	37964	1	Removed
ptg001612l	51425	2	Removed
ptg001613l	62022	1	Removed
ptg001614l	34398	1	Removed
ptg001615l	32902	4	Removed
ptg001616l	65661	3	Removed
ptg001617l	59333	2	Removed
ptg001618l	43595	1	Removed
ptg001619l	28388	1	Removed
ptg001620l	50845	1	Removed
ptg001621l	60085	5	Removed
ptg001622l	37735	1	Removed
ptg001623l	32438	1	Removed
ptg001624l	68300	1	Removed
ptg001625l	34524	1	Removed
ptg001626l	46060	1	Removed
ptg001627l	58342	1	Removed
ptg001628l	34902	1	Removed
ptg001629l	23795	69	Removed
ptg001630l	35182	1	Removed
ptg001631l	37835	1	Removed
ptg001632l	71864	2	Removed
ptg001633l	57322	1	Removed
ptg001634l	35546	1	Removed
ptg001635l	86768	2	Removed
ptg001636l	62694	1	Removed
ptg001637l	38524	5	Removed
ptg001638l	8738	22	Kept
ptg001639l	35238	2	Removed
ptg001640l	26970	1	Removed
ptg001641l	24733	1	Removed
ptg001642l	17200	77	Removed
ptg001643l	41796	1	Removed
ptg001644l	32257	1	Removed
ptg001645l	98058	1	Removed
ptg001646l	61400	2	Removed
ptg001647l	31444	1	Removed
ptg001648l	50136	1	Removed
ptg001649l	26459	3	Removed
ptg001650l	44807	2	Removed
ptg001651l	67998	1	Removed
ptg001652l	30926	2	Removed
ptg001653l	73475	2	Removed
ptg001654l	49599	1	Removed
ptg001655l	88711	1	Removed
ptg001656l	29699	1	Removed
ptg001657l	34021	1	Removed
ptg001658l	37032	1	Removed
ptg001659l	43114	1	Removed
ptg001660l	28620	28	Kept
ptg001661l	28763	1	Removed
ptg001662l	53587	1	Removed
ptg001663l	42739	1	Removed
ptg001664l	21547	1	Removed
ptg001665l	26757	95	Removed
ptg001666l	38005	1	Removed
ptg001667l	41223	1	Removed
ptg001668l	67274	2	Removed
ptg001669l	86327	1	Removed
ptg001670l	80899	3	Removed
ptg001671l	78817	1	Removed
ptg001672l	36333	76	Removed
ptg001673l	69639	1	Removed
ptg001674l	47104	1	Removed
ptg001675l	61994	2	Removed
ptg001676l	78569	1	Removed
ptg001677l	44244	1	Removed
ptg001678l	62136	1	Removed
ptg001679l	66091	2	Removed
ptg001680l	48328	2	Removed
ptg001681l	45706	2	Removed
ptg001682l	83230	1	Removed
ptg001683l	69362	1	Removed
ptg001684l	25271	37	Removed
ptg001685l	72883	3	Removed
ptg001686l	33876	49	Removed
ptg001687l	35888	1	Removed
ptg001688l	56781	1	Removed
ptg001689l	31165	39	Removed
ptg001690l	64758	1	Removed
ptg001691l	33099	2	Removed
ptg001692l	34069	6	Kept
ptg001693l	35073	2	Removed
ptg001694l	40018	2	Removed
ptg001695l	47094	1	Removed
ptg001696l	27930	2	Removed
ptg001697l	67470	1	Removed
ptg001698l	68861	2	Removed
ptg001699l	28683	1	Removed
ptg001700l	61549	1	Removed
ptg001701l	38197	1	Removed
ptg001702l	26237	8	Kept
ptg001703l	32406	3	Removed
ptg001704l	74113	2	Removed
ptg001705l	27868	111	Removed
ptg001706l	42360	2	Removed
ptg001707l	45078	1	Removed
ptg001708l	46128	1	Removed
ptg001709l	21665	34	Removed
ptg001710l	26904	1	Removed
ptg001711l	33385	1	Removed
ptg001712l	62943	2	Removed
ptg001713l	33907	1	Removed
ptg001714l	23985	2	Removed
ptg001715l	33934	2	Removed
ptg001716l	36741	2	Removed
ptg001717l	36505	1	Removed
ptg001718l	47442	1	Removed
ptg001719l	25955	1	Removed
ptg001720l	144299	1	Removed
ptg001721l	32730	7	Kept
ptg001722l	34482	1	Removed
ptg001723l	37333	1	Removed
ptg001724l	58855	2	Removed
ptg001725l	30141	1	Removed
ptg001726l	70183	3	Removed
ptg001727l	36925	6	Kept
ptg001728l	44154	1	Removed
ptg001729l	69154	2	Removed
ptg001730l	49868	5	Removed
ptg001731l	39772	1	Removed
ptg001732l	30264	2	Removed
ptg001733l	28512	66	Removed
ptg001734l	13060	9	Kept
ptg001735l	31614	1	Removed
ptg001736l	50247	4	Removed
ptg001737l	27641	71	Removed
ptg001738l	51069	1	Removed
ptg001739l	60056	1	Removed
ptg001740l	25252	43	Removed
ptg001741l	32044	1	Removed
ptg001742l	35075	1	Removed
ptg001743l	63308	2	Removed
ptg001744l	23207	1	Removed
ptg001745l	33592	9	Kept
ptg001746l	29637	1	Removed
ptg001747l	25485	57	Removed
ptg001748l	30291	1	Removed
ptg001749l	49349	3	Removed
ptg001750l	26422	62	Removed
ptg001751l	39168	1	Removed
ptg001752l	36423	3	Removed
ptg001753l	33089	1	Removed
ptg001754l	45724	2	Removed
ptg001755l	16632	9	Kept
ptg001756l	24796	108	Removed
ptg001757l	37533	1	Removed
ptg001758l	44405	1	Removed
ptg001759l	46627	1	Removed
ptg001760l	101357	2	Removed
ptg001761l	41544	1	Removed
ptg001762l	25111	3	Removed
ptg001763l	39292	2	Removed
ptg001764l	44245	1	Removed
ptg001765l	43727	1	Removed
ptg001766l	49758	1	Removed
ptg001767l	16418	2	Removed
ptg001768l	56766	1	Removed
ptg001769l	32967	1	Removed
ptg001770l	31493	1	Removed
ptg001771l	26974	1	Removed
ptg001772l	30087	67	Removed
ptg001773l	51170	1	Removed
ptg001774l	77520	2	Removed
ptg001775l	26138	1	Removed
ptg001776l	33008	1	Removed
ptg001777l	42118	1	Removed
ptg001778l	37953	1	Removed
ptg001779l	39032	2	Removed
ptg001780l	41973	1	Removed
ptg001781l	52682	3	Removed
ptg001782l	26758	1	Removed
ptg001783l	26685	1	Removed
ptg001784l	55822	2	Removed
ptg001785l	59113	2	Removed
ptg001786l	25137	7	Kept
ptg001787l	51183	2	Removed
ptg001788l	48225	1	Removed
ptg001789l	32352	2	Removed
ptg001790l	64661	2	Removed
ptg001791l	52918	3	Removed
ptg001792l	25440	1	Removed
ptg001793l	27077	11	Kept
ptg001794l	24303	9	Kept
ptg001795l	31889	1	Removed
ptg001796l	27252	1	Removed
ptg001797l	36186	1	Removed
ptg001798l	42228	1	Removed
ptg001799l	23873	2	Removed
ptg001800l	21491	3	Removed
ptg001801l	23175	5	Removed
ptg001802l	26756	1	Removed
ptg001803l	24331	1	Removed
ptg001804l	15902	3	Removed
ptg001805l	35891	14	Kept
ptg001806l	26437	9	Kept
ptg001807l	30468	1	Removed
ptg001808l	18986	1	Removed
ptg001809l	23092	1	Removed
ptg001810l	24599	1	Removed
ptg001811l	18424	1	Removed
ptg001812l	25549	7	Kept
ptg001813l	21073	1	Removed
ptg001814l	24094	1	Removed
ptg001815l	18830	1	Removed
ptg001816l	24215	1	Removed
ptg001817l	36622	1	Removed
ptg001818l	18159	1	Removed

## Sheet: 2. Contaminant filtering
Contig	Length	PacBioCoverage	%Masked	%Unclassified	Status	Reasoning
ptg000686l	38052	8	96.07	22.76	Removed	Identified as Homo sapiens by Kraken2
ptg000815l	50624	7	0.46	3.86	Removed	Identified as Blattabacterium by Kraken2
ptg000927c	36542	12	2.12	16.32	Removed	Identified as Blattabacterium by Kraken2
ptg001068l	35941	7	1.88	7.81	Removed	Identified as Blattabacterium by Kraken2
ptg001160l	66191	6	99.98	25.64	Removed	Identified as Homo sapiens by Kraken2
ptg001252l	28164	16	0.26	6.41	Removed	Identified as Blattabacterium by Kraken2
ptg001285l	26998	9	1.03	4.28	Removed	Identified as Blattabacterium by Kraken2
ptg001321l	31048	30	1.09	5.17	Removed	Identified as Blattabacterium by Kraken2
ptg001346l	14675	29	0.81	4.45	Removed	Identified as Blattabacterium by Kraken2
ptg001363l	67660	6	99.98	32.4	Removed	Identified as Homo sapiens by Kraken2
ptg001431l	26049	6	1.21	3.66	Removed	Identified as Blattabacterium by Kraken2
ptg001440l	24114	19	2	4.16	Removed	Identified as Blattabacterium by Kraken2
ptg001472l	8518	16	0	1.18	Removed	Identified as Blattabacterium by Kraken2
ptg001525l	25715	19	0.31	3.31	Removed	Identified as Blattabacterium by Kraken2
ptg001591l	40803	6	2.2	6.38	Removed	Identified as Blattabacterium by Kraken2
ptg001638l	8738	22	0	1.73	Removed	Identified as Blattabacterium by Kraken2
ptg001660l	28620	28	1.13	5.08	Removed	Identified as Blattabacterium by Kraken2
ptg001702l	26237	8	0.36	5.35	Removed	Identified as Blattabacterium by Kraken2
ptg001727l	36925	6	2.13	4.34	Removed	Identified as Blattabacterium by Kraken2
ptg001734l	13060	9	0.88	2.69	Removed	Identified as Blattabacterium by Kraken2
ptg001745l	33592	9	0.22	2.54	Removed	Identified as Blattabacterium by Kraken2
ptg001755l	16632	9	1.4	4.53	Removed	Identified as Blattabacterium by Kraken2
ptg001786l	25137	7	43.68	81.04	Removed	Very small and repeat heavy
ptg001793l	27077	11	39.79	82.04	Removed	Very small and repeat heavy
ptg001794l	24303	9	45.37	81.03	Removed	Very small and repeat heavy
ptg001806l	26437	9	41.78	81.97	Removed	Very small and repeat heavy
ptg001812l	25549	7	42.88	80.35	Removed	Very small and repeat heavy
ptg001133l	244380	7	66.28	61.56	Kept
ptg000373l	98604	8	87.5	66.06	Kept
ptg000094l	255010	6	37.02	83.27	Kept
ptg000757c	95989	8	35.3	83.94	Kept
ptg000156l	1499708	13	22.39	86.68	Kept
ptg000085l	3190163	17	20.19	87.72	Kept
ptg001275l	46194	9	11.2	90.89	Kept
ptg000230l	3004931	13	17.3	92.89	Kept
ptg000137l	1649009	19	14.96	92.92	Kept
ptg000167l	2305271	15	12.17	92.94	Kept
ptg000104l	4065475	19	13.19	94.09	Kept
ptg000006l	16873318	14	10.41	94.65	Kept
ptg000401l	1965826	13	11.1	95.11	Kept
ptg000153l	9360033	15	12.46	95.12	Kept
ptg000058l	8630847	15	13.8	95.27	Kept
ptg000148l	14130971	21	13	95.33	Kept
ptg000117l	2424385	14	13	95.36	Kept
ptg000228l	2080966	23	14.53	95.36	Kept
ptg000210l	52023	21	5.34	95.38	Kept
ptg000074l	30111589	13	12.4	95.4	Kept
ptg000220l	9703919	16	14.03	95.69	Kept
ptg000065l	9544641	25	10.34	95.81	Kept
ptg000084l	11800767	23	13	95.81	Kept
ptg000121l	13171715	12	12.49	95.82	Kept
ptg000241l	6498090	15	12.72	95.83	Kept
ptg000037l	17918617	14	12.44	95.85	Kept
ptg000114l	6579531	25	11.47	95.86	Kept
ptg000553c	155946	15	4.26	95.86	Kept
ptg000178l	9272443	13	11.8	95.89	Kept
ptg000047l	31284150	18	12.34	95.97	Kept
ptg000087l	8088333	19	12.11	95.97	Kept
ptg000164l	2401502	13	12.31	95.98	Kept
ptg000715l	41104	6	12.1	95.98	Kept
ptg000697l	400171	13	4.57	96	Kept
ptg000113l	17401153	15	11.01	96.04	Kept
ptg000015l	28578764	17	11.99	96.06	Kept
ptg000351c	136382	9	4.44	96.07	Kept
ptg000185l	4565481	13	11.6	96.08	Kept
ptg000002l	13282768	16	13.74	96.09	Kept
ptg000150l	1098865	27	11.64	96.09	Kept
ptg000060l	2604738	15	10.81	96.11	Kept
ptg000745l	11257500	16	11.43	96.13	Kept
ptg000096l	16978523	20	11.8	96.14	Kept
ptg000053l	24613867	16	12.27	96.18	Kept
ptg000079l	8957762	23	11.41	96.2	Kept
ptg000166l	7144884	17	11.8	96.21	Kept
ptg000278c	571375	12	4.47	96.21	Kept
ptg000022l	17932690	18	11.27	96.23	Kept
ptg000130l	14890642	22	11.79	96.25	Kept
ptg000703l	240108	9	4.41	96.25	Kept
ptg000066l	22282235	17	10.42	96.26	Kept
ptg000018l	4592729	14	10.66	96.29	Kept
ptg000020l	15728056	14	11.9	96.3	Kept
ptg000147l	3178191	25	11.53	96.3	Kept
ptg000009l	91186076	16	9.07	96.33	Kept
ptg000064l	4347103	18	10.94	96.33	Kept
ptg000063l	9945654	19	11.03	96.35	Kept
ptg000014l	20437194	16	11.29	96.36	Kept
ptg000235l	1474826	12	9.57	96.38	Kept
ptg000231l	603144	14	11.34	96.39	Kept
ptg000195l	2521643	17	12.54	96.4	Kept
ptg000138l	6814229	24	11.4	96.42	Kept
ptg000003l	42510274	17	8.18	96.44	Kept
ptg000050l	5537290	14	12.77	96.44	Kept
ptg000492l	1458541	26	9.67	96.44	Kept
ptg000019l	17174405	15	11.06	96.45	Kept
ptg000046l	10355096	14	11.97	96.45	Kept
ptg000131l	10924241	19	11.45	96.46	Kept
ptg000088l	6196911	26	9.81	96.48	Kept
ptg000136l	2998368	19	9.38	96.5	Kept
ptg000139l	1122543	12	10.93	96.51	Kept
ptg000161l	6217894	25	12.34	96.53	Kept
ptg000129l	9331564	13	10.79	96.55	Kept
ptg000115l	2739579	12	11.61	96.57	Kept
ptg000201l	12590670	14	8.66	96.58	Kept
ptg000010l	32650224	17	10.98	96.64	Kept
ptg000017l	38646894	19	10.14	96.65	Kept
ptg000149l	5063151	16	8.55	96.66	Kept
ptg000042l	18544193	23	11.46	96.68	Kept
ptg000081l	54583555	14	10.27	96.68	Kept
ptg000291l	1432861	12	8.25	96.74	Kept
ptg000056l	24767610	13	9.36	96.75	Kept
ptg000038l	46946756	18	9.2	96.76	Kept
ptg000099l	1646935	15	4.68	96.76	Kept
ptg000142l	53283351	13	9.99	96.76	Kept
ptg000151l	8334859	19	9.78	96.77	Kept
ptg000007l	40169586	14	8.16	96.78	Kept
ptg000251l	4257474	12	10.56	96.78	Kept
ptg000301l	2486129	13	9.46	96.79	Kept
ptg000159l	16264053	14	10.16	96.8	Kept
ptg000001l	57219814	15	8.96	96.85	Kept
ptg000091l	7375858	17	9.33	96.87	Kept
ptg000080l	29311535	13	10.02	96.89	Kept
ptg000101l	13867497	19	12.95	96.89	Kept
ptg000362l	1955842	26	10.28	96.89	Kept
ptg000043l	9547099	24	10.55	96.9	Kept
ptg000024l	19618170	16	10.29	96.92	Kept
ptg000048l	27996924	18	8.27	96.94	Kept
ptg000051l	75882670	18	9.52	96.94	Kept
ptg000004l	72827401	19	9.87	96.98	Kept
ptg000033l	14395486	14	10.34	96.99	Kept
ptg000069l	16971208	13	9.5	97	Kept
ptg000040l	82443989	13	9.05	97.01	Kept
ptg000049l	45414032	24	8.46	97.01	Kept
ptg000157l	3936691	23	9.92	97.02	Kept
ptg000082l	112274525	18	9.69	97.03	Kept
ptg000290l	2175719	14	8.3	97.04	Kept
ptg000025l	89751722	15	8.65	97.05	Kept
ptg000062l	55706208	20	9.51	97.05	Kept
ptg000041l	106258064	18	9.57	97.06	Kept
ptg000160l	11867585	26	7.8	97.06	Kept
ptg000012l	132519296	14	9.13	97.12	Kept
ptg000045l	8606396	13	9.48	97.13	Kept
ptg000083l	73547682	16	10.01	97.14	Kept
ptg000061l	79938189	19	8.11	97.18	Kept
ptg000132l	15931580	15	9.16	97.2	Kept
ptg000005l	135338112	14	9.37	97.21	Kept
ptg000008l	16919051	27	9.57	97.21	Kept
ptg000052l	31196882	13	8.54	97.22	Kept
ptg000122l	5776114	18	8.74	97.22	Kept
ptg000016l	88931262	25	8.38	97.23	Kept
ptg000029l	42422338	15	9.27	97.25	Kept
ptg000105l	2739326	13	9.28	97.25	Kept
ptg000181l	2214215	18	16.98	97.27	Kept
ptg000078l	66630940	18	8.25	97.31	Kept
ptg000044l	32268917	14	8.81	97.33	Kept
ptg000030l	32729279	14	9.98	97.35	Kept
ptg000197l	2300510	26	7.42	97.37	Kept
ptg000090l	6204935	26	7.78	97.38	Kept
ptg000281l	4667288	15	9.21	97.4	Kept
ptg000267l	2595199	17	9	97.41	Kept
ptg000089l	10251858	13	15.76	97.42	Kept
ptg000057l	25328810	20	8.94	97.43	Kept
ptg000072l	29614868	14	8.24	97.45	Kept
ptg000835l	309734	15	8.77	97.45	Kept
ptg000075l	21905426	16	9.58	97.46	Kept
ptg000026l	39873843	26	7.39	97.49	Kept
ptg000068l	7230731	26	7.34	97.49	Kept
ptg000032l	4145930	13	11.56	97.5	Kept
ptg000031l	36174022	15	8.97	97.55	Kept
ptg000107l	33028909	14	8.01	97.58	Kept
ptg000071l	14936521	14	8.45	97.59	Kept
ptg000106l	10597357	14	8.31	97.59	Kept
ptg000135l	9299947	14	7.08	97.59	Kept
ptg000119l	6552106	15	8.21	97.62	Kept
ptg000013l	40649867	14	8.69	97.63	Kept
ptg000125l	10465399	27	8.7	97.66	Kept
ptg000176l	5950459	13	9.85	97.67	Kept
ptg000034l	19930289	13	8.26	97.71	Kept
ptg000120l	9197096	17	8.4	97.71	Kept
ptg000036l	11932986	26	7.44	97.73	Kept
ptg000109l	10877705	14	8.88	97.73	Kept
ptg000179l	1265629	12	9	97.73	Kept
ptg000027l	12233741	14	8.64	97.78	Kept
ptg000187l	1816376	28	8.55	97.78	Kept
ptg000100l	26049917	13	9.47	97.79	Kept
ptg000419l	589897	12	16.34	97.82	Kept
ptg000371l	1033349	23	8.17	97.83	Kept
ptg000414l	1048614	13	7.43	97.83	Kept
ptg000612l	66175	13	7.81	97.88	Kept
ptg000059l	2239886	18	9.19	97.89	Kept
ptg000437l	1071679	14	7.61	97.95	Kept
ptg000028l	18535616	18	8.34	97.98	Kept
ptg000021l	42852383	17	6.95	97.99	Kept
ptg000054l	2582140	26	8.18	98.01	Kept
ptg000208l	1563402	12	7.1	98.04	Kept
ptg000152l	2403693	13	9.11	98.05	Kept
ptg000997l	128003	11	8.93	98.09	Kept
ptg000207l	1861265	14	9.62	98.1	Kept
ptg000933c	42337	8	7.34	98.11	Kept
ptg000141l	965444	12	8.43	98.14	Kept
ptg000203l	2078653	13	6.98	98.17	Kept
ptg000098l	2927374	26	6.08	98.19	Kept
ptg000183l	2047642	13	9.49	98.22	Kept
ptg000134l	884329	12	7.33	98.25	Kept
ptg000448l	721937	13	7.73	98.28	Kept
ptg000575l	348169	11	6.47	98.29	Kept
ptg000300l	822588	27	9.57	98.31	Kept
ptg000198l	2451017	13	6.97	98.36	Kept
ptg000261l	4383662	14	7.84	98.37	Kept
ptg000039l	3706123	24	6.43	98.39	Kept
ptg000486l	464596	9	5.21	98.39	Kept
ptg000186l	6451698	12	8.47	98.41	Kept
ptg000067l	708058	9	5.51	98.43	Kept
ptg000103l	5854401	19	9.26	98.44	Kept
ptg000256l	705248	26	10.61	98.44	Kept
ptg000146l	1468177	14	7.74	98.47	Kept
ptg000792c	136984	16	6.61	98.47	Kept
ptg001721l	32730	7	9.73	98.47	Kept
ptg000128l	4950084	26	8.36	98.55	Kept
ptg000244l	1292117	13	6.36	98.58	Kept
ptg001805l	35891	14	4.83	98.6	Kept
ptg000170l	1057713	9	0.59	98.71	Kept
ptg000212l	531926	13	6.59	98.82	Kept
ptg000805l	162821	27	4.25	98.83	Kept
ptg000321l	1119841	23	7.65	98.96	Kept
ptg001692l	34069	6	9.51	98.97	Kept
ptg000257l	811658	26	8.05	99	Kept
ptg001032l	25527	6	7.6	99.02	Kept
ptg000455l	409170	10	6.45	99.13	Kept
ptg000272l	327373	16	7	99.14	Kept
ptg000413l	29638	13	6.61	99.15	Kept
ptg000350l	377343	10	6.07	99.17	Kept
ptg000386l	256978	8	1.78	99.2	Kept
ptg000734l	33263	9	6.36	99.25	Kept
ptg000902l	27080	12	6.39	99.26	Kept
ptg000493l	263244	11	5.3	99.32	Kept
ptg000826l	59863	14	9.75	99.33	Kept
ptg000960l	133140	7	2.08	99.44	Kept
ptg000921l	27964	6	6.94	99.46	Kept
ptg000868l	156031	7	0.28	99.81	Kept
ptg000239l	219405	8	0.72	99.84	Kept
ptg000712l	118541	6	1.53	99.87	Kept
ptg000886l	138529	8	0.89	99.89	Kept
ptg000223l	411149	8	0.48	99.9	Kept
ptg000095l	195501	6	0.01	99.92	Kept
ptg000452l	77071	6	0.5	99.94	Kept
ptg000852l	140825	7	0.05	99.96	Kept
ptg000761l	357206	6	0.09	99.97	Kept
ptg000222l	445588	6	0	100	Kept
ptg000269l	84130	6	0.04	100	Kept
ptg000279l	319714	6	0.23	100	Kept
ptg000289l	495763	6	0	100	Kept
ptg000408l	557064	6	0.03	100	Kept
ptg000410l	417001	6	0.07	100	Kept
ptg000436l	304263	6	0.64	100	Kept
ptg000472l	84654	6	0	100	Kept
ptg000482l	174802	6	0	100	Kept
ptg000525l	39372	30	1.81	100	Kept
ptg000526l	80925	6	0	100	Kept
ptg000555l	100546	10	0	100	Kept
ptg000594l	164435	7	1.11	100	Kept
ptg000777l	218973	6	0.01	100	Kept
ptg000800l	153349	6	0.02	100	Kept
ptg000809l	56522	6	0	100	Kept
ptg000828l	80721	6	0	100	Kept
ptg000873l	169888	6	0.01	100	Kept
ptg000998l	137816	6	0	100	Kept
ptg001029l	149625	8	0	100	Kept
ptg001132l	80241	6	0	100	Kept
ptg001331l	86250	6	0	100	Kept
ptg001478l	38067	22	1.67	100	Kept
ptg001537l	44377	6	0	100	Kept

## Sheet: 2b. Removed contigs
Contig	Length	PacBioCoverage	%Unclassified	%Blattabacterium	%Eukaryota	%Insecta/Arthropoda
ptg000442l	86156	504	3.31	96.4	0	0
ptg000327l	85556	490	3.22	96.37	0	0
ptg000568l	53797	454	4.28	95.34	0	0
ptg000684l	65772	400	3.35	96.58	0	0
ptg000839l	44144	395	3.52	96.48	0	0
ptg000306l	107741	366	3.76	94.38	0	0
ptg000631l	52264	364	4.02	95.21	0	0
ptg000073l	96845	359	3.05	96.9	0	0
ptg000901l	43064	355	3.72	96.16	0	0
ptg000260l	74460	354	3.97	95.77	0	0
ptg000243l	59157	299	2.2	97.8	0	0
ptg000396l	36001	269	3.89	95.69	0	0
ptg000651l	80061	250	5.94	93.75	0	0
ptg001298l	33883	207	3.11	96.89	0	0
ptg001380l	38630	207	4.54	95.33	0	0
ptg000744l	35333	206	2.41	97.3	0	0
ptg001152l	32223	204	5.13	93.93	0	0
ptg001476l	30558	179	3.44	96.39	0	0
ptg001172l	53710	154	4.38	95.34	0	0
ptg001336l	56242	137	4.01	95.9	0	0
ptg001352l	31558	135	6.19	93.81	0	0
ptg001227l	98250	128	2.65	97.25	0	0
ptg000570l	28421	112	3.53	96.3	0	0
ptg001705l	27868	111	2.7	96.58	0	0
ptg001277l	28873	110	3.82	96.01	0	0
ptg001130l	193928	109	3.07	95.82	0	0
ptg001756l	24796	108	5.06	94.94	0	0
ptg001382l	27262	105	3.86	95.77	0	0
ptg001507l	28865	98	2.78	97.05	0	0
ptg001665l	26757	95	4.31	95.51	0	0
ptg001229l	23678	92	4.87	95.13	0	0
ptg000797l	26099	90	4.04	95.77	0	0
ptg000814l	26168	88	4.21	95.21	0	0
ptg001146l	24876	88	3.43	96.17	0	0
ptg001473l	63804	85	2.98	96.63	0	0
ptg001367l	23908	84	2.94	96.44	0	0
ptg001003l	25187	78	3.98	95.22	0	0
ptg001389l	133342	78	2.96	95.53	0	0
ptg001642l	17200	77	2.33	97.38	0	0
ptg000786l	24039	76	4.59	94.78	0	0
ptg001672l	36333	76	5.38	94.34	0	0
ptg001177l	26271	73	3.82	95.99	0	0
ptg001737l	27641	71	3.45	96.55	0	0
ptg001196l	26608	70	3.2	96.05	0	0
ptg000680l	28613	69	4.38	95.45	0	0
ptg001629l	23795	69	3.8	96.2	0	0
ptg001772l	30087	67	3.17	96.5	0	0
ptg001733l	28512	66	4.57	95.25	0	0
ptg001255l	52709	65	4.37	95.16	0	0
ptg001750l	26422	62	3.61	96.39	0	0
ptg000748l	9602	58	5.24	94.76	0	0
ptg001747l	25485	57	4.53	95.28	0	0
ptg001565l	99760	49	3.31	94.68	0	0
ptg001686l	33876	49	2.07	97.49	0	0
ptg001571l	29945	47	3.85	96.15	0	0
ptg001043l	23213	43	5.18	94.6	0	0
ptg001740l	25252	43	3.37	96.63	0	0
ptg001689l	31165	39	3.7	95.98	0	0
ptg001684l	25271	37	4.37	95.04	0	0
ptg001509l	26198	34	2.87	97.13	0	0
ptg001709l	21665	34	5.09	94.68	0	0
ptg000035l	151499	5	100	0	0	0
ptg000110l	111532	5	100	0	0	0
ptg000162l	312926	5	100	0	0	0
ptg000173l	39214	5	100	0	0	0
ptg000180l	1250241	5	100	0	0	0
ptg000193l	226418	5	100	0	0	0
ptg000217l	53989	5	100	0	0	0
ptg000226l	93359	5	100	0	0	0
ptg000268l	544982	5	100	0	0	0
ptg000288l	513044	5	99.99	0	0	0
ptg000292l	72447	5	100	0	0	0
ptg000335l	334580	5	99.75	0	0	0
ptg000394l	134340	5	100	0	0	0
ptg000404l	492158	5	100	0	0	0
ptg000440l	116731	5	16.37	0	83.63	5.96
ptg000475l	499159	5	100	0	0	0
ptg000605l	191816	5	100	0	0	0
ptg000629l	56558	5	100	0	0	0
ptg000668l	194130	5	14.66	0	85.34	7.32
ptg000675l	15560	5	12.58	0	0	0
ptg000718l	72328	5	100	0	0	0
ptg000782l	1150597	5	99.98	0	0	0
ptg000793l	96744	5	99.28	0	0	0
ptg000832l	33065	5	85.91	0	13.94	0
ptg000883l	42377	5	99.41	0	0	0
ptg000911l	38820	5	100	0	0	0
ptg000926l	123227	5	100	0	0	0
ptg000940l	57460	5	100	0	0	0
ptg000946l	51900	5	100	0	0	0
ptg000994l	130051	5	99.85	0	0	0
ptg000999l	236880	5	99.98	0	0	0
ptg001048l	197476	5	100	0	0	0
ptg001067l	41383	5	100	0	0	0
ptg001071l	136849	5	99.38	0	0	0
ptg001142l	70135	5	14.99	0	85.01	0
ptg001184l	37764	5	100	0	0	0
ptg001253l	40423	5	100	0	0	0
ptg001268l	96888	5	99.9	0	0	0
ptg001288l	59717	5	90.28	0	7.8	0
ptg001329l	55260	5	100	0	0	0
ptg001342l	57625	5	100	0	0	0
ptg001374l	49246	5	100	0	0	0
ptg001535l	15068	5	51.33	0	46.33	38.67
ptg001552l	34079	5	100	0	0	0
ptg001574l	38181	5	100	0	0	0
ptg001621l	60085	5	100	0	0	0
ptg001637l	38524	5	99.87	0	0	0
ptg001730l	49868	5	100	0	0	0
ptg001801l	23175	5	96.75	0	3.03	0
ptg000093l	80744	4	100	0	0	0
ptg000154l	452790	4	100	0	0	0
ptg000233l	100459	4	100	0	0	0
ptg000234l	294995	4	100	0	0	0
ptg000250l	243849	4	99.98	0	0	0
ptg000286l	129309	4	100	0	0	0
ptg000298l	86046	4	15.82	0	84.12	0
ptg000305l	291717	4	100	0	0	0
ptg000307l	42394	4	100	0	0	0
ptg000310l	184184	4	16.51	0	83.49	6.25
ptg000311l	97513	4	99.95	0	0	0
ptg000320l	368492	4	50.68	0	47.11	39.1
ptg000324l	117687	4	99.96	0	0	0
ptg000330l	80575	4	100	0	0	0
ptg000336l	68646	4	99.56	0	0	0
ptg000343l	197941	4	100	0	0	0
ptg000347l	29240	4	100	0	0	0
ptg000353l	48957	4	100	0	0	0
ptg000357l	45737	4	100	0	0	0
ptg000391l	361652	4	99.99	0	0	0
ptg000399l	123997	4	100	0	0	0
ptg000402l	370941	4	100	0	0	0
ptg000412l	77006	4	99.94	0	0	0
ptg000433l	38244	4	100	0	0	0
ptg000434l	64483	4	100	0	0	0
ptg000446l	258337	4	99.96	0	0	0
ptg000451l	98316	4	99.95	0	0	0
ptg000461l	77519	4	99.81	0	0	0
ptg000465l	240761	4	99.81	0	0	0
ptg000471l	77614	4	99.87	0	0	0
ptg000510l	58944	4	99.58	0	0	0
ptg000516l	74478	4	100	0	0	0
ptg000527l	78455	4	100	0	0	0
ptg000532l	22210	4	2.71	97.29	0	0
ptg000564l	291654	4	99.93	0	0	0
ptg000572l	73556	4	100	0	0	0
ptg000580l	57666	4	98.35	0	0	0
ptg000585l	438470	4	100	0	0	0
ptg000615l	115175	4	100	0	0	0
ptg000619l	55523	4	100	0	0	0
ptg000635l	74148	4	100	0	0	0
ptg000643l	149075	4	99.26	0	0	0
ptg000709l	80500	4	100	0	0	0
ptg000750l	227364	4	99.69	0	0	0
ptg000779l	40557	4	100	0	0	0
ptg000780l	473112	4	14.57	0	85.43	5.85
ptg000824l	92118	4	100	0	0	0
ptg000833l	95939	4	100	0	0	0
ptg000836l	17261	4	6.98	92.44	0	0
ptg000864l	83217	4	21.11	0	78.89	12.63
ptg000945l	114914	4	100	0	0	0
ptg000950l	75938	4	8.5	0	87.74	33.42
ptg001010l	156614	4	12.9	0	87.1	0
ptg001017l	146864	4	99.93	0	0	0
ptg001018l	60315	4	100	0	0	0
ptg001036l	72462	4	100	0	0	0
ptg001060l	64148	4	100	0	0	0
ptg001065l	28949	4	100	0	0	0
ptg001182l	125928	4	90.74	0	8.14	4.05
ptg001262l	67949	4	100	0	0	0
ptg001269l	74330	4	100	0	0	0
ptg001391l	34191	4	100	0	0	0
ptg001415l	31866	4	100	0	0	0
ptg001416l	94018	4	99.89	0	0	0
ptg001436l	76911	4	100	0	0	0
ptg001448l	65079	4	100	0	0	0
ptg001461l	46689	4	100	0	0	0
ptg001488l	31605	4	100	0	0	0
ptg001527l	97948	4	100	0	0	0
ptg001540l	32053	4	3.75	95.94	0	0
ptg001568l	21061	4	10.24	0	0	87.62
ptg001610l	46756	4	100	0	0	0
ptg001615l	32902	4	100	0	0	0
ptg001736l	50247	4	100	0	0	0
ptg000102l	106092	3	100	0	0	0
ptg000111l	75504	3	100	0	0	0
ptg000133l	135743	3	99.89	0	0	0
ptg000145l	54435	3	100	0	0	0
ptg000155l	53781	3	99.53	0	0	0
ptg000171l	41293	3	100	0	0	0
ptg000172l	450863	3	99.97	0	0	0
ptg000189l	205928	3	100	0	0	0
ptg000200l	104151	3	100	0	0	0
ptg000219l	125154	3	100	0	0	0
ptg000252l	104511	3	100	0	0	0
ptg000253l	88940	3	100	0	0	0
ptg000275l	397858	3	100	0	0	0
ptg000276l	127273	3	99.69	0	0	0
ptg000282l	495316	3	99.92	0	0	0
ptg000287l	28784	3	98.43	0	1.57	0
ptg000295l	336923	3	99.96	0	0	0
ptg000299l	267944	3	99.63	0	0	0
ptg000332l	58977	3	100	0	0	0
ptg000337l	117201	3	100	0	0	0
ptg000345l	123428	3	99.96	0	0	0
ptg000365l	68210	3	99.71	0	0	0
ptg000366l	363645	3	51.57	0	46.31	38.32
ptg000367l	113132	3	100	0	0	0
ptg000368l	67710	3	100	0	0	0
ptg000369l	48657	3	100	0	0	0
ptg000374l	209384	3	99.98	0	0	0
ptg000379l	276271	3	99.96	0	0	0
ptg000383l	95504	3	100	0	0	0
ptg000384l	43377	3	99.31	0	0	0
ptg000388l	116133	3	99.78	0	0	0
ptg000397l	329837	3	100	0	0	0
ptg000400l	78081	3	99.81	0	0	0
ptg000406l	114710	3	100	0	0	0
ptg000415l	275339	3	99.8	0	0	0
ptg000417l	153459	3	100	0	0	0
ptg000418l	240036	3	100	0	0	0
ptg000424l	102877	3	99.85	0	0	0
ptg000429l	47434	3	100	0	0	0
ptg000430l	112719	3	99.96	0	0	0
ptg000438l	102783	3	100	0	0	0
ptg000459l	320799	3	100	0	0	0
ptg000463l	199661	3	99.92	0	0	0
ptg000480l	212942	3	100	0	0	0
ptg000503l	76050	3	100	0	0	0
ptg000504l	123389	3	100	0	0	0
ptg000505l	30070	3	100	0	0	0
ptg000514l	403545	3	100	0	0	0
ptg000520l	163002	3	99.82	0	0	0
ptg000523l	275770	3	94.85	0	0	4.91
ptg000531l	383896	3	99.99	0	0	0
ptg000538l	254568	3	99.92	0	0	0
ptg000539l	306779	3	17.74	0	82.26	0
ptg000548l	55614	3	88.48	0	9.9	0
ptg000576l	103957	3	100	0	0	0
ptg000581l	44603	3	100	0	0	0
ptg000595l	378092	3	51.55	0	46.35	38.39
ptg000596l	146993	3	99.97	0	0	0
ptg000601l	79734	3	100	0	0	0
ptg000624l	38346	3	100	0	0	0
ptg000642l	277423	3	100	0	0	0
ptg000676l	69716	3	100	0	0	0
ptg000682l	48104	3	100	0	0	0
ptg000689l	21411	3	5.62	94.38	0	0
ptg000696l	121937	3	100	0	0	0
ptg000721l	84104	3	100	0	0	0
ptg000723l	74426	3	100	0	0	0
ptg000725l	104730	3	99.95	0	0	0
ptg000730l	84161	3	100	0	0	0
ptg000736l	146855	3	100	0	0	0
ptg000738l	116545	3	100	0	0	0
ptg000751l	73025	3	100	0	0	0
ptg000762l	224491	3	99.84	0	0	0
ptg000778l	30693	3	5.56	94.28	0	0
ptg000785l	30077	3	12.33	0	0	0
ptg000787l	255577	3	27.2	0	72.74	0
ptg000799l	32984	3	99.54	0	0	0
ptg000803l	86201	3	100	0	0	0
ptg000840l	98835	3	100	0	0	0
ptg000846l	87444	3	100	0	0	0
ptg000863l	55090	3	100	0	0	0
ptg000866l	215478	3	99.93	0	0	0
ptg000870l	55229	3	100	0	0	0
ptg000874l	42326	3	100	0	0	0
ptg000881l	135205	3	100	0	0	0
ptg000884l	271683	3	99.94	0	0	0
ptg000891l	81034	3	88.88	0	8.89	4.88
ptg000922l	68842	3	100	0	0	0
ptg000931l	107911	3	100	0	0	0
ptg000942l	122236	3	22.47	0	77.53	0
ptg000944l	49292	3	99.09	0	0	0
ptg000955l	78005	3	99.94	0	0	0
ptg000972l	68189	3	99.93	0	0	0
ptg000982l	72805	3	17.04	0	82.96	5.77
ptg000992l	117741	3	100	0	0	0
ptg000995l	94952	3	99.95	0	0	0
ptg001033l	29453	3	98.47	0	0	0
ptg001035l	91667	3	100	0	0	0
ptg001050l	81734	3	55.05	0	44.95	2.88
ptg001053l	88760	3	100	0	0	0
ptg001078l	97799	3	99.85	0	0	0
ptg001079l	57029	3	99.91	0	0	0
ptg001081l	72188	3	100	0	0	0
ptg001085l	72477	3	100	0	0	0
ptg001094l	73368	3	100	0	0	0
ptg001098l	84455	3	99.94	0	0	0
ptg001110l	41594	3	100	0	0	0
ptg001112l	29988	3	100	0	0	0
ptg001115l	103344	3	100	0	0	0
ptg001121l	446040	3	100	0	0	0
ptg001124l	81737	3	99.76	0	0	0
ptg001129l	31020	3	87.56	0	10.02	0
ptg001134l	182874	3	100	0	0	0
ptg001140l	92320	3	99.95	0	0	0
ptg001144l	26601	3	52.92	0	45.39	37.29
ptg001155l	58043	3	100	0	0	0
ptg001156l	39766	3	100	0	0	0
ptg001165l	171182	3	100	0	0	0
ptg001170l	104643	3	100	0	0	0
ptg001190l	127425	3	100	0	0	0
ptg001191l	27033	3	97.03	0	2.78	0
ptg001212l	69263	3	52.31	0	45.66	37.5
ptg001213l	62894	3	100	0	0	0
ptg001217l	65517	3	14.29	0	85.71	5.12
ptg001222l	514006	3	100	0	0	0
ptg001235l	402544	3	100	0	0	0
ptg001241l	212486	3	99.98	0	0	0
ptg001243l	90615	3	100	0	0	0
ptg001270l	109113	3	99.63	0	0	0
ptg001271l	78490	3	100	0	0	0
ptg001294l	51759	3	99.71	0	0	0
ptg001306l	118789	3	100	0	0	0
ptg001310l	98925	3	100	0	0	0
ptg001316l	30490	3	12.34	0	0	85.2
ptg001333l	35379	3	100	0	0	0
ptg001337l	105419	3	100	0	0	0
ptg001344l	228049	3	100	0	0	0
ptg001345l	42886	3	90.42	0	7.83	0
ptg001360l	25682	3	94.34	0	5.66	0
ptg001364l	44927	3	100	0	0	0
ptg001372l	85104	3	100	0	0	0
ptg001377l	83987	3	100	0	0	0
ptg001378l	138910	3	12.46	0	87.54	8.39
ptg001400l	95521	3	100	0	0	0
ptg001428l	232174	3	99.98	0	0	0
ptg001441l	35923	3	99.3	0	0	0
ptg001467l	63030	3	99.68	0	0	0
ptg001474l	35952	3	100	0	0	0
ptg001481l	41561	3	100	0	0	0
ptg001505l	150356	3	100	0	0	0
ptg001513l	65329	3	100	0	0	0
ptg001522l	32318	3	4.03	95.97	0	0
ptg001534l	93885	3	100	0	0	0
ptg001544l	27298	3	3.31	96.69	0	0
ptg001554l	46747	3	100	0	0	0
ptg001564l	97727	3	100	0	0	0
ptg001567l	362708	3	100	0	0	0
ptg001578l	50018	3	100	0	0	0
ptg001593l	36684	3	100	0	0	0
ptg001603l	51256	3	100	0	0	0
ptg001609l	278178	3	100	0	0	0
ptg001616l	65661	3	100	0	0	0
ptg001649l	26459	3	100	0	0	0
ptg001670l	80899	3	99.94	0	0	0
ptg001685l	72883	3	100	0	0	0
ptg001703l	32406	3	100	0	0	0
ptg001726l	70183	3	100	0	0	0
ptg001749l	49349	3	100	0	0	0
ptg001752l	36423	3	100	0	0	0
ptg001762l	25111	3	100	0	0	0
ptg001781l	52682	3	100	0	0	0
ptg001791l	52918	3	100	0	0	0
ptg001800l	21491	3	35.75	0	61.45	52.1
ptg001804l	15902	3	98.11	0	0	0
ptg000023l	353985	2	99.93	0	0	0
ptg000055l	77837	2	100	0	0	0
ptg000076l	96345	2	100	0	0	0
ptg000092l	70731	2	99.93	0	0	0
ptg000116l	114305	2	100	0	0	0
ptg000118l	220181	2	100	0	0	0
ptg000123l	84617	2	100	0	0	0
ptg000124l	135613	2	100	0	0	0
ptg000140l	28371	2	100	0	0	0
ptg000163l	80968	2	99.88	0	0	0
ptg000165l	118874	2	100	0	0	0
ptg000169l	35621	2	100	0	0	0
ptg000174l	122701	2	99.88	0	0	0
ptg000177l	240209	2	99.83	0	0	0
ptg000188l	213963	2	99.98	0	0	0
ptg000190l	73693	2	99.93	0	0	0
ptg000191l	60383	2	100	0	0	0
ptg000192l	465379	2	99.97	0	0	0
ptg000194l	43036	2	100	0	0	0
ptg000196l	148465	2	99.7	0	0	0
ptg000211l	204302	2	99.14	0	0	0
ptg000214l	343452	2	99.93	0	0	0
ptg000215l	206926	2	100	0	0	0
ptg000216l	144961	2	100	0	0	0
ptg000218l	73828	2	100	0	0	0
ptg000227l	69128	2	100	0	0	0
ptg000229l	99982	2	100	0	0	0
ptg000237l	126462	2	100	0	0	0
ptg000240l	133998	2	99.96	0	0	0
ptg000242l	157463	2	100	0	0	0
ptg000245l	53076	2	100	0	0	0
ptg000246l	118719	2	100	0	0	0
ptg000248l	177706	2	100	0	0	0
ptg000259l	102684	2	99.95	0	0	0
ptg000265l	93280	2	100	0	0	0
ptg000266l	86534	2	100	0	0	0
ptg000271l	82601	2	100	0	0	0
ptg000274l	22067	2	100	0	0	0
ptg000285l	59820	2	100	0	0	0
ptg000302l	145683	2	99.73	0	0	0
ptg000303l	412288	2	100	0	0	0
ptg000308l	229446	2	100	0	0	0
ptg000312l	66745	2	100	0	0	0
ptg000314l	34067	2	100	0	0	0
ptg000316l	266109	2	99.83	0	0	0
ptg000319l	198891	2	100	0	0	0
ptg000322l	31676	2	100	0	0	0
ptg000328l	419382	2	100	0	0	0
ptg000329l	180341	2	99.69	0	0	0
ptg000334l	61392	2	100	0	0	0
ptg000341l	242654	2	99.92	0	0	0
ptg000344l	176588	2	99.97	0	0	0
ptg000354l	487602	2	99.99	0	0	0
ptg000358l	305452	2	100	0	0	0
ptg000360l	107799	2	100	0	0	0
ptg000375l	96470	2	99.84	0	0	0
ptg000380l	98385	2	99.9	0	0	0
ptg000381l	46047	2	100	0	0	0
ptg000390l	155435	2	100	0	0	0
ptg000392l	120596	2	100	0	0	0
ptg000393l	407908	2	13.74	0	86.26	0
ptg000395l	132285	2	99.92	0	0	0
ptg000405l	132534	2	100	0	0	0
ptg000407l	47561	2	100	0	0	0
ptg000409l	96876	2	100	0	0	0
ptg000416l	118006	2	100	0	0	0
ptg000420l	144127	2	100	0	0	0
ptg000421l	112630	2	100	0	0	0
ptg000423l	115345	2	100	0	0	0
ptg000426l	39579	2	100	0	0	0
ptg000427l	178201	2	100	0	0	0
ptg000428l	89320	2	100	0	0	0
ptg000431l	59603	2	100	0	0	0
ptg000435l	123213	2	100	0	0	0
ptg000445l	94247	2	100	0	0	0
ptg000447l	44393	2	100	0	0	0
ptg000450l	75278	2	100	0	0	0
ptg000453l	92439	2	100	0	0	0
ptg000454l	61564	2	99.67	0	0	0
ptg000462l	300158	2	99.97	0	0	0
ptg000466l	87934	2	99.83	0	0	0
ptg000467l	78437	2	100	0	0	0
ptg000469l	97119	2	99.79	0	0	0
ptg000470l	72989	2	100	0	0	0
ptg000474l	55939	2	27.31	0	72.69	3.49
ptg000477l	72930	2	99.93	0	0	0
ptg000481l	102299	2	100	0	0	0
ptg000485l	106718	2	100	0	0	0
ptg000494l	195330	2	100	0	0	0
ptg000498l	79313	2	100	0	0	0
ptg000500l	118257	2	100	0	0	0
ptg000501l	44806	2	100	0	0	0
ptg000506l	169096	2	99.97	0	0	0
ptg000507l	92057	2	100	0	0	0
ptg000511l	163384	2	99.91	0	0	0
ptg000515l	99030	2	100	0	0	0
ptg000519l	251780	2	100	0	0	0
ptg000521l	232245	2	16.24	0	83.76	0
ptg000529l	114384	2	100	0	0	0
ptg000530l	45598	2	100	0	0	0
ptg000533l	162093	2	100	0	0	0
ptg000536l	133940	2	99.74	0	0	0
ptg000546l	36492	2	100	0	0	0
ptg000547l	67345	2	99.93	0	0	0
ptg000549l	72235	2	100	0	0	0
ptg000550l	332677	2	99.94	0	0	0
ptg000552l	88632	2	100	0	0	0
ptg000559l	38759	2	100	0	0	0
ptg000560l	92703	2	100	0	0	0
ptg000563l	92048	2	100	0	0	0
ptg000565l	62362	2	100	0	0	0
ptg000566l	96251	2	99.79	0	0	0
ptg000574l	70056	2	99.71	0	0	0
ptg000583l	102017	2	99.9	0	0	0
ptg000593l	51351	2	99.81	0	0	0
ptg000598l	80591	2	10.93	0	89.07	0
ptg000599l	313754	2	99.95	0	0	0
ptg000600l	184147	2	100	0	0	0
ptg000606l	81215	2	100	0	0	0
ptg000607l	74406	2	100	0	0	0
ptg000608l	128048	2	100	0	0	0
ptg000610l	101274	2	100	0	0	0
ptg000617l	54033	2	100	0	0	0
ptg000621l	227727	2	99.98	0	0	0
ptg000625l	239274	2	100	0	0	0
ptg000626l	116094	2	99.96	0	0	0
ptg000633l	402237	2	99.96	0	0	0
ptg000638l	110612	2	99.86	0	0	0
ptg000644l	89001	2	100	0	0	0
ptg000645l	44396	2	100	0	0	0
ptg000648l	111354	2	100	0	0	0
ptg000650l	106936	2	99.91	0	0	0
ptg000652l	158760	2	11.88	0	88.12	0
ptg000653l	113241	2	100	0	0	0
ptg000656l	71908	2	97.01	0	0	0
ptg000657l	51187	2	100	0	0	0
ptg000658l	60118	2	100	0	0	0
ptg000661l	154145	2	100	0	0	0
ptg000664l	107339	2	100	0	0	0
ptg000665l	53535	2	100	0	0	0
ptg000666l	170626	2	100	0	0	0
ptg000667l	173844	2	100	0	0	0
ptg000671l	37532	2	100	0	0	0
ptg000673l	190016	2	100	0	0	0
ptg000677l	357525	2	98.96	0	1.02	0
ptg000679l	162349	2	100	0	0	0
ptg000688l	67348	2	100	0	0	0
ptg000695l	96360	2	100	0	0	0
ptg000698l	61434	2	100	0	0	0
ptg000701l	107660	2	100	0	0	0
ptg000702l	176940	2	100	0	0	0
ptg000704l	45352	2	99.89	0	0	0
ptg000705l	115147	2	99.87	0	0	0
ptg000707l	307849	2	100	0	0	0
ptg000716l	119934	2	100	0	0	0
ptg000717l	111821	2	99.96	0	0	0
ptg000719l	73669	2	100	0	0	0
ptg000720l	218083	2	100	0	0	0
ptg000724l	100621	2	100	0	0	0
ptg000735l	145540	2	99.86	0	0	0
ptg000737l	117649	2	100	0	0	0
ptg000739l	86898	2	67.86	0	32.14	0
ptg000752l	32636	2	100	0	0	0
ptg000759l	25164	2	100	0	0	0
ptg000760l	15275	2	98.36	0	0	0
ptg000763l	285872	2	26.75	0	73.25	0
ptg000768l	117379	2	100	0	0	0
ptg000771l	126521	2	100	0	0	0
ptg000788l	96436	2	100	0	0	0
ptg000791l	134664	2	100	0	0	0
ptg000794l	58149	2	100	0	0	0
ptg000802l	59553	2	100	0	0	0
ptg000808l	180840	2	99.97	0	0	0
ptg000811l	212915	2	99.88	0	0	0
ptg000819l	78286	2	99.1	0	0	0
ptg000822l	51945	2	36.84	0	63.07	0
ptg000827l	51258	2	100	0	0	0
ptg000837l	30878	2	100	0	0	0
ptg000838l	87930	2	100	0	0	0
ptg000841l	26349	2	100	0	0	0
ptg000844l	171477	2	100	0	0	0
ptg000848l	83091	2	100	0	0	0
ptg000855l	48666	2	100	0	0	0
ptg000860l	269796	2	100	0	0	0
ptg000862l	117815	2	100	0	0	0
ptg000865l	29062	2	100	0	0	0
ptg000869l	185400	2	99.89	0	0	0
ptg000875l	138722	2	99.31	0	0	0
ptg000876l	49481	2	99.9	0	0	0
ptg000877l	86404	2	100	0	0	0
ptg000885l	127887	2	100	0	0	0
ptg000888l	59176	2	90.86	0	7.61	0
ptg000890l	476257	2	51.89	0	45.94	38.17
ptg000892l	83718	2	100	0	0	0
ptg000893l	164591	2	99.6	0	0	0
ptg000896l	79427	2	100	0	0	0
ptg000899l	103111	2	99.95	0	0	0
ptg000900l	115442	2	100	0	0	0
ptg000903l	123901	2	99.92	0	0	0
ptg000910l	48300	2	100	0	0	0
ptg000913l	58137	2	100	0	0	0
ptg000928l	19294	2	3.65	95.83	0	0
ptg000929l	31608	2	2.69	97.15	0	0
ptg000938l	98276	2	99.95	0	0	0
ptg000939l	110863	2	100	0	0	0
ptg000941l	131411	2	100	0	0	0
ptg000943l	82079	2	100	0	0	0
ptg000949l	54079	2	100	0	0	0
ptg000953l	357744	2	99.99	0	0	0
ptg000956l	93708	2	100	0	0	0
ptg000959l	79322	2	98.49	0	1.51	0
ptg000962l	44103	2	100	0	0	0
ptg000965l	46585	2	100	0	0	0
ptg000967l	85696	2	92.11	0	6.89	0
ptg000968l	88187	2	100	0	0	0
ptg000970l	38147	2	100	0	0	0
ptg000975l	117200	2	100	0	0	0
ptg000977l	53138	2	99.81	0	0	0
ptg000984l	172742	2	12.48	0	87.52	0
ptg000988l	69598	2	100	0	0	0
ptg000996l	39630	2	100	0	0	0
ptg001006l	185063	2	100	0	0	0
ptg001008l	42381	2	98.94	0	1.06	0
ptg001011l	35017	2	100	0	0	0
ptg001014l	107926	2	100	0	0	0
ptg001015l	44785	2	100	0	0	0
ptg001025l	76231	2	100	0	0	0
ptg001030l	163240	2	100	0	0	0
ptg001034l	92050	2	100	0	0	0
ptg001037l	52146	2	99.81	0	0	0
ptg001047l	138702	2	100	0	0	0
ptg001049l	113504	2	100	0	0	0
ptg001051l	99554	2	99.9	0	0	0
ptg001055l	74303	2	100	0	0	0
ptg001056l	45070	2	100	0	0	0
ptg001058l	62096	2	99.92	0	0	0
ptg001066l	85071	2	24.76	0	75.18	9.24
ptg001069l	88340	2	100	0	0	0
ptg001072l	43025	2	100	0	0	0
ptg001074l	72512	2	99.86	0	0	0
ptg001076l	53316	2	100	0	0	0
ptg001080l	50339	2	99.9	0	0	0
ptg001082l	141864	2	100	0	0	0
ptg001083l	71410	2	100	0	0	0
ptg001087l	40493	2	100	0	0	0
ptg001088l	100163	2	100	0	0	0
ptg001093l	78317	2	100	0	0	0
ptg001102l	40483	2	29.58	0	70.05	0
ptg001106l	50718	2	100	0	0	0
ptg001108l	75543	2	99.54	0	0	0
ptg001109l	95233	2	100	0	0	0
ptg001116l	41889	2	100	0	0	0
ptg001117l	123494	2	99.96	0	0	0
ptg001119l	82227	2	100	0	0	0
ptg001122l	44515	2	99.89	0	0	0
ptg001123l	29563	2	100	0	0	0
ptg001125l	260634	2	99.85	0	0	0
ptg001131l	53841	2	100	0	0	0
ptg001145l	71096	2	100	0	0	0
ptg001149l	117596	2	100	0	0	0
ptg001150l	78389	2	99.94	0	0	0
ptg001164l	105071	2	100	0	0	0
ptg001171l	95486	2	100	0	0	0
ptg001189l	47059	2	99.89	0	0	0
ptg001193l	180988	2	100	0	0	0
ptg001194l	50758	2	100	0	0	0
ptg001203l	96954	2	100	0	0	0
ptg001204l	86726	2	100	0	0	0
ptg001207l	38330	2	100	0	0	0
ptg001210l	48302	2	100	0	0	0
ptg001239l	73045	2	99.86	0	0	0
ptg001240l	62154	2	100	0	0	0
ptg001245l	174440	2	100	0	0	0
ptg001248l	110147	2	99.91	0	0	0
ptg001249l	85509	2	100	0	0	0
ptg001256l	86831	2	99.83	0	0	0
ptg001260l	50705	2	100	0	0	0
ptg001272l	43897	2	100	0	0	0
ptg001276l	44719	2	100	0	0	0
ptg001287l	57050	2	100	0	0	0
ptg001289l	20326	2	2.96	96.79	0	0
ptg001290l	46265	2	100	0	0	0
ptg001291l	76443	2	99.93	0	0	0
ptg001293l	64867	2	99.92	0	0	0
ptg001307l	68791	2	100	0	0	0
ptg001309l	74109	2	100	0	0	0
ptg001313l	172338	2	100	0	0	0
ptg001315l	25974	2	96.53	0	3.47	0
ptg001320l	78791	2	100	0	0	0
ptg001323l	48624	2	93.51	0	0	0
ptg001328l	86580	2	100	0	0	0
ptg001340l	82361	2	99.64	0	0	0
ptg001351l	68422	2	100	0	0	0
ptg001356l	113269	2	100	0	0	0
ptg001365l	40060	2	11.62	0	88.38	9.62
ptg001366l	59869	2	100	0	0	0
ptg001369l	101281	2	100	0	0	0
ptg001370l	63856	2	100	0	0	0
ptg001376l	93609	2	100	0	0	0
ptg001379l	39995	2	100	0	0	0
ptg001384l	49439	2	99.9	0	0	0
ptg001385l	161696	2	100	0	0	0
ptg001394l	77796	2	99.94	0	0	0
ptg001395l	98791	2	100	0	0	0
ptg001401l	118800	2	99.96	0	0	0
ptg001403l	94004	2	100	0	0	0
ptg001406l	66727	2	100	0	0	0
ptg001409l	47948	2	100	0	0	0
ptg001413l	51042	2	100	0	0	0
ptg001422l	67698	2	100	0	0	0
ptg001423l	54043	2	99.63	0	0	0
ptg001429l	267282	2	100	0	0	0
ptg001435l	38337	2	100	0	0	0
ptg001455l	140381	2	100	0	0	0
ptg001456l	39646	2	100	0	0	0
ptg001457l	120309	2	100	0	0	0
ptg001462l	26926	2	96.46	0	3.54	0
ptg001463l	31825	2	100	0	0	0
ptg001465l	193837	2	100	0	0	0
ptg001470l	66476	2	99.4	0	0	0
ptg001475l	50742	2	100	0	0	0
ptg001477l	78233	2	100	0	0	0
ptg001482l	120610	2	100	0	0	0
ptg001487l	21662	2	98.84	0	0	0
ptg001490l	64927	2	53.97	0	43.79	36.47
ptg001491l	67754	2	99.93	0	0	0
ptg001498l	38014	2	100	0	0	0
ptg001500l	116075	2	99.96	0	0	0
ptg001510l	106297	2	100	0	0	0
ptg001511l	68949	2	99.93	0	0	0
ptg001517l	151695	2	100	0	0	0
ptg001518l	99909	2	100	0	0	0
ptg001529l	94750	2	100	0	0	0
ptg001531l	18938	2	3.45	96.55	0	0
ptg001543l	66198	2	100	0	0	0
ptg001549l	67669	2	99.93	0	0	0
ptg001558l	120903	2	100	0	0	0
ptg001589l	27293	2	9.19	0	90.81	9.01
ptg001596l	64138	2	99.92	0	0	0
ptg001597l	42630	2	100	0	0	0
ptg001600l	103897	2	100	0	0	0
ptg001601l	65075	2	100	0	0	0
ptg001605l	23243	2	100	0	0	0
ptg001612l	51425	2	100	0	0	0
ptg001617l	59333	2	100	0	0	0
ptg001632l	71864	2	99.93	0	0	0
ptg001635l	86768	2	100	0	0	0
ptg001639l	35238	2	99.86	0	0	0
ptg001646l	61400	2	98.78	0	1.06	0
ptg001650l	44807	2	100	0	0	0
ptg001652l	30926	2	89.63	0	9.08	0
ptg001653l	73475	2	100	0	0	0
ptg001668l	67274	2	99.78	0	0	0
ptg001675l	61994	2	100	0	0	0
ptg001679l	66091	2	100	0	0	0
ptg001680l	48328	2	100	0	0	0
ptg001681l	45706	2	99.01	0	0	0
ptg001691l	33099	2	100	0	0	0
ptg001693l	35073	2	100	0	0	0
ptg001694l	40018	2	100	0	0	0
ptg001696l	27930	2	3.59	96.23	0	0
ptg001698l	68861	2	100	0	0	0
ptg001704l	74113	2	100	0	0	0
ptg001706l	42360	2	100	0	0	0
ptg001712l	62943	2	19.41	0	80.59	12.73
ptg001714l	23985	2	100	0	0	0
ptg001715l	33934	2	100	0	0	0
ptg001716l	36741	2	45.98	0	51.43	42.56
ptg001724l	58855	2	100	0	0	0
ptg001729l	69154	2	89.73	0	8.54	0
ptg001732l	30264	2	100	0	0	0
ptg001743l	63308	2	100	0	0	0
ptg001754l	45724	2	100	0	0	0
ptg001760l	101357	2	100	0	0	0
ptg001763l	39292	2	97.32	0	2.42	0
ptg001767l	16418	2	55.35	0	43.12	35.78
ptg001774l	77520	2	99.87	0	0	0
ptg001779l	39032	2	99.61	0	0	0
ptg001784l	55822	2	100	0	0	0
ptg001785l	59113	2	100	0	0	0
ptg001787l	51183	2	100	0	0	0
ptg001789l	32352	2	100	0	0	0
ptg001790l	64661	2	99.54	0	0	0
ptg001799l	23873	2	39.92	0	57.56	47.06
ptg000011l	231849	1	99.98	0	0	0
ptg000070l	23406	1	99.79	0	0	0
ptg000077l	94693	1	99.95	0	0	0
ptg000086l	55717	1	100	0	0	0
ptg000097l	99238	1	100	0	0	0
ptg000108l	87902	1	100	0	0	0
ptg000112l	45829	1	100	0	0	0
ptg000126l	74434	1	100	0	0	0
ptg000127l	55430	1	100	0	0	0
ptg000143l	46515	1	100	0	0	0
ptg000144l	44084	1	99.77	0	0	0
ptg000158l	47543	1	100	0	0	0
ptg000168l	55621	1	100	0	0	0
ptg000175l	58380	1	100	0	0	0
ptg000182l	51228	1	99.9	0	0	0
ptg000184l	67866	1	99.85	0	0	0
ptg000199l	138803	1	99.93	0	0	0
ptg000202l	122235	1	27.34	0	72.66	0
ptg000204l	76110	1	100	0	0	0
ptg000205l	58530	1	100	0	0	0
ptg000206l	94467	1	100	0	0	0
ptg000209l	60290	1	100	0	0	0
ptg000213l	70147	1	100	0	0	0
ptg000221l	59196	1	99.92	0	0	0
ptg000224l	54226	1	100	0	0	0
ptg000225l	149351	1	99.93	0	0	0
ptg000232l	99117	1	100	0	0	0
ptg000236l	30347	1	100	0	0	0
ptg000238l	56973	1	99.82	0	0	0
ptg000247l	141758	1	100	0	0	0
ptg000249l	79484	1	100	0	0	0
ptg000254l	39957	1	100	0	0	0
ptg000255l	45531	1	99.67	0	0	0
ptg000258l	41216	1	100	0	0	0
ptg000262l	50907	1	99.61	0	0	0
ptg000263l	49638	1	99.6	0	0	0
ptg000264l	156522	1	100	0	0	0
ptg000270l	60698	1	100	0	0	0
ptg000273l	49270	1	99.9	0	0	0
ptg000277l	32567	1	99.85	0	0	0
ptg000280l	65063	1	100	0	0	0
ptg000283l	88709	1	100	0	0	0
ptg000284l	29135	1	99.83	0	0	0
ptg000293l	67204	1	100	0	0	0
ptg000294l	66254	1	38.97	0	61.03	3.47
ptg000296l	116606	1	99.91	0	0	0
ptg000297l	116676	1	100	0	0	0
ptg000304l	61247	1	99.75	0	0	0
ptg000309l	61823	1	100	0	0	0
ptg000313l	116737	1	99.91	0	0	0
ptg000315l	77286	1	100	0	0	0
ptg000317l	54137	1	99.63	0	0	0
ptg000318l	79816	1	100	0	0	0
ptg000323l	38420	1	100	0	0	0
ptg000325l	76102	1	99.93	0	0	0
ptg000326l	39461	1	100	0	0	0
ptg000331l	125956	1	100	0	0	0
ptg000333l	38647	1	100	0	0	0
ptg000338l	53047	1	100	0	0	0
ptg000339l	20582	1	80.98	0	19.02	0
ptg000340l	82915	1	99.88	0	0	0
ptg000342l	125130	1	100	0	0	0
ptg000346l	49165	1	100	0	0	0
ptg000348l	38068	1	100	0	0	0
ptg000349l	34238	1	100	0	0	0
ptg000352l	55878	1	100	0	0	0
ptg000355l	83314	1	100	0	0	0
ptg000356l	157374	1	24.67	0	75.27	8.87
ptg000359l	48316	1	100	0	0	0
ptg000361l	68610	1	100	0	0	0
ptg000363l	67126	1	100	0	0	0
ptg000364l	110695	1	99.86	0	0	0
ptg000370l	65948	1	99.92	0	0	0
ptg000372l	71098	1	100	0	0	0
ptg000376l	30659	1	100	0	0	0
ptg000377l	94214	1	100	0	0	0
ptg000378l	144584	1	100	0	0	0
ptg000382l	77907	1	99.94	0	0	0
ptg000385l	56463	1	100	0	0	0
ptg000387l	85861	1	100	0	0	0
ptg000389l	39343	1	100	0	0	0
ptg000398l	67026	1	100	0	0	0
ptg000403l	76422	1	99.93	0	0	0
ptg000411l	86142	1	100	0	0	0
ptg000422l	93196	1	100	0	0	0
ptg000425l	45820	1	100	0	0	0
ptg000432l	72092	1	99.93	0	0	0
ptg000439l	24012	1	100	0	0	0
ptg000441l	49367	1	100	0	0	0
ptg000443l	48747	1	100	0	0	0
ptg000444l	43227	1	99.88	0	0	0
ptg000449l	118489	1	100	0	0	0
ptg000456l	92091	1	100	0	0	0
ptg000457l	46704	1	100	0	0	0
ptg000458l	35943	1	97.07	0	0	0
ptg000460l	127657	1	100	0	0	0
ptg000464l	101417	1	99.9	0	0	0
ptg000468l	117046	1	100	0	0	0
ptg000473l	43863	1	99.77	0	0	0
ptg000476l	28409	1	97.88	0	0	0
ptg000478l	68923	1	100	0	0	0
ptg000479l	204462	1	32.85	0	67.15	0
ptg000483l	63713	1	99.92	0	0	0
ptg000484l	122841	1	31.93	0	68.07	7.09
ptg000487l	116770	1	100	0	0	0
ptg000488l	43036	1	100	0	0	0
ptg000489l	147696	1	99.93	0	0	0
ptg000490l	163272	1	100	0	0	0
ptg000491l	60322	1	11.7	0	88.3	0
ptg000495l	40829	1	100	0	0	0
ptg000496l	34770	1	99.71	0	0	0
ptg000497l	23915	1	98.32	0	0	0
ptg000499l	39966	1	100	0	0	0
ptg000502l	34460	1	100	0	0	0
ptg000508l	101106	1	100	0	0	0
ptg000509l	85371	1	99.77	0	0	0
ptg000512l	69649	1	100	0	0	0
ptg000513l	45969	1	100	0	0	0
ptg000517l	52964	1	99.81	0	0	0
ptg000518l	95347	1	100	0	0	0
ptg000522l	41023	1	100	0	0	0
ptg000524l	36875	1	100	0	0	0
ptg000528l	21368	1	91.55	0	7.51	0
ptg000534l	69409	1	99.86	0	0	0
ptg000535l	89959	1	99.94	0	0	0
ptg000537l	80573	1	99.94	0	0	0
ptg000540l	60426	1	100	0	0	0
ptg000541l	115435	1	99.87	0	0	0
ptg000542l	52116	1	100	0	0	0
ptg000543l	40349	1	100	0	0	0
ptg000544l	31067	1	100	0	0	0
ptg000545l	30391	1	100	0	0	0
ptg000551l	190398	1	100	0	0	0
ptg000554l	49635	1	99.9	0	0	0
ptg000556l	53226	1	100	0	0	0
ptg000557l	19645	1	87.98	0	0	0
ptg000558l	205530	1	99.9	0	0	0
ptg000561l	47451	1	100	0	0	0
ptg000562l	25719	1	100	0	0	0
ptg000567l	108866	1	99.68	0	0	0
ptg000569l	29227	1	100	0	0	0
ptg000571l	106461	1	99.95	0	0	0
ptg000573l	65762	1	100	0	0	0
ptg000577l	66301	1	99.32	0	0	0
ptg000578l	73905	1	100	0	0	0
ptg000579l	155177	1	99.97	0	0	0
ptg000582l	48027	1	100	0	0	0
ptg000584l	62898	1	99.52	0	0	0
ptg000586l	30495	1	13.16	0	0	0
ptg000587l	62128	1	100	0	0	0
ptg000588l	31975	1	100	0	0	0
ptg000589l	105988	1	100	0	0	0
ptg000590l	76786	1	99.74	0	0	0
ptg000591l	27226	1	3.87	96.13	0	0
ptg000592l	59952	1	99.67	0	0	0
ptg000597l	68391	1	99.93	0	0	0
ptg000602l	57214	1	99.74	0	0	0
ptg000603l	67965	1	100	0	0	0
ptg000604l	28418	1	100	0	0	0
ptg000609l	79926	1	100	0	0	0
ptg000611l	60224	1	99.83	0	0	0
ptg000613l	53184	1	99.53	0	0	0
ptg000614l	31471	1	100	0	0	0
ptg000616l	47773	1	91.93	0	6.6	0
ptg000618l	120783	1	100	0	0	0
ptg000620l	67384	1	100	0	0	0
ptg000622l	66109	1	100	0	0	0
ptg000623l	28172	1	2.85	96.8	0	0
ptg000627l	52868	1	99.81	0	0	0
ptg000628l	67315	1	100	0	0	0
ptg000630l	46288	1	90.58	0	7.47	0
ptg000632l	30114	1	100	0	0	0
ptg000634l	40704	1	100	0	0	0
ptg000636l	125538	1	100	0	0	0
ptg000637l	52166	1	100	0	0	0
ptg000639l	41602	1	12.15	0	0	85.32
ptg000640l	99603	1	100	0	0	0
ptg000641l	100009	1	100	0	0	0
ptg000646l	89310	1	100	0	0	0
ptg000647l	47348	1	99.79	0	0	0
ptg000649l	239918	1	25.31	0	74.57	8.13
ptg000654l	36173	1	100	0	0	0
ptg000655l	33962	1	100	0	0	0
ptg000659l	42928	1	100	0	0	0
ptg000660l	84437	1	100	0	0	0
ptg000662l	129561	1	100	0	0	0
ptg000663l	46043	1	100	0	0	0
ptg000669l	157903	1	100	0	0	0
ptg000670l	49408	1	99.39	0	0	0
ptg000672l	35856	1	99.72	0	0	0
ptg000674l	35132	1	100	0	0	0
ptg000678l	96631	1	100	0	0	0
ptg000681l	22335	1	100	0	0	0
ptg000683l	61284	1	99.75	0	0	0
ptg000685l	75554	1	100	0	0	0
ptg000687l	68029	1	99.78	0	0	0
ptg000690l	51794	1	100	0	0	0
ptg000691l	116137	1	31.06	0	68.85	0
ptg000692l	29202	1	95.2	0	0	0
ptg000693l	65629	1	99.39	0	0	0
ptg000694l	165163	1	100	0	0	0
ptg000699l	29514	1	100	0	0	0
ptg000700l	55896	1	99.91	0	0	0
ptg000706l	44074	1	91.82	0	7.95	0
ptg000708l	32260	1	79.35	0	0	0
ptg000710l	50746	1	100	0	0	0
ptg000711l	36390	1	99.72	0	0	0
ptg000713l	73769	1	99.93	0	0	0
ptg000714l	52605	1	100	0	0	0
ptg000722l	47328	1	100	0	0	0
ptg000726l	68731	1	100	0	0	0
ptg000727l	45200	1	99.89	0	0	0
ptg000728l	33646	1	100	0	0	0
ptg000729l	33989	1	100	0	0	0
ptg000731l	37670	1	6.78	92.95	0	0
ptg000732l	39075	1	100	0	0	0
ptg000733l	79245	1	100	0	0	0
ptg000740l	29125	1	98.28	0	0	0
ptg000741l	43602	1	99.89	0	0	0
ptg000742l	52505	1	100	0	0	0
ptg000743l	36172	1	100	0	0	0
ptg000746l	88618	1	100	0	0	0
ptg000747l	67220	1	100	0	0	0
ptg000749l	51755	1	28.14	0	71.86	4.26
ptg000753l	34647	1	100	0	0	0
ptg000754l	34632	1	100	0	0	0
ptg000755l	53446	1	100	0	0	0
ptg000756l	50850	1	100	0	0	0
ptg000758l	73243	1	31.85	0	68.08	4.51
ptg000764l	106800	1	100	0	0	0
ptg000765l	202031	1	100	0	0	0
ptg000766l	51595	1	100	0	0	0
ptg000767l	78119	1	99.94	0	0	0
ptg000769l	28625	1	98.42	0	1.23	0
ptg000770l	68734	1	100	0	0	0
ptg000772l	83715	1	100	0	0	0
ptg000773l	73314	1	100	0	0	0
ptg000774l	42215	1	100	0	0	0
ptg000775l	38200	1	100	0	0	0
ptg000776l	61897	1	100	0	0	0
ptg000781l	107073	1	100	0	0	0
ptg000783l	85123	1	100	0	0	0
ptg000784l	113272	1	100	0	0	0
ptg000789l	60090	1	99.83	0	0	0
ptg000790l	51118	1	99.71	0	0	0
ptg000795l	70284	1	100	0	0	0
ptg000796l	217213	1	100	0	0	0
ptg000798l	65360	1	99.77	0	0	0
ptg000801l	38801	1	100	0	0	0
ptg000804l	36599	1	63.97	0	36.03	0
ptg000806l	36710	1	100	0	0	0
ptg000807l	69867	1	100	0	0	0
ptg000810l	25988	1	92.66	0	5.79	0
ptg000812l	87622	1	100	0	0	0
ptg000813l	57041	1	100	0	0	0
ptg000816l	61451	1	100	0	0	0
ptg000817l	56480	1	100	0	0	0
ptg000818l	95882	1	99.63	0	0	0
ptg000820l	98412	1	100	0	0	0
ptg000821l	36272	1	100	0	0	0
ptg000823l	72591	1	100	0	0	0
ptg000825l	55613	1	100	0	0	0
ptg000829l	29309	1	99.32	0	0	0
ptg000830l	73009	1	99.86	0	0	0
ptg000831l	69270	1	100	0	0	0
ptg000834l	54189	1	99.72	0	0	0
ptg000842l	53175	1	99.81	0	0	0
ptg000843l	171929	1	99.97	0	0	0
ptg000845l	159438	1	35.11	0	64.86	6.15
ptg000847l	33487	1	99.85	0	0	0
ptg000849l	28301	1	99.82	0	0	0
ptg000850l	124577	1	99.8	0	0	0
ptg000851l	71091	1	89.01	0	9.3	4.65
ptg000853l	37340	1	100	0	0	0
ptg000854l	85325	1	100	0	0	0
ptg000856l	24092	1	99.79	0	0	0
ptg000857l	25224	1	99.4	0	0	0
ptg000858l	21496	1	96.26	0	3.5	0
ptg000859l	58317	1	100	0	0	0
ptg000861l	99260	1	99.95	0	0	0
ptg000867l	54719	1	99.45	0	0	0
ptg000871l	50702	1	100	0	0	0
ptg000872l	56958	1	35.41	0	64.41	0
ptg000878l	36853	1	100	0	0	0
ptg000879l	107094	1	100	0	0	0
ptg000880l	29399	1	100	0	0	0
ptg000882l	30988	1	34.3	0	65.7	0
ptg000887l	154698	1	99.97	0	0	0
ptg000889l	36860	1	99.32	0	0	0
ptg000894l	89866	1	100	0	0	0
ptg000895l	115078	1	99.91	0	0	0
ptg000897l	110114	1	100	0	0	0
ptg000898l	53698	1	100	0	0	0
ptg000904l	50866	1	49.21	0	50.79	0
ptg000905l	41641	1	100	0	0	0
ptg000906l	178727	1	99.94	0	0	0
ptg000907l	51690	1	100	0	0	0
ptg000908l	55849	1	99.91	0	0	0
ptg000909l	34701	1	100	0	0	0
ptg000912l	116501	1	31.22	0	68.78	3.91
ptg000914l	62089	1	99.6	0	0	0
ptg000915l	56155	1	100	0	0	0
ptg000916l	46304	1	100	0	0	0
ptg000917l	58295	1	100	0	0	0
ptg000918l	133406	1	100	0	0	0
ptg000919l	76944	1	99.74	0	0	0
ptg000920l	73699	1	100	0	0	0
ptg000923l	45702	1	99.89	0	0	0
ptg000924l	90192	1	100	0	0	0
ptg000925l	45042	1	100	0	0	0
ptg000930l	58450	1	100	0	0	0
ptg000932l	84828	1	99.82	0	0	0
ptg000934l	34189	1	100	0	0	0
ptg000935l	37955	1	100	0	0	0
ptg000936l	56316	1	100	0	0	0
ptg000937l	33654	1	90.77	0	9.08	0
ptg000947l	31617	1	100	0	0	0
ptg000948l	71583	1	100	0	0	0
ptg000951l	255925	1	99.96	0	0	0
ptg000952l	42112	1	100	0	0	0
ptg000954l	31084	1	5.97	93.87	0	0
ptg000957l	65040	1	100	0	0	0
ptg000958l	35141	1	11.27	0	0	86.73
ptg000961l	32468	1	3.24	96.76	0	0
ptg000963l	33636	1	68.7	0	31.3	0
ptg000964l	59525	1	100	0	0	0
ptg000966l	147999	1	99.83	0	0	0
ptg000969l	30725	1	99.67	0	0	0
ptg000971l	79474	1	90.68	0	8.12	0
ptg000973l	48000	1	99.79	0	0	0
ptg000974l	28842	1	100	0	0	0
ptg000976l	29492	1	100	0	0	0
ptg000978l	38084	1	3.16	96.71	0	0
ptg000979l	40269	1	100	0	0	0
ptg000980l	73592	1	91.02	0	6.26	4.63
ptg000981l	43892	1	100	0	0	0
ptg000983l	72330	1	99.52	0	0	0
ptg000985l	32571	1	99.85	0	0	0
ptg000986l	40327	1	4.1	95.9	0	0
ptg000987l	62368	1	18.14	0	81.86	0
ptg000989l	162189	1	100	0	0	0
ptg000990l	60906	1	100	0	0	0
ptg000991l	23576	1	97.66	0	0	0
ptg000993l	81476	1	99.94	0	0	0
ptg001000l	36844	1	100	0	0	0
ptg001001l	49303	1	99.9	0	0	0
ptg001002l	65406	1	100	0	0	0
ptg001004l	43239	1	100	0	0	0
ptg001005l	66436	1	99.17	0	0	0
ptg001007l	81713	1	99.88	0	0	0
ptg001009l	72880	1	15.93	0	84.07	9.2
ptg001012l	37087	1	100	0	0	0
ptg001013l	33265	1	11.75	0	88.25	0
ptg001016l	96598	1	100	0	0	0
ptg001019l	67626	1	100	0	0	0
ptg001020l	50698	1	100	0	0	0
ptg001021l	34815	1	100	0	0	0
ptg001022l	126387	1	86.62	0	10.81	7.28
ptg001023l	35902	1	100	0	0	0
ptg001024l	59960	1	99.75	0	0	0
ptg001026l	81783	1	99.82	0	0	0
ptg001027l	24267	1	100	0	0	0
ptg001028l	46548	1	99.89	0	0	0
ptg001031l	63582	1	100	0	0	0
ptg001038l	35344	1	99.72	0	0	0
ptg001039l	32491	1	100	0	0	0
ptg001040l	30097	1	100	0	0	0
ptg001041l	63123	1	100	0	0	0
ptg001042l	21045	1	90.21	0	1.43	0
ptg001044l	67743	1	99.56	0	0	0
ptg001045l	25310	1	100	0	0	0
ptg001046l	60509	1	100	0	0	0
ptg001052l	39326	1	99.11	0	0	0
ptg001054l	35229	1	100	0	0	0
ptg001057l	50234	1	99.8	0	0	0
ptg001059l	69812	1	100	0	0	0
ptg001061l	40245	1	3.61	96.14	0	0
ptg001062l	189395	1	39.28	0	60.64	5.68
ptg001063l	121944	1	100	0	0	0
ptg001064l	75325	1	99.93	0	0	0
ptg001070l	69434	1	100	0	0	0
ptg001073l	76572	1	100	0	0	0
ptg001075l	51734	1	99.81	0	0	0
ptg001077l	232197	1	100	0	0	0
ptg001084l	47174	1	89.07	0	8.7	0
ptg001086l	42804	1	48.77	0	48.77	39.88
ptg001089l	32643	1	100	0	0	0
ptg001090l	47842	1	100	0	0	0
ptg001091l	67727	1	100	0	0	0
ptg001092l	33952	1	100	0	0	0
ptg001095l	22569	1	11.33	0	0	0
ptg001096l	55275	1	99.82	0	0	0
ptg001097l	68317	1	100	0	0	0
ptg001099l	43845	1	99.77	0	0	0
ptg001100l	36002	1	100	0	0	0
ptg001101l	34375	1	18.95	0	81.05	0
ptg001103l	45716	1	95.18	0	0	0
ptg001104l	55401	1	100	0	0	0
ptg001105l	24456	1	100	0	0	0
ptg001107l	34123	1	99.85	0	0	0
ptg001111l	49792	1	100	0	0	0
ptg001113l	33798	1	3.56	96.29	0	0
ptg001114l	62638	1	98.88	0	0	0
ptg001118l	43110	1	100	0	0	0
ptg001120l	32570	1	100	0	0	0
ptg001126l	85755	1	100	0	0	0
ptg001127l	72547	1	100	0	0	0
ptg001128l	34461	1	99.85	0	0	0
ptg001135l	50138	1	100	0	0	0
ptg001136l	48296	1	99.69	0	0	0
ptg001137l	54042	1	100	0	0	0
ptg001138l	31427	1	100	0	0	0
ptg001139l	72141	1	100	0	0	0
ptg001141l	62014	1	99.92	0	0	0
ptg001143l	74081	1	100	0	0	0
ptg001147l	39427	1	3.81	95.93	0	0
ptg001148l	51952	1	99.9	0	0	0
ptg001151l	38822	1	100	0	0	0
ptg001153l	26804	1	100	0	0	0
ptg001154l	37754	1	100	0	0	0
ptg001157l	62191	1	100	0	0	0
ptg001158l	39990	1	93.23	0	6.14	3.38
ptg001159l	42953	1	100	0	0	0
ptg001161l	30652	1	100	0	0	0
ptg001162l	126310	1	100	0	0	0
ptg001163l	65893	1	100	0	0	0
ptg001166l	38700	1	93.14	0	0	0
ptg001167l	103864	1	100	0	0	0
ptg001168l	40572	1	100	0	0	0
ptg001169l	44066	1	100	0	0	0
ptg001173l	28764	1	100	0	0	0
ptg001174l	65665	1	100	0	0	0
ptg001175l	72516	1	100	0	0	0
ptg001176l	32275	1	6.68	93.01	0	0
ptg001178l	92512	1	99.89	0	0	0
ptg001179l	68749	1	100	0	0	0
ptg001180l	27432	1	99.82	0	0	0
ptg001181l	41148	1	100	0	0	0
ptg001183l	64078	1	99.61	0	0	0
ptg001185l	52812	1	99.91	0	0	0
ptg001186l	53633	1	100	0	0	0
ptg001187l	33144	1	100	0	0	0
ptg001188l	37609	1	99.6	0	0	0
ptg001192l	40733	1	100	0	0	0
ptg001195l	51240	1	100	0	0	0
ptg001197l	71669	1	32.82	0	67.18	0
ptg001198l	80058	1	99.88	0	0	0
ptg001199l	57325	1	100	0	0	0
ptg001200l	22492	1	100	0	0	0
ptg001201l	91418	1	88.07	0	9.41	6.57
ptg001202l	89720	1	100	0	0	0
ptg001205l	95514	1	100	0	0	0
ptg001206l	40410	1	100	0	0	0
ptg001208l	23707	1	99.37	0	0	0
ptg001209l	52518	1	31.74	0	68.26	0
ptg001211l	46335	1	100	0	0	0
ptg001214l	35241	1	93.31	0	1	0
ptg001215l	55000	1	99.91	0	0	0
ptg001216l	68557	1	100	0	0	0
ptg001218l	24971	1	99.8	0	0	0
ptg001219l	38967	1	100	0	0	0
ptg001220l	92122	1	99.73	0	0	0
ptg001221l	48657	1	99.9	0	0	0
ptg001223l	47627	1	100	0	0	0
ptg001224l	59577	1	99.83	0	0	0
ptg001225l	45980	1	100	0	0	0
ptg001226l	53870	1	100	0	0	0
ptg001228l	35038	1	100	0	0	0
ptg001230l	49336	1	99.8	0	0	0
ptg001231l	63089	1	100	0	0	0
ptg001232l	99780	1	100	0	0	0
ptg001233l	71271	1	99.3	0	0	0
ptg001234l	40573	1	99.75	0	0	0
ptg001236l	67988	1	99.93	0	0	0
ptg001237l	126248	1	100	0	0	0
ptg001238l	23493	1	100	0	0	0
ptg001242l	37826	1	99.87	0	0	0
ptg001244l	85745	1	99.94	0	0	0
ptg001246l	35170	1	100	0	0	0
ptg001247l	45596	1	100	0	0	0
ptg001250l	50331	1	100	0	0	0
ptg001251l	32510	1	100	0	0	0
ptg001254l	82920	1	100	0	0	0
ptg001257l	57542	1	99.83	0	0	0
ptg001258l	54168	1	99.45	0	0	0
ptg001259l	80161	1	100	0	0	0
ptg001261l	71706	1	100	0	0	0
ptg001263l	51237	1	100	0	0	0
ptg001264l	40279	1	99.63	0	0	0
ptg001265l	138137	1	99.38	0	0	0
ptg001266l	26902	1	9.31	90.32	0	0
ptg001267l	46797	1	100	0	0	0
ptg001273l	38002	1	100	0	0	0
ptg001274l	45428	1	99.89	0	0	0
ptg001278l	42034	1	100	0	0	0
ptg001279l	100694	1	100	0	0	0
ptg001280l	38498	1	99.48	0	0	0
ptg001281l	14578	1	4.48	95.17	0	0
ptg001282l	28439	1	100	0	0	0
ptg001283l	83462	1	99.82	0	0	0
ptg001284l	48335	1	100	0	0	0
ptg001286l	23472	1	100	0	0	0
ptg001292l	60829	1	99.67	0	0	0
ptg001295l	58704	1	100	0	0	0
ptg001296l	32151	1	100	0	0	0
ptg001297l	23206	1	9.72	0	0	87.47
ptg001299l	54083	1	100	0	0	0
ptg001300l	41198	1	99.76	0	0	0
ptg001301l	102596	1	99.95	0	0	0
ptg001302l	41902	1	100	0	0	0
ptg001303l	29518	1	98.98	0	0	0
ptg001304l	48400	1	99.9	0	0	0
ptg001305l	71642	1	100	0	0	0
ptg001308l	34686	1	100	0	0	0
ptg001311l	53777	1	99.72	0	0	0
ptg001312l	33513	1	100	0	0	0
ptg001314l	116156	1	99.96	0	0	0
ptg001317l	26221	1	99.43	0	0	0
ptg001318l	46247	1	100	0	0	0
ptg001319l	37724	1	100	0	0	0
ptg001322l	33430	1	99.85	0	0	0
ptg001324l	26471	1	100	0	0	0
ptg001325l	88691	1	100	0	0	0
ptg001326l	32444	1	100	0	0	0
ptg001327l	93464	1	100	0	0	0
ptg001330l	31352	1	100	0	0	0
ptg001332l	42871	1	98.95	0	0	0
ptg001334l	36095	1	3.06	96.67	0	0
ptg001335l	35231	1	88.9	0	6.83	0
ptg001338l	34396	1	100	0	0	0
ptg001339l	158970	1	99.91	0	0	0
ptg001341l	45760	1	100	0	0	0
ptg001343l	40985	1	100	0	0	0
ptg001347l	28250	1	100	0	0	0
ptg001348l	29507	1	99.66	0	0	0
ptg001349l	68155	1	100	0	0	0
ptg001350l	29403	1	3.24	96.76	0	0
ptg001353l	109865	1	100	0	0	0
ptg001354l	51910	1	99.81	0	0	0
ptg001355l	41269	1	99.76	0	0	0
ptg001357l	35351	1	100	0	0	0
ptg001358l	46889	1	100	0	0	0
ptg001359l	50405	1	100	0	0	0
ptg001361l	50246	1	99.9	0	0	0
ptg001362l	34407	1	100	0	0	0
ptg001368l	70103	1	89.29	0	8.49	0
ptg001371l	34493	1	99.85	0	0	0
ptg001373l	35665	1	29.35	0	70.65	0
ptg001375l	42330	1	99.76	0	0	0
ptg001381l	50474	1	99.9	0	0	0
ptg001383l	54609	1	99.91	0	0	0
ptg001386l	27260	1	3.12	96.69	0	0
ptg001387l	27669	1	100	0	0	0
ptg001388l	36959	1	100	0	0	0
ptg001390l	114250	1	13.18	0	86.51	0
ptg001392l	48460	1	99.79	0	0	0
ptg001393l	42574	1	100	0	0	0
ptg001396l	42800	1	99.77	0	0	0
ptg001397l	68347	1	99.93	0	0	0
ptg001398l	49954	1	100	0	0	0
ptg001399l	26680	1	100	0	0	0
ptg001402l	38323	1	99.48	0	0	0
ptg001404l	38962	1	99.49	0	0	0
ptg001405l	28169	1	100	0	0	0
ptg001407l	38155	1	100	0	0	0
ptg001408l	18266	1	98.35	0	0	0
ptg001410l	28608	1	100	0	0	0
ptg001411l	22372	1	98.21	0	0	0
ptg001412l	54304	1	100	0	0	0
ptg001414l	94971	1	100	0	0	0
ptg001417l	41954	1	99.52	0	0	0
ptg001418l	39673	1	99.75	0	0	0
ptg001419l	52653	1	16.06	0	83.94	0
ptg001420l	38896	1	55.28	0	43.04	35.44
ptg001421l	31456	1	100	0	0	0
ptg001424l	29149	1	100	0	0	0
ptg001425l	82862	1	100	0	0	0
ptg001426l	44718	1	98.88	0	0	0
ptg001427l	101069	1	100	0	0	0
ptg001430l	28251	1	98.4	0	0	0
ptg001432l	40870	1	100	0	0	0
ptg001433l	30541	1	100	0	0	0
ptg001434l	44406	1	100	0	0	0
ptg001437l	62514	1	100	0	0	0
ptg001438l	56035	1	88.92	0	8.58	5.81
ptg001439l	177687	1	100	0	0	0
ptg001442l	30412	1	99.01	0	0	0
ptg001443l	36813	1	100	0	0	0
ptg001444l	27187	1	100	0	0	0
ptg001445l	84573	1	99.7	0	0	0
ptg001446l	81233	1	29.08	0	70.92	0
ptg001447l	42153	1	99.88	0	0	0
ptg001449l	46422	1	100	0	0	0
ptg001450l	59509	1	100	0	0	0
ptg001451l	30645	1	100	0	0	0
ptg001452l	31111	1	100	0	0	0
ptg001453l	42235	1	100	0	0	0
ptg001454l	62459	1	100	0	0	0
ptg001458l	120219	1	100	0	0	0
ptg001459l	37050	1	100	0	0	0
ptg001460l	32067	1	25.47	0	74.38	0
ptg001464l	44470	1	100	0	0	0
ptg001466l	59303	1	88.27	0	9.54	6.84
ptg001468l	50847	1	100	0	0	0
ptg001469l	91644	1	99.89	0	0	0
ptg001471l	107067	1	99.91	0	0	0
ptg001479l	66642	1	100	0	0	0
ptg001480l	46834	1	100	0	0	0
ptg001483l	40541	1	100	0	0	0
ptg001484l	27286	1	100	0	0	0
ptg001485l	33134	1	99.39	0	0	0
ptg001486l	71553	1	100	0	0	0
ptg001489l	40235	1	87.67	0	10.71	0
ptg001492l	67744	1	95.93	0	0	0
ptg001493l	78241	1	100	0	0	0
ptg001494l	36632	1	100	0	0	0
ptg001495l	60826	1	99.92	0	0	0
ptg001496l	71375	1	99.3	0	0	0
ptg001497l	30899	1	100	0	0	0
ptg001499l	23129	1	99.78	0	0	0
ptg001501l	36100	1	100	0	0	0
ptg001502l	26841	1	100	0	0	0
ptg001503l	31426	1	100	0	0	0
ptg001504l	86980	1	100	0	0	0
ptg001506l	71565	1	34.27	0	65.73	6.78
ptg001508l	35298	1	100	0	0	0
ptg001512l	24548	1	99.8	0	0	0
ptg001514l	34704	1	100	0	0	0
ptg001515l	16882	1	3.27	96.43	0	0
ptg001516l	52338	1	97.32	0	2.58	0
ptg001519l	31202	1	100	0	0	0
ptg001520l	45937	1	100	0	0	0
ptg001521l	43839	1	100	0	0	0
ptg001523l	43280	1	100	0	0	0
ptg001524l	47719	1	99.79	0	0	0
ptg001526l	81945	1	99.88	0	0	0
ptg001528l	180144	1	100	0	0	0
ptg001530l	78003	1	89.87	0	7.44	0
ptg001532l	45505	1	99.89	0	0	0
ptg001533l	54623	1	100	0	0	0
ptg001536l	41823	1	100	0	0	0
ptg001538l	85653	1	99.94	0	0	0
ptg001539l	27268	1	3.86	96.14	0	0
ptg001541l	86708	1	100	0	0	0
ptg001542l	100991	1	100	0	0	0
ptg001545l	67548	1	99.63	0	0	0
ptg001546l	33437	1	100	0	0	0
ptg001547l	30777	1	99.67	0	0	0
ptg001548l	43923	1	100	0	0	0
ptg001550l	25397	1	95.85	0	0	0
ptg001551l	39369	1	100	0	0	0
ptg001553l	72059	1	99.93	0	0	0
ptg001555l	35925	1	100	0	0	0
ptg001556l	90194	1	99.89	0	0	0
ptg001557l	84546	1	100	0	0	0
ptg001559l	37461	1	100	0	0	0
ptg001560l	41146	1	99.88	0	0	0
ptg001561l	33084	1	100	0	0	0
ptg001562l	51435	1	100	0	0	0
ptg001563l	150664	1	100	0	0	0
ptg001566l	27476	1	100	0	0	0
ptg001569l	85119	1	99.82	0	0	0
ptg001570l	37068	1	100	0	0	0
ptg001572l	39934	1	95.73	0	0	0
ptg001573l	27835	1	99.82	0	0	0
ptg001575l	25086	1	100	0	0	0
ptg001576l	52867	1	100	0	0	0
ptg001577l	56975	1	100	0	0	0
ptg001579l	64634	1	100	0	0	0
ptg001580l	51190	1	100	0	0	0
ptg001581l	96149	1	99.84	0	0	0
ptg001582l	33873	1	100	0	0	0
ptg001583l	40671	1	100	0	0	0
ptg001584l	27858	1	100	0	0	0
ptg001585l	34217	1	100	0	0	0
ptg001586l	45394	1	100	0	0	0
ptg001587l	40516	1	100	0	0	0
ptg001588l	48749	1	99.79	0	0	0
ptg001590l	40379	1	100	0	0	0
ptg001592l	55144	1	100	0	0	0
ptg001594l	33309	1	100	0	0	0
ptg001595l	46788	1	100	0	0	0
ptg001598l	76279	1	100	0	0	0
ptg001599l	27053	1	99.26	0	0	0
ptg001602l	38726	1	17.21	0	82.79	3.62
ptg001604l	60947	1	100	0	0	0
ptg001606l	39906	1	100	0	0	0
ptg001607l	51805	1	100	0	0	0
ptg001608l	28471	1	99.47	0	0	0
ptg001611l	37964	1	6.86	92.74	0	0
ptg001613l	62022	1	100	0	0	0
ptg001614l	34398	1	99.71	0	0	0
ptg001618l	43595	1	100	0	0	0
ptg001619l	28388	1	100	0	0	0
ptg001620l	50845	1	99.8	0	0	0
ptg001622l	37735	1	100	0	0	0
ptg001623l	32438	1	100	0	0	0
ptg001624l	68300	1	100	0	0	0
ptg001625l	34524	1	100	0	0	0
ptg001626l	46060	1	100	0	0	0
ptg001627l	58342	1	100	0	0	0
ptg001628l	34902	1	100	0	0	0
ptg001630l	35182	1	100	0	0	0
ptg001631l	37835	1	100	0	0	0
ptg001633l	57322	1	100	0	0	0
ptg001634l	35546	1	100	0	0	0
ptg001636l	62694	1	100	0	0	0
ptg001640l	26970	1	100	0	0	0
ptg001641l	24733	1	100	0	0	0
ptg001643l	41796	1	100	0	0	0
ptg001644l	32257	1	100	0	0	0
ptg001645l	98058	1	99.95	0	0	0
ptg001647l	31444	1	100	0	0	0
ptg001648l	50136	1	100	0	0	0
ptg001651l	67998	1	97.94	0	2.06	0
ptg001654l	49599	1	100	0	0	0
ptg001655l	88711	1	99.77	0	0	0
ptg001656l	29699	1	99.83	0	0	0
ptg001657l	34021	1	99.85	0	0	0
ptg001658l	37032	1	100	0	0	0
ptg001659l	43114	1	100	0	0	0
ptg001661l	28763	1	100	0	0	0
ptg001662l	53587	1	90.65	0	7.76	0
ptg001663l	42739	1	100	0	0	0
ptg001664l	21547	1	36.13	0	61.31	50.58
ptg001666l	38005	1	99.47	0	0	0
ptg001667l	41223	1	100	0	0	0
ptg001669l	86327	1	100	0	0	0
ptg001671l	78817	1	100	0	0	0
ptg001673l	69639	1	100	0	0	0
ptg001674l	47104	1	100	0	0	0
ptg001676l	78569	1	100	0	0	0
ptg001677l	44244	1	100	0	0	0
ptg001678l	62136	1	100	0	0	0
ptg001682l	83230	1	100	0	0	0
ptg001683l	69362	1	100	0	0	0
ptg001687l	35888	1	99.44	0	0	0
ptg001688l	56781	1	100	0	0	0
ptg001690l	64758	1	100	0	0	0
ptg001695l	47094	1	100	0	0	0
ptg001697l	67470	1	100	0	0	0
ptg001699l	28683	1	5.77	93.71	0	0
ptg001700l	61549	1	100	0	0	0
ptg001701l	38197	1	100	0	0	0
ptg001707l	45078	1	100	0	0	0
ptg001708l	46128	1	99.89	0	0	0
ptg001710l	26904	1	100	0	0	0
ptg001711l	33385	1	100	0	0	0
ptg001713l	33907	1	16.25	0	83.75	0
ptg001717l	36505	1	88.07	0	9.6	3.98
ptg001718l	47442	1	100	0	0	0
ptg001719l	25955	1	49.81	0	48.46	40.35
ptg001720l	144299	1	100	0	0	0
ptg001722l	34482	1	100	0	0	0
ptg001723l	37333	1	99.87	0	0	0
ptg001725l	30141	1	100	0	0	0
ptg001728l	44154	1	100	0	0	0
ptg001731l	39772	1	100	0	0	0
ptg001735l	31614	1	99.84	0	0	0
ptg001738l	51069	1	100	0	0	0
ptg001739l	60056	1	30.83	0	69.17	0
ptg001741l	32044	1	4.54	95.46	0	0
ptg001742l	35075	1	12.57	0	87.43	8.29
ptg001744l	23207	1	5.4	94.6	0	0
ptg001746l	29637	1	100	0	0	0
ptg001748l	30291	1	100	0	0	0
ptg001751l	39168	1	100	0	0	0
ptg001753l	33089	1	100	0	0	0
ptg001757l	37533	1	100	0	0	0
ptg001758l	44405	1	100	0	0	0
ptg001759l	46627	1	100	0	0	0
ptg001761l	41544	1	59.59	0	40.41	0
ptg001764l	44245	1	100	0	0	0
ptg001765l	43727	1	100	0	0	0
ptg001766l	49758	1	100	0	0	0
ptg001768l	56766	1	100	0	0	0
ptg001769l	32967	1	100	0	0	0
ptg001770l	31493	1	72.77	0	0	0
ptg001771l	26974	1	2.97	96.84	0	0
ptg001773l	51170	1	100	0	0	0
ptg001775l	26138	1	100	0	0	0
ptg001776l	33008	1	100	0	0	0
ptg001777l	42118	1	90.84	0	8.09	0
ptg001778l	37953	1	100	0	0	0
ptg001780l	41973	1	100	0	0	0
ptg001782l	26758	1	33.33	0	66.67	0
ptg001783l	26685	1	99.81	0	0	0
ptg001788l	48225	1	87.44	0	9.76	6.54
ptg001792l	25440	1	86.79	0	12.03	0
ptg001795l	31889	1	48.74	0	48.11	39.47
ptg001796l	27252	1	64.89	0	33.27	27.39
ptg001797l	36186	1	44.6	0	52.91	43.63
ptg001798l	42228	1	48.64	0	49.35	40.81
ptg001802l	26756	1	52.25	0	45.51	38.95
ptg001803l	24331	1	41.65	0	55.26	45.77
ptg001807l	30468	1	50.66	0	47.7	39.47
ptg001808l	18986	1	96.56	0	0	0
ptg001809l	23092	1	63.48	0	34.57	27.39
ptg001810l	24599	1	42.04	0	54.9	46.33
ptg001811l	18424	1	60.22	0	37.6	31.88
ptg001813l	21073	1	63.33	0	35.48	28.33
ptg001814l	24094	1	41.04	0	56.46	47.08
ptg001815l	18830	1	54.13	0	43.73	35.2
ptg001816l	24215	1	40.58	0	56.94	46.38
ptg001817l	36622	1	44.05	0	53.08	43.78
ptg001818l	18159	1	45.58	0	52.49	41.99

## Sheet: 3. Final contig statistics
Contig	Length	PB Cov	Scaffold	Buscos?	Complete	Duplicated	Fragmented	HiC_numreads	HiC_covbases	HiC_coverage	HiC_meandepth	FB_numreads	FB_covbases	FB_coverage	FB_meandepth	HgT_numreads	HgT_covbases	HgT_coverage	HgT_meandepth	MgT_numreads	MgT_covbases	MgT_coverage	MgT_meandepth
ptg000001l	57219814	15	scaffold_17	yes	31	1	0	9849403	50946858	89.0371	25.6011	5570343	5542090	9.68561	14.4113	6675476	3842141	6.7147	17.1401	5812890	5149023	8.99867	14.9687
ptg000002l	13282768	16	scaffold_13	yes	3	0	0	1057769	8215300	61.8493	11.7957	1648353	1384978	10.4269	18.3349	392145	903066	6.79878	4.34227	2162928	1289742	9.70989	24.0321
ptg000003l	42510274	17	scaffold_10	yes	5	0	0	7570118	37911988	89.1831	26.6231	3279702	3551390	8.35419	11.3187	596348	2590994	6.09498	2.05716	1447419	3608851	8.48936	5.01271
ptg000004l	72827401	19	scaffold_4	yes	37	0	0	11591281	63343996	86.9782	23.654	3723261	7374185	10.1256	7.53394	2921376	5248858	7.20726	5.89328	7124869	7903282	10.8521	14.3681
ptg000005l	135338112	14	scaffold_8	yes	51	3	0	23368020	120048517	88.7027	25.7073	7451862	16363587	12.0909	8.13879	6288518	11503994	8.50019	6.81566	job failed	job failed	job failed	job failed
ptg000006l	16873318	14	scaffold_15	yes	5	0	0	2821243	13754500	81.5163	24.8881	672943	2528785	14.9869	5.88724	548284	1411971	8.36807	4.76673	1191291	2334499	13.8354	10.4013
ptg000007l	40169586	14	scaffold_4	yes	8	0	0	8468840	37340410	92.9569	31.4668	1674294	4094948	10.1942	6.1497	1958358	2624270	6.53298	7.07516	job failed	job failed	job failed	job failed
ptg000008l	16919051	27	scaffold_17	yes	2	0	0	3443439	15745840	93.0657	30.3686	220784	1793600	10.6011	1.92587	417435	1372530	8.11233	3.62704	353203	1796718	10.6195	3.07539
ptg000009l	91186076	16	scaffold_9	yes	40	0	0	16118289	79059246	86.701	26.233	6066389	11144481	12.2217	9.79084	3966028	7788400	8.54122	6.31431	11724420	10884597	11.9367	18.9198
ptg000010l	32650224	17	scaffold_12	yes	28	2	0	5458709	29749506	91.1158	24.905	2355576	4761220	14.5825	10.6398	2681141	3625968	11.1055	12.0395	4218858	4809945	14.7317	19.0153
ptg000012l	132519296	14	scaffold_16	yes	58	0	0	22298130	118716832	89.5846	24.9628	8667107	12478661	9.41649	9.66237	2485463	8340679	6.29394	2.7371	9418539	12481089	9.41832	10.4589
ptg000013l	40649867	14	scaffold_7	yes	12	0	0	7726675	36443681	89.6526	28.3688	1920525	4725950	11.626	6.97881	1300846	3047405	7.49672	4.699	2708233	4983546	12.2597	9.80961
ptg000014l	20437194	16	scaffold_11	yes	8	0	0	2277510	16061771	78.5909	16.5278	1369206	2710239	13.2613	9.88367	732303	1863488	9.11812	5.25501	1723996	2808189	13.7406	12.4174
ptg000015l	28578764	17	scaffold_13	yes	17	0	0	4080640	24852015	86.9597	21.2623	1016775	2980404	10.4287	5.2476	1685217	2350547	8.2248	8.66799	2453124	3156838	11.0461	12.6347
ptg000016l	88931262	25	scaffold_5	yes	48	1	0	16110733	80435694	90.447	26.9459	4004994	9773046	10.9894	6.65106	4254997	7126294	8.01326	7.0168	6707010	9943719	11.1814	11.1066
ptg000017l	38646894	19	scaffold_15	yes	26	2	0	6874804	34402865	89.0184	26.4861	2415047	5554838	14.3733	9.23465	2313377	4158952	10.7614	8.79922	3883764	5409140	13.9963	14.8126
ptg000018l	4592729	14	scaffold_6	yes	1	0	0	587843	3970042	86.4419	18.963	113893	421829	9.18471	3.6569	470339	278110	6.05544	15.0665	193333	365658	7.96167	6.20415
ptg000019l	17174405	15	scaffold_16	yes	14	0	0	2384480	14114596	82.1839	20.5886	1105490	2559215	14.9013	9.49373	727833	1858434	10.821	6.17291	2051979	2607249	15.181	17.5968
ptg000020l	15728056	14	scaffold_7	yes	9	0	0	2540968	12894885	81.9865	24.109	2204724	2381239	15.1401	20.728	740755	1676518	10.6594	6.91496	10872933	2537911	16.1362	102.083
ptg000021l	42852383	17	scaffold_10	yes	11	0	0	8584873	39600461	92.4113	29.9518	811013	3795424	8.85697	2.7937	762703	2952351	6.88958	2.61599	1201845	4482338	10.46	4.13174
ptg000022l	17932690	18	scaffold_11	yes	21	0	0	2259503	13673286	76.2478	18.6845	1032045	2858242	15.9387	8.4912	1811826	2207561	12.3103	14.8266	1563032	2702732	15.0715	12.834
ptg000024l	19618170	16	scaffold_12	yes	8	0	0	3291662	16930463	86.2999	25.0229	700380	3172662	16.1721	5.27203	647501	2403831	12.2531	4.84621	1931372	3149010	16.0515	14.5327
ptg000025l	89751722	15	scaffold_12	yes	36	3	0	17601382	82748375	92.197	29.1805	3281616	9333213	10.3989	5.39879	2783400	6672453	7.43435	4.5535	4752170	9428534	10.5051	7.79891
ptg000026l	39873843	26	scaffold_10	yes	8	3	0	8109381	38374632	96.2401	30.38	31789589	4505553	11.2995	118.117	1559334	3355817	8.41609	5.76295	2341444	4517489	11.3295	8.6569
ptg000027l	12233741	14	scaffold_13	yes	2	1	0	1716545	9779955	79.9425	20.9236	573253	1706273	13.9473	6.94118	211210	830062	6.78502	2.5263	435642	1318387	10.7766	5.23471
ptg000028l	18535616	18	scaffold_15|17	yes	0	2	0	1732593	13602487	73.3857	13.8971	160148	3605168	19.4499	1.26669	110449	2839863	15.3211	0.841103	183195	3539729	19.0969	1.4428
ptg000029l	42422338	15	scaffold_14	yes	15	0	0	7178584	38778818	91.4113	25.2379	1586771	4704377	11.0894	5.54309	550121	3112769	7.33757	1.90248	job failed	job failed	job failed	job failed
ptg000030l	32729279	14	scaffold_6	yes	12	0	0	5127939	27937464	85.3592	23.3272	1745472	4163344	12.7205	7.88353	2545043	2724439	8.32416	11.4502	2256326	3828044	11.6961	10.1633
ptg000031l	36174022	15	scaffold_9	yes	5	0	0	6490783	33156754	91.659	26.6495	699918	2766799	7.64858	2.85761	528980	1842767	5.09417	2.14655	1482126	2931501	8.10388	6.04172
ptg000032l	4145930	13	scaffold_21	no	0	0	0	22528	668848	16.1326	0.803873	11191	484884	11.6954	0.391044	8383	293084	7.0692	0.273663	13312	449439	10.8405	0.46281
ptg000033l	14395486	14	scaffold_6	yes	9	5	0	2661427	12891323	89.5511	27.5342	1343439	2235032	15.5259	13.7757	905289	1731509	12.0281	9.21667	2235096	2287778	15.8923	22.8753
ptg000034l	19930289	13	scaffold_3	yes	12	0	0	3320163	16107388	80.8186	24.7965	863527	2524692	12.6676	6.40281	1045416	1799053	9.02673	7.70587	1847210	2480326	12.445	13.6651
ptg000036l	11932986	26	scaffold_10	yes	7	0	0	2497193	11455890	96.0019	31.2508	529298	1793135	15.0267	6.54779	422737	1336666	11.2014	5.20515	725255	1825200	15.2954	8.95103
ptg000037l	17918617	14	scaffold_7	yes	4	0	0	3059054	16371188	91.3641	25.4768	650143	2098566	11.7117	5.34973	495206	1546580	8.63113	4.0493	1186079	2144569	11.9684	9.74041
ptg000038l	46946756	18	scaffold_2	yes	30	1	0	8562184	42674911	90.9007	27.111	7148617	5969934	12.7164	22.4308	6989579	3925117	8.36078	21.8095	4793458	5379501	11.4587	15.0209
ptg000039l	3706123	24	scaffold_9	yes	0	1	0	258927	1995390	53.8404	10.4421	19650	473909	12.7872	0.779387	27254	288227	7.77705	1.07869	26066	326274	8.80365	1.03477
ptg000040l	82443989	13	scaffold_1	yes	38	1	0	14779459	73365547	88.9884	26.6992	4802186	10315656	12.5123	8.58744	5212148	7080471	8.58822	9.2216	job failed	job failed	job failed	job failed
ptg000041l	106258064	18	scaffold_6	yes	53	0	0	19877418	95782866	90.1417	27.8874	6383015	14796477	13.925	8.87999	6814501	10639137	10.0125	9.42603	13547640	14739759	13.8717	18.8173
ptg000042l	18544193	23	scaffold_15	yes	4	0	0	2382994	13081862	70.5443	19.2023	478056	2613473	14.0932	3.80384	462165	1790434	9.65496	3.65758	1073296	2592996	13.9828	8.51469
ptg000043l	9547099	24	scaffold_15	yes	9	0	0	1298126	7501128	78.5697	20.1683	824624	1446004	15.146	12.752	938797	1083180	11.3456	14.418	1042817	1443610	15.1209	16.0685
ptg000044l	32268917	14	scaffold_7	yes	10	2	0	6344351	29666801	91.9362	29.3388	1092486	3259042	10.0996	4.97665	822692	2163067	6.70325	3.62357	2188401	3203312	9.92693	9.96226
ptg000045l	8606396	13	scaffold_15	no	0	0	0	610080	3618677	42.0464	10.5771	171366	1057979	12.2929	2.93554	135968	529164	6.1485	2.31479	408770	838779	9.746	6.99078
ptg000046l	10355096	14	scaffold_4	yes	3	0	0	1451200	8134981	78.5602	20.8183	465307	1180293	11.3982	6.62089	1538078	876707	8.46643	21.7763	1511400	1192139	11.5126	21.4757
ptg000047l	31284150	18	scaffold_5	yes	6	0	0	4181219	26879747	85.9213	19.8609	997957	2454268	7.84508	4.71854	453391	1701614	5.43922	2.12191	5829176	2674077	8.54771	27.4836
ptg000048l	27996924	18	scaffold_17	yes	10	0	0	5092429	26306057	93.9605	27.085	2016734	2254658	8.05323	10.6291	507720	1316836	4.7035	2.65992	1600499	2090794	7.46794	8.41539
ptg000049l	45414032	24	scaffold_15	yes	17	1	0	8694588	41057096	90.4062	28.4348	1326399	4181084	9.20659	4.31355	2061651	2997671	6.60076	6.6676	1940541	3977684	8.75871	6.29605
ptg000050l	5537290	14	scaffold_12	yes	6	1	0	686605	4088475	73.8353	18.4149	192656	764993	13.8153	5.13595	222557	576022	10.4026	5.90101	754174	814176	14.7035	20.079
ptg000051l	75882670	18	scaffold_11	yes	21	0	0	13697236	69938129	92.1661	26.9108	2457939	7854558	10.3509	4.78235	2369030	5380085	7.09	4.58039	8086461	7697523	10.144	15.7331
ptg000052l	31196882	13	scaffold_3	yes	18	0	0	5982102	27482934	88.0951	28.5044	1906094	4233236	13.5694	9.02438	1327909	3165818	10.1479	6.24631	2749418	4460179	14.2969	12.9828
ptg000053l	24613867	16	scaffold_14	yes	22	0	0	4146593	20983472	85.2506	25.1374	1729765	3443310	13.9893	10.3744	1589629	2270813	9.22575	9.47708	2800072	3413408	13.8678	16.7523
ptg000054l	2582140	26	scaffold_9	no	0	0	0	163877	1014454	39.2873	9.45348	35922	536373	20.7724	2.05323	39307	345433	13.3778	2.23549	59219	463968	17.9684	3.37858
ptg000056l	24767610	13	scaffold_7	yes	11	0	0	4120894	21279857	85.9181	24.7242	604675	2230879	9.00724	3.60324	1045248	1648475	6.65577	6.20147	849013	2193029	8.85442	5.0451
ptg000057l	25328810	20	scaffold_8	yes	7	1	0	3838233	20690220	81.6865	22.5633	2259780	3196279	12.6191	13.2322	701155	2181602	8.61312	4.06117	2588938	3277015	12.9379	15.0925
ptg000058l	8630847	15	scaffold_13	no	0	0	0	961994	7291820	84.4856	16.6078	101036	490274	5.68049	1.72812	51489	294352	3.41046	0.86909	94059	475075	5.50438	1.59885
ptg000059l	2239886	18	scaffold_10	yes	1	0	0	409533	1957627	87.3985	27.3762	184073	496835	22.1813	11.8768	108866	376221	16.7964	7.0827	105296	534867	23.8792	6.83196
ptg000060l	2604738	15	scaffold_4	yes	5	0	0	439889	2172584	83.4089	25.1577	564986	679000	26.0679	32.0782	539644	485184	18.627	30.4514	561225	621513	23.8609	31.6819
ptg000061l	79938189	19	scaffold_13	yes	35	0	0	16034166	75851488	94.8877	29.919	6202926	10027900	12.5446	11.4724	5191320	6600869	8.25747	9.54693	15966570	10195342	12.754	29.4615
ptg000062l	55706208	20	scaffold_4	yes	20	0	0	10531761	51571131	92.577	28.2146	3648702	7247493	13.0102	9.64036	5147119	4328642	7.77048	8.28595	6392029	6466797	11.6088	16.85
ptg000063l	9945654	19	scaffold_12	no	0	0	0	763979	4615803	46.4103	11.4801	69340	1296820	13.0391	1.02463	90996	698585	7.02402	1.3327	126415	1046199	10.5192	1.86633
ptg000064l	4347103	18	scaffold_7	yes	1	1	0	744333	3677709	84.6014	25.588	136924	589993	13.5721	4.6463	103897	443289	10.1973	3.51078	166520	573601	13.195	5.63882
ptg000065l	9544641	25	scaffold_15	yes	0	1	0	102301	1706065	17.8746	1.59346	27824	987544	10.3466	0.426295	12996	525482	5.50552	0.197483	17852	686709	7.19471	0.272768
ptg000066l	22282235	17	scaffold_5	yes	3	0	0	3615174	20699353	92.8962	24.1845	90992	1242238	5.57502	0.600382	99567	726169	3.25896	0.654098	206744	1080458	4.84897	1.36467
ptg000067l	708058	9	scaffold_5	yes	0	1	0	62244	393758	55.611	13.078	11011	160284	22.6371	2.29118	15735	131891	18.6271	3.25834	13434	150174	21.2093	2.78638
ptg000068l	7230731	26	scaffold_10	yes	2	1	0	1520480	6785902	93.8481	31.374	712697	972916	13.4553	14.5475	3662120	752883	10.4123	74.7383	946221	1020162	14.1087	19.3149
ptg000069l	16971208	13	scaffold_12	yes	1	0	0	2423383	14017273	82.5944	21.2851	64324	1251195	7.37246	0.557185	39764	746676	4.39966	0.34174	106991	1249304	7.36131	0.925357
ptg000071l	14936521	14	scaffold_2	yes	6	0	0	2766808	13033721	87.2608	27.5743	742099	2036605	13.6351	7.33896	714590	1451251	9.71612	7.02703	1426720	2014952	13.4901	14.08
ptg000072l	29614868	14	scaffold_14	yes	24	1	0	6243556	26872616	90.7403	31.4994	3463940	4692523	15.8452	17.3412	1450646	3259209	11.0053	7.20578	2671070	4382464	14.7982	13.3002
ptg000074l	30111589	13	scaffold_6	yes	31	0	0	4604595	26073229	86.5887	22.7394	3469949	5099928	16.9368	17.027	2842432	3502738	11.6325	13.8592	5502061	4802332	15.9485	26.9179
ptg000075l	21905426	16	scaffold_7	yes	8	0	0	4261983	20414367	93.1932	29.0226	1021309	2963307	13.5277	6.86604	996880	2257789	10.307	6.56994	2117592	2980254	13.6051	14.2193
ptg000078l	66630940	18	scaffold_2	yes	21	0	0	13403779	62098125	93.1971	29.9901	1663395	6618900	9.93367	3.66114	1623530	4589045	6.88726	3.4702	3198073	5923297	8.88971	7.0363
ptg000079l	8957762	23	scaffold_5	yes	5	0	0	1081942	7154036	79.8641	17.9635	344886	1032917	11.531	5.66145	165185	583767	6.51688	2.6883	552817	1253379	13.9921	9.06268
ptg000080l	29311535	13	scaffold_11	yes	4	1	0	4243832	25733472	87.793	21.5133	816362	2670671	9.11133	4.1078	1049879	1918429	6.54496	5.23757	1492571	2746289	9.36931	7.49845
ptg000081l	54583555	14	scaffold_3	yes	30	1	0	9950913	48316725	88.5188	27.1855	4501669	6460535	11.836	12.1722	7783064	4554770	8.34458	20.9506	7880406	6331986	11.6005	21.2641
ptg000082l	112274525	18	scaffold_1	yes	42	1	0	19798864	97275125	86.6404	26.2574	7141039	14334104	12.767	9.39231	4959615	9741381	8.67639	6.48997	8735000	13672397	12.1776	11.4765
ptg000083l	73547682	16	scaffold_3	yes	48	2	1	11748080	61265566	83.3005	23.7985	5416100	10596267	14.4073	10.878	5704573	7233756	9.83546	11.4013	10870943	10278385	13.9751	21.809
ptg000084l	11800767	23	scaffold_14	yes	4	0	0	2166111	10519869	89.1456	27.457	754943	1649028	13.9739	9.44314	759244	1318842	11.1759	9.46107	1544703	1755874	14.8793	19.2359
ptg000085l	3190163	17	scaffold_10	no	0	0	0	492108	2750676	86.2237	23.0949	9068	155160	4.8637	0.416845	9993	95802	3.00304	0.459826	12868	299783	9.39711	0.590933
ptg000087l	8088333	19	scaffold_3	yes	4	0	0	1036564	6846766	84.6499	19.0639	268723	841829	10.4079	4.89394	275129	569207	7.03738	4.98267	426330	813042	10.052	7.7484
ptg000088l	6196911	26	scaffold_8	yes	2	1	0	596414	4510416	72.7849	14.2722	164094	557713	8.99985	3.91066	149608	394561	6.36706	3.5422	243279	625751	10.0978	5.78329
ptg000089l	10251858	13	scaffold_16	yes	0	1	0	782221	6103743	59.5379	11.3293	163715	2203115	21.4899	2.34281	76262	1816357	17.7173	1.0724	122523	2168376	21.1511	1.7458
ptg000090l	6204935	26	scaffold_10	yes	5	0	0	1162541	5931099	95.5868	27.9443	347142	1006889	16.2272	8.27288	525781	826738	13.3239	12.4518	640568	1061653	17.1098	15.2234
ptg000091l	7375858	17	scaffold_2	yes	5	0	0	884787	5017779	68.0298	17.9198	189395	1586341	21.5072	3.77792	113641	856122	11.6071	2.2554	541241	1679487	22.7701	10.7762
ptg000094l	255010	6	scaffold_36	no	0	0	0	401	3079	1.2074	0.229995	260589	47864	18.7695	144.553	113891	42928	16.8338	63.8193	129564	42655	16.7268	73.1097
ptg000095l	195501	6	scaffold_41	no	0	0	0	858	34797	17.7989	0.640237	22	2483	1.27007	0.0164296	5	444	0.227109	0.00352428	11	1364	0.697695	0.00802553
ptg000096l	16978523	20	scaffold_14	yes	7	1	0	2168230	13493214	79.4722	18.9548	540734	1942634	11.4417	4.69798	307545	1325897	7.80926	2.65475	980692	2036358	11.9937	8.5058
ptg000098l	2927374	26	scaffold_10	yes	0	1	0	686494	2782883	95.0641	35.0687	363153	402423	13.7469	18.3586	690517	301232	10.2902	34.7395	646680	473782	16.1845	32.6004
ptg000099l	1646935	15	scaffold_24	no	0	0	0	329	11781	0.715329	0.0292999	2975	150046	9.11062	0.267386	655	24652	1.49684	0.0583514	2138	47494	2.88378	0.192254
ptg000100l	26049917	13	scaffold_16	yes	1	2	0	2984538	19237714	73.8494	17.0435	1100537	5624514	21.5913	6.2329	645943	4405881	16.9132	3.64001	1260406	5426155	20.8298	7.1202
ptg000101l	13867497	19	scaffold_9	yes	16	0	0	2088559	11827671	85.2906	22.4364	741126	1966880	14.1834	7.88554	597614	1427658	10.295	6.31051	1089655	1888932	13.6213	11.5536
ptg000103l	5854401	19	scaffold_14	yes	2	0	0	1206314	5358553	91.5303	30.8232	123544	1300269	22.2101	3.11857	93112	916334	15.6521	2.33728	212892	1358136	23.1985	5.36256
ptg000104l	4065475	19	scaffold_8	yes	0	1	0	474427	3298732	81.1401	17.311	45032	375831	9.24445	1.63139	39626	213677	5.25589	1.43179	45358	351690	8.65065	1.64221
ptg000105l	2739326	13	scaffold_12	no	0	0	0	70952	1259017	45.9608	3.87206	6797	255307	9.32007	0.362114	3725	145209	5.3009	0.196999	8611	204763	7.47494	0.4581
ptg000106l	10597357	14	scaffold_1	yes	6	0	0	2439599	10069069	95.0149	34.4156	285268	1489567	14.056	3.97542	234888	1001296	9.44854	3.2551	399369	1498788	14.143	5.55405
ptg000107l	33028909	14	scaffold_11	yes	7	0	0	6408094	30774890	93.1756	28.9432	1886643	3219477	9.74745	8.43738	801761	2011484	6.09007	3.55698	4754923	3205071	9.70384	21.1691
ptg000109l	10877705	14	scaffold_1	yes	2	0	0	1970214	9822526	90.2996	27.0873	105423	1124777	10.3402	1.42851	125180	747035	6.86758	1.68593	job failed	job failed	job failed	job failed
ptg000113l	17401153	15	scaffold_5	yes	5	0	0	2758500	14803944	85.0745	23.5897	530162	1643481	9.44467	4.49756	858542	1393608	8.00871	7.24655	1037656	1622901	9.3264	8.77875
ptg000114l	6579531	25	scaffold_4	yes	3	0	0	1397572	6120992	93.0308	31.7809	261002	745401	11.3291	5.84528	237841	505831	7.68795	5.28973	490320	772805	11.7456	10.9655
ptg000115l	2739579	12	scaffold_23	no	0	0	0	14794	354293	12.9324	0.802847	7131	270088	9.85874	0.378342	8242	125805	4.59213	0.429246	8011	153981	5.62061	0.420837
ptg000117l	2424385	14	scaffold_2	no	0	0	0	324982	1990844	82.1175	19.8767	887018	390529	16.1084	54.3316	17844	195251	8.05363	1.07598	2693096	382771	15.7884	163.814
ptg000119l	6552106	15	scaffold_7	yes	2	1	0	1373902	5957659	90.9274	31.3536	576777	818741	12.4958	13.0101	595231	605591	9.24269	13.357	873097	866378	13.2229	19.6577
ptg000120l	9197096	17	scaffold_14	yes	2	2	0	1834260	8287450	90.1094	29.8363	547159	1150210	12.5062	8.83432	135845	703755	7.65193	2.17062	117401	886457	9.63844	1.87787
ptg000121l	13171715	12	scaffold_1	yes	3	0	0	1291232	9579017	72.7241	14.5346	18877638	1178933	8.95049	107.541	1178743	731899	5.5566	13.087	606493	1076533	8.17307	6.77371
ptg000122l	5776114	18	scaffold_13	yes	4	0	0	1086351	5364826	92.8795	28.0401	445992	916921	15.8744	11.4205	396746	599807	10.3843	10.1005	2088532	870737	15.0748	53.3212
ptg000125l	10465399	27	scaffold_9	yes	2	0	0	1729433	8771798	83.8171	24.6513	189390	1416353	13.5337	2.67508	87036	844652	8.0709	1.21985	765613	1279187	12.223	10.7969
ptg000128l	4950084	26	scaffold_5	yes	4	0	0	897217	4211292	85.0752	27.0958	171580	1261410	25.4826	5.11755	125162	861658	17.4069	3.71227	229756	1344155	27.1542	6.83132
ptg000129l	9331564	13	scaffold_2	yes	5	0	0	1393001	7505333	80.4295	22.1053	451175	1288919	13.8125	7.13222	911852	972577	10.4224	14.3449	736715	1317405	14.1177	11.6087
ptg000130l	14890642	22	scaffold_8	yes	6	0	0	1637866	11371994	76.3701	16.3498	500110	1334702	8.96336	4.94639	377177	952018	6.3934	3.67828	823598	1341639	9.00995	8.11975
ptg000131l	10924241	19	scaffold_15	yes	5	0	0	1340587	9093656	83.2429	18.2351	1064677	1565370	14.3293	14.3898	428663	1099075	10.0609	5.75543	1328601	1435901	13.1442	17.9117
ptg000132l	15931580	15	scaffold_7	yes	16	0	0	2570320	13110920	82.2952	23.9937	1721484	2621316	16.4536	15.9564	2020739	1736002	10.8966	18.6175	7739368	2375767	14.9123	71.7168
ptg000134l	884329	12	scaffold_7	yes	3	2	0	98471	469284	53.0667	16.3452	428340	176635	19.9739	71.5059	79812	114412	12.9377	13.2174	95528	139660	15.7928	15.8695
ptg000135l	9299947	14	scaffold_9	yes	2	0	0	1888769	8401570	90.34	30.1751	1413962	1173158	12.6147	22.5833	449113	791548	8.51132	7.08631	3785068	1303394	14.0151	59.9081
ptg000136l	2998368	19	scaffold_13	no	0	0	0	424913	2556996	85.2796	21.0575	118195	269340	8.98289	5.80004	102949	175548	5.85479	5.01592	355813	233860	7.79958	17.4455
ptg000137l	1649009	19	scaffold_10	yes	1	0	0	292555	1431926	86.8355	26.5639	14603	171586	10.4054	1.30574	11302	109325	6.62974	1.00332	43074	246804	14.9668	3.8441
ptg000138l	6814229	24	scaffold_7	yes	5	0	0	552409	4541656	66.6496	11.9952	2071859	664522	9.75198	44.9118	303905	395265	5.80058	6.5485	665226	693215	10.1731	14.37
ptg000139l	1122543	12	scaffold_7	no	0	0	0	67603	592622	52.7928	8.90542	3248	73708	6.56616	0.42463	7588	46659	4.15654	0.989132	2527	67102	5.97768	0.328051
ptg000141l	965444	12	scaffold_28	no	0	0	0	6909	170710	17.682	1.05736	2912	142506	14.7607	0.442978	1082	64107	6.64016	0.162448	1981	86121	8.92035	0.299693
ptg000142l	53283351	13	scaffold_2	yes	28	1	1	7832607	44655459	83.8075	21.8457	3642885	8507681	15.9669	10.0823	2604274	5635016	10.5756	7.15657	4489003	8313871	15.6031	12.3865
ptg000146l	1468177	14	scaffold_22	no	0	0	0	5225	97885	6.66711	0.524595	5469	193748	13.1965	0.546651	3278	99077	6.7483	0.327236	3627	119773	8.15794	0.361373
ptg000147l	3178191	25	scaffold_5	no	0	0	0	441022	2857576	89.912	20.6618	57377	286307	9.00849	2.66783	74751	218138	6.86359	3.45616	63981	275233	8.66005	2.95961
ptg000148l	14130971	21	scaffold_14	yes	2	0	0	2581746	12723371	90.0389	27.285	60269	698981	4.94645	0.627697	49208	557009	3.94176	0.509071	92611	732623	5.18452	0.962575
ptg000149l	5063151	16	scaffold_10	no	0	0	0	750589	4473665	88.3573	22.1447	62256	350495	6.92247	1.81235	6604	175983	3.47576	0.189766	7887	199765	3.94547	0.226422
ptg000150l	1098865	27	scaffold_10	yes	1	0	0	233274	1024251	93.2099	31.7691	45773	217099	19.7567	6.15822	92374	179683	16.3517	12.3444	123896	242378	22.0571	16.6292
ptg000151l	8334859	19	scaffold_10	no	0	0	0	1200686	7154806	85.842	21.4764	101597	769113	9.22767	1.79797	106806	487121	5.84438	1.87829	296998	736489	8.83625	5.24828
ptg000152l	2403693	13	scaffold_4	no	0	0	0	435506	2185651	90.9289	27.0985	35618	310885	12.9336	2.19009	19711	196673	8.18212	1.20497	435348	437698	18.2094	26.6227
ptg000153l	9360033	15	scaffold_5	yes	1	0	0	1356307	8596644	91.8442	21.6237	43533	547863	5.85322	0.683929	24828	346186	3.69856	0.386595	122629	606729	6.48212	1.92189
ptg000156l	1499708	13	scaffold_14	no	0	0	0	154145	1060592	70.7199	15.2512	1655	62991	4.20022	0.161049	820	34495	2.30011	0.0782832	1547	57407	3.82788	0.148986
ptg000157l	3936691	23	scaffold_14	yes	7	0	0	644050	3341327	84.8765	24.3491	669004	877863	22.2995	25.1261	423694	563702	14.3192	15.7869	2766130	835847	21.2322	103.681
ptg000159l	16264053	14	scaffold_13	yes	2	1	0	2044815	12840562	78.9506	18.7395	158956	1523120	9.36495	1.43864	50461	784934	4.82619	0.449416	96375	1114983	6.85551	0.866458
ptg000160l	11867585	26	scaffold_15	yes	10	0	0	2418548	10768206	90.7363	30.2998	1128275	1887919	15.9082	14.0539	588861	1323628	11.1533	7.29702	1274168	1824134	15.3707	15.8329
ptg000161l	6217894	25	scaffold_5	yes	1	0	0	760078	4985845	80.1854	18.1463	126865	737320	11.858	3.00564	111389	529246	8.51166	2.62102	354685	822477	13.2276	8.38799
ptg000164l	2401502	13	scaffold_13	no	0	0	0	225479	1605076	66.8363	13.9586	27218	172710	7.19175	1.66871	19748	105334	4.38617	1.20515	32222	175073	7.29015	1.97271
ptg000166l	7144884	17	scaffold_17	yes	2	0	0	1336279	6307685	88.2825	27.9319	386872	855909	11.9793	7.98181	363805	531314	7.43629	7.45302	1132782	915328	12.811	23.3596
ptg000167l	2305271	15	scaffold_10	no	0	0	0	315950	1942250	84.2526	20.4995	1179	49449	2.14504	0.0746854	1072	39725	1.72322	0.0675266	2102	59166	2.56655	0.132712
ptg000170l	1057713	9	scaffold_85	no	0	0	0	813	4762	0.450217	0.072705	0	0	0	0	0	0	0	0	0	0	0	0
ptg000176l	5950459	13	scaffold_15	yes	1	0	0	707550	4019533	67.55	17.7351	92782	851917	14.3168	2.29949	51643	516486	8.67977	1.27232	128235	839464	14.1076	3.16829
ptg000178l	9272443	13	scaffold_17	yes	2	0	0	1114091	7970164	85.9554	17.8524	52242	501176	5.405	0.778538	92167	395100	4.26101	1.10752	95891	564941	6.09269	1.43059
ptg000179l	1265629	12	scaffold_26	no	0	0	0	9669	175554	13.8709	1.13407	2180	95201	7.52203	0.253041	960	47761	3.7737	0.110651	3235	89942	7.10651	0.374981
ptg000181l	2214215	18	scaffold_16	no	0	0	0	335877	1920371	86.7292	22.638	77864	544408	24.587	5.18651	55433	445908	20.1384	3.67263	71559	523619	23.6481	4.74703
ptg000183l	2047642	13	scaffold_8	yes	1	0	0	418144	1838938	89.8076	30.5271	37482	386858	18.8929	2.70175	19084	229753	11.2204	1.36262	239973	424093	20.7113	17.3117
ptg000185l	4565481	13	scaffold_4	yes	1	0	0	723595	4009043	87.8121	23.7042	406981	348290	7.62877	13.1806	40042	226778	4.96723	1.28775	240380	333542	7.30574	7.74249
ptg000186l	6451698	12	scaffold_15|20|89	yes	0	1	0	68716	1002968	15.5458	1.58316	43767	722965	11.2058	0.97378	14547	404221	6.26534	0.324255	18494	571370	8.85612	0.416005
ptg000187l	1816376	28	scaffold_10	no	0	0	0	346433	1744700	96.0539	28.4575	46880	215069	11.8406	3.80367	65357	174903	9.62923	5.26818	93791	214627	11.8162	7.59697
ptg000195l	2521643	17	scaffold_2	yes	2	0	0	338454	2239076	88.7943	20.0076	117635	385241	15.2774	6.89449	256295	312120	12.3776	14.9579	543387	411633	16.324	31.7955
ptg000197l	2300510	26	scaffold_15	no	0	0	0	512023	2158339	93.82	33.1001	34844	215124	9.35114	2.23865	50032	173692	7.55015	3.19577	57348	253239	11.008	3.66843
ptg000198l	2451017	13	scaffold_15	no	0	0	0	41692	667446	27.2314	2.53853	7421	318480	12.9938	0.444857	2632	126860	5.17581	0.155613	4631	170031	6.93716	0.276353
ptg000201l	12590670	14	scaffold_3	yes	2	0	0	2195115	10190361	80.9358	25.9635	315781	1420349	11.281	3.69808	995307	1166831	9.26743	11.5766	589376	1469007	11.6674	6.87388
ptg000203l	2078653	13	scaffold_2	yes	4	0	0	385529	1653794	79.5609	27.7341	393639	523505	25.1848	28.0054	480642	336195	16.1737	34.0282	666874	438165	21.0793	47.2971
ptg000207l	1861265	14	scaffold_22	no	0	0	0	35019	426707	22.9256	2.80352	4985	210845	11.328	0.392049	4032	117052	6.28884	0.314558	3176	128938	6.92744	0.24829
ptg000208l	1563402	12	scaffold_12	no	0	0	0	66137	507431	32.4568	6.31759	7859	216498	13.8479	0.741013	5392	128371	8.211	0.504566	5475	127493	8.15484	0.51054
ptg000210l	52023	21	scaffold_69	no	0	0	0	0	0	0	0	21	1544	2.96792	0.0582627	0	0	0	0	5	671	1.28981	0.0143975
ptg000212l	531926	13	scaffold_2	no	0	0	0	1972	63178	11.8772	0.539716	4206	146314	27.5065	1.16762	2418	88409	16.6205	0.666792	4473	128737	24.2021	1.23842
ptg000220l	9703919	16	scaffold_2	yes	3	0	0	1162775	8031400	82.7645	17.7983	209782	959716	9.88998	3.16535	161258	649292	6.69103	2.30258	477869	1081389	11.1438	7.20779
ptg000222l	445588	6	scaffold_14	no	0	0	0	736	41430	9.29783	0.241048	12	1777	0.398799	0.00398799	7	932	0.209162	0.00209162	27	3408	0.764832	0.00884225
ptg000223l	411149	8	scaffold_4	no	0	0	0	17321	261402	63.5784	6.30853	44	4816	1.17135	0.0159188	14	1344	0.326889	0.00484009	130	9497	2.30987	0.0463165
ptg000228l	2080966	23	scaffold_5	no	0	0	0	249442	1541687	74.0852	17.815	6902	154204	7.41021	0.486101	5232	104753	5.03386	0.368043	18959	198940	9.55998	1.33579
ptg000230l	3004931	13	scaffold_11	yes	3	0	0	395266	1747928	58.1687	19.5423	585422	592827	19.7285	28.7901	377064	400968	13.3437	18.4469	667659	531481	17.687	32.7625
ptg000231l	603144	14	scaffold_11	no	0	0	0	52338	436617	72.3902	12.842	22637	98942	16.4044	5.53198	21908	84793	14.0585	5.32735	38661	90555	15.0138	9.44035
ptg000235l	1474826	12	scaffold_4	yes	1	0	0	133059	820800	55.654	13.4254	22019	100161	6.79138	2.19615	4410	49222	3.33748	0.438683	159382	118626	8.04339	15.8348
ptg000239l	219405	8	scaffold_39	no	0	0	0	1135	34615	15.7768	0.7648	123	8352	3.80666	0.0823865	65	4722	2.15218	0.0437957	151	5886	2.68271	0.0978191
ptg000241l	6498090	15	scaffold_3	yes	4	0	0	901385	5583897	85.9314	20.6368	234334	588727	9.06	5.32552	216068	516320	7.94572	4.88351	277205	629333	9.68489	6.27749
ptg000244l	1292117	13	scaffold_18	yes	0	1	0	22340	379303	29.3552	2.57426	1410	87460	6.76874	0.159765	618	40630	3.14445	0.0686919	1362	64608	5.00017	0.153644
ptg000251l	4257474	12	scaffold_2|9|91	no	0	0	0	111971	1190837	27.9705	3.92863	11184	465502	10.9338	0.384874	5382	237938	5.58871	0.184488	9480	308292	7.2412	0.32442
ptg000256l	705248	26	scaffold_16	no	0	0	0	59562	402404	57.0585	12.6215	2859	109077	15.4665	0.59432	1513	46670	6.61753	0.313162	2132	57975	8.22051	0.440729
ptg000257l	811658	26	scaffold_3	no	0	0	0	120266	763023	94.0079	22.0947	28438	297246	36.6221	5.17723	17744	242810	29.9153	3.21054	22198	273058	33.642	4.02468
ptg000261l	4383662	14	scaffold_3|10|88	yes	7	0	0	944967	4032601	91.9916	32.1832	246751	1304779	29.7646	8.31369	198964	922282	21.0391	6.66362	370429	1197813	27.3245	12.4465
ptg000267l	2595199	17	scaffold_84	no	0	0	0	330392	2148834	82.8004	19.0655	214616	123632	4.76387	11.7162	107363	86944	3.35019	5.9037	136053	123529	4.7599	7.53073
ptg000269l	84130	6	scaffold_61	no	0	0	0	229	11341	13.4803	0.381136	4	594	0.70605	0.0070605	0	0	0	0	4	358	0.425532	0.00490907
ptg000272l	327373	16	scaffold_11	yes	0	1	0	6861	99117	30.2765	3.11404	2495	64456	19.6889	1.12337	1098	39840	12.1696	0.486781	2646	55080	16.8248	1.18705
ptg000278c	571375	12	scaffold_9	no	0	0	0	1545	10930	1.91293	0.403969	1115	57769	10.1105	0.289034	94	9257	1.62013	0.0236867	203	16202	2.83562	0.0518206
ptg000279l	319714	6	scaffold_27	no	0	0	0	1537	67144	21.0013	0.690514	24	3328	1.04093	0.0107627	2	300	0.0938339	0.000938339	23	2569	0.803531	0.00972744
ptg000281l	4667288	15	scaffold_9	yes	9	0	0	896604	4396725	94.203	28.6373	577997	1216559	26.0657	18.3027	519434	910081	19.4991	16.3594	917097	1119611	23.9885	28.929
ptg000289l	495763	6	scaffold_11	no	0	0	0	1134	40107	8.08995	0.329371	22	3085	0.622273	0.00662413	7	1050	0.211795	0.00211795	41	5284	1.06583	0.011913
ptg000290l	2175719	14	scaffold_5|10|11|86|87	yes	3	0	0	328758	1667507	76.6417	22.3877	386777	486512	22.361	26.2367	201818	336436	15.4632	13.6356	575911	515530	23.6947	38.9728
ptg000291l	1432861	12	scaffold_12	no	0	0	0	231645	1274375	88.9392	24.0824	256464	261048	18.2187	26.4821	71921	168406	11.7531	7.38271	385747	246886	17.2303	39.6665
ptg000300l	822588	27	scaffold_10	yes	1	0	0	209578	784131	95.3249	38.0496	36723	210913	25.6402	6.60244	51812	186197	22.6355	9.26817	106130	262745	31.9413	19.0405
ptg000301l	2486129	13	scaffold_18	no	0	0	0	18024	266880	10.7348	1.07581	4207	210803	8.47917	0.247609	2103	115710	4.65422	0.122402	4542	181088	7.28393	0.267381
ptg000321l	1119841	23	scaffold_19	no	0	0	0	15467	194757	17.3915	2.04627	1250	63398	5.66134	0.161863	793	38253	3.41593	0.103264	1437	48905	4.36714	0.18741
ptg000350l	377343	10	scaffold_2	yes	0	1	0	2315	42537	11.2728	0.892785	3854	91363	24.2122	1.50557	2100	65248	17.2914	0.818436	4775	88136	23.357	1.86489
ptg000351c	136382	9	scaffold_52	no	0	0	0	4	176	0.129049	0.00413544	83	7881	5.77862	0.0895866	36	3067	2.24883	0.0390667	21	2861	2.09778	0.0230822
ptg000362l	1955842	26	scaffold_2	no	0	0	0	246147	1575476	80.5523	18.8281	12838	224555	11.4812	0.964441	12429	118875	6.07794	0.930767	58025	178790	9.14133	4.35741
ptg000371l	1033349	23	scaffold_9	yes	0	1	0	110386	736197	71.2438	15.993	1921	51100	4.94509	0.272906	484	23550	2.279	0.0677874	2051	50714	4.90773	0.290317
ptg000373l	98604	8	scaffold_57	no	0	0	0	195	8231	8.34753	0.276328	na	na	na	na	na	na	na	na	na	na	na	na
ptg000386l	256978	8	scaffold_35	no	0	0	0	1481	36217	14.0934	0.856848	1694	27728	10.79	0.971608	2011	19915	7.74969	1.15058	1969	27342	10.6398	1.13222
ptg000401l	1965826	13	scaffold_9|16|90	yes	1	0	0	480778	1907540	97.035	36.5867	81019	354557	18.036	6.08989	34938	204234	10.3892	2.61136	338191	368361	18.7382	25.3713
ptg000408l	557064	6	scaffold_25	no	0	0	0	1116	51125	9.17758	0.286292	54	6821	1.22446	0.0137004	3	450	0.0807807	0.000807807	56	7046	1.26485	0.0144974
ptg000410l	417001	6	scaffold_30	no	0	0	0	6072	153818	36.8867	2.17176	39	1936	0.464267	0.0138513	40	947	0.227098	0.0134004	78	1298	0.31127	0.0264292
ptg000413l	29638	13	scaffold_80	no	0	0	0	62	274	0.924489	0.31436	2974953	28607	96.5214	14745.1	12202372	28844	97.321	56195.7	6107861	28807	97.1962	30248.9
ptg000414l	1048614	13	scaffold_17	yes	0	2	0	64897	587750	56.0502	9.24183	11515	244044	23.273	1.61653	6990	218592	20.8458	0.973548	10108	236674	22.5702	1.41358
ptg000419l	589897	12	scaffold_29	no	0	0	0	2177	67763	11.4873	0.541011	1760	86199	14.6126	0.43669	641	40518	6.86866	0.1577	1189	62461	10.5885	0.29439
ptg000436l	304263	6	scaffold_33	no	0	0	0	606	24029	7.89744	0.29039	28	3511	1.15394	0.0135113	4	443	0.145598	0.00192597	11	1295	0.425619	0.00508442
ptg000437l	1071679	14	scaffold_5	no	0	0	0	13502	259877	24.2495	1.87833	12504	156022	14.5587	1.71008	4216	90720	8.46522	0.57143	6513	133806	12.4856	0.884756
ptg000448l	721937	13	scaffold_17	no	0	0	0	23960	262123	36.3083	4.95512	2761	126180	17.478	0.560027	1367	69174	9.58172	0.275549	2079	90148	12.487	0.421174
ptg000452l	77071	6	scaffold_65	no	0	0	0	0	0	0	0	0	0	0	0	0	0	0	0	0	0	0	0
ptg000455l	409170	10	scaffold_25	no	0	0	0	4384	97064	23.7222	1.59164	3806	122404	29.9152	1.3695	2541	81142	19.8309	0.913307	4057	109442	26.7473	1.45578
ptg000472l	84654	6	scaffold_60	no	0	0	0	31	2256	2.66497	0.0505115	13	1525	1.80145	0.0228814	4	600	0.708767	0.00708767	2	294	0.347296	0.00347296
ptg000482l	174802	6	scaffold_17	no	0	0	0	189	10781	6.16755	0.15743	17	1956	1.11898	0.0132607	6	249	0.142447	0.00454228	7	1007	0.57608	0.0057608
ptg000486l	464596	9	scaffold_5	no	0	0	0	3772	63990	13.7733	1.19865	137	6539	1.40746	0.0424713	120	5850	1.25916	0.0362143	241	8097	1.7428	0.0747445
ptg000492l	1458541	26	scaffold_17	yes	5	0	0	384099	1394449	95.6057	39.3775	134054	367308	25.1832	13.5791	151435	275016	18.8556	15.2508	218205	413475	28.3485	22.0475
ptg000493l	263244	11	scaffold_34	no	0	0	0	0	0	0	0	66	6295	2.39132	0.0374519	43	4350	1.65246	0.0239816	49	4183	1.58902	0.0261392
ptg000525l	39372	30	scaffold_74	no	0	0	0	0	0	0	0	488	20411	51.8414	1.83366	55	5167	13.1235	0.206365	1259	28303	71.8861	4.71467
ptg000526l	80925	6	scaffold_62	no	0	0	0	147	6802	8.40531	0.260451	2	145	0.179178	0.00358357	2	274	0.338585	0.00338585	3	326	0.402842	0.00541242
ptg000553c	155946	15	scaffold_45	no	0	0	0	9	902	0.578405	0.0075539	2410	30124	19.3169	2.28495	95	11246	7.21147	0.0896913	216	18093	11.6021	0.204808
ptg000555l	100546	10	scaffold_56	no	0	0	0	5	540	0.537068	0.00748911	0	0	0	0	0	0	0	0	0	0	0	0
ptg000575l	348169	11	scaffold_4	yes	0	1	0	31849	224789	64.5632	13.6588	20454	34974	10.0451	8.69006	3312	30191	8.67136	1.39575	841	29098	8.35744	0.352702
ptg000594l	164435	7	scaffold_43	no	0	0	0	243	7657	4.65655	0.185228	15	1548	0.941405	0.0134886	2	295	0.179402	0.00179402	10	1193	0.725515	0.00865996
ptg000612l	66175	13	scaffold_66	no	0	0	0	3	453	0.684549	0.00684549	110	3494	5.27994	0.232097	10	950	1.43559	0.0207934	25	1744	2.63544	0.0529505
ptg000697l	400171	13	scaffold_10	no	0	0	0	52	1832	0.457804	0.0181198	651	37942	9.48145	0.240195	37	4914	1.22798	0.0137716	89	9458	2.36349	0.0323412
ptg000703l	240108	9	scaffold_38	no	0	0	0	3	284	0.11828	0.00143685	3508	48023	20.0006	2.15616	136	15660	6.52207	0.0831376	364	31634	13.1749	0.221813
ptg000712l	118541	6	scaffold_55	no	0	0	0	261	11775	9.93327	0.309344	120	3982	3.35918	0.147763	87	3650	3.0791	0.105027	222	5503	4.64228	0.275542
ptg000715l	41104	6	scaffold_73	no	0	0	0	123	5211	12.6776	0.421832	10	400	0.973141	0.0363712	21	558	1.35753	0.074494	2	176	0.428182	0.00729856
ptg000734l	33263	9	scaffold_78	no	0	0	0	533	808	2.42913	2.34886	3764395	32255	96.9696	16652.2	17524040	32222	96.8704	62535	7783827	32141	96.6269	34382.7
ptg000745l	11257500	16	scaffold_4	yes	4	0	0	1432334	8270778	73.469	18.8186	691382	2094610	18.6064	9.06142	518720	1440112	12.7925	6.7615	1536950	2105801	18.7058	20.0709
ptg000757c	95989	8	scaffold_58	no	0	0	0	87	2015	2.0992	0.118357	148473	22152	23.0776	217.851	94120	18694	19.4751	139.664	98890	20674	21.5379	147.052
ptg000761l	357206	6	scaffold_31	no	0	0	0	1240	56291	15.7587	0.498206	15	1910	0.534705	0.00576138	9	934	0.261474	0.00329222	24	2772	0.776023	0.00922157
ptg000777l	218973	6	scaffold_40	no	0	0	0	424	19369	8.84538	0.27702	21	2930	1.33806	0.0139835	2	244	0.111429	0.00111429	8	1200	0.548013	0.00548013
ptg000792c	136984	16	scaffold_51	no	0	0	0	45	2886	2.10682	0.0432386	699	26891	19.6308	0.752694	330	14654	10.6976	0.351567	1132	32019	23.3743	1.20847
ptg000800l	153349	6	scaffold_46	no	0	0	0	369	18130	11.8227	0.354792	15	1757	1.14575	0.0141377	0	0	0	0	9	1320	0.860782	0.00860782
ptg000805l	162821	27	scaffold_10	no	0	0	0	43006	161191	98.9989	39.4978	6162	17833	10.9525	5.59572	2659	10320	6.33825	2.40184	11939	26817	16.4702	10.8141
ptg000809l	56522	6	scaffold_68	no	0	0	0	24	2271	4.0179	0.0615866	0	0	0	0	0	0	0	0	0	0	0	0
ptg000826l	59863	14	scaffold_67	no	0	0	0	1	151	0.252243	0.00252243	23	763	1.27458	0.0571137	13	488	0.815195	0.0320064	54	2157	3.60323	0.129496
ptg000828l	80721	6	scaffold_63	no	0	0	0	20	970	1.20167	0.0280968	5	750	0.929126	0.00929126	0	0	0	0	12	1800	2.2299	0.022299
ptg000835l	309734	15	scaffold_32	no	0	0	0	112	6552	2.11536	0.0472276	20896	13079	4.22266	9.90311	1978	6830	2.20512	0.942057	114	5139	1.65917	0.0532586
ptg000852l	140825	7	scaffold_48	no	0	0	0	710	35293	25.0616	0.744449	42	2196	1.55938	0.0435647	12	795	0.56453	0.0125901	32	1994	1.41594	0.0331333
ptg000868l	156031	7	scaffold_44	no	0	0	0	2	302	0.193551	0.00193551	0	0	0	0	0	0	0	0	0	0	0	0
ptg000873l	169888	6	scaffold_42	no	0	0	0	404	14502	8.53621	0.344815	20	2026	1.19255	0.0162813	4	600	0.353174	0.00353174	30	4207	2.47634	0.025558
ptg000886l	138529	8	scaffold_49	no	0	0	0	32	2647	1.91079	0.0299648	10	737	0.532019	0.0108208	2	297	0.214396	0.00214396	0	0	0	0
ptg000902l	27080	12	scaffold_82	no	0	0	0	644	342	1.26292	3.54457	4561774	26397	97.4778	24794.8	23102269	26563	98.0908	70238.6	9501993	26510	97.8951	51637.6
ptg000921l	27964	6	scaffold_81	no	0	0	0	1071	685	2.44958	5.59019	2576974	26948	96.3668	13551.1	10404794	27117	96.9711	48798	5467153	26963	96.4204	28715
ptg000933c	42337	8	scaffold_72	no	0	0	0	3	153	0.361386	0.00942438	340	5304	12.528	1.18034	24	1738	4.10516	0.0814181	71	1559	3.68236	0.235987
ptg000960l	133140	7	scaffold_53	no	0	0	0	121	3886	2.91873	0.1309	30	2358	1.77107	0.0329052	5	389	0.292174	0.0055205	147	2863	2.15037	0.158037
ptg000997l	128003	11	scaffold_54	no	0	0	0	4395	41405	32.3469	5.14332	87	5889	4.60067	0.099982	68	3289	2.56947	0.0776622	183	8812	6.88421	0.204245
ptg000998l	137816	6	scaffold_50	no	0	0	0	378	20612	14.9562	0.40171	9	1350	0.979567	0.00979567	0	0	0	0	4	333	0.241627	0.00435363
ptg001029l	149625	8	scaffold_47	no	0	0	0	0	0	0	0	0	0	0	0	0	0	0	0	0	0	0	0
ptg001032l	25527	6	scaffold_83	no	0	0	0	17	273	1.06946	0.10056	2141193	24125	94.5078	12309.9	7844095	24359	95.4245	42545.5	4357835	24098	94.402	25024.3
ptg001132l	80241	6	scaffold_64	no	0	0	0	0	0	0	0	4	600	0.747747	0.00747747	2	155	0.193168	0.00193168	0	0	0	0
ptg001133l	244380	7	scaffold_37	no	0	0	0	15216	136640	55.9129	9.29996	na	na	na	na	na	na	na	na	na	na	na	na
ptg001275l	46194	9	scaffold_70	no	0	0	0	5	370	0.80097	0.0163441	465	23484	50.8378	1.47656	18	2164	4.68459	0.057908	0	0	0	0
ptg001331l	86250	6	scaffold_59	no	0	0	0	827	27755	32.1797	1.39941	12	1455	1.68696	0.0203014	0	0	0	0	3	292	0.338551	0.00505507
ptg001478l	38067	22	scaffold_75	no	0	0	0	0	0	0	0	381	19631	51.5696	1.48727	47	5256	13.8072	0.183702	1085	28511	74.8969	4.21118
ptg001537l	44377	6	scaffold_71	no	0	0	0	26	1669	3.76096	0.0781261	0	0	0	0	1	150	0.338013	0.00338013	0	0	0	0
ptg001692l	34069	6	scaffold_77	no	0	0	0	0	0	0	0	165	5364	15.7445	0.712701	111	3723	10.9278	0.470897	186	5120	15.0283	0.779947
ptg001721l	32730	7	scaffold_79	no	0	0	0	3	330	1.00825	0.0100825	17	1701	5.19707	0.0730828	21	1771	5.41094	0.0931867	28	1678	5.12679	0.121418
ptg001805l	35891	14	scaffold_76	no	0	0	0	4	80	0.222897	0.00599036	27	2652	7.38904	0.111254	0	0	0	0	14	1685	4.69477	0.0583712

## Sheet: 3b. BUSCO table (contig)
# BUSCO version is: 5.5.0
# The lineage dataset is: insecta_odb10 (Creation date: 2024-01-08, number of genomes: 75, number of BUSCOs: 1367)
# Busco id	Status	Sequence	Gene Start	Gene End	Strand	Score	Length	OrthoDB url	Description
47at50557	Complete	ptg000012l:114807151-114494489	114807151	114494489	-	5276.1	3596	https://v10-1.orthodb.org/?query=47at50557	Immunoglobulin-like domain
547at50557	Complete	ptg000003l:17580571-17846135	17580571	17846135	+	2178.7	1144	https://v10-1.orthodb.org/?query=547at50557	Cation channel complex component UNC80, N-terminal
755at50557	Complete	ptg000079l:3404169-3199613	3404169	3199613	-	3355.1	2284	https://v10-1.orthodb.org/?query=755at50557	SRCR domain
767at50557	Complete	ptg000080l:23045199-22855434	23045199	22855434	-	3607.8	2302	https://v10-1.orthodb.org/?query=767at50557	WD40 repeat
888at50557	Complete	ptg000103l:5124180-4546467	5124180	4546467	-	2799.9	1773	https://v10-1.orthodb.org/?query=888at50557	Ubiquitin specific protease, conserved site
966at50557	Complete	ptg000062l:18141494-17858636	18141494	17858636	-	2413	1848	https://v10-1.orthodb.org/?query=966at50557	Leucine-rich repeat
983at50557	Complete	ptg000160l:5425119-5343130	5425119	5343130	-	4006.6	1962	https://v10-1.orthodb.org/?query=983at50557	Pre-mRNA-processing-splicing factor 8, U5-snRNA-binding
1451at50557	Complete	ptg000005l:2747931-2486675	2747931	2486675	-	2195.4	1865	https://v10-1.orthodb.org/?query=1451at50557	small subunit processome component 20 homolog
1593at50557	Complete	ptg000015l:8941204-8859749	8941204	8859749	-	827.6	960	https://v10-1.orthodb.org/?query=1593at50557	Cadherin-like
1621at50557	Complete	ptg000038l:19322047-19391282	19322047	19391282	+	3171	2300	https://v10-1.orthodb.org/?query=1621at50557	GPCR, family 2, extracellular hormone receptor domain
1859at50557	Complete	ptg000148l:5894330-5949690	5894330	5949690	+	1768.2	1410	https://v10-1.orthodb.org/?query=1859at50557	Zinc finger C2H2-type
1997at50557	Complete	ptg000022l:8442761-8351837	8442761	8351837	-	2683.8	1776	https://v10-1.orthodb.org/?query=1997at50557	Immunoglobulin-like domain
2098at50557	Duplicated	ptg000027l:12163260-12040145	12163260	12040145	-	1412.8	811	https://v10-1.orthodb.org/?query=2098at50557	Pecanex, C-terminal
2098at50557	Duplicated	ptg000119l:6159288-6410448	6159288	6410448	+	1413.6	819	https://v10-1.orthodb.org/?query=2098at50557	Pecanex, C-terminal
2098at50557	Duplicated	ptg000120l:348542-223591	348542	223591	-	1260	788	https://v10-1.orthodb.org/?query=2098at50557	Pecanex, C-terminal
2098at50557	Duplicated	ptg000272l:36125-160621	36125	160621	+	1326.9	833	https://v10-1.orthodb.org/?query=2098at50557	Pecanex, C-terminal
2098at50557	Duplicated	ptg000350l:276141-116928	276141	116928	-	1412.8	820	https://v10-1.orthodb.org/?query=2098at50557	Pecanex, C-terminal
2101at50557	Complete	ptg000029l:16226335-15991275	16226335	15991275	-	1425.8	1394	https://v10-1.orthodb.org/?query=2101at50557	Serine/threonine-protein kinase SMG1
2110at50557	Complete	ptg000078l:27586208-27503203	27586208	27503203	-	1509.2	1355	https://v10-1.orthodb.org/?query=2110at50557	Proteasome component Ecm29
2168at50557	Complete	ptg000057l:2392401-2113559	2392401	2113559	-	1325.6	1057	https://v10-1.orthodb.org/?query=2168at50557	DNA-directed DNA polymerase, family B, exonuclease domain
2187at50557	Complete	ptg000103l:3191547-3661717	3191547	3661717	+	3372.7	2068	https://v10-1.orthodb.org/?query=2187at50557	Translational activator Gcn1
2339at50557	Complete	ptg000033l:8852900-8944465	8852900	8944465	+	2637.6	1395	https://v10-1.orthodb.org/?query=2339at50557	Clathrin heavy chain
2418at50557	Complete	ptg000016l:51194116-51420048	51194116	51420048	+	1180	1581	https://v10-1.orthodb.org/?query=2418at50557	Active zone protein ELKS
2648at50557	Complete	ptg000079l:3038583-2682624	3038583	2682624	-	2160.7	1308	https://v10-1.orthodb.org/?query=2648at50557	Ankyrin repeat
2741at50557	Complete	ptg000096l:16440303-16514804	16440303	16514804	+	1701.7	995	https://v10-1.orthodb.org/?query=2741at50557	Sec7, C-terminal
2744at50557	Complete	ptg000016l:59279729-59212604	59279729	59212604	-	2577	1783	https://v10-1.orthodb.org/?query=2744at50557	DnaJ domain
2843at50557	Complete	ptg000022l:8339006-8229497	8339006	8229497	-	1408.4	1007	https://v10-1.orthodb.org/?query=2843at50557	Zinc finger, PHD-type
3565at50557	Complete	ptg000042l:16259507-16466091	16259507	16466091	+	1491.5	1050	https://v10-1.orthodb.org/?query=3565at50557	dDENN domain
4042at50557	Complete	ptg000040l:26702172-26771475	26702172	26771475	+	835.2	768	https://v10-1.orthodb.org/?query=4042at50557	Kelch repeat type 1
4137at50557	Complete	ptg000005l:85071480-84797627	85071480	84797627	-	2350.3	1410	https://v10-1.orthodb.org/?query=4137at50557	Thioredoxin domain
4709at50557	Complete	ptg000142l:18492346-18550261	18492346	18550261	+	1186.3	1027	https://v10-1.orthodb.org/?query=4709at50557	Nucleoporin, Nup133/Nup155-like, C-terminal
4831at50557	Complete	ptg000106l:5989096-5890313	5989096	5890313	-	1348.9	978	https://v10-1.orthodb.org/?query=4831at50557	Chromo domain
5495at50557	Complete	ptg000074l:867023-891493	867023	891493	+	2076.6	1134	https://v10-1.orthodb.org/?query=5495at50557	Splicing factor 3B subunit 1
5928at50557	Complete	ptg000083l:62739244-62772944	62739244	62772944	+	1804.8	1207	https://v10-1.orthodb.org/?query=5928at50557	Zinc finger, UBR-type
6239at50557	Complete	ptg000012l:67038543-67233115	67038543	67233115	+	1458.1	1191	https://v10-1.orthodb.org/?query=6239at50557	Sec7, C-terminal
6416at50557	Complete	ptg000074l:10129102-10037481	10129102	10037481	-	1619.4	1034	https://v10-1.orthodb.org/?query=6416at50557	K Homology domain, type 1
6417at50557	Complete	ptg000049l:37709548-37680995	37709548	37680995	-	851.1	524	https://v10-1.orthodb.org/?query=6417at50557	Transcription initiation factor TFIID subunit 2
6568at50557	Complete	ptg000142l:50512546-50577631	50512546	50577631	+	1529.9	1026	https://v10-1.orthodb.org/?query=6568at50557	TATA-binding protein interacting (TIP20)
7053at50557	Complete	ptg000017l:8014958-8034188	8014958	8034188	+	469.8	412	https://v10-1.orthodb.org/?query=7053at50557	Transmembrane protein family 132, middle domain
7307at50557	Complete	ptg000107l:1333316-1259357	1333316	1259357	-	1297.3	785	https://v10-1.orthodb.org/?query=7307at50557	Aminoacyl-tRNA synthetase, class Ia
7320at50557	Complete	ptg000005l:126671743-126821090	126671743	126821090	+	1142.2	781	https://v10-1.orthodb.org/?query=7320at50557	JNK-interacting protein 3 isoform X1
7376at50557	Complete	ptg000142l:47039296-46835506	47039296	46835506	-	1725.4	1057	https://v10-1.orthodb.org/?query=7376at50557	Leucine-rich repeat
7426at50557	Complete	ptg000062l:4688797-4692684	4688797	4692684	+	1207.8	755	https://v10-1.orthodb.org/?query=7426at50557	DNA mitochondrial polymerase, exonuclease domain
7704at50557	Complete	ptg000052l:12574107-12506654	12574107	12506654	-	1115.5	965	https://v10-1.orthodb.org/?query=7704at50557	Rapamycin-insensitive companion of mTOR, domain 4
7835at50557	Complete	ptg000021l:29627446-29772493	29627446	29772493	+	1057.3	705	https://v10-1.orthodb.org/?query=7835at50557	MIF4G-like domain superfamily
7968at50557	Complete	ptg000021l:22290051-22222338	22290051	22222338	-	845.6	705	https://v10-1.orthodb.org/?query=7968at50557	WASH complex subunit 7, central domain
8280at50557	Complete	ptg000012l:37591198-37684592	37591198	37684592	+	1601.8	1128	https://v10-1.orthodb.org/?query=8280at50557	Leucine-rich repeat
8312at50557	Complete	ptg000051l:63082532-63012575	63082532	63012575	-	654.8	690	https://v10-1.orthodb.org/?query=8312at50557	Elongator complex protein 1
8417at50557	Complete	ptg000009l:6859131-6928354	6859131	6928354	+	1260.8	815	https://v10-1.orthodb.org/?query=8417at50557	Integrator complex subunit 2
8547at50557	Complete	ptg000203l:358298-434819	358298	434819	+	657.3	662	https://v10-1.orthodb.org/?query=8547at50557	Protein kinase domain
8602at50557	Complete	ptg000090l:3182385-3292244	3182385	3292244	+	1143.8	695	https://v10-1.orthodb.org/?query=8602at50557	PAN/Apple domain
8655at50557	Complete	ptg000012l:89537686-89471677	89537686	89471677	-	1371.1	953	https://v10-1.orthodb.org/?query=8655at50557	Sec7 domain
8717at50557	Complete	ptg000745l:9969296-10068819	9969296	10068819	+	1875.9	1022	https://v10-1.orthodb.org/?query=8717at50557	Ras guanine-nucleotide exchange factors catalytic domain
8721at50557	Complete	ptg000010l:6074469-6028994	6074469	6028994	-	1141.5	884	https://v10-1.orthodb.org/?query=8721at50557	Cysteine-rich Golgi apparatus protein 1 repeat
8842at50557	Complete	ptg000041l:42381754-42445622	42381754	42445622	+	1241.9	898	https://v10-1.orthodb.org/?query=8842at50557	P-type ATPase, cytoplasmic domain N
9432at50557	Complete	ptg000038l:1371864-1285780	1371864	1285780	-	1430	1259	https://v10-1.orthodb.org/?query=9432at50557	Integrator complex subunit 1
9680at50557	Complete	ptg000081l:21594789-21373916	21594789	21373916	-	896.5	659	https://v10-1.orthodb.org/?query=9680at50557	DOMON domain
9996at50557	Complete	ptg000083l:23675880-23602791	23675880	23602791	-	1442.4	865	https://v10-1.orthodb.org/?query=9996at50557	Exportin-1, C-terminal
10008at50557	Complete	ptg000096l:4267719-4190220	4267719	4190220	-	1357.1	934	https://v10-1.orthodb.org/?query=10008at50557	Pleckstrin homology domain
10268at50557	Complete	ptg000041l:80123436-80004421	80123436	80004421	-	1200.2	729	https://v10-1.orthodb.org/?query=10268at50557	Endonuclease/exonuclease/phosphatase
10394at50557	Complete	ptg000074l:11230748-11029974	11230748	11029974	-	735.1	722	https://v10-1.orthodb.org/?query=10394at50557	PDZ domain
10664at50557	Complete	ptg000083l:12961920-13036697	12961920	13036697	+	1632.9	927	https://v10-1.orthodb.org/?query=10664at50557	Importin repeat 4
10915at50557	Complete	ptg000012l:108717406-108684589	108717406	108684589	-	1431.3	954	https://v10-1.orthodb.org/?query=10915at50557	WD40 repeat
10998at50557	Complete	ptg000016l:55998666-55777468	55998666	55777468	-	406.9	269	https://v10-1.orthodb.org/?query=10998at50557	Dbl homology (DH) domain
11128at50557	Complete	ptg000130l:5194321-5310056	5194321	5310056	+	1114.4	671	https://v10-1.orthodb.org/?query=11128at50557	Formin, FH3 domain
11161at50557	Complete	ptg000075l:13352406-13268387	13352406	13268387	-	1356.5	856	https://v10-1.orthodb.org/?query=11161at50557	Importin-beta, N-terminal domain
11224at50557	Complete	ptg000051l:52749157-52822507	52749157	52822507	+	1142.6	618	https://v10-1.orthodb.org/?query=11224at50557	CUB domain
11473at50557	Complete	ptg000082l:43376982-43450904	43376982	43450904	+	438.3	287	https://v10-1.orthodb.org/?query=11473at50557	NHL repeat
11478at50557	Complete	ptg000082l:100727293-100788526	100727293	100788526	+	1314.7	920	https://v10-1.orthodb.org/?query=11478at50557	WD40-repeat-containing domain
11510at50557	Complete	ptg000005l:21987615-21573517	21987615	21573517	-	1967.4	1080	https://v10-1.orthodb.org/?query=11510at50557	Cyclic nucleotide-binding domain
11763at50557	Complete	ptg000005l:70829786-70783259	70829786	70783259	-	1548.5	843	https://v10-1.orthodb.org/?query=11763at50557	FACT complex subunit Spt16 domain
12010at50557	Complete	ptg000071l:3768539-3645143	3768539	3645143	-	786.7	586	https://v10-1.orthodb.org/?query=12010at50557	Vacuolar protein sorting-associated protein 54, C-terminal
12051at50557	Complete	ptg000004l:48838793-48934499	48838793	48934499	+	1412.3	748	https://v10-1.orthodb.org/?query=12051at50557	Clathrin adaptor, alpha-adaptin, appendage, C-terminal subdomain
12236at50557	Complete	ptg000107l:5631951-5673223	5631951	5673223	+	1352.8	792	https://v10-1.orthodb.org/?query=12236at50557	Coatomer subunit beta
12466at50557	Complete	ptg000078l:8840976-8786440	8840976	8786440	-	1332.9	877	https://v10-1.orthodb.org/?query=12466at50557	RUN domain
12503at50557	Complete	ptg000019l:9586382-9773196	9586382	9773196	+	967.9	632	https://v10-1.orthodb.org/?query=12503at50557	Mediator complex subunit Med13, C-terminal
12555at50557	Complete	ptg000042l:5131342-4778822	5131342	4778822	-	682.9	474	https://v10-1.orthodb.org/?query=12555at50557	Ankyrin repeat
12735at50557	Complete	ptg000012l:28838374-28890409	28838374	28890409	+	633	337	https://v10-1.orthodb.org/?query=12735at50557	WD40 repeat
12821at50557	Complete	ptg000075l:19024586-19062118	19024586	19062118	+	707	504	https://v10-1.orthodb.org/?query=12821at50557	Cold shock domain
13112at50557	Complete	ptg000160l:2253426-2221218	2253426	2221218	-	631.6	366	https://v10-1.orthodb.org/?query=13112at50557	Toll/interleukin-1 receptor homology (TIR) domain
13158at50557	Complete	ptg000142l:29319219-29419621	29319219	29419621	+	1077.4	614	https://v10-1.orthodb.org/?query=13158at50557	Carboxylesterase, type B
13223at50557	Complete	ptg000142l:50365007-50441400	50365007	50441400	+	1003.1	569	https://v10-1.orthodb.org/?query=13223at50557	von Willebrand factor, type A
13553at50557	Complete	ptg000281l:496438-505591	496438	505591	+	1114.4	710	https://v10-1.orthodb.org/?query=13553at50557	WD40 repeat
13582at50557	Complete	ptg000083l:50884386-50953917	50884386	50953917	+	641.9	470	https://v10-1.orthodb.org/?query=13582at50557	Peptidase C19, ubiquitin carboxyl-terminal hydrolase
13612at50557	Complete	ptg000030l:18116160-18159407	18116160	18159407	+	753.1	667	https://v10-1.orthodb.org/?query=13612at50557	XPG N-terminal
13625at50557	Complete	ptg000062l:12579219-12651328	12579219	12651328	+	1144.7	732	https://v10-1.orthodb.org/?query=13625at50557	WD40 repeat
13778at50557	Complete	ptg000038l:40982375-40985188	40982375	40985188	+	1172.4	744	https://v10-1.orthodb.org/?query=13778at50557	UNC-45/Cro1/She4, central domain
13828at50557	Complete	ptg000047l:15544216-15482725	15544216	15482725	-	968.2	559	https://v10-1.orthodb.org/?query=13828at50557	Peptidase S8/S53 domain
13892at50557	Complete	ptg000004l:36354465-36418047	36354465	36418047	+	1079	697	https://v10-1.orthodb.org/?query=13892at50557	Beta-N-acetylglucosaminidase
14125at50557	Complete	ptg000016l:1284286-1207399	1284286	1207399	-	542.7	594	https://v10-1.orthodb.org/?query=14125at50557	WW domain
14133at50557	Complete	ptg000083l:494337-461835	494337	461835	-	507.1	474	https://v10-1.orthodb.org/?query=14133at50557	Zinc finger C2H2-type
14335at50557	Complete	ptg000047l:9068773-9021700	9068773	9021700	-	893.6	661	https://v10-1.orthodb.org/?query=14335at50557	Exocyst complex component 2
14380at50557	Complete	ptg000040l:62074885-61909268	62074885	61909268	-	420.9	379	https://v10-1.orthodb.org/?query=14380at50557	EGF-like calcium-binding, conserved site
14512at50557	Complete	ptg000022l:4636169-4577806	4636169	4577806	-	592.7	444	https://v10-1.orthodb.org/?query=14512at50557	Katanin p80 WD40 repeat-containing subunit B1
14653at50557	Complete	ptg000230l:450400-395344	450400	395344	-	1201.3	836	https://v10-1.orthodb.org/?query=14653at50557	TRAPP II complex, Trs120
14825at50557	Complete	ptg000025l:84189319-84139873	84189319	84139873	-	470.1	487	https://v10-1.orthodb.org/?query=14825at50557	Saposin B type, region 2
15309at50557	Complete	ptg000020l:10616012-10565829	10616012	10565829	-	790.5	606	https://v10-1.orthodb.org/?query=15309at50557	Aminoacyl-tRNA synthetase, class II
15331at50557	Complete	ptg000041l:41697017-41655397	41697017	41655397	-	973.6	674	https://v10-1.orthodb.org/?query=15331at50557	CLEC16A/TT9, N-terminal
15341at50557	Complete	ptg000049l:33618077-33770102	33618077	33770102	+	482.6	227	https://v10-1.orthodb.org/?query=15341at50557	Dual specificity phosphatase, catalytic domain
15445at50557	Complete	ptg000062l:4949420-4978539	4949420	4978539	+	1281.1	723	https://v10-1.orthodb.org/?query=15445at50557	RNA cytidine acetyltransferase
15532at50557	Complete	ptg000038l:33218191-33265272	33218191	33265272	+	1217.7	726	https://v10-1.orthodb.org/?query=15532at50557	SAC domain
15573at50557	Complete	ptg000062l:3911148-3695135	3911148	3695135	-	431.1	347	https://v10-1.orthodb.org/?query=15573at50557	SH3 domain
15589at50557	Complete	ptg000044l:416576-451395	416576	451395	+	1336.5	701	https://v10-1.orthodb.org/?query=15589at50557	pre-mRNA-splicing factor SYF1
15684at50557	Complete	ptg000004l:54160470-54119903	54160470	54119903	-	1098.5	793	https://v10-1.orthodb.org/?query=15684at50557	DNA-directed RNA polymerase
15817at50557	Complete	ptg000040l:5848602-5899849	5848602	5899849	+	1486.9	791	https://v10-1.orthodb.org/?query=15817at50557	Ras GTPase-activating domain
15852at50557	Complete	ptg000031l:5054753-5051958	5054753	5051958	-	1531.7	779	https://v10-1.orthodb.org/?query=15852at50557	Pre-mRNA-processing factor 6
16156at50557	Complete	ptg000082l:84315569-84276118	84315569	84276118	-	634.6	599	https://v10-1.orthodb.org/?query=16156at50557	nuclear pore complex protein Nup107
16250at50557	Complete	ptg000071l:5722844-5777200	5722844	5777200	+	428.5	351	https://v10-1.orthodb.org/?query=16250at50557	NHL repeat
16279at50557	Complete	ptg000492l:468767-365065	468767	365065	-	1406.7	679	https://v10-1.orthodb.org/?query=16279at50557	Sec23/Sec24, helical domain
16323at50557	Complete	ptg000030l:10854887-10789789	10854887	10789789	-	415.4	419	https://v10-1.orthodb.org/?query=16323at50557	Immunoglobulin-like domain
16683at50557	Complete	ptg000096l:2183311-2160915	2183311	2160915	-	1154.1	683	https://v10-1.orthodb.org/?query=16683at50557	Zinc finger, RING-CH-type
16714at50557	Complete	ptg000082l:100937594-101022145	100937594	101022145	+	712.9	489	https://v10-1.orthodb.org/?query=16714at50557	Lipin, middle domain
17115at50557	Complete	ptg000005l:19795644-19559002	19795644	19559002	-	572.9	420	https://v10-1.orthodb.org/?query=17115at50557	Myotubularin-related 12-like C-terminal domain
17387at50557	Complete	ptg000049l:43948786-43992923	43948786	43992923	+	1171.6	628	https://v10-1.orthodb.org/?query=17387at50557	Hid-1/Ecm30
17536at50557	Complete	ptg000025l:45923793-46056898	45923793	46056898	+	758.7	601	https://v10-1.orthodb.org/?query=17536at50557	Serine proteases, trypsin domain
17610at50557	Complete	ptg000082l:106090811-106024917	106090811	106024917	-	1171.6	627	https://v10-1.orthodb.org/?query=17610at50557	AP-1 complex subunit gamma
17628at50557	Complete	ptg000041l:93011471-92965823	93011471	92965823	-	605.1	427	https://v10-1.orthodb.org/?query=17628at50557	DNA polymerase, Y-family, little finger domain
17638at50557	Complete	ptg000033l:2916358-3069512	2916358	3069512	+	1406.1	823	https://v10-1.orthodb.org/?query=17638at50557	Protein patched/dispatched
17813at50557	Complete	ptg000041l:36089506-36050849	36089506	36050849	-	1327.3	750	https://v10-1.orthodb.org/?query=17813at50557	Protein kinase domain
18170at50557	Complete	ptg000078l:43669188-43595376	43669188	43595376	-	1192.2	875	https://v10-1.orthodb.org/?query=18170at50557	WASH complex, subunit strumpellin
18400at50557	Complete	ptg000072l:5908039-5915814	5908039	5915814	+	985	598	https://v10-1.orthodb.org/?query=18400at50557	Far11/STRP, C-terminal
18450at50557	Complete	ptg000012l:74079324-74049498	74079324	74049498	-	1307.2	739	https://v10-1.orthodb.org/?query=18450at50557	Helicase, C-terminal
18453at50557	Complete	ptg000010l:21629432-21730978	21629432	21730978	+	769.4	520	https://v10-1.orthodb.org/?query=18453at50557	Ras guanine-nucleotide exchange factors catalytic domain
18458at50557	Complete	ptg000016l:7790036-7873546	7790036	7873546	+	686.2	528	https://v10-1.orthodb.org/?query=18458at50557	Zinc finger, double-stranded RNA binding
18461at50557	Complete	ptg000041l:65355773-65250649	65355773	65250649	-	999.4	614	https://v10-1.orthodb.org/?query=18461at50557	Suppressor of forked
18561at50557	Complete	ptg000015l:11650559-11614928	11650559	11614928	-	1260.7	672	https://v10-1.orthodb.org/?query=18561at50557	Putative G-protein coupled receptor 158
18575at50557	Complete	ptg000024l:8441774-8366799	8441774	8366799	-	1097.8	775	https://v10-1.orthodb.org/?query=18575at50557	Helicase, C-terminal
18605at50557	Complete	ptg000005l:115678420-115714784	115678420	115714784	+	941.5	567	https://v10-1.orthodb.org/?query=18605at50557	Serine/threonine-protein phosphatase 4 regulatory subunit 3
18619at50557	Complete	ptg000009l:431963-405604	431963	405604	-	664.8	643	https://v10-1.orthodb.org/?query=18619at50557	G-patch domain
18644at50557	Complete	ptg000082l:34138939-34169208	34138939	34169208	+	830.8	574	https://v10-1.orthodb.org/?query=18644at50557	anaphase-promoting complex subunit 2
18668at50557	Complete	ptg000038l:26977155-27017056	26977155	27017056	+	643.8	360	https://v10-1.orthodb.org/?query=18668at50557	Lipase/vitellogenin
19158at50557	Complete	ptg000038l:39937668-39891678	39937668	39891678	-	735.8	647	https://v10-1.orthodb.org/?query=19158at50557	Pre-mRNA-processing factor 39
19244at50557	Complete	ptg000040l:33825873-33865123	33825873	33865123	+	667.1	519	https://v10-1.orthodb.org/?query=19244at50557	Zinc finger, CCHC-type
19262at50557	Complete	ptg000024l:9788083-9705776	9788083	9705776	-	1053.5	712	https://v10-1.orthodb.org/?query=19262at50557	Integrator complex subunit 3
19276at50557	Complete	ptg000081l:19625623-19669242	19625623	19669242	+	813.1	610	https://v10-1.orthodb.org/?query=19276at50557	Winged helix-like DNA-binding domain superfamily
19336at50557	Duplicated	ptg000005l:91734666-91643408	91734666	91643408	-	453	341	https://v10-1.orthodb.org/?query=19336at50557	Zinc finger C2H2-type
19336at50557	Duplicated	ptg000028l:10139087-10137732	10139087	10137732	-	480.3	531	https://v10-1.orthodb.org/?query=19336at50557	Zinc finger C2H2-type
19336at50557	Duplicated	ptg000028l:12946264-12947601	12946264	12947601	+	458.9	544	https://v10-1.orthodb.org/?query=19336at50557	Zinc finger C2H2-type
19336at50557	Duplicated	ptg000039l:1823185-1821779	1823185	1821779	-	486.4	514	https://v10-1.orthodb.org/?query=19336at50557	Zinc finger C2H2-type
19336at50557	Duplicated	ptg000039l:1912929-1911853	1912929	1911853	-	485.1	541	https://v10-1.orthodb.org/?query=19336at50557	Zinc finger C2H2-type
19336at50557	Duplicated	ptg000040l:73353122-73354288	73353122	73354288	+	460.9	499	https://v10-1.orthodb.org/?query=19336at50557	Zinc finger C2H2-type
19336at50557	Duplicated	ptg000089l:7921507-7920095	7921507	7920095	-	521.9	548	https://v10-1.orthodb.org/?query=19336at50557	Zinc finger C2H2-type
19336at50557	Duplicated	ptg000100l:42868-43938	42868	43938	+	451.6	524	https://v10-1.orthodb.org/?query=19336at50557	Zinc finger C2H2-type
19336at50557	Duplicated	ptg000414l:361431-360019	361431	360019	-	464.4	522	https://v10-1.orthodb.org/?query=19336at50557	Zinc finger C2H2-type
19336at50557	Duplicated	ptg000414l:752104-750815	752104	750815	-	486.5	499	https://v10-1.orthodb.org/?query=19336at50557	Zinc finger C2H2-type
19423at50557	Complete	ptg000038l:42415357-42522312	42415357	42522312	+	843.7	538	https://v10-1.orthodb.org/?query=19423at50557	SH3 domain
19653at50557	Complete	ptg000142l:33780818-33952229	33780818	33952229	+	751.7	508	https://v10-1.orthodb.org/?query=19653at50557	Sterol-sensing domain
19754at50557	Complete	ptg000049l:38454619-38491022	38454619	38491022	+	1010.5	687	https://v10-1.orthodb.org/?query=19754at50557	WD40/YVTN repeat-like-containing domain superfamily
20035at50557	Complete	ptg000281l:1026834-1042420	1026834	1042420	+	1030.5	750	https://v10-1.orthodb.org/?query=20035at50557	Peptidase M16, C-terminal
20198at50557	Complete	ptg000015l:26602603-26510185	26602603	26510185	-	359.5	560	https://v10-1.orthodb.org/?query=20198at50557	SCAR/WAVE family
20283at50557	Complete	ptg000056l:20608852-20656976	20608852	20656976	+	929.3	686	https://v10-1.orthodb.org/?query=20283at50557	Symplekin/Pta1, N-terminal
20299at50557	Complete	ptg000025l:68957071-68827234	68957071	68827234	-	604.1	456	https://v10-1.orthodb.org/?query=20299at50557	C2 domain
20375at50557	Complete	ptg000046l:1956240-1977578	1956240	1977578	+	572	444	https://v10-1.orthodb.org/?query=20375at50557	Rad4 beta-hairpin domain 1
20404at50557	Complete	ptg000131l:6775764-6824577	6775764	6824577	+	912.8	626	https://v10-1.orthodb.org/?query=20404at50557	SNF2-related, N-terminal domain
20515at50557	Complete	ptg000025l:7547292-7450652	7547292	7450652	-	1086.3	684	https://v10-1.orthodb.org/?query=20515at50557	Aminopeptidase
20640at50557	Complete	ptg000300l:50202-278608	50202	278608	+	1103.5	711	https://v10-1.orthodb.org/?query=20640at50557	Vinculin/alpha-catenin
20805at50557	Complete	ptg000052l:549602-465823	549602	465823	-	333.2	351	https://v10-1.orthodb.org/?query=20805at50557	RNA polymerase II assembly factor Rtp1, C-terminal
20817at50557	Complete	ptg000010l:8523599-8561268	8523599	8561268	+	860.3	494	https://v10-1.orthodb.org/?query=20817at50557	WW domain
20997at50557	Complete	ptg000038l:1006402-961406	1006402	961406	-	582.7	397	https://v10-1.orthodb.org/?query=20997at50557	MyTH4 domain
21101at50557	Complete	ptg000074l:18666748-18646640	18666748	18646640	-	1398.6	815	https://v10-1.orthodb.org/?query=21101at50557	Eukaryotic translation initiation factor 3 subunit C
21322at50557	Complete	ptg000004l:54594466-54418011	54594466	54418011	-	362	324	https://v10-1.orthodb.org/?query=21322at50557	Basic leucine zipper domain, Maf-type
21580at50557	Complete	ptg000081l:46296668-46271192	46296668	46271192	-	971.4	607	https://v10-1.orthodb.org/?query=21580at50557	Exocyst complex component
21787at50557	Complete	ptg000082l:47612874-47883164	47612874	47883164	+	655	428	https://v10-1.orthodb.org/?query=21787at50557	Protein-tyrosine phosphatase receptor IA-2 ectodomain
21911at50557	Complete	ptg000068l:3252922-3289703	3252922	3289703	+	790.1	453	https://v10-1.orthodb.org/?query=21911at50557	Polycystin cation channel, PKD1/PKD2
22030at50557	Complete	ptg000230l:1003927-963203	1003927	963203	-	692	383	https://v10-1.orthodb.org/?query=22030at50557	WD40 repeat
22096at50557	Complete	ptg000005l:20412782-20242628	20412782	20242628	-	945	762	https://v10-1.orthodb.org/?query=22096at50557	Importin-beta, N-terminal domain
22300at50557	Complete	ptg000009l:67524672-67496802	67524672	67496802	-	1056.3	560	https://v10-1.orthodb.org/?query=22300at50557	Aminoacyl-tRNA synthetase, class II
22348at50557	Complete	ptg000025l:55296654-55266204	55296654	55266204	-	1126.9	573	https://v10-1.orthodb.org/?query=22348at50557	PAN/Apple domain
22613at50557	Complete	ptg000004l:14461493-14374930	14461493	14374930	-	786.2	700	https://v10-1.orthodb.org/?query=22613at50557	Thrombospondin type-1 (TSP1) repeat
22661at50557	Complete	ptg000024l:13084548-13016772	13084548	13016772	-	466.6	468	https://v10-1.orthodb.org/?query=22661at50557	CCAAT-binding factor
22706at50557	Complete	ptg000009l:6192717-6139771	6192717	6139771	-	707.3	597	https://v10-1.orthodb.org/?query=22706at50557	RINT-1/Tip20
22836at50557	Complete	ptg000185l:4340563-4319443	4340563	4319443	-	892.2	536	https://v10-1.orthodb.org/?query=22836at50557	Autophagy-related protein 9
22862at50557	Complete	ptg000001l:49071381-49098091	49071381	49098091	+	930.7	712	https://v10-1.orthodb.org/?query=22862at50557	Ribosomal RNA methyltransferase, Spb1, C-terminal
23294at50557	Complete	ptg000016l:60534831-60575057	60534831	60575057	+	740.8	473	https://v10-1.orthodb.org/?query=23294at50557	Protein kinase domain
23366at50557	Complete	ptg000081l:48907597-49003364	48907597	49003364	+	898.6	562	https://v10-1.orthodb.org/?query=23366at50557	Vinculin/alpha-catenin
23620at50557	Complete	ptg000047l:5891346-5862184	5891346	5862184	-	831.1	501	https://v10-1.orthodb.org/?query=23620at50557	WD40 repeat
23633at50557	Complete	ptg000044l:463858-451912	463858	451912	-	422.6	317	https://v10-1.orthodb.org/?query=23633at50557	F-box domain
23788at50557	Complete	ptg000004l:63564385-63529854	63564385	63529854	-	657.5	463	https://v10-1.orthodb.org/?query=23788at50557	FYVE zinc finger
23817at50557	Complete	ptg000041l:40679888-40698603	40679888	40698603	+	624.2	519	https://v10-1.orthodb.org/?query=23817at50557	Pyridoxal phosphate-dependent decarboxylase
23929at50557	Complete	ptg000016l:83838174-83858689	83838174	83858689	+	428.5	320	https://v10-1.orthodb.org/?query=23929at50557	Bromodomain
24096at50557	Complete	ptg000001l:9477325-9453035	9477325	9453035	-	645.3	596	https://v10-1.orthodb.org/?query=24096at50557	UPF0505 family
24138at50557	Complete	ptg000019l:2724449-2702714	2724449	2702714	-	790.7	613	https://v10-1.orthodb.org/?query=24138at50557	RNA recognition motif domain
24606at50557	Complete	ptg000038l:1135152-1118031	1135152	1118031	-	1002.1	502	https://v10-1.orthodb.org/?query=24606at50557	uncharacterized protein LOC108742778
24884at50557	Complete	ptg000005l:4088735-3967038	4088735	3967038	-	820.3	491	https://v10-1.orthodb.org/?query=24884at50557	Tetratricopeptide repeat
24998at50557	Complete	ptg000001l:29908729-29921428	29908729	29921428	+	512.7	427	https://v10-1.orthodb.org/?query=24998at50557	Protein kintoun
25127at50557	Complete	ptg000079l:3910681-3991643	3910681	3991643	+	1131.8	747	https://v10-1.orthodb.org/?query=25127at50557	Exportin-1/Importin-beta-like
25500at50557	Complete	ptg000142l:26665416-26629458	26665416	26629458	-	948.9	512	https://v10-1.orthodb.org/?query=25500at50557	WD40 repeat
25520at50557	Complete	ptg000101l:12480599-12445264	12480599	12445264	-	709.8	550	https://v10-1.orthodb.org/?query=25520at50557	Exocyst complex component 7
25670at50557	Complete	ptg000040l:43008121-43005737	43008121	43005737	-	929	601	https://v10-1.orthodb.org/?query=25670at50557	Amine oxidase
25673at50557	Complete	ptg000088l:4896386-5020030	4896386	5020030	+	636.9	471	https://v10-1.orthodb.org/?query=25673at50557	Armadillo-like helical
25718at50557	Complete	ptg000083l:58727687-58617526	58727687	58617526	-	858.7	650	https://v10-1.orthodb.org/?query=25718at50557	Leucine-rich repeat
25910at50557	Complete	ptg000083l:36850869-36826393	36850869	36826393	-	1090.4	597	https://v10-1.orthodb.org/?query=25910at50557	Helicase, C-terminal
25937at50557	Complete	ptg000040l:4092977-4070758	4092977	4070758	-	967.4	513	https://v10-1.orthodb.org/?query=25937at50557	4Fe-4S ferredoxin, iron-sulphur binding, conserved site
25981at50557	Complete	ptg000005l:91003113-90957678	91003113	90957678	-	1091.5	615	https://v10-1.orthodb.org/?query=25981at50557	DnaJ domain
26016at50557	Complete	ptg000087l:6613212-6691373	6613212	6691373	+	527	401	https://v10-1.orthodb.org/?query=26016at50557	tRNA (cytosine(34)-C(5))-methyltransferase
26217at50557	Complete	ptg000078l:64933181-64990520	64933181	64990520	+	597.5	497	https://v10-1.orthodb.org/?query=26217at50557	Methyltransferase domain
26388at50557	Complete	ptg000025l:30500780-30551648	30500780	30551648	+	952.2	580	https://v10-1.orthodb.org/?query=26388at50557	SET domain
26394at50557	Complete	ptg000044l:17058421-17127510	17058421	17127510	+	409	347	https://v10-1.orthodb.org/?query=26394at50557	Cadherin-like
26432at50557	Complete	ptg000019l:8222098-8029193	8222098	8029193	-	318.9	197	https://v10-1.orthodb.org/?query=26432at50557	PDZ domain
26604at50557	Complete	ptg000012l:13077965-13174838	13077965	13174838	+	970.4	766	https://v10-1.orthodb.org/?query=26604at50557	Trafficking protein particle complex subunit 11
26645at50557	Complete	ptg000130l:338847-304718	338847	304718	-	735.9	403	https://v10-1.orthodb.org/?query=26645at50557	UbiB domain
26770at50557	Complete	ptg000052l:618029-571314	618029	571314	-	688.1	434	https://v10-1.orthodb.org/?query=26770at50557	GPI transamidase component PIG-T
26870at50557	Complete	ptg000025l:54857848-54844199	54857848	54844199	-	715.5	452	https://v10-1.orthodb.org/?query=26870at50557	Tetratricopeptide repeat
27086at50557	Complete	ptg000052l:14682783-14618424	14682783	14618424	-	884.3	577	https://v10-1.orthodb.org/?query=27086at50557	Heat shock protein 70 family
27130at50557	Complete	ptg000083l:33859948-33882981	33859948	33882981	+	824	567	https://v10-1.orthodb.org/?query=27130at50557	GPI transamidase component Gaa1
27499at50557	Complete	ptg000004l:47884688-47910592	47884688	47910592	+	741.4	459	https://v10-1.orthodb.org/?query=27499at50557	Tetratricopeptide repeat
27606at50557	Complete	ptg000038l:43880665-43795394	43880665	43795394	-	574.3	363	https://v10-1.orthodb.org/?query=27606at50557	Homeobox domain
27630at50557	Complete	ptg000012l:73960411-73926713	73960411	73926713	-	968.6	556	https://v10-1.orthodb.org/?query=27630at50557	Disintegrin domain
27737at50557	Complete	ptg000081l:10339501-10302603	10339501	10302603	-	841.4	501	https://v10-1.orthodb.org/?query=27737at50557	Cyclophilin-type peptidyl-prolyl cis-trans isomerase
27943at50557	Complete	ptg000004l:33805307-33764476	33805307	33764476	-	774.9	544	https://v10-1.orthodb.org/?query=27943at50557	Conserved oligomeric Golgi complex, subunit 2, N-terminal
28081at50557	Complete	ptg000056l:2812279-2766003	2812279	2766003	-	606.5	437	https://v10-1.orthodb.org/?query=28081at50557	Rhodanese-like domain
28379at50557	Complete	ptg000053l:14428705-14413676	14428705	14413676	-	665.3	552	https://v10-1.orthodb.org/?query=28379at50557	Zona pellucida domain
28428at50557	Complete	ptg000026l:10071767-10220933	10071767	10220933	+	650.1	391	https://v10-1.orthodb.org/?query=28428at50557	Histone-arginine methyltransferase CARM1, N-terminal
28429at50557	Complete	ptg000114l:4092731-4132982	4092731	4132982	+	699.4	411	https://v10-1.orthodb.org/?query=28429at50557	Zinc finger, PHD-type
28503at50557	Complete	ptg000051l:11866802-11914089	11866802	11914089	+	1074.2	825	https://v10-1.orthodb.org/?query=28503at50557	TRAPP II complex, TRAPPC10
28555at50557	Complete	ptg000074l:489537-470518	489537	470518	-	577.4	466	https://v10-1.orthodb.org/?query=28555at50557	Sec1-like protein
28600at50557	Complete	ptg000022l:9053491-9089982	9053491	9089982	+	644.2	460	https://v10-1.orthodb.org/?query=28600at50557	EF hand associated, type-1
28678at50557	Complete	ptg000038l:28738046-28550228	28738046	28550228	-	807.9	513	https://v10-1.orthodb.org/?query=28678at50557	Organic anion transporter polypeptide
28761at50557	Complete	ptg000082l:107510165-107551413	107510165	107551413	+	810.3	556	https://v10-1.orthodb.org/?query=28761at50557	exocyst complex component 5
28783at50557	Complete	ptg000074l:26333726-26475647	26333726	26475647	+	959.4	706	https://v10-1.orthodb.org/?query=28783at50557	Homeobox domain
28875at50557	Complete	ptg000082l:82689521-82693975	82689521	82693975	+	754.6	478	https://v10-1.orthodb.org/?query=28875at50557	Zinc finger, RING-type
28907at50557	Complete	ptg000004l:49375860-49412503	49375860	49412503	+	615.3	473	https://v10-1.orthodb.org/?query=28907at50557	Nucleolar complex protein 2
28921at50557	Complete	ptg000074l:8925118-8890056	8925118	8890056	-	1006.9	651	https://v10-1.orthodb.org/?query=28921at50557	Vps53-like, N-terminal
29091at50557	Complete	ptg000037l:8552138-8570686	8552138	8570686	+	736.2	522	https://v10-1.orthodb.org/?query=29091at50557	Conserved oligomeric Golgi complex subunit 6
29312at50557	Complete	ptg000159l:9048532-8976424	9048532	8976424	-	1106.1	597	https://v10-1.orthodb.org/?query=29312at50557	Helicase, C-terminal
29319at50557	Complete	ptg000041l:32717771-32674391	32717771	32674391	-	588.7	489	https://v10-1.orthodb.org/?query=29319at50557	conserved oligomeric Golgi complex subunit 2
29422at50557	Complete	ptg000072l:8196126-8265473	8196126	8265473	+	432	430	https://v10-1.orthodb.org/?query=29422at50557	Vacuolar protein sorting-associated protein 8, central domain
29534at50557	Complete	ptg000081l:51830041-51850766	51830041	51850766	+	986.1	537	https://v10-1.orthodb.org/?query=29534at50557	Mediator of RNA polymerase II transcription subunit 17
29608at50557	Complete	ptg000061l:73915706-73851410	73915706	73851410	-	743.6	543	https://v10-1.orthodb.org/?query=29608at50557	exocyst complex component 8
29657at50557	Complete	ptg000024l:1145464-1103413	1145464	1103413	-	333.3	274	https://v10-1.orthodb.org/?query=29657at50557	Zinc finger C2H2-type
29671at50557	Complete	ptg000016l:60001585-60006796	60001585	60006796	+	1287.7	713	https://v10-1.orthodb.org/?query=29671at50557	Neurochondrin
29957at50557	Complete	ptg000062l:1519525-1469806	1519525	1469806	-	856.4	531	https://v10-1.orthodb.org/?query=29957at50557	Arginyl tRNA synthetase N-terminal domain
30050at50557	Complete	ptg000016l:79003638-78976212	79003638	78976212	-	858.9	584	https://v10-1.orthodb.org/?query=30050at50557	Bicaudal-D protein
30211at50557	Complete	ptg000153l:118690-72743	118690	72743	-	862.1	519	https://v10-1.orthodb.org/?query=30211at50557	Amino acid permease/ SLC12A domain
30301at50557	Complete	ptg000013l:20184654-20216810	20184654	20216810	+	917.3	562	https://v10-1.orthodb.org/?query=30301at50557	Peptidase M3A/M3B catalytic domain
30308at50557	Complete	ptg000015l:18681219-18602670	18681219	18602670	-	516.8	374	https://v10-1.orthodb.org/?query=30308at50557	Nuclear hormone receptor
30407at50557	Complete	ptg000138l:3437945-3485938	3437945	3485938	+	537.6	459	https://v10-1.orthodb.org/?query=30407at50557	Protein arginine N-methyltransferase
30467at50557	Complete	ptg000051l:46361502-46327555	46361502	46327555	-	939.1	574	https://v10-1.orthodb.org/?query=30467at50557	Eukaryotic translation initiation factor 3 subunit B
30640at50557	Complete	ptg000142l:26321201-26397446	26321201	26397446	+	1163.5	634	https://v10-1.orthodb.org/?query=30640at50557	SH3 domain
30720at50557	Complete	ptg000021l:18759585-18703246	18759585	18703246	-	1011	597	https://v10-1.orthodb.org/?query=30720at50557	Glycoside hydrolase, family 13, N-terminal
30738at50557	Complete	ptg000072l:12114761-12161977	12114761	12161977	+	919.2	617	https://v10-1.orthodb.org/?query=30738at50557	Xylosyltransferase
30983at50557	Complete	ptg000056l:18972698-18989137	18972698	18989137	+	1091.1	583	https://v10-1.orthodb.org/?query=30983at50557	Tetratricopeptide repeat-containing domain
31096at50557	Complete	ptg000017l:30340777-30316279	30340777	30316279	-	588.6	412	https://v10-1.orthodb.org/?query=31096at50557	LMBR1-like membrane protein
31141at50557	Complete	ptg000041l:38305281-38416695	38305281	38416695	+	327.9	267	https://v10-1.orthodb.org/?query=31141at50557	Sterile alpha motif domain
31358at50557	Complete	ptg000041l:23183239-23151738	23183239	23151738	-	703.5	546	https://v10-1.orthodb.org/?query=31358at50557	Rab-GTPase-TBC domain
31374at50557	Complete	ptg000010l:20226248-20206777	20226248	20206777	-	800.2	489	https://v10-1.orthodb.org/?query=31374at50557	TFIID subunit TAF5, NTD2 domain
31645at50557	Complete	ptg000016l:27872334-27851457	27872334	27851457	-	863	513	https://v10-1.orthodb.org/?query=31645at50557	Methylglyoxal synthase-like domain
31685at50557	Complete	ptg000012l:73962002-73993054	73962002	73993054	+	805.8	599	https://v10-1.orthodb.org/?query=31685at50557	PKD/Chitinase domain
31793at50557	Complete	ptg000012l:29457277-29432679	29457277	29432679	-	301	152	https://v10-1.orthodb.org/?query=31793at50557	Zona pellucida domain
32185at50557	Complete	ptg000041l:27055198-27102220	27055198	27102220	+	77.2	226	https://v10-1.orthodb.org/?query=32185at50557	Uncharacterized protein, isoform A
32224at50557	Complete	ptg000051l:15882381-16016723	15882381	16016723	+	677.1	401	https://v10-1.orthodb.org/?query=32224at50557	Nuclear hormone receptor, ligand-binding domain
32311at50557	Duplicated	ptg000005l:126939681-126988450	126939681	126988450	+	983.1	590	https://v10-1.orthodb.org/?query=32311at50557	Vps52
32311at50557	Duplicated	ptg000005l:90873566-90813409	90873566	90813409	-	912.9	581	https://v10-1.orthodb.org/?query=32311at50557	Vps52
32442at50557	Complete	ptg000061l:68694592-68445957	68694592	68445957	-	664.6	448	https://v10-1.orthodb.org/?query=32442at50557	SH3 domain
32612at50557	Complete	ptg000048l:23272304-23243931	23272304	23243931	-	652.8	433	https://v10-1.orthodb.org/?query=32612at50557	Sec1-like protein
32681at50557	Complete	ptg000061l:69228985-69183264	69228985	69183264	-	882.5	519	https://v10-1.orthodb.org/?query=32681at50557	Zinc finger, RanBP2-type
32803at50557	Complete	ptg000074l:1250540-1267591	1250540	1267591	+	641	416	https://v10-1.orthodb.org/?query=32803at50557	D-glucuronyl C5-epimerase
32809at50557	Complete	ptg000012l:36728484-36821710	36728484	36821710	+	607.8	409	https://v10-1.orthodb.org/?query=32809at50557	Nucleoside phosphorylase domain
32850at50557	Complete	ptg000114l:1435288-1479479	1435288	1479479	+	999.4	664	https://v10-1.orthodb.org/?query=32850at50557	SANT/Myb domain
33009at50557	Complete	ptg000021l:14462419-14575427	14462419	14575427	+	288.5	267	https://v10-1.orthodb.org/?query=33009at50557	Carboxylesterase, type B
33043at50557	Complete	ptg000051l:41664041-41627863	41664041	41627863	-	523.3	496	https://v10-1.orthodb.org/?query=33043at50557	WD40 repeat
33226at50557	Complete	ptg000059l:1395966-1306210	1395966	1306210	-	509.8	306	https://v10-1.orthodb.org/?query=33226at50557	5-aminolevulinate synthase
33297at50557	Complete	ptg000078l:8938731-8967324	8938731	8967324	+	781.2	578	https://v10-1.orthodb.org/?query=33297at50557	AARP2CN
33399at50557	Complete	ptg000017l:5887567-5865165	5887567	5865165	-	391.9	324	https://v10-1.orthodb.org/?query=33399at50557	Arf GTPase activating protein
33426at50557	Complete	ptg000101l:1868667-1870451	1868667	1870451	+	1015.5	498	https://v10-1.orthodb.org/?query=33426at50557	Zn-dependent metallo-hydrolase, RNA specificity domain
33572at50557	Complete	ptg000009l:50702214-50699136	50702214	50699136	-	734	384	https://v10-1.orthodb.org/?query=33572at50557	Menin
33894at50557	Complete	ptg000009l:50065527-50085461	50065527	50085461	+	499	375	https://v10-1.orthodb.org/?query=33894at50557	Protein OS9-like
34006at50557	Complete	ptg000049l:2192194-2194230	2192194	2194230	+	740.1	413	https://v10-1.orthodb.org/?query=34006at50557	WD40 repeat
34007at50557	Complete	ptg000012l:11631925-11703141	11631925	11703141	+	416.8	320	https://v10-1.orthodb.org/?query=34007at50557	VPS9 domain
34505at50557	Complete	ptg000128l:2489469-2415959	2489469	2415959	-	685.5	445	https://v10-1.orthodb.org/?query=34505at50557	digestive organ expansion factor homolog
34630at50557	Complete	ptg000012l:116127202-116119340	116127202	116119340	-	448.9	354	https://v10-1.orthodb.org/?query=34630at50557	tRNA (uracil-O(2)-)-methyltransferase
34658at50557	Complete	ptg000012l:127581703-127611224	127581703	127611224	+	556.9	460	https://v10-1.orthodb.org/?query=34658at50557	Pseudouridine synthase, TruD
34685at50557	Complete	ptg000074l:26513941-26558126	26513941	26558126	+	921.2	684	https://v10-1.orthodb.org/?query=34685at50557	Mediator complex, subunit Med24,
34936at50557	Complete	ptg000010l:8779909-8800349	8779909	8800349	+	971.5	483	https://v10-1.orthodb.org/?query=34936at50557	Radical SAM
35287at50557	Complete	ptg000025l:59272293-59289183	59272293	59289183	+	622.3	391	https://v10-1.orthodb.org/?query=35287at50557	Glycosyltransferase 61
35300at50557	Complete	ptg000056l:2827635-2849986	2827635	2849986	+	602	432	https://v10-1.orthodb.org/?query=35300at50557	Tetratricopeptide repeat
35377at50557	Complete	ptg000036l:7040898-7095271	7040898	7095271	+	556.7	351	https://v10-1.orthodb.org/?query=35377at50557	Sorting nexin
35385at50557	Complete	ptg000091l:2372467-2410891	2372467	2410891	+	925	525	https://v10-1.orthodb.org/?query=35385at50557	Helicase, C-terminal
35526at50557	Complete	ptg000040l:76411355-76384636	76411355	76384636	-	415.3	339	https://v10-1.orthodb.org/?query=35526at50557	Uncharacterised protein family, zinc metallopeptidase-like
35768at50557	Complete	ptg000061l:3516740-3475285	3516740	3475285	-	849.8	576	https://v10-1.orthodb.org/?query=35768at50557	Vacuole morphology and inheritance protein 14
35806at50557	Complete	ptg000142l:21868875-21840244	21868875	21840244	-	302.9	381	https://v10-1.orthodb.org/?query=35806at50557	Zinc finger C2H2 superfamily
35897at50557	Complete	ptg000061l:2873321-2778063	2873321	2778063	-	794.2	545	https://v10-1.orthodb.org/?query=35897at50557	Armadillo
35930at50557	Complete	ptg000061l:61238867-61214584	61238867	61214584	-	581.8	433	https://v10-1.orthodb.org/?query=35930at50557	Ribosomal protein L37/S30
36185at50557	Complete	ptg000107l:32362994-32360679	32362994	32360679	-	851.6	507	https://v10-1.orthodb.org/?query=36185at50557	Nucleolar GTP-binding protein 2
36323at50557	Complete	ptg000001l:21344526-21360974	21344526	21360974	+	410.9	390	https://v10-1.orthodb.org/?query=36323at50557	Misato Segment II tubulin-like domain
36357at50557	Complete	ptg000019l:5471531-5429902	5471531	5429902	-	584.1	317	https://v10-1.orthodb.org/?query=36357at50557	DNA helicase, DnaB-like, C-terminal
36552at50557	Complete	ptg000029l:17933340-17978571	17933340	17978571	+	773.1	429	https://v10-1.orthodb.org/?query=36552at50557	Methylthiotransferase, N-terminal
37042at50557	Complete	ptg000029l:15940618-15909971	15940618	15909971	-	351.4	433	https://v10-1.orthodb.org/?query=37042at50557	G patch domain-containing protein 1 homolog
37107at50557	Complete	ptg000005l:109326948-109389370	109326948	109389370	+	756.2	528	https://v10-1.orthodb.org/?query=37107at50557	Timeless protein
37156at50557	Complete	ptg000022l:7080231-7061085	7080231	7061085	-	837.6	470	https://v10-1.orthodb.org/?query=37156at50557	GroEL-like apical domain superfamily
37233at50557	Complete	ptg000034l:4367188-4368942	4367188	4368942	+	582.4	432	https://v10-1.orthodb.org/?query=37233at50557	Protein Lines, N-terminal
37243at50557	Complete	ptg000036l:6695039-6726814	6695039	6726814	+	347.2	341	https://v10-1.orthodb.org/?query=37243at50557	Replication factor Mcm10, C-terminal
37280at50557	Complete	ptg000012l:37122836-37187793	37122836	37187793	+	837	626	https://v10-1.orthodb.org/?query=37280at50557	Zinc finger, PHD-type
37475at50557	Complete	ptg000101l:4427277-4466754	4427277	4466754	+	687.4	545	https://v10-1.orthodb.org/?query=37475at50557	WD40 repeat
37606at50557	Complete	ptg000083l:32428261-32464543	32428261	32464543	+	695.3	360	https://v10-1.orthodb.org/?query=37606at50557	Amino acid transporter, transmembrane domain
37657at50557	Complete	ptg000016l:5672572-5736385	5672572	5736385	+	585.8	337	https://v10-1.orthodb.org/?query=37657at50557	PDZ domain
37700at50557	Complete	ptg000006l:15065138-15231377	15065138	15231377	+	826.2	490	https://v10-1.orthodb.org/?query=37700at50557	WD40 repeat
37850at50557	Complete	ptg000142l:348502-316756	348502	316756	-	1015.9	620	https://v10-1.orthodb.org/?query=37850at50557	exocyst complex component 3
37947at50557	Complete	ptg000072l:10688966-10676333	10688966	10676333	-	479.9	361	https://v10-1.orthodb.org/?query=37947at50557	Pentatricopeptide repeat
38285at50557	Complete	ptg000052l:14885189-15020081	14885189	15020081	+	617.1	377	https://v10-1.orthodb.org/?query=38285at50557	TFIIH p62 subunit, N-terminal
38364at50557	Complete	ptg000040l:80455411-80426256	80455411	80426256	-	755.3	433	https://v10-1.orthodb.org/?query=38364at50557	Pescadillo
38406at50557	Complete	ptg000019l:9327523-9339142	9327523	9339142	+	732	471	https://v10-1.orthodb.org/?query=38406at50557	Aldehyde dehydrogenase domain
38523at50557	Complete	ptg000082l:111443897-111442455	111443897	111442455	-	168.3	191	https://v10-1.orthodb.org/?query=38523at50557	Domain of unknown function DUF4812
38626at50557	Complete	ptg000090l:2445745-2395893	2445745	2395893	-	484.7	335	https://v10-1.orthodb.org/?query=38626at50557	Ceramide glucosyltransferase
38815at50557	Duplicated	ptg000068l:3387294-3420042	3387294	3420042	+	458.9	487	https://v10-1.orthodb.org/?query=38815at50557	Acyl-CoA dehydrogenase/oxidase, N-terminal
38815at50557	Duplicated	ptg000080l:28338623-28340524	28338623	28340524	+	477.8	487	https://v10-1.orthodb.org/?query=38815at50557	Acyl-CoA dehydrogenase/oxidase, N-terminal
38891at50557	Complete	ptg000016l:79051505-79026428	79051505	79026428	-	491.9	391	https://v10-1.orthodb.org/?query=38891at50557	Cwf19-like, C-terminal domain-1
39005at50557	Complete	ptg000029l:22100609-22141008	22100609	22141008	+	617	446	https://v10-1.orthodb.org/?query=39005at50557	THO complex subunit 1
39032at50557	Complete	ptg000041l:43931189-43957060	43931189	43957060	+	467.6	382	https://v10-1.orthodb.org/?query=39032at50557	Ubiquitinyl hydrolase 1
39392at50557	Complete	ptg000157l:1783681-1755823	1783681	1755823	-	735.4	461	https://v10-1.orthodb.org/?query=39392at50557	NEDD8-activating enzyme E1 regulatory subunit
39429at50557	Complete	ptg000048l:9246266-9346277	9246266	9346277	+	187.2	165	https://v10-1.orthodb.org/?query=39429at50557	Immunoglobulin-like domain
39740at50557	Complete	ptg000003l:850062-966806	850062	966806	+	417.3	410	https://v10-1.orthodb.org/?query=39740at50557	CPL domain
39871at50557	Complete	ptg000038l:29781418-29770596	29781418	29770596	-	365.6	272	https://v10-1.orthodb.org/?query=39871at50557	Zinc finger C2H2 superfamily
39938at50557	Complete	ptg000005l:72807589-72761588	72807589	72761588	-	566.5	427	https://v10-1.orthodb.org/?query=39938at50557	Nicalin
40115at50557	Complete	ptg000022l:9903407-9925548	9903407	9925548	+	633.5	390	https://v10-1.orthodb.org/?query=40115at50557	WD40 repeat
40260at50557	Complete	ptg000046l:2067833-2012188	2067833	2012188	-	801.7	509	https://v10-1.orthodb.org/?query=40260at50557	Zinc finger, LIM-type
40442at50557	Complete	ptg000038l:23906974-23926959	23906974	23926959	+	558.4	388	https://v10-1.orthodb.org/?query=40442at50557	BTB/POZ domain
40757at50557	Complete	ptg000015l:20097105-20119076	20097105	20119076	+	680.4	431	https://v10-1.orthodb.org/?query=40757at50557	Actin-related protein 8
41050at50557	Complete	ptg000160l:6114395-6112173	6114395	6112173	-	611.7	371	https://v10-1.orthodb.org/?query=41050at50557	Leucine-rich repeat
41065at50557	Complete	ptg000087l:4696253-4727501	4696253	4727501	+	519.1	395	https://v10-1.orthodb.org/?query=41065at50557	Tetratricopeptide repeat
41272at50557	Complete	ptg000025l:21922494-21994517	21922494	21994517	+	531	285	https://v10-1.orthodb.org/?query=41272at50557	Nuclear hormone receptor, ligand-binding domain
41390at50557	Complete	ptg000003l:17881487-17918759	17881487	17918759	+	170.9	166	https://v10-1.orthodb.org/?query=41390at50557	Nuclear hormone receptor, ligand-binding domain
41499at50557	Complete	ptg000037l:5385457-5352845	5385457	5352845	-	993	602	https://v10-1.orthodb.org/?query=41499at50557	FACT complex subunit POB3-like, N-terminal PH domain
41512at50557	Complete	ptg000037l:8034965-8070736	8034965	8070736	+	877.5	670	https://v10-1.orthodb.org/?query=41512at50557	Staphylococcal nuclease (SNase-like), OB-fold
41520at50557	Complete	ptg000004l:47846371-47881352	47846371	47881352	+	491.8	374	https://v10-1.orthodb.org/?query=41520at50557	RNA polymerase III Rpc82, C -terminal
41605at50557	Complete	ptg000043l:8745771-8706790	8745771	8706790	-	301	324	https://v10-1.orthodb.org/?query=41605at50557	RNA polymerase I specific transcription initiation factor RRN3
41619at50557	Complete	ptg000081l:45296707-45276387	45296707	45276387	-	729.8	430	https://v10-1.orthodb.org/?query=41619at50557	Helicase, C-terminal
41755at50557	Complete	ptg000230l:1446818-1448844	1446818	1448844	+	411.3	395	https://v10-1.orthodb.org/?query=41755at50557	Histidine phosphatase superfamily
41766at50557	Complete	ptg000040l:26577976-26603325	26577976	26603325	+	875.3	444	https://v10-1.orthodb.org/?query=41766at50557	F-box domain
41868at50557	Complete	ptg000281l:303488-301941	303488	301941	-	278.3	235	https://v10-1.orthodb.org/?query=41868at50557	LOC101743105
41892at50557	Complete	ptg000013l:18025249-17998426	18025249	17998426	-	974.1	580	https://v10-1.orthodb.org/?query=41892at50557	ELMO domain
41907at50557	Complete	ptg000122l:16222-474	16222	474	-	404.4	231	https://v10-1.orthodb.org/?query=41907at50557	General transcription factor IIH subunit 4
42026at50557	Complete	ptg000025l:38783085-38756150	38783085	38756150	-	684.9	441	https://v10-1.orthodb.org/?query=42026at50557	UbiB domain
42153at50557	Complete	ptg000013l:1981752-2090509	1981752	2090509	+	984.4	537	https://v10-1.orthodb.org/?query=42153at50557	Major facilitator superfamily
42193at50557	Complete	ptg000017l:10892757-10913213	10892757	10913213	+	687.7	396	https://v10-1.orthodb.org/?query=42193at50557	Cyclophilin-type peptidyl-prolyl cis-trans isomerase
42255at50557	Complete	ptg000049l:18732460-18802306	18732460	18802306	+	475.4	358	https://v10-1.orthodb.org/?query=42255at50557	Membrane bound O-acyl transferase, MBOAT
42324at50557	Duplicated	ptg000044l:16678367-16680382	16678367	16680382	+	156.5	109	https://v10-1.orthodb.org/?query=42324at50557	Zinc finger C2H2-type
42324at50557	Duplicated	ptg000067l:512995-512558	512995	512558	-	141.5	163	https://v10-1.orthodb.org/?query=42324at50557	Zinc finger C2H2-type
42324at50557	Duplicated	ptg000100l:19700294-19699785	19700294	19699785	-	145.1	153	https://v10-1.orthodb.org/?query=42324at50557	Zinc finger C2H2-type
42371at50557	Complete	ptg000056l:2968688-2893841	2968688	2893841	-	725.5	403	https://v10-1.orthodb.org/?query=42371at50557	WD40 repeat
42415at50557	Complete	ptg000062l:17641381-17613698	17641381	17613698	-	609.9	410	https://v10-1.orthodb.org/?query=42415at50557	splicing factor 3A subunit 3
42556at50557	Complete	ptg000081l:21166034-21187748	21166034	21187748	+	675	401	https://v10-1.orthodb.org/?query=42556at50557	Coatomer subunit delta
42594at50557	Complete	ptg000061l:19279496-19261634	19279496	19261634	-	383.9	361	https://v10-1.orthodb.org/?query=42594at50557	Cytochrome b5-like heme/steroid binding domain
42648at50557	Complete	ptg000016l:52749827-52748472	52749827	52748472	-	586.2	348	https://v10-1.orthodb.org/?query=42648at50557	Leucine-rich repeat
42720at50557	Complete	ptg000017l:30177321-30146502	30177321	30146502	-	694	617	https://v10-1.orthodb.org/?query=42720at50557	SWAP/Surp
42752at50557	Complete	ptg000062l:4265021-4233826	4265021	4233826	-	356.1	290	https://v10-1.orthodb.org/?query=42752at50557	Ankyrin repeat-containing domain
42982at50557	Complete	ptg000090l:2531123-2507764	2531123	2507764	-	432.8	355	https://v10-1.orthodb.org/?query=42982at50557	RUN domain
43010at50557	Complete	ptg000131l:8179530-8104700	8179530	8104700	-	724.6	505	https://v10-1.orthodb.org/?query=43010at50557	RUN domain
43121at50557	Complete	ptg000040l:28519268-28544370	28519268	28544370	+	798	446	https://v10-1.orthodb.org/?query=43121at50557	WD40 repeat
43141at50557	Complete	ptg000009l:27351059-27291704	27351059	27291704	-	449.5	301	https://v10-1.orthodb.org/?query=43141at50557	Major facilitator superfamily
43304at50557	Complete	ptg000081l:27812004-27790573	27812004	27790573	-	520.2	372	https://v10-1.orthodb.org/?query=43304at50557	Helicase, C-terminal
43374at50557	Complete	ptg000012l:74043747-74010588	74043747	74010588	-	699.9	396	https://v10-1.orthodb.org/?query=43374at50557	ATPase, V1 complex, subunit H
43508at50557	Complete	ptg000005l:67525311-67452444	67525311	67452444	-	694.8	506	https://v10-1.orthodb.org/?query=43508at50557	Zinc finger, RING/FYVE/PHD-type
43553at50557	Complete	ptg000091l:5219498-5199350	5219498	5199350	-	515.6	348	https://v10-1.orthodb.org/?query=43553at50557	WD40 repeat
43564at50557	Complete	ptg000036l:6750299-6751414	6750299	6751414	+	618.2	302	https://v10-1.orthodb.org/?query=43564at50557	Potassium channel tetramerisation-type BTB domain
43679at50557	Complete	ptg000012l:129847677-129871191	129847677	129871191	+	510.7	487	https://v10-1.orthodb.org/?query=43679at50557	Anaphase-promoting complex subunit 5
43719at50557	Complete	ptg000051l:60634697-60611547	60634697	60611547	-	393.8	250	https://v10-1.orthodb.org/?query=43719at50557	WD40 repeat
43881at50557	Duplicated	ptg000026l:19677522-19621241	19677522	19621241	-	614.4	452	https://v10-1.orthodb.org/?query=43881at50557	RFT1
43881at50557	Duplicated	ptg000371l:316723-417765	316723	417765	+	570	439	https://v10-1.orthodb.org/?query=43881at50557	RFT1
43931at50557	Complete	ptg000052l:4713514-4749410	4713514	4749410	+	820.3	557	https://v10-1.orthodb.org/?query=43931at50557	SDA1 domain
43942at50557	Complete	ptg000062l:50340288-50277654	50340288	50277654	-	430.6	358	https://v10-1.orthodb.org/?query=43942at50557	Dynactin subunit 4
44088at50557	Complete	ptg000135l:4166594-4196989	4166594	4196989	+	527.1	478	https://v10-1.orthodb.org/?query=44088at50557	Nucleoporin Nup85-like
44122at50557	Complete	ptg000015l:27150179-27148782	27150179	27148782	-	415.6	335	https://v10-1.orthodb.org/?query=44122at50557	Protoporphyrinogen oxidase
44226at50557	Complete	ptg000012l:131168986-131186140	131168986	131186140	+	914.2	474	https://v10-1.orthodb.org/?query=44226at50557	Negative elongation factor B
44288at50557	Complete	ptg000061l:30152588-30165877	30152588	30165877	+	692.4	394	https://v10-1.orthodb.org/?query=44288at50557	Nmd3, N-terminal
44720at50557	Complete	ptg000052l:4355529-4382406	4355529	4382406	+	703.2	421	https://v10-1.orthodb.org/?query=44720at50557	SKI-interacting protein, SKIP
44960at50557	Complete	ptg000010l:8429374-8442877	8429374	8442877	+	545.7	352	https://v10-1.orthodb.org/?query=44960at50557	Glycosyl transferase CAP10 domain
45196at50557	Complete	ptg000041l:60257119-60231538	60257119	60231538	-	584	385	https://v10-1.orthodb.org/?query=45196at50557	Tetratricopeptide repeat
45204at50557	Complete	ptg000022l:7123351-7099675	7123351	7099675	-	378.4	226	https://v10-1.orthodb.org/?query=45204at50557	Sterile alpha motif domain
45272at50557	Complete	ptg000015l:27182847-27156567	27182847	27156567	-	592.2	410	https://v10-1.orthodb.org/?query=45272at50557	Pyridoxal phosphate-dependent transferase
45419at50557	Complete	ptg000007l:14343230-14346232	14343230	14346232	+	450	356	https://v10-1.orthodb.org/?query=45419at50557	Zinc finger C2H2-type
45452at50557	Complete	ptg000009l:6525447-6580725	6525447	6580725	+	648.7	388	https://v10-1.orthodb.org/?query=45452at50557	sorting nexin-2
45491at50557	Complete	ptg000082l:108525625-108606430	108525625	108606430	+	591.5	377	https://v10-1.orthodb.org/?query=45491at50557	Amyloidogenic glycoprotein, copper-binding
45533at50557	Complete	ptg000061l:18466426-18449163	18466426	18449163	-	430.9	311	https://v10-1.orthodb.org/?query=45533at50557	Putative RNA methylase domain
45670at50557	Complete	ptg000082l:111406219-111422852	111406219	111422852	+	823.6	471	https://v10-1.orthodb.org/?query=45670at50557	Signal recognition particle receptor, alpha subunit, N-terminal
45914at50557	Complete	ptg000072l:9969997-9996121	9969997	9996121	+	494.1	421	https://v10-1.orthodb.org/?query=45914at50557	Exonuclease, RNase T/DNA polymerase III
45935at50557	Complete	ptg000091l:2507583-2529822	2507583	2529822	+	683	424	https://v10-1.orthodb.org/?query=45935at50557	Serine proteases, trypsin domain
45940at50557	Complete	ptg000016l:35926121-35873004	35926121	35873004	-	619.9	397	https://v10-1.orthodb.org/?query=45940at50557	Sel1-like repeat
45990at50557	Complete	ptg000082l:84211989-84170815	84211989	84170815	-	510.9	383	https://v10-1.orthodb.org/?query=45990at50557	Alpha-D-phosphohexomutase, alpha/beta/alpha domain I
46367at50557	Complete	ptg000012l:109073800-108955921	109073800	108955921	-	464	531	https://v10-1.orthodb.org/?query=46367at50557	Fibrinogen, alpha/beta/gamma chain, C-terminal globular domain
46514at50557	Complete	ptg000041l:13641178-13668630	13641178	13668630	+	829.2	439	https://v10-1.orthodb.org/?query=46514at50557	Signal recognition particle, SRP54 subunit, GTPase domain
46658at50557	Complete	ptg000075l:5214291-5233678	5214291	5233678	+	634.7	372	https://v10-1.orthodb.org/?query=46658at50557	Putative ATP-dependent RNA helicase me31b
46888at50557	Complete	ptg000001l:41513889-41542619	41513889	41542619	+	692.3	450	https://v10-1.orthodb.org/?query=46888at50557	Pleckstrin homology domain
46918at50557	Complete	ptg000142l:14514021-14626837	14514021	14626837	+	334.7	263	https://v10-1.orthodb.org/?query=46918at50557	SERRATE/Ars2 , C-terminal
46955at50557	Complete	ptg000040l:39369442-39384203	39369442	39384203	+	364.8	330	https://v10-1.orthodb.org/?query=46955at50557	Mini-chromosome maintenance complex-binding protein
46968at50557	Complete	ptg000001l:41913214-41932813	41913214	41932813	+	864	480	https://v10-1.orthodb.org/?query=46968at50557	Chromatid cohesion factor MAU2
47100at50557	Complete	ptg000052l:13978889-13980214	13978889	13980214	+	769	387	https://v10-1.orthodb.org/?query=47100at50557	GDP dissociation inhibitor
47233at50557	Complete	ptg000040l:5760651-5776266	5760651	5776266	+	523	379	https://v10-1.orthodb.org/?query=47233at50557	De-etiolated protein 1, Det1
47258at50557	Complete	ptg000038l:23852974-23894358	23852974	23894358	+	873.6	559	https://v10-1.orthodb.org/?query=47258at50557	Splicing factor 3A subunit 1
47269at50557	Complete	ptg000134l:328561-314653	328561	314653	-	548.3	338	https://v10-1.orthodb.org/?query=47269at50557	Proteasome component (PCI) domain
47270at50557	Complete	ptg000122l:820955-842293	820955	842293	+	438.3	344	https://v10-1.orthodb.org/?query=47270at50557	PIGA, GPI anchor biosynthesis
47330at50557	Complete	ptg000017l:10216961-10235575	10216961	10235575	+	641.3	545	https://v10-1.orthodb.org/?query=47330at50557	Chondroitin N-acetylgalactosaminyltransferase
47489at50557	Complete	ptg000050l:3867790-3852265	3867790	3852265	-	548.1	327	https://v10-1.orthodb.org/?query=47489at50557	tRNA-dihydrouridine synthase
47520at50557	Complete	ptg000009l:18295117-18354494	18295117	18354494	+	479.6	254	https://v10-1.orthodb.org/?query=47520at50557	Zinc finger, CCCH-type
48053at50557	Complete	ptg000001l:9970420-9985811	9970420	9985811	+	768.3	415	https://v10-1.orthodb.org/?query=48053at50557	WD40 repeat
48126at50557	Complete	ptg000053l:18557608-18561026	18557608	18561026	+	443.1	243	https://v10-1.orthodb.org/?query=48126at50557	rRNA adenine N(6)-methyltransferase
48331at50557	Complete	ptg000157l:1686988-1690081	1686988	1690081	+	551.5	333	https://v10-1.orthodb.org/?query=48331at50557	PPM-type phosphatase domain
48378at50557	Complete	ptg000131l:4604349-4575339	4604349	4575339	-	481.1	368	https://v10-1.orthodb.org/?query=48378at50557	Forkhead-associated (FHA) domain
48450at50557	Complete	ptg000072l:10645834-10669515	10645834	10669515	+	745.6	416	https://v10-1.orthodb.org/?query=48450at50557	Eukaryotic translation initiation factor 3 subunit L
48837at50557	Complete	ptg000019l:3125829-3074042	3125829	3074042	-	387	303	https://v10-1.orthodb.org/?query=48837at50557	PDZ domain
48864at50557	Complete	ptg000036l:9994641-9919982	9994641	9919982	-	413.2	337	https://v10-1.orthodb.org/?query=48864at50557	Rabenosyn, Rab binding domain
48986at50557	Complete	ptg000157l:1078355-1047607	1078355	1047607	-	543	343	https://v10-1.orthodb.org/?query=48986at50557	Lung seven transmembrane receptor-like
49092at50557	Complete	ptg000107l:18784878-18769529	18784878	18769529	-	745.4	411	https://v10-1.orthodb.org/?query=49092at50557	Peptidase M16, C-terminal
49139at50557	Complete	ptg000007l:15749332-15781227	15749332	15781227	+	691.7	600	https://v10-1.orthodb.org/?query=49139at50557	E3 UFM1-protein ligase 1
49306at50557	Complete	ptg000041l:2249870-2264045	2249870	2264045	+	369.1	424	https://v10-1.orthodb.org/?query=49306at50557	O-acyltransferase WSD1, C-terminal
49370at50557	Complete	ptg000013l:26325444-26285429	26325444	26285429	-	734.3	432	https://v10-1.orthodb.org/?query=49370at50557	WD40 repeat
49600at50557	Complete	ptg000061l:73763306-73720683	73763306	73720683	-	350.2	256	https://v10-1.orthodb.org/?query=49600at50557	Sarcoglycan alpha/epsilon
49665at50557	Complete	ptg000106l:6982759-7107281	6982759	7107281	+	749.6	483	https://v10-1.orthodb.org/?query=49665at50557	Nuclear pore localisation protein NPL4, C-terminal
49780at50557	Complete	ptg000290l:1738474-1740837	1738474	1740837	+	797.1	447	https://v10-1.orthodb.org/?query=49780at50557	RNA recognition motif domain
50275at50557	Complete	ptg000010l:23102714-23277013	23102714	23277013	+	515.7	458	https://v10-1.orthodb.org/?query=50275at50557	MORN motif
50478at50557	Complete	ptg000132l:6645175-6630561	6645175	6630561	-	557.6	332	https://v10-1.orthodb.org/?query=50478at50557	Ferrodoxin-fold anticodon-binding domain
50493at50557	Complete	ptg000016l:48588101-48615786	48588101	48615786	+	529.2	334	https://v10-1.orthodb.org/?query=50493at50557	Vacuolar fusion protein Mon1
50572at50557	Complete	ptg000132l:4266542-4274488	4266542	4274488	+	639	334	https://v10-1.orthodb.org/?query=50572at50557	ATPase, AAA-type, conserved site
50585at50557	Complete	ptg000138l:669088-617502	669088	617502	-	583.7	298	https://v10-1.orthodb.org/?query=50585at50557	PDZ domain
50587at50557	Complete	ptg000021l:10794165-10819837	10794165	10819837	+	742.3	389	https://v10-1.orthodb.org/?query=50587at50557	Rab-GTPase-TBC domain
50853at50557	Duplicated	ptg000026l:6983582-7004515	6983582	7004515	+	553.3	366	https://v10-1.orthodb.org/?query=50853at50557	Hydroxymethylglutaryl-coenzyme A synthase C-terminal domain
50853at50557	Duplicated	ptg000083l:64320266-64318881	64320266	64318881	-	583.3	361	https://v10-1.orthodb.org/?query=50853at50557	Hydroxymethylglutaryl-coenzyme A synthase C-terminal domain
51049at50557	Complete	ptg000160l:7344179-7332011	7344179	7332011	-	520.2	345	https://v10-1.orthodb.org/?query=51049at50557	Fumarylacetoacetase, N-terminal
51073at50557	Complete	ptg000010l:20421528-20433276	20421528	20433276	+	388.3	262	https://v10-1.orthodb.org/?query=51073at50557	mRNA cap guanine-N7 methyltransferase
51335at50557	Complete	ptg000013l:27814090-27851894	27814090	27851894	+	413.4	249	https://v10-1.orthodb.org/?query=51335at50557	TEA/ATTS domain
51542at50557	Complete	ptg000160l:7987588-7999628	7987588	7999628	+	428.9	335	https://v10-1.orthodb.org/?query=51542at50557	Origin recognition complex subunit 4
51637at50557	Complete	ptg000261l:3984905-4066097	3984905	4066097	+	410.8	392	https://v10-1.orthodb.org/?query=51637at50557	PDZ domain
51851at50557	Complete	ptg000030l:16132514-16134019	16132514	16134019	+	812.3	399	https://v10-1.orthodb.org/?query=51851at50557	26S proteasome non-ATPase regulatory subunit 3
51947at50557	Complete	ptg000005l:117539318-117668578	117539318	117668578	+	667.7	343	https://v10-1.orthodb.org/?query=51947at50557	Neurotransmitter-gated ion-channel ligand-binding domain
52049at50557	Complete	ptg000087l:7856530-7835964	7856530	7835964	-	288.9	320	https://v10-1.orthodb.org/?query=52049at50557	Zinc finger, MYND-type
52437at50557	Complete	ptg000083l:105174-70145	105174	70145	-	569	344	https://v10-1.orthodb.org/?query=52437at50557	Uncharacterised protein family UPF0183
52579at50557	Complete	ptg000025l:37233467-37244077	37233467	37244077	+	641.9	393	https://v10-1.orthodb.org/?query=52579at50557	Vang-like protein
52631at50557	Complete	ptg000004l:26141537-26162787	26141537	26162787	+	464.9	299	https://v10-1.orthodb.org/?query=52631at50557	Branched-chain-amino-acid aminotransferase
52636at50557	Complete	ptg000038l:339568-349886	339568	349886	+	215	302	https://v10-1.orthodb.org/?query=52636at50557	Nucleotidyl transferase domain
52688at50557	Complete	ptg000024l:13937579-14091762	13937579	14091762	+	361.6	351	https://v10-1.orthodb.org/?query=52688at50557	Carboxylesterase, type B
52703at50557	Complete	ptg000034l:14273915-14232872	14273915	14232872	-	687.3	351	https://v10-1.orthodb.org/?query=52703at50557	Actin family
52845at50557	Complete	ptg000012l:125724142-125742723	125724142	125742723	+	439.7	318	https://v10-1.orthodb.org/?query=52845at50557	Leucine-rich repeat
52925at50557	Complete	ptg000010l:19554744-19539461	19554744	19539461	-	646.3	347	https://v10-1.orthodb.org/?query=52925at50557	tRNA pseudouridylate synthase B, C-terminal
53033at50557	Complete	ptg000745l:8163766-8183008	8163766	8183008	+	318.5	343	https://v10-1.orthodb.org/?query=53033at50557	Winged helix-like DNA-binding domain superfamily
53123at50557	Complete	ptg000026l:30203621-30243910	30203621	30243910	+	391.3	220	https://v10-1.orthodb.org/?query=53123at50557	Arrestin, C-terminal
53250at50557	Complete	ptg000132l:10652958-10695145	10652958	10695145	+	467	367	https://v10-1.orthodb.org/?query=53250at50557	Eukaryotic translation initiation factor 2A
53261at50557	Complete	ptg000096l:14801769-14829906	14801769	14829906	+	705.9	442	https://v10-1.orthodb.org/?query=53261at50557	Ubiquitin-activating enzyme, catalytic cysteine domain
53388at50557	Complete	ptg000053l:11251858-11273684	11251858	11273684	+	616.7	348	https://v10-1.orthodb.org/?query=53388at50557	PurE domain
53583at50557	Complete	ptg000074l:20670282-20659779	20670282	20659779	-	612.6	358	https://v10-1.orthodb.org/?query=53583at50557	Dolichyl-diphosphooligosaccharide--protein glycosyltransferase 48 kDa subunit
53875at50557	Complete	ptg000036l:10730545-10731531	10730545	10731531	+	227.2	222	https://v10-1.orthodb.org/?query=53875at50557	DNA fragmentation factor 40, C-terminal
53938at50557	Complete	ptg000083l:43594738-43630676	43594738	43630676	+	676.9	469	https://v10-1.orthodb.org/?query=53938at50557	Mannosyltransferase
54056at50557	Complete	ptg000053l:24456661-24421401	24456661	24421401	-	406.4	304	https://v10-1.orthodb.org/?query=54056at50557	SANT/Myb domain
54067at50557	Complete	ptg000078l:59069796-59039062	59069796	59039062	-	535.9	406	https://v10-1.orthodb.org/?query=54067at50557	SH2 domain
54419at50557	Complete	ptg000138l:742463-777037	742463	777037	+	357.9	318	https://v10-1.orthodb.org/?query=54419at50557	Equilibrative nucleoside transporter
54603at50557	Complete	ptg000081l:48308920-48307235	48308920	48307235	-	843.1	482	https://v10-1.orthodb.org/?query=54603at50557	Leucine-rich repeat
54757at50557	Complete	ptg000016l:63959185-63978871	63959185	63978871	+	305	221	https://v10-1.orthodb.org/?query=54757at50557	Hedgehog, N-terminal signalling domain
54898at50557	Complete	ptg000061l:42922982-42946485	42922982	42946485	+	628.4	329	https://v10-1.orthodb.org/?query=54898at50557	COP9 signalosome complex subunit 4
55062at50557	Complete	ptg000041l:45848131-45826841	45848131	45826841	-	414.7	325	https://v10-1.orthodb.org/?query=55062at50557	Signal recognition particle subunit SRP68
55303at50557	Complete	ptg000025l:15604071-15600201	15604071	15600201	-	499.6	341	https://v10-1.orthodb.org/?query=55303at50557	FAD/NAD(P)-binding domain
55309at50557	Complete	ptg000005l:51064337-51078394	51064337	51078394	+	411.5	242	https://v10-1.orthodb.org/?query=55309at50557	Protoheme IX farnesyltransferase, mitochondrial
55628at50557	Complete	ptg000017l:32544125-32528008	32544125	32528008	-	335.8	413	https://v10-1.orthodb.org/?query=55628at50557	Coiled-coil domain-containing protein 22
55692at50557	Complete	ptg000072l:21310461-21280214	21310461	21280214	-	618.2	351	https://v10-1.orthodb.org/?query=55692at50557	Eukaryotic translation initiation factor 3 subunit E
55720at50557	Complete	ptg000019l:12688232-12721676	12688232	12721676	+	404.7	369	https://v10-1.orthodb.org/?query=55720at50557	N-end aminoacyl transferase, N-terminal
55830at50557	Complete	ptg000001l:53519659-53521077	53519659	53521077	+	398.3	355	https://v10-1.orthodb.org/?query=55830at50557	WD40 repeat
55950at50557	Complete	ptg000053l:3899148-3913962	3899148	3913962	+	714.3	442	https://v10-1.orthodb.org/?query=55950at50557	beta-catenin-like protein 1
56026at50557	Complete	ptg000044l:13586871-13551218	13586871	13551218	-	657.9	376	https://v10-1.orthodb.org/?query=56026at50557	Transcription initiation factor TFIID subunit 6
56099at50557	Complete	ptg000061l:23763600-23777655	23763600	23777655	+	674.6	396	https://v10-1.orthodb.org/?query=56099at50557	WD40 repeat
56276at50557	Complete	ptg000021l:27185182-27242450	27185182	27242450	+	581.9	343	https://v10-1.orthodb.org/?query=56276at50557	Acyl-CoA dehydrogenase/oxidase C-terminal
56752at50557	Complete	ptg000128l:2489616-2548711	2489616	2548711	+	653.7	394	https://v10-1.orthodb.org/?query=56752at50557	WD40-repeat-containing domain
56796at50557	Complete	ptg000083l:29214784-29238151	29214784	29238151	+	505	317	https://v10-1.orthodb.org/?query=56796at50557	Sulfotransferase
56896at50557	Complete	ptg000083l:26377651-26413482	26377651	26413482	+	550.7	573	https://v10-1.orthodb.org/?query=56896at50557	Integrator complex subunit 8
56943at50557	Complete	ptg000101l:10310525-10363228	10310525	10363228	+	655.6	403	https://v10-1.orthodb.org/?query=56943at50557	CAP Gly-rich domain
57149at50557	Complete	ptg000178l:9141804-9223556	9141804	9223556	+	256.9	209	https://v10-1.orthodb.org/?query=57149at50557	PSP, proline-rich
57153at50557	Complete	ptg000012l:129026577-129194737	129026577	129194737	+	223.8	168	https://v10-1.orthodb.org/?query=57153at50557	EF-hand domain
57156at50557	Complete	ptg000083l:23732817-23703120	23732817	23703120	-	685.8	453	https://v10-1.orthodb.org/?query=57156at50557	Tetratricopeptide repeat
57181at50557	Complete	ptg000027l:4780128-4907821	4780128	4907821	+	727.5	541	https://v10-1.orthodb.org/?query=57181at50557	DNA mismatch repair protein Mlh1, C-terminal
57218at50557	Complete	ptg000061l:22378601-22396445	22378601	22396445	+	698.3	368	https://v10-1.orthodb.org/?query=57218at50557	Homogentisate 1,2-dioxygenase
57320at50557	Complete	ptg000166l:3052948-3032871	3052948	3032871	-	558.8	345	https://v10-1.orthodb.org/?query=57320at50557	Atg6/beclin, coiled-coil domain
57373at50557	Complete	ptg000078l:8684072-8668383	8684072	8668383	-	522.4	372	https://v10-1.orthodb.org/?query=57373at50557	DIRP domain
57388at50557	Complete	ptg000129l:2715961-2906427	2715961	2906427	+	685.2	379	https://v10-1.orthodb.org/?query=57388at50557	Otopetrin
57602at50557	Complete	ptg000062l:7332671-7363313	7332671	7363313	+	75.1	115	https://v10-1.orthodb.org/?query=57602at50557	Proline-rich AKT1 substrate 1 protein
57613at50557	Complete	ptg000034l:6794686-6734784	6794686	6734784	-	667	333	https://v10-1.orthodb.org/?query=57613at50557	Actin family
57745at50557	Complete	ptg000096l:9565024-9443923	9565024	9443923	-	333.4	266	https://v10-1.orthodb.org/?query=57745at50557	Peptidase C45
57752at50557	Complete	ptg000053l:24290663-24302265	24290663	24302265	+	601.4	320	https://v10-1.orthodb.org/?query=57752at50557	WD40 repeat
57761at50557	Complete	ptg000401l:772397-767704	772397	767704	-	689.9	372	https://v10-1.orthodb.org/?query=57761at50557	Nop domain
57786at50557	Complete	ptg000006l:8093457-8048011	8093457	8048011	-	308.2	341	https://v10-1.orthodb.org/?query=57786at50557	Fork head domain
57791at50557	Complete	ptg000203l:1194618-1210516	1194618	1210516	+	455.1	375	https://v10-1.orthodb.org/?query=57791at50557	Helicase, C-terminal
57812at50557	Complete	ptg000078l:13330050-13228128	13330050	13228128	-	468.4	296	https://v10-1.orthodb.org/?query=57812at50557	Zinc finger C2H2-type
57980at50557	Complete	ptg000052l:7030377-7135549	7030377	7135549	+	552.6	349	https://v10-1.orthodb.org/?query=57980at50557	Protein kinase domain
57983at50557	Complete	ptg000041l:17530530-17551615	17530530	17551615	+	499.4	320	https://v10-1.orthodb.org/?query=57983at50557	UAA transporter
58098at50557	Complete	ptg000053l:6264889-6216463	6264889	6216463	-	555.2	365	https://v10-1.orthodb.org/?query=58098at50557	Serine incorporator/TMS membrane protein
58189at50557	Complete	ptg000281l:736119-725312	736119	725312	-	243.5	170	https://v10-1.orthodb.org/?query=58189at50557	Zona pellucida domain
58203at50557	Complete	ptg000041l:91210465-91162010	91210465	91162010	-	664.4	320	https://v10-1.orthodb.org/?query=58203at50557	26S Proteasome regulatory subunit 7
58206at50557	Complete	ptg000051l:67011709-66934325	67011709	66934325	-	624.1	346	https://v10-1.orthodb.org/?query=58206at50557	Protein kinase domain
58363at50557	Complete	ptg000017l:1233684-1196686	1233684	1196686	-	407.8	286	https://v10-1.orthodb.org/?query=58363at50557	Tetratricopeptide repeat
58479at50557	Complete	ptg000261l:328147-281740	328147	281740	-	534.3	326	https://v10-1.orthodb.org/?query=58479at50557	WD40-repeat-containing domain
58640at50557	Complete	ptg000031l:7890294-7864967	7890294	7864967	-	460.3	311	https://v10-1.orthodb.org/?query=58640at50557	General transcription factor IIH subunit
58729at50557	Complete	ptg000261l:328693-364572	328693	364572	+	566.7	359	https://v10-1.orthodb.org/?query=58729at50557	U3 small nucleolar RNA-associated protein 15, C-terminal
58906at50557	Complete	ptg000049l:13232084-13305934	13232084	13305934	+	432.3	279	https://v10-1.orthodb.org/?query=58906at50557	Innexin
58946at50557	Complete	ptg000050l:543507-530553	543507	530553	-	278.9	221	https://v10-1.orthodb.org/?query=58946at50557	Ribosomal protein Rsm22-like
58961at50557	Complete	ptg000001l:5892252-5869835	5892252	5869835	-	542.6	340	https://v10-1.orthodb.org/?query=58961at50557	DNA methyltransferase 1-associated 1
59039at50557	Complete	ptg000061l:20525703-20399213	20525703	20399213	-	486.4	400	https://v10-1.orthodb.org/?query=59039at50557	ATPase, AAA-type, core
59099at50557	Complete	ptg000024l:9665840-9533855	9665840	9533855	-	453.9	346	https://v10-1.orthodb.org/?query=59099at50557	RNA recognition motif domain
59396at50557	Fragmented	ptg000083l:70415474-70416286	70415474	70416286	+	438.6	226	https://v10-1.orthodb.org/?query=59396at50557	Glycosyltransferase 2-like
59481at50557	Complete	ptg000101l:2391993-2328703	2391993	2328703	-	385.6	238	https://v10-1.orthodb.org/?query=59481at50557	Histidine kinase/HSP90-like ATPase
59552at50557	Complete	ptg000062l:7376162-7367233	7376162	7367233	-	574	333	https://v10-1.orthodb.org/?query=59552at50557	Eukaryotic translation initiation factor 3 subunit M
59664at50557	Complete	ptg000132l:7085446-7057698	7085446	7057698	-	846.4	728	https://v10-1.orthodb.org/?query=59664at50557	DNA2/NAM7 helicase, AAA domain
59721at50557	Complete	ptg000020l:10347976-10327757	10347976	10327757	-	402.1	358	https://v10-1.orthodb.org/?query=59721at50557	Peptidase M16, C-terminal
59918at50557	Complete	ptg000082l:100835083-100851036	100835083	100851036	+	516.9	280	https://v10-1.orthodb.org/?query=59918at50557	Gtr1/RagA G protein
59985at50557	Complete	ptg000004l:48794519-48819076	48794519	48819076	+	474.4	406	https://v10-1.orthodb.org/?query=59985at50557	Alpha-1,3-glucosyltransferase
60092at50557	Complete	ptg000068l:3445225-3477893	3445225	3477893	+	660.5	364	https://v10-1.orthodb.org/?query=60092at50557	Ankyrin repeat
60261at50557	Complete	ptg000061l:11661517-11671539	11661517	11671539	+	574.4	296	https://v10-1.orthodb.org/?query=60261at50557	Zinc finger, CCCH-type
60470at50557	Complete	ptg000003l:19763478-19688582	19763478	19688582	-	523.5	380	https://v10-1.orthodb.org/?query=60470at50557	SAC3/GANP/THP3
60694at50557	Complete	ptg000072l:8601034-8634665	8601034	8634665	+	633.2	580	https://v10-1.orthodb.org/?query=60694at50557	Smg8/Smg9
60711at50557	Complete	ptg000005l:126049751-126076789	126049751	126076789	+	339	243	https://v10-1.orthodb.org/?query=60711at50557	Transcription factor, MADS-box
60720at50557	Duplicated	ptg000017l:9999365-9999111	9999365	9999111	-	39.4	67	https://v10-1.orthodb.org/?query=60720at50557	Zinc finger C2H2 superfamily
60720at50557	Duplicated	ptg000072l:9453011-9453361	9453011	9453361	+	38.8	76	https://v10-1.orthodb.org/?query=60720at50557	Zinc finger C2H2 superfamily
60720at50557	Duplicated	ptg000081l:46404873-46404649	46404873	46404649	-	41	62	https://v10-1.orthodb.org/?query=60720at50557	Zinc finger C2H2 superfamily
60720at50557	Duplicated	ptg000142l:9167234-9166992	9167234	9166992	-	40.5	72	https://v10-1.orthodb.org/?query=60720at50557	Zinc finger C2H2 superfamily
60857at50557	Complete	ptg000040l:51280119-51240514	51280119	51240514	-	365	191	https://v10-1.orthodb.org/?query=60857at50557	SH3 domain
60890at50557	Complete	ptg000290l:1835462-1855966	1835462	1855966	+	524.5	431	https://v10-1.orthodb.org/?query=60890at50557	Glucosidase 2 subunit beta-like
60951at50557	Complete	ptg000038l:20155513-20180330	20155513	20180330	+	556.1	302	https://v10-1.orthodb.org/?query=60951at50557	Winged helix-like DNA-binding domain superfamily
60961at50557	Missing
60993at50557	Complete	ptg000130l:2377006-2419289	2377006	2419289	+	684.1	455	https://v10-1.orthodb.org/?query=60993at50557	DnaJ domain
61099at50557	Complete	ptg000005l:126517996-126540836	126517996	126540836	+	426.9	303	https://v10-1.orthodb.org/?query=61099at50557	SAND domain
61176at50557	Complete	ptg000022l:3386975-3385518	3386975	3385518	-	400.5	354	https://v10-1.orthodb.org/?query=61176at50557	GPI mannosyltransferase
61442at50557	Duplicated	ptg000026l:4712856-4741324	4712856	4741324	+	629.9	471	https://v10-1.orthodb.org/?query=61442at50557	SANT/Myb domain
61442at50557	Duplicated	ptg000072l:6044169-6045938	6044169	6045938	+	607.9	479	https://v10-1.orthodb.org/?query=61442at50557	SANT/Myb domain
61616at50557	Complete	ptg000001l:29455841-29300954	29455841	29300954	-	263.5	153	https://v10-1.orthodb.org/?query=61616at50557	Nuclear hormone receptor, ligand-binding domain
61652at50557	Complete	ptg000010l:29519574-29543250	29519574	29543250	+	660.9	395	https://v10-1.orthodb.org/?query=61652at50557	Intimal thickness related receptor, IRP
61705at50557	Complete	ptg000071l:959452-997971	959452	997971	+	570.2	350	https://v10-1.orthodb.org/?query=61705at50557	W2 domain
62106at50557	Complete	ptg000074l:18636843-18635206	18636843	18635206	-	462.3	333	https://v10-1.orthodb.org/?query=62106at50557	Glycosyl transferase, ALG6/ALG8
62569at50557	Complete	ptg000017l:35110183-35123444	35110183	35123444	+	627.2	401	https://v10-1.orthodb.org/?query=62569at50557	Transmembrane protein 161A/B
62733at50557	Complete	ptg000029l:1095739-1072546	1095739	1072546	-	274.8	243	https://v10-1.orthodb.org/?query=62733at50557	solute carrier family 35 member F6
63006at50557	Complete	ptg000061l:79710556-79739966	79710556	79739966	+	581.3	357	https://v10-1.orthodb.org/?query=63006at50557	Mitochondrial import inner membrane translocase subunit TIM44
63110at50557	Complete	ptg000101l:2066004-2044062	2066004	2044062	-	279.3	234	https://v10-1.orthodb.org/?query=63110at50557	GDP-fucose protein O-fucosyltransferase
63135at50557	Complete	ptg000012l:109664014-109690654	109664014	109690654	+	342.8	345	https://v10-1.orthodb.org/?query=63135at50557	UBX domain
63395at50557	Complete	ptg000051l:2620540-2602341	2620540	2602341	-	401.6	214	https://v10-1.orthodb.org/?query=63395at50557	Protein kinase domain
63645at50557	Complete	ptg000021l:19760373-19724421	19760373	19724421	-	603.8	279	https://v10-1.orthodb.org/?query=63645at50557	WD40 repeat
63655at50557	Complete	ptg000091l:4822466-4821336	4822466	4821336	-	471.4	312	https://v10-1.orthodb.org/?query=63655at50557	RNA 3'-terminal phosphate cyclase domain
63767at50557	Complete	ptg000040l:4754696-4735492	4754696	4735492	-	308.4	204	https://v10-1.orthodb.org/?query=63767at50557	Ubiquitin-like domain-containing CTD phosphatase 1
63888at50557	Complete	ptg000160l:3140096-3133347	3140096	3133347	-	450.4	291	https://v10-1.orthodb.org/?query=63888at50557	Ankyrin repeat
63962at50557	Complete	ptg000072l:3947856-3933170	3947856	3933170	-	585.4	393	https://v10-1.orthodb.org/?query=63962at50557	Protein kinase domain
64014at50557	Complete	ptg000049l:9786938-9766902	9786938	9766902	-	229.6	231	https://v10-1.orthodb.org/?query=64014at50557	Diacylglycerol kinase, catalytic domain
64167at50557	Complete	ptg000016l:76363515-76356669	76363515	76356669	-	401.7	367	https://v10-1.orthodb.org/?query=64167at50557	MRPS27/PTCD2
64266at50557	Complete	ptg000029l:27215998-27184172	27215998	27184172	-	547.1	295	https://v10-1.orthodb.org/?query=64266at50557	Cytidyltransferase-like domain
64673at50557	Complete	ptg000041l:68733015-68762249	68733015	68762249	+	578	358	https://v10-1.orthodb.org/?query=64673at50557	26S proteasome non-ATPase regulatory subunit 12
64749at50557	Complete	ptg000043l:2138465-2156417	2138465	2156417	+	511.3	306	https://v10-1.orthodb.org/?query=64749at50557	COX15/CtaA family
64976at50557	Complete	ptg000001l:44718361-44658132	44718361	44658132	-	409.4	410	https://v10-1.orthodb.org/?query=64976at50557	VWFC domain
65033at50557	Complete	ptg000017l:29236096-29225794	29236096	29225794	-	577.7	326	https://v10-1.orthodb.org/?query=65033at50557	Protein kinase domain
65123at50557	Complete	ptg000121l:5690880-5673651	5690880	5673651	-	361.8	252	https://v10-1.orthodb.org/?query=65123at50557	Geranylgeranyl transferase type-1 subunit beta
65263at50557	Complete	ptg000084l:8460287-8479945	8460287	8479945	+	342.8	248	https://v10-1.orthodb.org/?query=65263at50557	SH2 domain
65366at50557	Complete	ptg000040l:34195755-34149992	34195755	34149992	-	450.8	316	https://v10-1.orthodb.org/?query=65366at50557	Phosphatidylethanolamine-binding protein
65449at50557	Complete	ptg000074l:17441535-17416250	17441535	17416250	-	535.5	432	https://v10-1.orthodb.org/?query=65449at50557	RNA helicase
65618at50557	Complete	ptg000072l:20719923-20698812	20719923	20698812	-	510.8	331	https://v10-1.orthodb.org/?query=65618at50557	Thioredoxin domain
65689at50557	Complete	ptg000033l:7141831-7106459	7141831	7106459	-	691.2	539	https://v10-1.orthodb.org/?query=65689at50557	N-acetyltransferase B complex, non-catalytic subunit
65934at50557	Complete	ptg000101l:3057905-3090329	3057905	3090329	+	456.2	302	https://v10-1.orthodb.org/?query=65934at50557	Calponin homology domain
65980at50557	Complete	ptg000083l:23088072-23063281	23088072	23063281	-	551.8	372	https://v10-1.orthodb.org/?query=65980at50557	Tetratricopeptide repeat
66267at50557	Complete	ptg000061l:4669034-4641367	4669034	4641367	-	376	301	https://v10-1.orthodb.org/?query=66267at50557	WIF domain
66318at50557	Complete	ptg000128l:3255758-3240133	3255758	3240133	-	205.9	200	https://v10-1.orthodb.org/?query=66318at50557	Short-chain dehydrogenase/reductase, conserved site
66354at50557	Complete	ptg000078l:9459353-9485388	9459353	9485388	+	624.8	310	https://v10-1.orthodb.org/?query=66354at50557	Methionine aminopeptidase 2
66427at50557	Complete	ptg000025l:7028221-7040386	7028221	7040386	+	570.9	294	https://v10-1.orthodb.org/?query=66427at50557	Ribonucleotide reductase small subunit
66447at50557	Complete	ptg000083l:35658030-35639227	35658030	35639227	-	317.9	315	https://v10-1.orthodb.org/?query=66447at50557	Sister chromatid cohesion protein Dcc1
66453at50557	Complete	ptg000083l:54722708-54706632	54722708	54706632	-	554	335	https://v10-1.orthodb.org/?query=66453at50557	Nucleotidyl transferase domain
66548at50557	Complete	ptg000029l:17930840-17929677	17930840	17929677	-	397.4	268	https://v10-1.orthodb.org/?query=66548at50557	Fat storage-inducing transmembrane protein
66571at50557	Complete	ptg000015l:19004194-18990290	19004194	18990290	-	592.8	338	https://v10-1.orthodb.org/?query=66571at50557	Clathrin adaptor, mu subunit
66657at50557	Complete	ptg000025l:31381289-31422156	31381289	31422156	+	506.9	369	https://v10-1.orthodb.org/?query=66657at50557	GTP binding domain
66688at50557	Complete	ptg000041l:38434541-38449411	38434541	38449411	+	327.3	311	https://v10-1.orthodb.org/?query=66688at50557	Fuzzy protein
66690at50557	Complete	ptg000016l:24659060-24644343	24659060	24644343	-	241	217	https://v10-1.orthodb.org/?query=66690at50557	Inositol monophosphatase-like
66691at50557	Complete	ptg000072l:18314943-18276477	18314943	18276477	-	376.8	255	https://v10-1.orthodb.org/?query=66691at50557	Actin-related protein 2/3 complex subunit
66718at50557	Complete	ptg000007l:8973899-8944606	8973899	8944606	-	285.7	216	https://v10-1.orthodb.org/?query=66718at50557	fasciculation and elongation protein zeta-2
66736at50557	Complete	ptg000082l:105663129-105677037	105663129	105677037	+	239.4	193	https://v10-1.orthodb.org/?query=66736at50557	Cyclin PHO80-like
66842at50557	Complete	ptg000041l:78585457-78620374	78585457	78620374	+	438.6	309	https://v10-1.orthodb.org/?query=66842at50557	Zinc finger C2H2-type
66850at50557	Complete	ptg000021l:7171426-7214804	7171426	7214804	+	425.3	316	https://v10-1.orthodb.org/?query=66850at50557	2-oxoacid dehydrogenase acyltransferase, catalytic domain
67170at50557	Complete	ptg000041l:88804477-88786535	88804477	88786535	-	523.3	333	https://v10-1.orthodb.org/?query=67170at50557	26S proteasome non-ATPase regulatory subunit 13
67311at50557	Complete	ptg000129l:5014357-5043055	5014357	5043055	+	642	524	https://v10-1.orthodb.org/?query=67311at50557	MIF4G-like domain superfamily
67486at50557	Complete	ptg000017l:1103994-1079723	1103994	1079723	-	694.6	363	https://v10-1.orthodb.org/?query=67486at50557	Myristoyl-CoA:protein N-myristoyltransferase, C-terminal
67606at50557	Complete	ptg000157l:1717554-1699288	1717554	1699288	-	706.9	375	https://v10-1.orthodb.org/?query=67606at50557	ATPase, AAA-type, conserved site
67700at50557	Complete	ptg000142l:21783566-21772263	21783566	21772263	-	167.5	178	https://v10-1.orthodb.org/?query=67700at50557	Neugrin/Rrg9
67725at50557	Complete	ptg000072l:9722097-9748056	9722097	9748056	+	572.7	285	https://v10-1.orthodb.org/?query=67725at50557	Organic solute transporter subunit alpha/Transmembrane protein 184
68043at50557	Complete	ptg000074l:19167722-19189705	19167722	19189705	+	462.1	292	https://v10-1.orthodb.org/?query=68043at50557	Helicase, C-terminal
68076at50557	Complete	ptg000106l:2284281-2318932	2284281	2318932	+	485.5	279	https://v10-1.orthodb.org/?query=68076at50557	Geranylgeranyl transferase type-2 subunit beta
68094at50557	Complete	ptg000084l:3974336-3978631	3974336	3978631	+	411.7	250	https://v10-1.orthodb.org/?query=68094at50557	Prostaglandin E synthase 2
68325at50557	Complete	ptg000492l:702925-665462	702925	665462	-	474.7	299	https://v10-1.orthodb.org/?query=68325at50557	WD40 repeat
68441at50557	Complete	ptg000083l:35951523-35944257	35951523	35944257	-	374	246	https://v10-1.orthodb.org/?query=68441at50557	Putative RNA methyltransferase
68476at50557	Complete	ptg000029l:42038354-41926225	42038354	41926225	-	454.3	258	https://v10-1.orthodb.org/?query=68476at50557	NadR/Ttd14, AAA domain
68493at50557	Complete	ptg000078l:33364291-33453498	33364291	33453498	+	422.1	397	https://v10-1.orthodb.org/?query=68493at50557	Alpha/Beta hydrolase fold
68581at50557	Complete	ptg000010l:20045867-20034358	20045867	20034358	-	543.1	291	https://v10-1.orthodb.org/?query=68581at50557	SH3 domain
68599at50557	Complete	ptg000040l:22798214-22708462	22798214	22708462	-	258.1	183	https://v10-1.orthodb.org/?query=68599at50557	Zinc finger C2H2-type
68813at50557	Complete	ptg000078l:46157623-46099570	46157623	46099570	-	383	247	https://v10-1.orthodb.org/?query=68813at50557	Diphosphomevalonate decarboxylase
68878at50557	Complete	ptg000029l:39529959-39456910	39529959	39456910	-	286.5	138	https://v10-1.orthodb.org/?query=68878at50557	Zinc finger C2H2 superfamily
68957at50557	Complete	ptg000013l:20341501-20357959	20341501	20357959	+	425.5	293	https://v10-1.orthodb.org/?query=68957at50557	WD40 repeat
69102at50557	Complete	ptg000022l:7512569-7472465	7512569	7472465	-	265.2	159	https://v10-1.orthodb.org/?query=69102at50557	PPM-type phosphatase domain
69159at50557	Complete	ptg000074l:14135484-14121241	14135484	14121241	-	553.7	308	https://v10-1.orthodb.org/?query=69159at50557	SNF5/SMARCB1/INI1
69497at50557	Complete	ptg000044l:7742112-7795043	7742112	7795043	+	343.4	312	https://v10-1.orthodb.org/?query=69497at50557	Glycosyl transferase, family 8
69548at50557	Complete	ptg000074l:4119022-4144740	4119022	4144740	+	523.1	346	https://v10-1.orthodb.org/?query=69548at50557	WD40 repeat
69725at50557	Complete	ptg000004l:5650621-5661904	5650621	5661904	+	326.9	285	https://v10-1.orthodb.org/?query=69725at50557	Pleckstrin homology domain
69729at50557	Complete	ptg000072l:5936060-5963982	5936060	5963982	+	425.8	396	https://v10-1.orthodb.org/?query=69729at50557	Regulator of MON1-CCZ1 complex, C-terminal
69855at50557	Complete	ptg000050l:54871-80525	54871	80525	+	607.5	417	https://v10-1.orthodb.org/?query=69855at50557	tRNA-dihydrouridine synthase
69869at50557	Complete	ptg000082l:108851816-108889239	108851816	108889239	+	156.7	333	https://v10-1.orthodb.org/?query=69869at50557	LOC413427
69957at50557	Complete	ptg000041l:45960349-45946091	45960349	45946091	-	472.4	338	https://v10-1.orthodb.org/?query=69957at50557	CDP-diacylglycerol--glycerol-3-phosphate 3-phosphatidyltransferase
70047at50557	Complete	ptg000074l:15749602-15748304	15749602	15748304	-	666.4	359	https://v10-1.orthodb.org/?query=70047at50557	26S proteasome non-ATPase regulatory subunit 11
70072at50557	Complete	ptg000041l:102991519-102881879	102991519	102881879	-	654.1	377	https://v10-1.orthodb.org/?query=70072at50557	Fido domain
70122at50557	Complete	ptg000159l:6695927-6611713	6695927	6611713	-	333.3	346	https://v10-1.orthodb.org/?query=70122at50557	Zinc finger C2H2 superfamily
70279at50557	Complete	ptg000062l:20909056-20900217	20909056	20900217	-	304.2	210	https://v10-1.orthodb.org/?query=70279at50557	Exoribonuclease, phosphorolytic domain 1
70367at50557	Complete	ptg000043l:9080718-9035995	9080718	9035995	-	522.4	403	https://v10-1.orthodb.org/?query=70367at50557	Carbohydrate kinase, FGGY, C-terminal
70521at50557	Complete	ptg000062l:7961679-7870009	7961679	7870009	-	255.1	226	https://v10-1.orthodb.org/?query=70521at50557	Aminoglycoside phosphotransferase
70651at50557	Complete	ptg000166l:1779982-1781037	1779982	1781037	+	471.7	270	https://v10-1.orthodb.org/?query=70651at50557	Cation efflux protein
70675at50557	Complete	ptg000001l:38285845-38273344	38285845	38273344	-	733.5	451	https://v10-1.orthodb.org/?query=70675at50557	Cactin, central domain
70721at50557	Complete	ptg000083l:69997674-70036596	69997674	70036596	+	526.8	253	https://v10-1.orthodb.org/?query=70721at50557	Ubiquitin specific protease, conserved site
70743at50557	Complete	ptg000083l:12797269-12796049	12797269	12796049	-	476.6	321	https://v10-1.orthodb.org/?query=70743at50557	Glycosyl transferase, family 1
70763at50557	Complete	ptg000074l:21164423-21157441	21164423	21157441	-	203	219	https://v10-1.orthodb.org/?query=70763at50557	Rad9/Ddc1
71152at50557	Complete	ptg000081l:44845649-44869660	44845649	44869660	+	267.1	210	https://v10-1.orthodb.org/?query=71152at50557	SH3 domain
71619at50557	Complete	ptg000017l:34794502-34830766	34794502	34830766	+	375.3	231	https://v10-1.orthodb.org/?query=71619at50557	NUDIX hydrolase domain
71739at50557	Complete	ptg000019l:3407526-3390580	3407526	3390580	-	426.5	251	https://v10-1.orthodb.org/?query=71739at50557	Eukaryotic translation initiation factor 3 subunit I
71987at50557	Complete	ptg000017l:30386660-30368554	30386660	30368554	-	391.3	276	https://v10-1.orthodb.org/?query=71987at50557	Actin-depolymerising factor homology domain
72000at50557	Complete	ptg000044l:26102812-26200087	26102812	26200087	+	258.5	142	https://v10-1.orthodb.org/?query=72000at50557	Chitin binding domain
72085at50557	Complete	ptg000078l:27856596-27878791	27856596	27878791	+	537.6	398	https://v10-1.orthodb.org/?query=72085at50557	Cytochrome P450
72133at50557	Complete	ptg000012l:94979945-94955303	94979945	94955303	-	480.5	277	https://v10-1.orthodb.org/?query=72133at50557	Zinc finger, RING-type
72511at50557	Complete	ptg000029l:18086499-18104794	18086499	18104794	+	541.9	541	https://v10-1.orthodb.org/?query=72511at50557	Pop1, N-terminal
72573at50557	Complete	ptg000081l:39343253-39327666	39343253	39327666	-	451.8	298	https://v10-1.orthodb.org/?query=72573at50557	Organic solute transporter subunit alpha/Transmembrane protein 184
72759at50557	Complete	ptg000025l:31807762-31974973	31807762	31974973	+	481.7	339	https://v10-1.orthodb.org/?query=72759at50557	Nucleoside 2-deoxyribosyltransferase-like
72769at50557	Complete	ptg000121l:6128184-6110180	6128184	6110180	-	488.5	319	https://v10-1.orthodb.org/?query=72769at50557	Nin one binding (NOB1) Zn-ribbon-like
72785at50557	Complete	ptg000071l:12857438-12865219	12857438	12865219	+	413	301	https://v10-1.orthodb.org/?query=72785at50557	Zinc finger, double-stranded RNA binding
73053at50557	Complete	ptg000061l:18475543-18469989	18475543	18469989	-	407.1	318	https://v10-1.orthodb.org/?query=73053at50557	Brix domain
73354at50557	Complete	ptg000220l:3590571-3563657	3590571	3563657	-	464.1	294	https://v10-1.orthodb.org/?query=73354at50557	Methylthioribose-1-phosphate isomerase
73387at50557	Complete	ptg000048l:8334035-8344320	8334035	8344320	+	552.3	282	https://v10-1.orthodb.org/?query=73387at50557	Band 7, C-terminal extension
73584at50557	Complete	ptg000009l:6972505-6986688	6972505	6986688	+	412.3	246	https://v10-1.orthodb.org/?query=73584at50557	Hemimethylated DNA-binding domain
73602at50557	Complete	ptg000053l:24238047-24248725	24238047	24248725	+	273.1	237	https://v10-1.orthodb.org/?query=73602at50557	Peptidase T2, asparaginase 2
73720at50557	Complete	ptg000061l:28754039-28775019	28754039	28775019	+	379	258	https://v10-1.orthodb.org/?query=73720at50557	BTB/POZ domain
73763at50557	Complete	ptg000041l:41698182-41705517	41698182	41705517	+	336.5	254	https://v10-1.orthodb.org/?query=73763at50557	C-5 cytosine methyltransferase
73786at50557	Complete	ptg000004l:53484890-53453724	53484890	53453724	-	559.6	395	https://v10-1.orthodb.org/?query=73786at50557	Myosin tail
73852at50557	Complete	ptg000131l:3595247-3688396	3595247	3688396	+	553.4	289	https://v10-1.orthodb.org/?query=73852at50557	Sphingolipid delta4-desaturase
73869at50557	Complete	ptg000043l:8471849-8460378	8471849	8460378	-	546.3	285	https://v10-1.orthodb.org/?query=73869at50557	Mo25-like
73951at50557	Complete	ptg000017l:31524541-31539640	31524541	31539640	+	600.3	328	https://v10-1.orthodb.org/?query=73951at50557	DnaJ domain
74045at50557	Complete	ptg000061l:4517761-4505377	4517761	4505377	-	516.4	302	https://v10-1.orthodb.org/?query=74045at50557	JmjC domain
74150at50557	Complete	ptg000082l:87881999-87897740	87881999	87897740	+	206.5	228	https://v10-1.orthodb.org/?query=74150at50557	DALR anticodon binding
74197at50557	Complete	ptg000062l:7324803-7300710	7324803	7300710	-	501.9	336	https://v10-1.orthodb.org/?query=74197at50557	Abhydrolase domain containing 18
74305at50557	Complete	ptg000078l:56577666-56571638	56577666	56571638	-	352.6	231	https://v10-1.orthodb.org/?query=74305at50557	Lysosomal thioesterase PPT2
74381at50557	Complete	ptg000220l:1558838-1521517	1558838	1521517	-	530.9	311	https://v10-1.orthodb.org/?query=74381at50557	Tropomodulin
74508at50557	Complete	ptg000082l:2806651-2807571	2806651	2807571	+	170.9	224	https://v10-1.orthodb.org/?query=74508at50557	WD40 repeat
74718at50557	Complete	ptg000013l:25880571-25881986	25880571	25881986	+	144.6	181	https://v10-1.orthodb.org/?query=74718at50557	Glycosyltransferase family 92
74731at50557	Complete	ptg000061l:9149173-9173751	9149173	9173751	+	292.8	157	https://v10-1.orthodb.org/?query=74731at50557	Wiskott-Aldrich syndrome protein family member 3
74841at50557	Complete	ptg000083l:15299550-15288762	15299550	15288762	-	605.4	331	https://v10-1.orthodb.org/?query=74841at50557	Bystin
74932at50557	Complete	ptg000010l:8719043-8709934	8719043	8709934	-	513.7	277	https://v10-1.orthodb.org/?query=74932at50557	DnaJ domain
74939at50557	Complete	ptg000051l:62644556-62643567	62644556	62643567	-	359.7	230	https://v10-1.orthodb.org/?query=74939at50557	Nucleotide-sugar transporter
75057at50557	Complete	ptg000040l:6586823-6598295	6586823	6598295	+	530.2	293	https://v10-1.orthodb.org/?query=75057at50557	Deoxyhypusine synthase
75144at50557	Complete	ptg000075l:7807485-7830899	7807485	7830899	+	463.3	306	https://v10-1.orthodb.org/?query=75144at50557	Actin family
75191at50557	Complete	ptg000012l:99153526-99133013	99153526	99133013	-	383	241	https://v10-1.orthodb.org/?query=75191at50557	Cyclin, N-terminal
75350at50557	Complete	ptg000049l:38353607-38341967	38353607	38341967	-	534.3	321	https://v10-1.orthodb.org/?query=75350at50557	EF-hand domain
75595at50557	Complete	ptg000004l:57022184-57001554	57022184	57001554	-	522.5	334	https://v10-1.orthodb.org/?query=75595at50557	CTLH, C-terminal LisH motif
75671at50557	Complete	ptg000130l:150327-96499	150327	96499	-	303.6	340	https://v10-1.orthodb.org/?query=75671at50557	Sterile alpha motif domain
75685at50557	Complete	ptg000016l:77252763-77253707	77252763	77253707	+	439.9	267	https://v10-1.orthodb.org/?query=75685at50557	ELMO domain
75748at50557	Complete	ptg000051l:38573516-38586039	38573516	38586039	+	134.6	148	https://v10-1.orthodb.org/?query=75748at50557	Myc-type, basic helix-loop-helix (bHLH) domain
75758at50557	Complete	ptg000026l:28911383-28910145	28911383	28910145	-	458	308	https://v10-1.orthodb.org/?query=75758at50557	Glycosyltransferase, ALG3
75818at50557	Complete	ptg000241l:167497-160303	167497	160303	-	391.6	241	https://v10-1.orthodb.org/?query=75818at50557	Rpn11/EIF3F, C-terminal
75820at50557	Complete	ptg000041l:45669359-45675912	45669359	45675912	+	349.2	253	https://v10-1.orthodb.org/?query=75820at50557	Golgi to ER traffic protein 4
75832at50557	Complete	ptg000001l:18877591-18865411	18877591	18865411	-	390.4	254	https://v10-1.orthodb.org/?query=75832at50557	Electron transfer flavoprotein, alpha subunit, C-terminal
75845at50557	Complete	ptg000009l:86215229-86202804	86215229	86202804	-	364.1	227	https://v10-1.orthodb.org/?query=75845at50557	Ribosomal protein S24/S35, mitochondrial, conserved domain
75864at50557	Complete	ptg000113l:11776197-11755316	11776197	11755316	-	360.9	248	https://v10-1.orthodb.org/?query=75864at50557	Zinc finger, PHD-type
76116at50557	Complete	ptg000082l:65273852-65252459	65273852	65252459	-	465.3	255	https://v10-1.orthodb.org/?query=76116at50557	Replication factor C, C-terminal
76455at50557	Complete	ptg000044l:764645-749612	764645	749612	-	217.8	228	https://v10-1.orthodb.org/?query=76455at50557	protein unzipped
76481at50557	Complete	ptg000015l:19798592-19777087	19798592	19777087	-	288.9	252	https://v10-1.orthodb.org/?query=76481at50557	Secretory carrier-associated membrane protein
76747at50557	Complete	ptg000001l:9432762-9428604	9432762	9428604	-	369.1	246	https://v10-1.orthodb.org/?query=76747at50557	Short-chain dehydrogenase/reductase, conserved site
76755at50557	Complete	ptg000022l:9750407-9760089	9750407	9760089	+	465.4	263	https://v10-1.orthodb.org/?query=76755at50557	WD40 repeat
76830at50557	Complete	ptg000040l:8185893-8143569	8185893	8143569	-	451.7	257	https://v10-1.orthodb.org/?query=76830at50557	SH3 domain
76896at50557	Complete	ptg000071l:942997-930645	942997	930645	-	399.4	231	https://v10-1.orthodb.org/?query=76896at50557	Tim44-like domain
76905at50557	Complete	ptg000012l:109910795-109911838	109910795	109911838	+	282.8	215	https://v10-1.orthodb.org/?query=76905at50557	S-adenosyl-L-methionine-dependent methyltransferase
76908at50557	Complete	ptg000012l:64023492-64100888	64023492	64100888	+	331.7	187	https://v10-1.orthodb.org/?query=76908at50557	K Homology domain, type 1
76963at50557	Complete	ptg000072l:12114557-12098203	12114557	12098203	-	365.7	358	https://v10-1.orthodb.org/?query=76963at50557	Ecd family
77225at50557	Complete	ptg000052l:3342856-3316822	3342856	3316822	-	497.8	339	https://v10-1.orthodb.org/?query=77225at50557	Cyclin-like
77563at50557	Complete	ptg000132l:2699556-2685252	2699556	2685252	-	407.5	253	https://v10-1.orthodb.org/?query=77563at50557	Phospholipid/glycerol acyltransferase
77679at50557	Complete	ptg000024l:10983487-10984980	10983487	10984980	+	426.7	304	https://v10-1.orthodb.org/?query=77679at50557	Fork head domain
77723at50557	Complete	ptg000016l:2098205-2073005	2098205	2073005	-	316.7	249	https://v10-1.orthodb.org/?query=77723at50557	Winged helix-like DNA-binding domain superfamily
77772at50557	Complete	ptg000020l:10534636-10535580	10534636	10535580	+	491.8	259	https://v10-1.orthodb.org/?query=77772at50557	WD40 repeat
78051at50557	Complete	ptg000010l:18161735-18150415	18161735	18150415	-	278.1	209	https://v10-1.orthodb.org/?query=78051at50557	Elongation factor Ts, mitochondrial
78072at50557	Complete	ptg000017l:27302624-27272382	27302624	27272382	-	465.5	334	https://v10-1.orthodb.org/?query=78072at50557	WD40 repeat
78158at50557	Complete	ptg000041l:36183220-36125745	36183220	36125745	-	473.9	303	https://v10-1.orthodb.org/?query=78158at50557	SH2 domain
78175at50557	Complete	ptg000083l:34215581-34240863	34215581	34240863	+	302.5	241	https://v10-1.orthodb.org/?query=78175at50557	Origin recognition complex, subunit 2
78182at50557	Complete	ptg000074l:1154573-1153078	1154573	1153078	-	462.8	276	https://v10-1.orthodb.org/?query=78182at50557	CIDE-N domain
78234at50557	Complete	ptg000081l:48350858-48343789	48350858	48343789	-	395.7	258	https://v10-1.orthodb.org/?query=78234at50557	Leucine carboxyl methyltransferase 1
78296at50557	Complete	ptg000005l:134968800-135003488	134968800	135003488	+	312.5	210	https://v10-1.orthodb.org/?query=78296at50557	Ubiquitin E2 variant, N-terminal
78394at50557	Complete	ptg000082l:105994456-106004132	105994456	106004132	+	588.7	281	https://v10-1.orthodb.org/?query=78394at50557	JAB1/MPN/MOV34 metalloenzyme domain
78395at50557	Complete	ptg000005l:19288609-19225359	19288609	19225359	-	402.4	270	https://v10-1.orthodb.org/?query=78395at50557	Replication factor C, C-terminal
78446at50557	Complete	ptg000010l:18787746-18740123	18787746	18740123	-	497.3	313	https://v10-1.orthodb.org/?query=78446at50557	GOLD domain
78643at50557	Complete	ptg000026l:7725281-7735019	7725281	7735019	+	405.7	268	https://v10-1.orthodb.org/?query=78643at50557	GDP-fucose transporter
78674at50557	Complete	ptg000041l:44680398-44704967	44680398	44704967	+	518.9	311	https://v10-1.orthodb.org/?query=78674at50557	Glycosyl transferase, family 4
78812at50557	Complete	ptg000012l:114030564-114052159	114030564	114052159	+	348.3	184	https://v10-1.orthodb.org/?query=78812at50557	SPRY domain
78869at50557	Complete	ptg000016l:36796703-36793642	36796703	36793642	-	389.6	234	https://v10-1.orthodb.org/?query=78869at50557	Phospholipid/glycerol acyltransferase
79164at50557	Complete	ptg000012l:129796891-129822231	129796891	129822231	+	441.7	278	https://v10-1.orthodb.org/?query=79164at50557	Protein of unknown function DUF2046
79339at50557	Complete	ptg000040l:15216826-15269737	15216826	15269737	+	554.7	356	https://v10-1.orthodb.org/?query=79339at50557	GAT domain
79760at50557	Complete	ptg000004l:54167461-54172415	54167461	54172415	+	434	251	https://v10-1.orthodb.org/?query=79760at50557	Arp2/3 complex 34 kDa subunit
80008at50557	Complete	ptg000081l:45330593-45309144	45330593	45309144	-	578.1	527	https://v10-1.orthodb.org/?query=80008at50557	dolichyl-diphosphooligosaccharide--protein glycosyltransferase subunit 2
80072at50557	Complete	ptg000022l:4687254-4680549	4687254	4680549	-	527.4	322	https://v10-1.orthodb.org/?query=80072at50557	Replication factor C, C-terminal
80239at50557	Complete	ptg000132l:3994519-3983554	3994519	3983554	-	293.2	208	https://v10-1.orthodb.org/?query=80239at50557	Peptidase S54, rhomboid domain
80377at50557	Complete	ptg000142l:28053165-28049636	28053165	28049636	-	517.2	279	https://v10-1.orthodb.org/?query=80377at50557	WD40 repeat
80387at50557	Complete	ptg000078l:27919802-27918930	27919802	27918930	-	252.8	174	https://v10-1.orthodb.org/?query=80387at50557	Insect cuticle protein
80522at50557	Complete	ptg000056l:2872852-2871833	2872852	2871833	-	358	311	https://v10-1.orthodb.org/?query=80522at50557	tubulin-specific chaperone C
80623at50557	Complete	ptg000043l:2832191-2863416	2832191	2863416	+	543.3	407	https://v10-1.orthodb.org/?query=80623at50557	Rho GTPase activation protein
80653at50557	Duplicated	ptg000001l:55863710-55803737	55863710	55803737	-	427.8	259	https://v10-1.orthodb.org/?query=80653at50557	Arrestin C-terminal-like domain
80653at50557	Duplicated	ptg000575l:37712-52944	37712	52944	+	379.4	227	https://v10-1.orthodb.org/?query=80653at50557	Arrestin C-terminal-like domain
80686at50557	Complete	ptg000044l:312526-300844	312526	300844	-	479	291	https://v10-1.orthodb.org/?query=80686at50557	GDP-fucose protein O-fucosyltransferase
80758at50557	Complete	ptg000044l:1165373-1216262	1165373	1216262	+	553.6	281	https://v10-1.orthodb.org/?query=80758at50557	Transcription factor TFIIB
80760at50557	Complete	ptg000113l:11941970-11929534	11941970	11929534	-	459.7	244	https://v10-1.orthodb.org/?query=80760at50557	26S proteasome non-ATPase regulatory subunit 14
80996at50557	Complete	ptg000074l:821132-827332	821132	827332	+	387	233	https://v10-1.orthodb.org/?query=80996at50557	Methyltransferase-like protein
81037at50557	Complete	ptg000020l:10775304-10765660	10775304	10765660	-	182.6	162	https://v10-1.orthodb.org/?query=81037at50557	LysM domain
81145at50557	Complete	ptg000083l:28485296-28497895	28485296	28497895	+	478.7	255	https://v10-1.orthodb.org/?query=81145at50557	Small GTPase
81330at50557	Complete	ptg000012l:40602843-40577557	40602843	40577557	-	557.5	356	https://v10-1.orthodb.org/?query=81330at50557	Trafficking protein particle complex subunit 13
81367at50557	Complete	ptg000005l:36144272-36191385	36144272	36191385	+	629	334	https://v10-1.orthodb.org/?query=81367at50557	Presenilin
81462at50557	Complete	ptg000009l:17884755-17890356	17884755	17890356	+	198.1	217	https://v10-1.orthodb.org/?query=81462at50557	WD40/YVTN repeat-like-containing domain superfamily
81510at50557	Complete	ptg000036l:9883184-9839796	9883184	9839796	-	344	326	https://v10-1.orthodb.org/?query=81510at50557	Asparagine synthase
81697at50557	Complete	ptg000005l:845358-727755	845358	727755	-	318.3	227	https://v10-1.orthodb.org/?query=81697at50557	CAAX prenyl protease 2
81782at50557	Complete	ptg000160l:5167704-5172676	5167704	5172676	+	365	236	https://v10-1.orthodb.org/?query=81782at50557	Deoxyhypusine hydroxylase
81919at50557	Complete	ptg000120l:9045415-9082130	9045415	9082130	+	300.1	214	https://v10-1.orthodb.org/?query=81919at50557	Sugar phosphate transporter domain
82016at50557	Complete	ptg000082l:91316460-91267671	91316460	91267671	-	487	304	https://v10-1.orthodb.org/?query=82016at50557	Arf GTPase activating protein
82078at50557	Complete	ptg000074l:984628-993577	984628	993577	+	465.5	384	https://v10-1.orthodb.org/?query=82078at50557	Dephospho-CoA kinase
82718at50557	Complete	ptg000203l:284044-336242	284044	336242	+	287.4	299	https://v10-1.orthodb.org/?query=82718at50557	Transglutaminase-like
83087at50557	Complete	ptg000016l:56048117-56027725	56048117	56027725	-	328.9	244	https://v10-1.orthodb.org/?query=83087at50557	Zinc finger, C2HC5-type
83145at50557	Complete	ptg000015l:18579052-18580038	18579052	18580038	+	342.8	239	https://v10-1.orthodb.org/?query=83145at50557	syntaxin-18
83301at50557	Complete	ptg000113l:13941879-13940917	13941879	13940917	-	428.4	249	https://v10-1.orthodb.org/?query=83301at50557	UbiA prenyltransferase family
83312at50557	Complete	ptg000009l:87181765-87169234	87181765	87169234	-	375.4	282	https://v10-1.orthodb.org/?query=83312at50557	Alpha-2-macroglobulin RAP, C-terminal
83323at50557	Complete	ptg000013l:24533115-24561170	24533115	24561170	+	519	287	https://v10-1.orthodb.org/?query=83323at50557	Peptidase A22B, signal peptide peptidase
83433at50557	Complete	ptg000012l:90754868-90738494	90754868	90738494	-	320.8	217	https://v10-1.orthodb.org/?query=83433at50557	Zinc finger, CCHC-type
83523at50557	Complete	ptg000048l:9412340-9414058	9412340	9414058	+	633.8	477	https://v10-1.orthodb.org/?query=83523at50557	Methyltransferase domain
83548at50557	Complete	ptg000176l:3687692-3680829	3687692	3680829	-	342	232	https://v10-1.orthodb.org/?query=83548at50557	Dolichyl-phosphate beta-glucosyltransferase
83686at50557	Complete	ptg000026l:29903270-29906318	29903270	29906318	+	316.3	176	https://v10-1.orthodb.org/?query=83686at50557	Saf4/Yju2 protein
83860at50557	Complete	ptg000048l:8358362-8371473	8358362	8371473	+	421.7	311	https://v10-1.orthodb.org/?query=83860at50557	Ribosomal protein S23/S29, mitochondrial
83902at50557	Complete	ptg000132l:2544595-2554121	2544595	2554121	+	313.7	209	https://v10-1.orthodb.org/?query=83902at50557	Leucine-rich repeat
84057at50557	Complete	ptg000010l:8421334-8422869	8421334	8422869	+	198	224	https://v10-1.orthodb.org/?query=84057at50557	AATF leucine zipper-containing domain
84083at50557	Complete	ptg000022l:8885670-8896173	8885670	8896173	+	509.3	271	https://v10-1.orthodb.org/?query=84083at50557	Cytoplasmic tRNA 2-thiolation protein 1
84147at50557	Complete	ptg000034l:5033713-5001458	5033713	5001458	-	505.6	317	https://v10-1.orthodb.org/?query=84147at50557	Proteasome component (PCI) domain
84237at50557	Complete	ptg000040l:6327819-6348029	6327819	6348029	+	302.4	242	https://v10-1.orthodb.org/?query=84237at50557	Short-chain dehydrogenase/reductase, conserved site
84251at50557	Complete	ptg000109l:323985-116880	323985	116880	-	498.6	327	https://v10-1.orthodb.org/?query=84251at50557	XAP5 protein
84269at50557	Complete	ptg000021l:14167740-14232073	14167740	14232073	+	548.4	299	https://v10-1.orthodb.org/?query=84269at50557	Protein kinase domain
84585at50557	Complete	ptg000057l:10578497-10597665	10578497	10597665	+	630.5	447	https://v10-1.orthodb.org/?query=84585at50557	Conserved oligomeric Golgi complex subunit 8
84610at50557	Complete	ptg000081l:19384180-19370672	19384180	19370672	-	397.1	247	https://v10-1.orthodb.org/?query=84610at50557	Spermidine synthase, tetramerisation domain
84764at50557	Complete	ptg000007l:18662600-18640528	18662600	18640528	-	489	267	https://v10-1.orthodb.org/?query=84764at50557	Protein kinase domain
85095at50557	Complete	ptg000025l:16886909-16885674	16886909	16885674	-	161.4	137	https://v10-1.orthodb.org/?query=85095at50557	Transcription factor Maf family
85318at50557	Complete	ptg000022l:7461658-7448579	7461658	7448579	-	431.5	235	https://v10-1.orthodb.org/?query=85318at50557	Potassium channel tetramerisation-type BTB domain
85463at50557	Complete	ptg000004l:45210844-45237969	45210844	45237969	+	447.6	257	https://v10-1.orthodb.org/?query=85463at50557	Zinc finger, RING-type
85561at50557	Complete	ptg000082l:70134405-70122504	70134405	70122504	-	416.4	227	https://v10-1.orthodb.org/?query=85561at50557	DNA-directed RNA polymerase, insert domain
85876at50557	Complete	ptg000005l:46696520-46667570	46696520	46667570	-	519.6	289	https://v10-1.orthodb.org/?query=85876at50557	Ribosomal protein L10P
85889at50557	Complete	ptg000006l:15026474-14995147	15026474	14995147	-	326.7	246	https://v10-1.orthodb.org/?query=85889at50557	Target SNARE coiled-coil homology domain
85903at50557	Complete	ptg000017l:29106356-29115869	29106356	29115869	+	454.8	320	https://v10-1.orthodb.org/?query=85903at50557	Winged helix-like DNA-binding domain superfamily
86015at50557	Complete	ptg000012l:91497772-91452376	91497772	91452376	-	276.5	181	https://v10-1.orthodb.org/?query=86015at50557	S-adenosylmethionine decarboxylase
86043at50557	Complete	ptg000010l:15827044-15811331	15827044	15811331	-	402.3	278	https://v10-1.orthodb.org/?query=86043at50557	WD40 repeat
86065at50557	Complete	ptg000745l:5636101-5629318	5636101	5629318	-	331.5	353	https://v10-1.orthodb.org/?query=86065at50557	microfibrillar-associated protein 1
86246at50557	Complete	ptg000113l:11912142-11923770	11912142	11923770	+	194.2	220	https://v10-1.orthodb.org/?query=86246at50557	tRNA intron endonuclease, catalytic domain-like
86488at50557	Complete	ptg000043l:8504755-8537786	8504755	8537786	+	377.6	238	https://v10-1.orthodb.org/?query=86488at50557	FR47-like
86592at50557	Complete	ptg000005l:72842500-72824901	72842500	72824901	-	309.2	286	https://v10-1.orthodb.org/?query=86592at50557	JmjC domain
86655at50557	Complete	ptg000030l:26670262-26653728	26670262	26653728	-	326.3	267	https://v10-1.orthodb.org/?query=86655at50557	METTL16/RlmF family
86747at50557	Complete	ptg000074l:18805885-18811713	18805885	18811713	+	232.2	238	https://v10-1.orthodb.org/?query=86747at50557	Nucleotide exchange factor Fes1
86748at50557	Complete	ptg000004l:19614949-19597391	19614949	19597391	-	522.6	298	https://v10-1.orthodb.org/?query=86748at50557	Ribosomal protein L4/L1e
87041at50557	Complete	ptg000083l:24826990-24839119	24826990	24839119	+	513.6	306	https://v10-1.orthodb.org/?query=87041at50557	Flap endonuclease 1
87063at50557	Complete	ptg000261l:1904525-1876325	1904525	1876325	-	418.3	320	https://v10-1.orthodb.org/?query=87063at50557	Suppressor APC domain-containing protein 1/2
87106at50557	Complete	ptg000048l:5628412-5663750	5628412	5663750	+	535.8	413	https://v10-1.orthodb.org/?query=87106at50557	FCP1 homology domain
87144at50557	Complete	ptg000053l:19659220-19667266	19659220	19667266	+	398.4	241	https://v10-1.orthodb.org/?query=87144at50557	CDK-activating kinase assembly factor MAT1
87181at50557	Complete	ptg000281l:1367770-1391436	1367770	1391436	+	423.6	227	https://v10-1.orthodb.org/?query=87181at50557	K Homology domain, type 1
87421at50557	Complete	ptg000492l:626784-663595	626784	663595	+	295.9	228	https://v10-1.orthodb.org/?query=87421at50557	JNK1/MAPK8-associated membrane protein
87518at50557	Complete	ptg000101l:10412007-10391308	10412007	10391308	-	258.4	168	https://v10-1.orthodb.org/?query=87518at50557	Repressor of RNA polymerase III transcription MAF1
87565at50557	Complete	ptg000075l:10364756-10385847	10364756	10385847	+	391.7	266	https://v10-1.orthodb.org/?query=87565at50557	Palmitoyltransferase
87712at50557	Complete	ptg000062l:18174156-18180806	18174156	18180806	+	497.9	305	https://v10-1.orthodb.org/?query=87712at50557	RmlD-like substrate binding domain
87750at50557	Complete	ptg000010l:29666965-29711781	29666965	29711781	+	276.1	581	https://v10-1.orthodb.org/?query=87750at50557	Golgin subfamily A
87828at50557	Complete	ptg000049l:37712461-37725124	37712461	37725124	+	373.1	240	https://v10-1.orthodb.org/?query=87828at50557	Sin3 histone deacetylase corepressor complex component SDS3
88202at50557	Complete	ptg000081l:2641007-2650004	2641007	2650004	+	424.3	247	https://v10-1.orthodb.org/?query=88202at50557	Ribosomal protein L18e/L15P
88227at50557	Complete	ptg000041l:23591536-23566256	23591536	23566256	-	398.5	245	https://v10-1.orthodb.org/?query=88227at50557	Bax inhibitor 1-related
88391at50557	Complete	ptg000062l:23632400-23659116	23632400	23659116	+	283.2	237	https://v10-1.orthodb.org/?query=88391at50557	Perilipin
88774at50557	Complete	ptg000060l:1997689-2000323	1997689	2000323	+	267	201	https://v10-1.orthodb.org/?query=88774at50557	Zinc finger, PHD-type
88846at50557	Complete	ptg000074l:1129821-1123581	1129821	1123581	-	333.8	244	https://v10-1.orthodb.org/?query=88846at50557	DnaJ domain
88991at50557	Complete	ptg000081l:52525223-52527310	52525223	52527310	+	326.8	221	https://v10-1.orthodb.org/?query=88991at50557	RNA recognition motif domain
89033at50557	Complete	ptg000041l:42376722-42365588	42376722	42365588	-	423.4	254	https://v10-1.orthodb.org/?query=89033at50557	Initiation factor 2B-related
89057at50557	Complete	ptg000083l:33803292-33793437	33803292	33793437	-	535.9	277	https://v10-1.orthodb.org/?query=89057at50557	Translation initiation factor 2, alpha subunit
89079at50557	Complete	ptg000014l:95281-68145	95281	68145	-	203	215	https://v10-1.orthodb.org/?query=89079at50557	Ubiquitin domain
89121at50557	Complete	ptg000016l:43546550-43525138	43546550	43525138	-	401.6	304	https://v10-1.orthodb.org/?query=89121at50557	Tetratricopeptide repeat
89135at50557	Complete	ptg000009l:55241795-55228651	55241795	55228651	-	202	250	https://v10-1.orthodb.org/?query=89135at50557	Ubiquitin-associated domain
89141at50557	Complete	ptg000009l:28243225-28268499	28243225	28268499	+	471.8	225	https://v10-1.orthodb.org/?query=89141at50557	F-actin-capping protein subunit beta
89317at50557	Complete	ptg000014l:15870854-15856134	15870854	15856134	-	374.6	193	https://v10-1.orthodb.org/?query=89317at50557	Chitin binding domain
89383at50557	Complete	ptg000052l:14605470-14588283	14605470	14588283	-	299	194	https://v10-1.orthodb.org/?query=89383at50557	Glycosyl transferase, family 8
89433at50557	Complete	ptg000082l:86615963-86640459	86615963	86640459	+	761.6	578	https://v10-1.orthodb.org/?query=89433at50557	Pentatricopeptide repeat
89456at50557	Complete	ptg000005l:70272541-70258140	70272541	70258140	-	246	226	https://v10-1.orthodb.org/?query=89456at50557	GTP binding domain
89483at50557	Complete	ptg000009l:87972070-87987225	87972070	87987225	+	220.7	182	https://v10-1.orthodb.org/?query=89483at50557	Ribosomal biogenesis regulatory protein
89725at50557	Complete	ptg000017l:38626405-38643065	38626405	38643065	+	345.3	185	https://v10-1.orthodb.org/?query=89725at50557	Cytochrome c heme lyase
89752at50557	Complete	ptg000078l:32723542-32747203	32723542	32747203	+	284	137	https://v10-1.orthodb.org/?query=89752at50557	Translation initiation factor IF2/IF5
90015at50557	Complete	ptg000071l:13297268-13313725	13297268	13313725	+	293.7	243	https://v10-1.orthodb.org/?query=90015at50557	Alpha-ketoglutarate-dependent dioxygenase AlkB-like
90128at50557	Complete	ptg000078l:35921706-35862818	35921706	35862818	-	432.6	233	https://v10-1.orthodb.org/?query=90128at50557	TRIC channel
90145at50557	Complete	ptg000088l:34476-2090	34476	2090	-	149.9	162	https://v10-1.orthodb.org/?query=90145at50557	checkpoint protein HUS1
90169at50557	Complete	ptg000034l:4877279-4881343	4877279	4881343	+	373.5	223	https://v10-1.orthodb.org/?query=90169at50557	Seipin family
90208at50557	Complete	ptg000142l:53113838-53129988	53113838	53129988	+	503.9	283	https://v10-1.orthodb.org/?query=90208at50557	Ubiquitin-like modifier-activating enzyme 5
90265at50557	Complete	ptg000038l:18661611-18668037	18661611	18668037	+	322.3	191	https://v10-1.orthodb.org/?query=90265at50557	Pre-mRNA-splicing factor Isy1
90358at50557	Complete	ptg000010l:8817278-8835109	8817278	8835109	+	268.2	279	https://v10-1.orthodb.org/?query=90358at50557	WD40 repeat
90369at50557	Complete	ptg000005l:47492062-47455732	47492062	47455732	-	453.1	357	https://v10-1.orthodb.org/?query=90369at50557	Iron hydrogenase, large subunit, C-terminal
90505at50557	Complete	ptg000009l:4619866-4596566	4619866	4596566	-	643.4	357	https://v10-1.orthodb.org/?query=90505at50557	EF-Hand 1, calcium-binding site
90549at50557	Complete	ptg000083l:43424706-43398628	43424706	43398628	-	365.2	210	https://v10-1.orthodb.org/?query=90549at50557	Carbonic anhydrase
90640at50557	Complete	ptg000122l:854583-849559	854583	849559	-	279	212	https://v10-1.orthodb.org/?query=90640at50557	Ribosomal protein S22, mitochondrial
90686at50557	Complete	ptg000038l:40426407-40412599	40426407	40412599	-	406.3	312	https://v10-1.orthodb.org/?query=90686at50557	GPCR, family 2-like
90744at50557	Complete	ptg000052l:25939682-25947222	25939682	25947222	+	504.4	273	https://v10-1.orthodb.org/?query=90744at50557	26S proteasome non-ATPase regulatory subunit 7
90774at50557	Complete	ptg000009l:4248904-4250880	4248904	4250880	+	238.5	145	https://v10-1.orthodb.org/?query=90774at50557	Uncharacterized protein, isoform A
90885at50557	Complete	ptg000016l:63077765-63068666	63077765	63068666	-	395.6	260	https://v10-1.orthodb.org/?query=90885at50557	SAGA-associated factor 29
90950at50557	Complete	ptg000016l:60253235-60241326	60253235	60241326	-	346.4	246	https://v10-1.orthodb.org/?query=90950at50557	Reduced growth phenotype protein 1
91349at50557	Complete	ptg000014l:8486313-8502051	8486313	8502051	+	362.1	246	https://v10-1.orthodb.org/?query=91349at50557	NUDIX hydrolase domain
91571at50557	Complete	ptg000090l:4139727-4129650	4139727	4129650	-	386.5	214	https://v10-1.orthodb.org/?query=91571at50557	SH3 domain
91616at50557	Complete	ptg000005l:96393763-96415781	96393763	96415781	+	260.3	233	https://v10-1.orthodb.org/?query=91616at50557	Vacuolar protein sorting-associated protein Ist1
91691at50557	Complete	ptg000072l:21127131-21150587	21127131	21150587	+	335.1	179	https://v10-1.orthodb.org/?query=91691at50557	GNAT domain
91696at50557	Complete	ptg000041l:7310274-7301492	7310274	7301492	-	255.5	187	https://v10-1.orthodb.org/?query=91696at50557	Phosphomannomutase
91911at50557	Complete	ptg000009l:5593644-5607009	5593644	5607009	+	409.1	203	https://v10-1.orthodb.org/?query=91911at50557	Ribosomal protein S2
91957at50557	Complete	ptg000082l:20283094-20168465	20283094	20168465	-	259.7	229	https://v10-1.orthodb.org/?query=91957at50557	RH2 domain
92128at50557	Complete	ptg000005l:22001754-22112256	22001754	22112256	+	448.6	332	https://v10-1.orthodb.org/?query=92128at50557	Zinc finger, MYND-type
92202at50557	Complete	ptg000083l:24507610-24514235	24507610	24514235	+	423.7	225	https://v10-1.orthodb.org/?query=92202at50557	Ribosomal protein L4/L1e
92311at50557	Complete	ptg000012l:127478574-127490218	127478574	127490218	+	348.7	230	https://v10-1.orthodb.org/?query=92311at50557	Deoxyribose-phosphate aldolase
92412at50557	Complete	ptg000051l:46407174-46379990	46407174	46379990	-	476.2	421	https://v10-1.orthodb.org/?query=92412at50557	LOC551635
92555at50557	Complete	ptg000083l:18495437-18505325	18495437	18505325	+	97.7	125	https://v10-1.orthodb.org/?query=92555at50557	Dehydrodolichyl diphosphate synthase complex subunit Nus1
92708at50557	Complete	ptg000052l:7500679-7494972	7500679	7494972	-	190.7	152	https://v10-1.orthodb.org/?query=92708at50557	Zinc finger C2H2 superfamily
92898at50557	Complete	ptg000074l:8927737-8935047	8927737	8935047	+	346.4	220	https://v10-1.orthodb.org/?query=92898at50557	Thioredoxin domain
92918at50557	Complete	ptg000132l:3584191-3590254	3584191	3590254	+	486	453	https://v10-1.orthodb.org/?query=92918at50557	Pumilio RNA-binding repeat
93063at50557	Complete	ptg000081l:7789032-7796847	7789032	7796847	+	236.3	167	https://v10-1.orthodb.org/?query=93063at50557	Hydroxymethylglutaryl-CoA lyase
93160at50557	Complete	ptg000016l:80437675-80447938	80437675	80447938	+	304	201	https://v10-1.orthodb.org/?query=93160at50557	Cyclin-like
93282at50557	Complete	ptg000056l:4125998-4285312	4125998	4285312	+	397	253	https://v10-1.orthodb.org/?query=93282at50557	PTB/PI domain
93379at50557	Complete	ptg000082l:83152146-83114422	83152146	83114422	-	335.8	217	https://v10-1.orthodb.org/?query=93379at50557	Short-chain dehydrogenase/reductase SDR
93513at50557	Complete	ptg000025l:83158851-83177894	83158851	83177894	+	341.7	215	https://v10-1.orthodb.org/?query=93513at50557	Metallo-beta-lactamase
93695at50557	Complete	ptg000041l:60270331-60263119	60270331	60263119	-	398.4	253	https://v10-1.orthodb.org/?query=93695at50557	ECSIT
93746at50557	Complete	ptg000051l:34879346-34875311	34879346	34875311	-	291.4	175	https://v10-1.orthodb.org/?query=93746at50557	Ribosomal biogenesis, methyltransferase, EMG1/NEP1
93865at50557	Complete	ptg000101l:9149434-9144927	9149434	9144927	-	446.1	223	https://v10-1.orthodb.org/?query=93865at50557	F-box domain
94143at50557	Complete	ptg000041l:11220450-11247357	11220450	11247357	+	429.7	356	https://v10-1.orthodb.org/?query=94143at50557	Cytochrome P450
94216at50557	Complete	ptg000060l:1700051-1690885	1700051	1690885	-	513.3	404	https://v10-1.orthodb.org/?query=94216at50557	ERCC4 domain
94377at50557	Complete	ptg000003l:33448135-33446735	33448135	33446735	-	357	258	https://v10-1.orthodb.org/?query=94377at50557	Basic-leucine zipper domain
94422at50557	Complete	ptg000016l:49657267-49652738	49657267	49652738	-	285.2	180	https://v10-1.orthodb.org/?query=94422at50557	Proteasome subunit alpha type
94472at50557	Complete	ptg000026l:29125105-29074239	29125105	29074239	-	394.5	202	https://v10-1.orthodb.org/?query=94472at50557	Purine-rich element binding protein family
94500at50557	Complete	ptg000074l:10004772-9998148	10004772	9998148	-	223.4	157	https://v10-1.orthodb.org/?query=94500at50557	tRNA methyltransferase TRM10-type domain
94520at50557	Complete	ptg000012l:127548073-127537592	127548073	127537592	-	457.2	280	https://v10-1.orthodb.org/?query=94520at50557	Transcription factor TFE/TFIIEalpha HTH domain
94582at50557	Complete	ptg000004l:26550477-26543164	26550477	26543164	-	317.7	310	https://v10-1.orthodb.org/?query=94582at50557	Domain of unknown function DUF4789
94759at50557	Complete	ptg000142l:28036115-28036897	28036115	28036897	+	219	170	https://v10-1.orthodb.org/?query=94759at50557	Ribosomal protein L9, N-terminal
94916at50557	Complete	ptg000083l:50221003-50201215	50221003	50201215	-	474.7	237	https://v10-1.orthodb.org/?query=94916at50557	Ribosomal protein L2
95131at50557	Complete	ptg000041l:81629503-81664621	81629503	81664621	+	327.9	181	https://v10-1.orthodb.org/?query=95131at50557	ERCC1/RAD10/SWI10 family
95142at50557	Complete	ptg000009l:21829273-22018249	21829273	22018249	+	356	219	https://v10-1.orthodb.org/?query=95142at50557	PMP-22/EMP/MP20/Claudin superfamily
95144at50557	Complete	ptg000042l:5681278-5682288	5681278	5682288	+	508.4	289	https://v10-1.orthodb.org/?query=95144at50557	KRR1 small subunit processome component
95489at50557	Complete	ptg000261l:405482-464856	405482	464856	+	249.4	221	https://v10-1.orthodb.org/?query=95489at50557	Protein prenyltransferase, alpha subunit
95496at50557	Complete	ptg000142l:23982782-24036163	23982782	24036163	+	469.5	245	https://v10-1.orthodb.org/?query=95496at50557	BTBD10/KCTD20, BTB/POZ domain
95586at50557	Complete	ptg000041l:36020299-36027198	36020299	36027198	+	317.4	193	https://v10-1.orthodb.org/?query=95586at50557	NIPSNAP
95598at50557	Complete	ptg000040l:4537554-4547729	4537554	4547729	+	288	185	https://v10-1.orthodb.org/?query=95598at50557	Alanine racemase, N-terminal
95606at50557	Complete	ptg000004l:38304406-38299573	38304406	38299573	-	399.3	224	https://v10-1.orthodb.org/?query=95606at50557	Galactosyltransferase, C-terminal
95758at50557	Complete	ptg000081l:51051446-51039297	51051446	51039297	-	343.8	206	https://v10-1.orthodb.org/?query=95758at50557	Ubiquitin thioesterase
95945at50557	Complete	ptg000049l:15794640-15792427	15794640	15792427	-	455.7	272	https://v10-1.orthodb.org/?query=95945at50557	Methyltransferase type 11
95953at50557	Complete	ptg000016l:41680806-41718441	41680806	41718441	+	688.6	615	https://v10-1.orthodb.org/?query=95953at50557	dynein assembly factor 5, axonemal
96054at50557	Complete	ptg000016l:60287278-60271211	60287278	60271211	-	201.9	178	https://v10-1.orthodb.org/?query=96054at50557	RNA transcription, translation and transport factor protein
96115at50557	Complete	ptg000040l:49169954-49151520	49169954	49151520	-	352.3	249	https://v10-1.orthodb.org/?query=96115at50557	Protein prenyltransferase, alpha subunit
96170at50557	Complete	ptg000044l:4867430-4887615	4867430	4887615	+	347	202	https://v10-1.orthodb.org/?query=96170at50557	Glycosyltransferase 2-like
96194at50557	Complete	ptg000016l:63223265-63224367	63223265	63224367	+	185.5	166	https://v10-1.orthodb.org/?query=96194at50557	Cytochrome b5-like heme/steroid binding domain
96211at50557	Complete	ptg000072l:18315459-18316328	18315459	18316328	+	241.5	199	https://v10-1.orthodb.org/?query=96211at50557	Phosducin
96248at50557	Complete	ptg000025l:54782257-54767007	54782257	54767007	-	352.7	247	https://v10-1.orthodb.org/?query=96248at50557	CS domain
96474at50557	Complete	ptg000033l:8958919-8979402	8958919	8979402	+	246.2	201	https://v10-1.orthodb.org/?query=96474at50557	N-acetylglucosaminyl phosphatidylinositol deacetylase-related
96662at50557	Complete	ptg000041l:36369325-36371061	36369325	36371061	+	584.7	407	https://v10-1.orthodb.org/?query=96662at50557	Lysine methyltransferase
96740at50557	Complete	ptg000012l:94884093-94869581	94884093	94869581	-	548.7	299	https://v10-1.orthodb.org/?query=96740at50557	SH3 domain
96805at50557	Complete	ptg000020l:9974447-9984407	9974447	9984407	+	188.4	163	https://v10-1.orthodb.org/?query=96805at50557	Lysine methyltransferase
96808at50557	Complete	ptg000030l:27603719-27626513	27603719	27626513	+	389.5	239	https://v10-1.orthodb.org/?query=96808at50557	Nitric oxide synthase-interacting protein homolog
96857at50557	Complete	ptg000001l:41405710-41487745	41405710	41487745	+	384	259	https://v10-1.orthodb.org/?query=96857at50557	Copper type II ascorbate-dependent monooxygenase, C-terminal
96874at50557	Complete	ptg000004l:53214022-53200455	53214022	53200455	-	362.1	272	https://v10-1.orthodb.org/?query=96874at50557	DnaJ domain
96910at50557	Complete	ptg000041l:93625911-93681127	93625911	93681127	+	276.6	269	https://v10-1.orthodb.org/?query=96910at50557	Vacuolar fusion protein Ccz1
97065at50557	Complete	ptg000041l:82991077-82996192	82991077	82996192	+	323.3	200	https://v10-1.orthodb.org/?query=97065at50557	Phosducin, thioredoxin-like domain
97090at50557	Complete	ptg000001l:52093345-52100868	52093345	52100868	+	309.2	188	https://v10-1.orthodb.org/?query=97090at50557	tRNA (guanine-N(7)-)-methyltransferase
97125at50557	Complete	ptg000122l:3438513-3456245	3438513	3456245	+	269.8	160	https://v10-1.orthodb.org/?query=97125at50557	Zinc finger C4H2 domain-containing protein
97131at50557	Complete	ptg000034l:4876022-4852988	4876022	4852988	-	325.3	231	https://v10-1.orthodb.org/?query=97131at50557	Arrestin-like, N-terminal
97186at50557	Complete	ptg000005l:96066112-96045692	96066112	96045692	-	371	225	https://v10-1.orthodb.org/?query=97186at50557	FAM76 protein
97391at50557	Complete	ptg000062l:89985-90887	89985	90887	+	287.2	213	https://v10-1.orthodb.org/?query=97391at50557	Yip1 domain
97398at50557	Complete	ptg000012l:28915511-28930474	28915511	28930474	+	271	180	https://v10-1.orthodb.org/?query=97398at50557	Calycin
97426at50557	Complete	ptg000041l:76511579-76488174	76511579	76488174	-	282.6	207	https://v10-1.orthodb.org/?query=97426at50557	Zinc/iron permease
97692at50557	Complete	ptg000010l:20189732-20182112	20189732	20182112	-	387.4	209	https://v10-1.orthodb.org/?query=97692at50557	Eukaryotic translation initiation factor 6
97917at50557	Complete	ptg000012l:98698538-98699371	98698538	98699371	+	444.2	244	https://v10-1.orthodb.org/?query=97917at50557	7TM GPCR, serpentine receptor class v (Srv)
98071at50557	Complete	ptg000051l:38080872-38065273	38080872	38065273	-	300.7	234	https://v10-1.orthodb.org/?query=98071at50557	Pyridoxamine kinase/Phosphomethylpyrimidine kinase
98332at50557	Complete	ptg000009l:5563954-5572901	5563954	5572901	+	335.2	179	https://v10-1.orthodb.org/?query=98332at50557	SH3 domain
98341at50557	Complete	ptg000025l:72416221-72172507	72416221	72172507	-	284.4	199	https://v10-1.orthodb.org/?query=98341at50557	Mannose-P-dolichol utilization defect 1 protein
98381at50557	Complete	ptg000051l:56767430-56773078	56767430	56773078	+	182.4	174	https://v10-1.orthodb.org/?query=98381at50557	Zinc finger, HIT-type
98383at50557	Complete	ptg000040l:28996410-29011056	28996410	29011056	+	227.3	179	https://v10-1.orthodb.org/?query=98383at50557	Formyl transferase, C-terminal
98392at50557	Complete	ptg000009l:88390631-88377838	88390631	88377838	-	433.8	272	https://v10-1.orthodb.org/?query=98392at50557	Ribosomal protein L3
98549at50557	Complete	ptg000047l:5839111-5859936	5839111	5859936	+	439.3	345	https://v10-1.orthodb.org/?query=98549at50557	GPI transamidase subunit PIG-U
98621at50557	Complete	ptg000012l:36372383-36430225	36372383	36430225	+	151.2	130	https://v10-1.orthodb.org/?query=98621at50557	Serine proteases, trypsin domain
98712at50557	Fragmented	ptg000142l:25042113-25031905	25042113	25031905	-	90.1	89	https://v10-1.orthodb.org/?query=98712at50557	Protein of unknown function DUF4807
98731at50557	Complete	ptg000053l:7083848-7066765	7083848	7066765	-	265	190	https://v10-1.orthodb.org/?query=98731at50557	UNC-50
98739at50557	Complete	ptg000041l:35327738-35311191	35327738	35311191	-	220.9	145	https://v10-1.orthodb.org/?query=98739at50557	Target SNARE coiled-coil homology domain
98887at50557	Complete	ptg000083l:61139084-61140772	61139084	61140772	+	201	162	https://v10-1.orthodb.org/?query=98887at50557	IRS-type PTB domain
98900at50557	Complete	ptg000142l:5238739-5257816	5238739	5257816	+	314	218	https://v10-1.orthodb.org/?query=98900at50557	Alpha carbonic anhydrase domain
98955at50557	Complete	ptg000066l:1532976-1587328	1532976	1587328	+	316.3	242	https://v10-1.orthodb.org/?query=98955at50557	DNA-directed RNA polymerase, insert domain
98981at50557	Complete	ptg000025l:54822843-54804450	54822843	54804450	-	302.4	273	https://v10-1.orthodb.org/?query=98981at50557	Sin1, middle CRIM domain
98987at50557	Complete	ptg000047l:15463395-15441709	15463395	15441709	-	235	181	https://v10-1.orthodb.org/?query=98987at50557	Ubiquitin domain
99019at50557	Complete	ptg000091l:4522033-4522734	4522033	4522734	+	263.2	171	https://v10-1.orthodb.org/?query=99019at50557	NAD(P)H-hydrate epimerase
99059at50557	Complete	ptg000142l:18110767-18122061	18110767	18122061	+	327	191	https://v10-1.orthodb.org/?query=99059at50557	translocon-associated protein subunit alpha
99132at50557	Complete	ptg000160l:6998548-7008506	6998548	7008506	+	321.3	261	https://v10-1.orthodb.org/?query=99132at50557	N2227-like
99263at50557	Complete	ptg000029l:26107880-26080821	26107880	26080821	-	216.5	180	https://v10-1.orthodb.org/?query=99263at50557	THUMP domain
99280at50557	Complete	ptg000125l:7699581-7655553	7699581	7655553	-	365.1	235	https://v10-1.orthodb.org/?query=99280at50557	Sas10/Utp3/C1D
99293at50557	Complete	ptg000001l:10193970-10094952	10193970	10094952	-	486.6	324	https://v10-1.orthodb.org/?query=99293at50557	CRAL-TRIO lipid binding domain
99327at50557	Complete	ptg000016l:48106614-47953885	48106614	47953885	-	192.1	118	https://v10-1.orthodb.org/?query=99327at50557	Mediator complex, subunit Med20
99401at50557	Complete	ptg000012l:115510378-115367528	115510378	115367528	-	185	98	https://v10-1.orthodb.org/?query=99401at50557	CS domain
99751at50557	Complete	ptg000022l:5114070-5051831	5114070	5051831	-	351.9	222	https://v10-1.orthodb.org/?query=99751at50557	Eukaryotic translation initiation factor 3 subunit E-1
99756at50557	Complete	ptg000016l:62936930-62924084	62936930	62924084	-	303.4	208	https://v10-1.orthodb.org/?query=99756at50557	Replication termination factor 2
99762at50557	Complete	ptg000132l:5365757-5344225	5365757	5344225	-	338.6	247	https://v10-1.orthodb.org/?query=99762at50557	Target SNARE coiled-coil homology domain
99770at50557	Complete	ptg000053l:10085234-10109657	10085234	10109657	+	383	272	https://v10-1.orthodb.org/?query=99770at50557	Activator of Hsp90 ATPase homologue 1-like
99773at50557	Complete	ptg000084l:7640252-7650602	7640252	7650602	+	520.7	309	https://v10-1.orthodb.org/?query=99773at50557	GPN-loop GTPase
99930at50557	Complete	ptg000066l:152727-228450	152727	228450	+	232.3	192	https://v10-1.orthodb.org/?query=99930at50557	Pinin/SDK/MemA protein
99964at50557	Complete	ptg000080l:5505307-5471490	5505307	5471490	-	486	331	https://v10-1.orthodb.org/?query=99964at50557	Arf GTPase activating protein
100045at50557	Complete	ptg000041l:32732053-32719673	32732053	32719673	-	233.6	197	https://v10-1.orthodb.org/?query=100045at50557	DnaJ domain
100138at50557	Complete	ptg000005l:121996720-121973297	121996720	121973297	-	254.7	173	https://v10-1.orthodb.org/?query=100138at50557	Ubiquinol-cytochrome c chaperone, CBP3
100236at50557	Complete	ptg000081l:39285064-39298455	39285064	39298455	+	361.9	271	https://v10-1.orthodb.org/?query=100236at50557	Endonuclease/exonuclease/phosphatase
100341at50557	Complete	ptg000014l:8546515-8539323	8546515	8539323	-	366.6	254	https://v10-1.orthodb.org/?query=100341at50557	Brix domain
100475at50557	Complete	ptg000026l:30398444-30418545	30398444	30418545	+	280.3	187	https://v10-1.orthodb.org/?query=100475at50557	Transcription factor TFIID, subunit 8, C-terminal
100579at50557	Complete	ptg000024l:12999355-12986924	12999355	12986924	-	377.6	215	https://v10-1.orthodb.org/?query=100579at50557	Cyclin, C-terminal domain 2
100764at50557	Complete	ptg000005l:22639153-22567063	22639153	22567063	-	423	238	https://v10-1.orthodb.org/?query=100764at50557	Surfeit locus 4
100854at50557	Complete	ptg000009l:49737599-49755355	49737599	49755355	+	324.2	291	https://v10-1.orthodb.org/?query=100854at50557	Intra-flagellar transport protein 57
100901at50557	Complete	ptg000138l:3330241-3291834	3330241	3291834	-	181.8	155	https://v10-1.orthodb.org/?query=100901at50557	FDF domain
100957at50557	Complete	ptg000037l:7207910-7172808	7207910	7172808	-	208.3	196	https://v10-1.orthodb.org/?query=100957at50557	Immunoglobulin-like domain
101190at50557	Complete	ptg000002l:11465733-11466398	11465733	11466398	+	340.6	188	https://v10-1.orthodb.org/?query=101190at50557	Proteasome, subunit alpha/beta
101283at50557	Complete	ptg000025l:76431447-76445703	76431447	76445703	+	317.5	245	https://v10-1.orthodb.org/?query=101283at50557	transcription termination factor 3, mitochondrial
101417at50557	Complete	ptg000142l:50617335-50612805	50617335	50612805	-	194.3	150	https://v10-1.orthodb.org/?query=101417at50557	Domain of unknown function DUF4149
101448at50557	Complete	ptg000001l:52224278-52235264	52224278	52235264	+	281.6	229	https://v10-1.orthodb.org/?query=101448at50557	THIF-type NAD/FAD binding fold
101501at50557	Complete	ptg000004l:26378184-26401334	26378184	26401334	+	510.8	465	https://v10-1.orthodb.org/?query=101501at50557	RNA-binding domain superfamily
101659at50557	Complete	ptg000040l:3836080-3817655	3836080	3817655	-	350.3	325	https://v10-1.orthodb.org/?query=101659at50557	WD40/YVTN repeat-like-containing domain superfamily
101665at50557	Complete	ptg000053l:24314294-24302616	24314294	24302616	-	246.4	206	https://v10-1.orthodb.org/?query=101665at50557	CAP Gly-rich domain
101706at50557	Complete	ptg000030l:18589016-18603732	18589016	18603732	+	409.3	229	https://v10-1.orthodb.org/?query=101706at50557	ELO family
101800at50557	Complete	ptg000078l:29030903-29067664	29030903	29067664	+	476.7	287	https://v10-1.orthodb.org/?query=101800at50557	Membrane insertase YidC/ALB3/OXA1/COX18
101869at50557	Complete	ptg000013l:4023099-4024283	4023099	4024283	+	147.6	124	https://v10-1.orthodb.org/?query=101869at50557	Spot 14 family
102020at50557	Complete	ptg000012l:126836199-126848786	126836199	126848786	+	201.5	204	https://v10-1.orthodb.org/?query=102020at50557	Zinc finger, RING-type
102079at50557	Complete	ptg000082l:47907399-47918987	47907399	47918987	+	310.1	177	https://v10-1.orthodb.org/?query=102079at50557	GOLD domain
102324at50557	Complete	ptg000082l:84223482-84217907	84223482	84217907	-	239.6	207	https://v10-1.orthodb.org/?query=102324at50557	Hexosyltransferase
102388at50557	Complete	ptg000015l:6316008-6306776	6316008	6306776	-	299.6	177	https://v10-1.orthodb.org/?query=102388at50557	YEATS
102414at50557	Complete	ptg000061l:18437015-18444575	18437015	18444575	+	314.5	217	https://v10-1.orthodb.org/?query=102414at50557	Tetratricopeptide repeat-containing domain
102433at50557	Complete	ptg000132l:9461140-9462063	9461140	9462063	+	191.8	224	https://v10-1.orthodb.org/?query=102433at50557	Zinc finger, RING-type
102440at50557	Complete	ptg000142l:22008406-21990401	22008406	21990401	-	350.5	192	https://v10-1.orthodb.org/?query=102440at50557	Thioredoxin-like fold
102517at50557	Complete	ptg000025l:4019715-4068783	4019715	4068783	+	379.2	206	https://v10-1.orthodb.org/?query=102517at50557	Luc7-related
102531at50557	Complete	ptg000157l:3643767-3616506	3643767	3616506	-	187	88	https://v10-1.orthodb.org/?query=102531at50557	Cystine-knot cytokine
102539at50557	Complete	ptg000019l:2440489-2398361	2440489	2398361	-	361.2	173	https://v10-1.orthodb.org/?query=102539at50557	Cleavage/polyadenylation specificity factor subunit 5
102553at50557	Complete	ptg000101l:10968048-10976397	10968048	10976397	+	288.8	200	https://v10-1.orthodb.org/?query=102553at50557	Leucine-rich repeat
102560at50557	Complete	ptg000281l:813749-810032	813749	810032	-	297.8	196	https://v10-1.orthodb.org/?query=102560at50557	Mediator of RNA polymerase II transcription subunit 8
102616at50557	Complete	ptg000038l:19429592-19540816	19429592	19540816	+	272.9	180	https://v10-1.orthodb.org/?query=102616at50557	PDZ domain
102704at50557	Complete	ptg000016l:70281376-70277450	70281376	70277450	-	338.7	217	https://v10-1.orthodb.org/?query=102704at50557	Tetrapyrrole methylase
102771at50557	Complete	ptg000061l:7865957-7833011	7865957	7833011	-	369.2	296	https://v10-1.orthodb.org/?query=102771at50557	F-box domain
102774at50557	Complete	ptg000004l:31161397-31178277	31161397	31178277	+	93	52	https://v10-1.orthodb.org/?query=102774at50557	Pleckstrin homology domain
102920at50557	Complete	ptg000014l:126544-105456	126544	105456	-	493	295	https://v10-1.orthodb.org/?query=102920at50557	Cdc37, Hsp90 binding
102968at50557	Complete	ptg000157l:2852295-2827106	2852295	2827106	-	429.4	270	https://v10-1.orthodb.org/?query=102968at50557	Sterile alpha motif domain
103007at50557	Complete	ptg000021l:14693667-14716066	14693667	14716066	+	327.5	192	https://v10-1.orthodb.org/?query=103007at50557	ER membrane protein complex subunit 3
103040at50557	Complete	ptg000012l:40432632-40397362	40432632	40397362	-	240.4	194	https://v10-1.orthodb.org/?query=103040at50557	ribonuclease H2 subunit B
103070at50557	Complete	ptg000083l:22378877-22369730	22378877	22369730	-	263.8	162	https://v10-1.orthodb.org/?query=103070at50557	Eukaryotic translation initiation factor 3 subunit K
103576at50557	Complete	ptg000025l:6449204-6409131	6449204	6409131	-	316.6	195	https://v10-1.orthodb.org/?query=103576at50557	Islet cell autoantigen 1/Ica1-like
104016at50557	Complete	ptg000034l:2382327-2426504	2382327	2426504	+	198.2	230	https://v10-1.orthodb.org/?query=104016at50557	WD40/YVTN repeat-like-containing domain superfamily
104262at50557	Complete	ptg000038l:24563092-24484916	24563092	24484916	-	353.3	171	https://v10-1.orthodb.org/?query=104262at50557	Small GTPase
104265at50557	Complete	ptg000051l:21643778-21703840	21643778	21703840	+	281	175	https://v10-1.orthodb.org/?query=104265at50557	Methyl-CpG binding protein 2/3, C-terminal domain
104302at50557	Complete	ptg000053l:19265508-19258948	19265508	19258948	-	354.4	257	https://v10-1.orthodb.org/?query=104302at50557	Ribosomal protein S8e/ribosomal biogenesis NSA2
104377at50557	Complete	ptg000134l:295043-305132	295043	305132	+	445.8	312	https://v10-1.orthodb.org/?query=104377at50557	DNA/RNA-binding protein KIN17
104460at50557	Complete	ptg000072l:8596972-8594295	8596972	8594295	-	221	137	https://v10-1.orthodb.org/?query=104460at50557	Ribosome biogenesis protein
104469at50557	Complete	ptg000101l:3640823-3748293	3640823	3748293	+	335.7	152	https://v10-1.orthodb.org/?query=104469at50557	POU domain protein
104526at50557	Complete	ptg000261l:4229149-4189037	4229149	4189037	-	313.7	241	https://v10-1.orthodb.org/?query=104526at50557	Protein phosphatase methylesterase 1
104592at50557	Complete	ptg000061l:22218095-22210952	22218095	22210952	-	348	202	https://v10-1.orthodb.org/?query=104592at50557	mRNA splicing factor SYF2
104832at50557	Complete	ptg000157l:2683696-2671134	2683696	2671134	-	269.2	205	https://v10-1.orthodb.org/?query=104832at50557	Negative elongation factor E
104914at50557	Complete	ptg000009l:6229131-6203495	6229131	6203495	-	225.1	162	https://v10-1.orthodb.org/?query=104914at50557	Ribosomal protein S7 domain
105092at50557	Complete	ptg000007l:11268005-11274569	11268005	11274569	+	320.7	178	https://v10-1.orthodb.org/?query=105092at50557	Pre-mRNA-splicing factor SPF27
105221at50557	Complete	ptg000038l:2578897-2584572	2578897	2584572	+	287.5	147	https://v10-1.orthodb.org/?query=105221at50557	Small GTPase
105249at50557	Complete	ptg000080l:7285088-7285837	7285088	7285837	+	380.9	227	https://v10-1.orthodb.org/?query=105249at50557	Winged helix-like DNA-binding domain superfamily
105548at50557	Complete	ptg000004l:22111082-22099698	22111082	22099698	-	361.2	194	https://v10-1.orthodb.org/?query=105548at50557	Proteasome subunit alpha type
105563at50557	Complete	ptg000009l:28102937-28099324	28102937	28099324	-	252.5	185	https://v10-1.orthodb.org/?query=105563at50557	Mediator of RNA polymerase II transcription subunit 4
105732at50557	Complete	ptg000049l:33308242-33297952	33308242	33297952	-	342	201	https://v10-1.orthodb.org/?query=105732at50557	Ribosome maturation protein SBDS, N-terminal
105894at50557	Complete	ptg000082l:107712931-107722196	107712931	107722196	+	408.2	239	https://v10-1.orthodb.org/?query=105894at50557	Eukaryotic translation initiation factor 3 subunit F
105919at50557	Complete	ptg000001l:10509018-10518702	10509018	10518702	+	309.6	182	https://v10-1.orthodb.org/?query=105919at50557	EF-Hand 1, calcium-binding site
105922at50557	Complete	ptg000025l:37132879-37130417	37132879	37130417	-	341.8	192	https://v10-1.orthodb.org/?query=105922at50557	tRNA (1-methyladenosine) methyltransferase catalytic subunit Gcd14
106023at50557	Complete	ptg000019l:8694863-8723340	8694863	8723340	+	202.7	124	https://v10-1.orthodb.org/?query=106023at50557	Small GTPase
106025at50557	Missing
106197at50557	Complete	ptg000074l:16400699-16393678	16400699	16393678	-	384.7	187	https://v10-1.orthodb.org/?query=106197at50557	MOB kinase activator family
106648at50557	Complete	ptg000281l:2591452-2635826	2591452	2635826	+	321.8	263	https://v10-1.orthodb.org/?query=106648at50557	Programmed cell death protein 2, C-terminal
106854at50557	Complete	ptg000038l:22488113-22483643	22488113	22483643	-	284.9	176	https://v10-1.orthodb.org/?query=106854at50557	GOLD domain
106896at50557	Complete	ptg000010l:3423282-3381510	3423282	3381510	-	130.5	67	https://v10-1.orthodb.org/?query=106896at50557	Zinc finger C2H2-type
106926at50557	Complete	ptg000001l:55889509-55880526	55889509	55880526	-	318.5	183	https://v10-1.orthodb.org/?query=106926at50557	Mediator complex, subunit Med6
106946at50557	Complete	ptg000001l:21661342-21675560	21661342	21675560	+	396.5	230	https://v10-1.orthodb.org/?query=106946at50557	3-oxo-5-alpha-steroid 4-dehydrogenase, C-terminal
106957at50557	Complete	ptg000081l:46139612-46145946	46139612	46145946	+	425.2	245	https://v10-1.orthodb.org/?query=106957at50557	Autophagy-related protein 3
107013at50557	Complete	ptg000083l:29305228-29293603	29305228	29293603	-	232	149	https://v10-1.orthodb.org/?query=107013at50557	SPRY domain
107099at50557	Complete	ptg000005l:27704408-27756360	27704408	27756360	+	383.6	222	https://v10-1.orthodb.org/?query=107099at50557	Ribosomal protein L7A/L8
107205at50557	Complete	ptg000290l:1575609-1550122	1575609	1550122	-	357.5	198	https://v10-1.orthodb.org/?query=107205at50557	RNA polymerase, Rpb5, N-terminal
107216at50557	Complete	ptg000195l:1287486-1320703	1287486	1320703	+	278.6	144	https://v10-1.orthodb.org/?query=107216at50557	Small GTPase
107326at50557	Complete	ptg000009l:25705986-25712963	25705986	25712963	+	306.9	188	https://v10-1.orthodb.org/?query=107326at50557	CDP-diacylglycerol--inositol 3-phosphatidyltransferase
107380at50557	Complete	ptg000017l:30343361-30353738	30343361	30353738	+	209.3	155	https://v10-1.orthodb.org/?query=107380at50557	RPII140-upstream gene protein
107413at50557	Complete	ptg000038l:18303511-18258138	18303511	18258138	-	122.9	87	https://v10-1.orthodb.org/?query=107413at50557	Serine proteases, trypsin domain
107457at50557	Complete	ptg000142l:49949990-49954916	49949990	49954916	+	144	270	https://v10-1.orthodb.org/?query=107457at50557	Phospholipase A2, conodipine-M alpha chain-like
107526at50557	Complete	ptg000012l:115628700-115632300	115628700	115632300	+	327.8	179	https://v10-1.orthodb.org/?query=107526at50557	uracil phosphoribosyltransferase homolog
107564at50557	Complete	ptg000053l:11282610-11295825	11282610	11295825	+	316.2	203	https://v10-1.orthodb.org/?query=107564at50557	Autophagy protein 5
107632at50557	Complete	ptg000031l:10254826-10239753	10254826	10239753	-	460.2	347	https://v10-1.orthodb.org/?query=107632at50557	Aminoacyl-tRNA synthetase, class Ia, anticodon-binding
108060at50557	Complete	ptg000132l:8808164-8809195	8808164	8809195	+	311.2	251	https://v10-1.orthodb.org/?query=108060at50557	Metal-dependent protein hydrolase
108107at50557	Complete	ptg000006l:148344-112549	148344	112549	-	287.9	182	https://v10-1.orthodb.org/?query=108107at50557	Ribosome assembly factor mrt4
108140at50557	Complete	ptg000040l:48302803-48301013	48302803	48301013	-	347.6	351	https://v10-1.orthodb.org/?query=108140at50557	DnaJ domain
108271at50557	Complete	ptg000015l:6062536-6087391	6062536	6087391	+	285.3	151	https://v10-1.orthodb.org/?query=108271at50557	Small GTPase
108301at50557	Complete	ptg000004l:64274780-64292274	64274780	64292274	+	341	226	https://v10-1.orthodb.org/?query=108301at50557	Tetratricopeptide repeat
108302at50557	Complete	ptg000040l:79375594-79358770	79375594	79358770	-	320.2	203	https://v10-1.orthodb.org/?query=108302at50557	Mitochondrial inner membrane protease ATP23
108346at50557	Complete	ptg000072l:21058292-21078995	21058292	21078995	+	269.5	167	https://v10-1.orthodb.org/?query=108346at50557	Zinc finger, CCCH-type
108394at50557	Complete	ptg000012l:91434823-91414126	91434823	91414126	-	486.6	581	https://v10-1.orthodb.org/?query=108394at50557	Small-subunit processome, Utp14
108452at50557	Complete	ptg000012l:40669070-40629568	40669070	40629568	-	377.9	200	https://v10-1.orthodb.org/?query=108452at50557	Pleckstrin homology domain
108482at50557	Complete	ptg000034l:7472872-7471816	7472872	7471816	-	230.2	209	https://v10-1.orthodb.org/?query=108482at50557	Squalene/phytoene synthase
108755at50557	Complete	ptg000013l:21201161-21368361	21201161	21368361	+	251.8	149	https://v10-1.orthodb.org/?query=108755at50557	Small GTPase
108777at50557	Complete	ptg000052l:14757488-14740627	14757488	14740627	-	362.9	211	https://v10-1.orthodb.org/?query=108777at50557	Myelin proteolipid protein PLP
108799at50557	Complete	ptg000128l:3022347-3141139	3022347	3141139	+	240.7	184	https://v10-1.orthodb.org/?query=108799at50557	Zinc finger protein-like 1
108889at50557	Complete	ptg000049l:9750938-9733590	9750938	9733590	-	250.2	169	https://v10-1.orthodb.org/?query=108889at50557	Yip1 domain
109021at50557	Complete	ptg000101l:4715539-4697191	4715539	4697191	-	277.8	170	https://v10-1.orthodb.org/?query=109021at50557	Programmed cell death protein 10
109102at50557	Complete	ptg000081l:33530680-33523424	33530680	33523424	-	321.5	197	https://v10-1.orthodb.org/?query=109102at50557	Exoribonuclease, phosphorolytic domain 1
109142at50557	Complete	ptg000081l:52522185-52513641	52522185	52513641	-	366.1	240	https://v10-1.orthodb.org/?query=109142at50557	Ribonuclease
109167at50557	Complete	ptg000064l:1651195-1695845	1651195	1695845	+	446.9	283	https://v10-1.orthodb.org/?query=109167at50557	RNA polymerase II-binding domain
109266at50557	Complete	ptg000020l:7792445-7787741	7792445	7787741	-	265.9	175	https://v10-1.orthodb.org/?query=109266at50557	Transmembrane protein 223
109390at50557	Complete	ptg000057l:16051705-16044174	16051705	16044174	-	204.3	161	https://v10-1.orthodb.org/?query=109390at50557	HORMA domain
109573at50557	Complete	ptg000745l:1149121-1152652	1149121	1152652	+	347.9	181	https://v10-1.orthodb.org/?query=109573at50557	Small GTPase
109586at50557	Complete	ptg000074l:866018-864131	866018	864131	-	185.7	124	https://v10-1.orthodb.org/?query=109586at50557	Coenzyme Q-binding protein COQ10, mitochondrial
109593at50557	Complete	ptg000015l:27705906-27692881	27705906	27692881	-	176.6	163	https://v10-1.orthodb.org/?query=109593at50557	RWD domain
109613at50557	Complete	ptg000107l:1249732-1264690	1249732	1264690	+	394.2	312	https://v10-1.orthodb.org/?query=109613at50557	Rab proteins geranylgeranyltransferase component A
109614at50557	Complete	ptg000072l:21126269-21116601	21126269	21116601	-	150.6	165	https://v10-1.orthodb.org/?query=109614at50557	Ribosomal RNA-processing protein 7, C-terminal domain
109616at50557	Complete	ptg000062l:363798-344648	363798	344648	-	269.6	188	https://v10-1.orthodb.org/?query=109616at50557	TMEM33/Pom33 family
109652at50557	Complete	ptg000015l:18578456-18550559	18578456	18550559	-	331.1	240	https://v10-1.orthodb.org/?query=109652at50557	Coatomer subunit epsilon
109656at50557	Complete	ptg000038l:33016179-33031673	33016179	33031673	+	383.6	249	https://v10-1.orthodb.org/?query=109656at50557	Mitochondrial substrate/solute carrier
109756at50557	Duplicated	ptg000089l:4790354-4790971	4790354	4790971	+	156.2	86	https://v10-1.orthodb.org/?query=109756at50557	DnaJ domain
109756at50557	Duplicated	ptg000098l:1923304-1996281	1923304	1996281	+	152.4	86	https://v10-1.orthodb.org/?query=109756at50557	DnaJ domain
109763at50557	Complete	ptg000014l:6556826-6565971	6556826	6565971	+	328.5	184	https://v10-1.orthodb.org/?query=109763at50557	Class II aldolase/adducin N-terminal
109776at50557	Complete	ptg000083l:63874145-63873432	63874145	63873432	-	296.7	208	https://v10-1.orthodb.org/?query=109776at50557	Leucine-rich repeat
109797at50557	Complete	ptg000009l:18461646-18481383	18461646	18481383	+	373	181	https://v10-1.orthodb.org/?query=109797at50557	Small GTPase
110125at50557	Complete	ptg000090l:2474381-2462102	2474381	2462102	-	202.1	128	https://v10-1.orthodb.org/?query=110125at50557	PDZ domain
110221at50557	Complete	ptg000053l:11325594-11327024	11325594	11327024	+	361.3	335	https://v10-1.orthodb.org/?query=110221at50557	tRNA (adenine(58)-N(1))-methyltransferase non-catalytic subunit TRM6
110270at50557	Complete	ptg000001l:55911637-55900553	55911637	55900553	-	237.9	178	https://v10-1.orthodb.org/?query=110270at50557	Exoribonuclease, phosphorolytic domain 1
110393at50557	Complete	ptg000062l:40749421-40744291	40749421	40744291	-	149.3	114	https://v10-1.orthodb.org/?query=110393at50557	Conserved insect protein
110423at50557	Complete	ptg000061l:23718930-23723291	23718930	23723291	+	191.8	188	https://v10-1.orthodb.org/?query=110423at50557	tRNA-splicing endonuclease subunit Sen34
110431at50557	Complete	ptg000002l:6055503-6047051	6055503	6047051	-	118.4	118	https://v10-1.orthodb.org/?query=110431at50557	Modifier of rudimentary, Modr
110550at50557	Complete	ptg000130l:4169535-4203288	4169535	4203288	+	450.8	275	https://v10-1.orthodb.org/?query=110550at50557	NADH dehydrogenase
110603at50557	Complete	ptg000082l:51136703-51124154	51136703	51124154	-	218	163	https://v10-1.orthodb.org/?query=110603at50557	Signal recognition particle receptor, beta subunit
110656at50557	Complete	ptg000142l:14512246-14502679	14512246	14502679	-	391	320	https://v10-1.orthodb.org/?query=110656at50557	TRAM/LAG1/CLN8 homology domain
110742at50557	Complete	ptg000142l:16311995-16306377	16311995	16306377	-	144.7	128	https://v10-1.orthodb.org/?query=110742at50557	ER membrane protein complex subunit 8/9
111078at50557	Complete	ptg000081l:53176453-53181842	53176453	53181842	+	208.6	142	https://v10-1.orthodb.org/?query=111078at50557	Protein DPCD
111094at50557	Complete	ptg000081l:23355883-23374626	23355883	23374626	+	282.4	194	https://v10-1.orthodb.org/?query=111094at50557	Ribosomal protein L24
111170at50557	Complete	ptg000004l:45962990-45975802	45962990	45975802	+	273.8	254	https://v10-1.orthodb.org/?query=111170at50557	Elongator complex protein 4
111268at50557	Complete	ptg000083l:62429791-62471505	62429791	62471505	+	274.2	161	https://v10-1.orthodb.org/?query=111268at50557	MIR motif
111676at50557	Complete	ptg000038l:23087074-23100020	23087074	23100020	+	428.6	392	https://v10-1.orthodb.org/?query=111676at50557	FAST kinase leucine-rich
111706at50557	Complete	ptg000026l:7719199-7715341	7719199	7715341	-	178.1	160	https://v10-1.orthodb.org/?query=111706at50557	Sulfotransferase
111713at50557	Complete	ptg000081l:52963068-52949253	52963068	52949253	-	177.7	153	https://v10-1.orthodb.org/?query=111713at50557	SRR1-like domain
111718at50557	Complete	ptg000051l:696358-697320	696358	697320	+	332.7	237	https://v10-1.orthodb.org/?query=111718at50557	GTP binding domain
111744at50557	Complete	ptg000004l:5040338-5016639	5040338	5016639	-	408.1	299	https://v10-1.orthodb.org/?query=111744at50557	SET domain
111812at50557	Complete	ptg000010l:31533404-31545900	31533404	31545900	+	309.9	168	https://v10-1.orthodb.org/?query=111812at50557	Synaptobrevin
111816at50557	Complete	ptg000057l:1852405-1805962	1852405	1805962	-	299.8	181	https://v10-1.orthodb.org/?query=111816at50557	Ribosomal protein L13
111928at50557	Complete	ptg000043l:9152091-9144495	9152091	9144495	-	368.9	221	https://v10-1.orthodb.org/?query=111928at50557	Malectin domain
111939at50557	Complete	ptg000038l:19198359-19207994	19198359	19207994	+	305.5	157	https://v10-1.orthodb.org/?query=111939at50557	Small GTPase superfamily, ARF/SAR type
111943at50557	Complete	ptg000025l:18861656-18866410	18861656	18866410	+	182.6	137	https://v10-1.orthodb.org/?query=111943at50557	CSN8/PSMD8/EIF3K
111975at50557	Complete	ptg000001l:5857721-5863258	5857721	5863258	+	251.4	173	https://v10-1.orthodb.org/?query=111975at50557	Methyltransferase domain
112074at50557	Complete	ptg000083l:32535534-32515834	32535534	32515834	-	388.7	238	https://v10-1.orthodb.org/?query=112074at50557	Forkhead-associated (FHA) domain
112400at50557	Complete	ptg000160l:7987270-7977636	7987270	7977636	-	402.2	266	https://v10-1.orthodb.org/?query=112400at50557	Zinc finger, CCCH-type
112481at50557	Complete	ptg000025l:33033111-33026976	33033111	33026976	-	225.1	186	https://v10-1.orthodb.org/?query=112481at50557	CS domain
112578at50557	Complete	ptg000492l:347251-356768	347251	356768	+	298.3	165	https://v10-1.orthodb.org/?query=112578at50557	EF-hand domain
112608at50557	Duplicated	ptg000082l:59026570-59022579	59026570	59022579	-	313.4	181	https://v10-1.orthodb.org/?query=112608at50557	Proteasome subunit beta type
112608at50557	Duplicated	ptg000082l:60217774-60215634	60217774	60215634	-	267.5	169	https://v10-1.orthodb.org/?query=112608at50557	Proteasome subunit beta type
112672at50557	Complete	ptg000082l:53140748-53129408	53140748	53129408	-	297	176	https://v10-1.orthodb.org/?query=112672at50557	Proteasome activator PA28, C-terminal domain
112821at50557	Complete	ptg000069l:16142580-16127898	16142580	16127898	-	324.7	192	https://v10-1.orthodb.org/?query=112821at50557	Mediator complex, subunit Med7
112955at50557	Complete	ptg000056l:2438959-2444060	2438959	2444060	+	299.4	180	https://v10-1.orthodb.org/?query=112955at50557	Trafficking protein particle complex subunit
113042at50557	Duplicated	ptg000065l:545044-513311	545044	513311	-	217.1	216	https://v10-1.orthodb.org/?query=113042at50557	GYF domain
113042at50557	Duplicated	ptg000159l:11142046-11114785	11142046	11114785	-	242.1	232	https://v10-1.orthodb.org/?query=113042at50557	GYF domain
113042at50557	Duplicated	ptg000186l:6149312-6190062	6149312	6190062	+	217.8	204	https://v10-1.orthodb.org/?query=113042at50557	GYF domain
113042at50557	Duplicated	ptg000244l:440019-408394	440019	408394	-	216.6	194	https://v10-1.orthodb.org/?query=113042at50557	GYF domain
113130at50557	Complete	ptg000040l:35151986-35190453	35151986	35190453	+	108.5	83	https://v10-1.orthodb.org/?query=113130at50557	EF-hand domain
113213at50557	Complete	ptg000048l:26241172-26282889	26241172	26282889	+	348.9	322	https://v10-1.orthodb.org/?query=113213at50557	Ribosomal protein L37/S30
113217at50557	Complete	ptg000005l:70879818-70852874	70879818	70852874	-	384.4	194	https://v10-1.orthodb.org/?query=113217at50557	GRASP55/65 PDZ-like domain
113529at50557	Complete	ptg000060l:2046307-2045075	2046307	2045075	-	226.6	219	https://v10-1.orthodb.org/?query=113529at50557	Peroxin-3
113878at50557	Complete	ptg000042l:5674727-5613625	5674727	5613625	-	288.3	180	https://v10-1.orthodb.org/?query=113878at50557	rRNA-processing protein FCF1 homolog
113908at50557	Complete	ptg000051l:56797043-56783169	56797043	56783169	-	278.9	164	https://v10-1.orthodb.org/?query=113908at50557	Longin domain
113923at50557	Complete	ptg000022l:10632200-10636945	10632200	10636945	+	239.6	162	https://v10-1.orthodb.org/?query=113923at50557	Calcipressin
114148at50557	Complete	ptg000016l:63611076-63593541	63611076	63593541	-	276.8	182	https://v10-1.orthodb.org/?query=114148at50557	Myc-type, basic helix-loop-helix (bHLH) domain
114203at50557	Complete	ptg000081l:37865261-37891720	37865261	37891720	+	426.8	278	https://v10-1.orthodb.org/?query=114203at50557	Tumour protein D52
114297at50557	Complete	ptg000016l:63646788-63636122	63646788	63636122	-	219.1	147	https://v10-1.orthodb.org/?query=114297at50557	Zinc-binding ribosomal protein
114649at50557	Complete	ptg000005l:128671212-128636132	128671212	128636132	-	208.5	177	https://v10-1.orthodb.org/?query=114649at50557	Syntaxin 6, N-terminal
114751at50557	Complete	ptg000106l:5330280-5283576	5330280	5283576	-	253	155	https://v10-1.orthodb.org/?query=114751at50557	protein canopy 4
114773at50557	Complete	ptg000004l:46896985-46915806	46896985	46915806	+	147	147	https://v10-1.orthodb.org/?query=114773at50557	ER membrane protein complex subunit 10
114823at50557	Complete	ptg000049l:38691506-38707093	38691506	38707093	+	242.3	184	https://v10-1.orthodb.org/?query=114823at50557	Mitochondrial glycoprotein
115068at50557	Complete	ptg000056l:17128318-17135418	17128318	17135418	+	264.6	147	https://v10-1.orthodb.org/?query=115068at50557	Ribosomal protein L6, alpha-beta domain
115080at50557	Complete	ptg000041l:31979632-32055941	31979632	32055941	+	233.1	128	https://v10-1.orthodb.org/?query=115080at50557	Low-density lipoprotein (LDL) receptor class A, conserved site
115237at50557	Complete	ptg000030l:11674334-11675189	11674334	11675189	+	159.2	122	https://v10-1.orthodb.org/?query=115237at50557	Ribosomal protein L49/IMG2
115284at50557	Complete	ptg000010l:21243401-21241081	21243401	21241081	-	353	220	https://v10-1.orthodb.org/?query=115284at50557	tRNAHis guanylyltransferase catalytic domain
115338at50557	Complete	ptg000107l:17647941-17636757	17647941	17636757	-	273.5	161	https://v10-1.orthodb.org/?query=115338at50557	Protein jagunal
115348at50557	Complete	ptg000038l:45664097-45666537	45664097	45666537	+	169.4	111	https://v10-1.orthodb.org/?query=115348at50557	Ribosomal protein L21-like
115402at50557	Complete	ptg000033l:10885382-10903524	10885382	10903524	+	301.2	164	https://v10-1.orthodb.org/?query=115402at50557	GMP phosphodiesterase, delta subunit
115559at50557	Complete	ptg000004l:54206433-54186008	54206433	54186008	-	268	147	https://v10-1.orthodb.org/?query=115559at50557	Small GTPase
115608at50557	Complete	ptg000161l:193481-202765	193481	202765	+	235.8	214	https://v10-1.orthodb.org/?query=115608at50557	Survival motor neuron
115613at50557	Complete	ptg000107l:15451678-15458976	15451678	15458976	+	356	232	https://v10-1.orthodb.org/?query=115613at50557	Ribosomal protein L19
115818at50557	Complete	ptg000016l:60140562-60132751	60140562	60132751	-	310.2	190	https://v10-1.orthodb.org/?query=115818at50557	NADH:ubiquinone oxidoreductase intermediate-associated protein 30
115879at50557	Complete	ptg000041l:1502807-1505808	1502807	1505808	+	295.5	223	https://v10-1.orthodb.org/?query=115879at50557	uncharacterized protein LOC108098342
115908at50557	Complete	ptg000012l:72780788-72787592	72780788	72787592	+	220.9	176	https://v10-1.orthodb.org/?query=115908at50557	Vesicle transport protein
116110at50557	Complete	ptg000025l:52358829-52344387	52358829	52344387	-	253.1	146	https://v10-1.orthodb.org/?query=116110at50557	Mitochondrial import inner membrane translocase subunit Tim23
116436at50557	Complete	ptg000005l:19501132-19383201	19501132	19383201	-	289.8	344	https://v10-1.orthodb.org/?query=116436at50557	Dolichol kinase
116516at50557	Complete	ptg000049l:33232246-33239989	33232246	33239989	+	120	93	https://v10-1.orthodb.org/?query=116516at50557	INO80 complex subunit E
116525at50557	Complete	ptg000040l:25986831-25987826	25986831	25987826	+	222.1	146	https://v10-1.orthodb.org/?query=116525at50557	PTB/PI domain
116554at50557	Complete	ptg000083l:50454370-50477240	50454370	50477240	+	297.3	250	https://v10-1.orthodb.org/?query=116554at50557	WD40 repeat
116675at50557	Complete	ptg000083l:67956016-68016757	67956016	68016757	+	289.1	166	https://v10-1.orthodb.org/?query=116675at50557	Mediator of RNA polymerase II transcription subunit 18
116739at50557	Complete	ptg000082l:111176419-111186898	111176419	111186898	+	318.1	215	https://v10-1.orthodb.org/?query=116739at50557	RNA recognition motif domain
116915at50557	Complete	ptg000142l:52296991-52302906	52296991	52302906	+	315.3	256	https://v10-1.orthodb.org/?query=116915at50557	TAP46-like protein
116934at50557	Complete	ptg000132l:3466516-3459429	3466516	3459429	-	207.3	132	https://v10-1.orthodb.org/?query=116934at50557	Ubiquitin-conjugating enzyme E2
117213at50557	Complete	ptg000009l:87956616-87962632	87956616	87962632	+	163.8	124	https://v10-1.orthodb.org/?query=117213at50557	Ankyrin repeat
117348at50557	Complete	ptg000082l:106143940-106136770	106143940	106136770	-	324.9	179	https://v10-1.orthodb.org/?query=117348at50557	Small GTPase superfamily, ARF/SAR type
117365at50557	Complete	ptg000082l:86646587-86643781	86646587	86643781	-	190.1	155	https://v10-1.orthodb.org/?query=117365at50557	28S ribosomal protein S26
117411at50557	Complete	ptg000050l:3869005-3876335	3869005	3876335	+	239.3	204	https://v10-1.orthodb.org/?query=117411at50557	rRNA-processing protein Fcf1/Utp23
117473at50557	Complete	ptg000074l:21165661-21235800	21165661	21235800	+	289.2	139	https://v10-1.orthodb.org/?query=117473at50557	Calcineurin-like phosphoesterase domain, lpxH-type
117656at50557	Complete	ptg000040l:26146612-26126991	26146612	26126991	-	265.4	148	https://v10-1.orthodb.org/?query=117656at50557	AP complex, mu/sigma subunit
117699at50557	Complete	ptg000012l:125478465-125463257	125478465	125463257	-	298	169	https://v10-1.orthodb.org/?query=117699at50557	Ubiquitin-conjugating enzyme E2
117719at50557	Complete	ptg000029l:27609903-27602349	27609903	27602349	-	287.1	172	https://v10-1.orthodb.org/?query=117719at50557	Golgi apparatus membrane protein TVP23 homolog
117775at50557	Complete	ptg000004l:50928702-50935711	50928702	50935711	+	253.5	171	https://v10-1.orthodb.org/?query=117775at50557	Ribosomal protein L28/L24
117816at50557	Complete	ptg000016l:59201062-59211596	59201062	59211596	+	294.3	202	https://v10-1.orthodb.org/?query=117816at50557	RNA recognition motif domain
117820at50557	Complete	ptg000017l:32576268-32566203	32576268	32566203	-	282.9	264	https://v10-1.orthodb.org/?query=117820at50557	Queuosine salvage protein
117917at50557	Complete	ptg000131l:5115452-5124560	5115452	5124560	+	151	134	https://v10-1.orthodb.org/?query=117917at50557	SGS domain
117925at50557	Complete	ptg000022l:2379222-2362653	2379222	2362653	-	320.2	169	https://v10-1.orthodb.org/?query=117925at50557	Ubiquitin-conjugating enzyme E2
117973at50557	Complete	ptg000074l:17859195-17871724	17859195	17871724	+	262.3	258	https://v10-1.orthodb.org/?query=117973at50557	Per1-like
118028at50557	Complete	ptg000017l:1587182-1596618	1587182	1596618	+	198.7	155	https://v10-1.orthodb.org/?query=118028at50557	Glycolipid transfer protein domain
118044at50557	Complete	ptg000114l:1378205-1376818	1378205	1376818	-	149.4	123	https://v10-1.orthodb.org/?query=118044at50557	Protein-lysine N-methyltransferase
118166at50557	Complete	ptg000052l:2629827-2628628	2629827	2628628	-	271.5	274	https://v10-1.orthodb.org/?query=118166at50557	tRNA (guanine-N(7)-)-methyltransferase non-catalytic subunit
118222at50557	Complete	ptg000022l:7211075-7217424	7211075	7217424	+	244.8	151	https://v10-1.orthodb.org/?query=118222at50557	Prefoldin
118237at50557	Complete	ptg000040l:14591882-14591229	14591882	14591229	-	294.3	166	https://v10-1.orthodb.org/?query=118237at50557	Small GTPase
118259at50557	Complete	ptg000083l:35939515-35944101	35939515	35944101	+	317.6	180	https://v10-1.orthodb.org/?query=118259at50557	Ribulose-phosphate 3-epimerase
118459at50557	Complete	ptg000160l:6998009-6992929	6998009	6992929	-	273.6	220	https://v10-1.orthodb.org/?query=118459at50557	Protein KTI12/L-seryl-tRNA(Sec) kinase
118659at50557	Complete	ptg000057l:1971979-1973584	1971979	1973584	+	287.2	140	https://v10-1.orthodb.org/?query=118659at50557	Phox homologous domain
118662at50557	Complete	ptg000049l:15771726-15773414	15771726	15773414	+	272.2	141	https://v10-1.orthodb.org/?query=118662at50557	Ubiquitin-fold modifier-conjugating enzyme 1
118677at50557	Complete	ptg000005l:67298366-67302084	67298366	67302084	+	233.3	141	https://v10-1.orthodb.org/?query=118677at50557	Hexapeptide repeat
118687at50557	Complete	ptg000135l:8957413-8969325	8957413	8969325	+	285.1	160	https://v10-1.orthodb.org/?query=118687at50557	Trafficking protein particle complex subunit 5
118728at50557	Complete	ptg000134l:436219-427704	436219	427704	-	227.9	145	https://v10-1.orthodb.org/?query=118728at50557	cytochrome c oxidase assembly protein COX11, mitochondrial
118737at50557	Complete	ptg000074l:20711468-20698439	20711468	20698439	-	305.2	171	https://v10-1.orthodb.org/?query=118737at50557	NECAP, PHear domain
118819at50557	Complete	ptg000121l:197509-214156	197509	214156	+	260.8	147	https://v10-1.orthodb.org/?query=118819at50557	Translationally controlled tumour protein
119037at50557	Complete	ptg000005l:104985115-104991089	104985115	104991089	+	181.4	114	https://v10-1.orthodb.org/?query=119037at50557	TM2 domain
119123at50557	Complete	ptg000008l:7732023-7730908	7732023	7730908	-	271.5	209	https://v10-1.orthodb.org/?query=119123at50557	Aminomethyltransferase, folate-binding domain
119132at50557	Complete	ptg000001l:9642481-9647791	9642481	9647791	+	298.5	222	https://v10-1.orthodb.org/?query=119132at50557	WD40 repeat
119324at50557	Complete	ptg000119l:1453003-1434025	1453003	1434025	-	274.7	138	https://v10-1.orthodb.org/?query=119324at50557	EF-hand domain
119455at50557	Complete	ptg000019l:5766783-5758139	5766783	5758139	-	224	207	https://v10-1.orthodb.org/?query=119455at50557	Pre-rRNA-processing protein Ipi1, N-terminal
119607at50557	Complete	ptg000012l:126856542-126865959	126856542	126865959	+	214	140	https://v10-1.orthodb.org/?query=119607at50557	Chromatin modification-related protein Eaf6
119786at50557	Complete	ptg000142l:23094835-23100731	23094835	23100731	+	178.9	143	https://v10-1.orthodb.org/?query=119786at50557	Surfeit locus 1/Shy1
119796at50557	Complete	ptg000017l:24572707-24566722	24572707	24566722	-	321.7	200	https://v10-1.orthodb.org/?query=119796at50557	alpha-ketoglutarate-dependent dioxygenase alkB homolog 4
119905at50557	Complete	ptg000005l:105155910-105189720	105155910	105189720	+	265.6	176	https://v10-1.orthodb.org/?query=119905at50557	Short-chain dehydrogenase/reductase, conserved site
120011at50557	Complete	ptg000051l:61253498-61303816	61253498	61303816	+	377.7	338	https://v10-1.orthodb.org/?query=120011at50557	LOC100124103
120047at50557	Complete	ptg000025l:6325307-6300397	6325307	6300397	-	187.1	141	https://v10-1.orthodb.org/?query=120047at50557	Peptide chain release factor class I/class II
120070at50557	Complete	ptg000030l:18338070-18351375	18338070	18351375	+	251.9	148	https://v10-1.orthodb.org/?query=120070at50557	PITH domain
120382at50557	Complete	ptg000010l:5042607-5045102	5042607	5045102	+	191.3	147	https://v10-1.orthodb.org/?query=120382at50557	Protein Iojap/ribosomal silencing factor RsfS
120451at50557	Complete	ptg000137l:149583-15418	149583	15418	-	225.2	185	https://v10-1.orthodb.org/?query=120451at50557	C2 domain
120473at50557	Complete	ptg000053l:7663350-7700463	7663350	7700463	+	188.9	102	https://v10-1.orthodb.org/?query=120473at50557	Ubiquitin-conjugating enzyme E2
120478at50557	Complete	ptg000025l:55812547-55803617	55812547	55803617	-	240.6	135	https://v10-1.orthodb.org/?query=120478at50557	Peptidyl-prolyl cis-trans isomerase
120498at50557	Complete	ptg000082l:111544135-111547735	111544135	111547735	+	234	149	https://v10-1.orthodb.org/?query=120498at50557	Ribosomal protein L17
120527at50557	Complete	ptg000009l:88335535-88326383	88335535	88326383	-	202.4	148	https://v10-1.orthodb.org/?query=120527at50557	Signal peptidase complex subunit 2
120544at50557	Complete	ptg000082l:94095430-94087392	94095430	94087392	-	279.5	176	https://v10-1.orthodb.org/?query=120544at50557	UPF0428 family
120658at50557	Complete	ptg000013l:1758236-1761093	1758236	1761093	+	100.1	136	https://v10-1.orthodb.org/?query=120658at50557	CXXC motif containing zinc binding protein, eukaryotic
120772at50557	Complete	ptg000150l:33720-50851	33720	50851	+	291.5	158	https://v10-1.orthodb.org/?query=120772at50557	Actin-related protein 2/3 complex subunit 4
120854at50557	Complete	ptg000057l:25281499-25280813	25281499	25280813	-	145.7	135	https://v10-1.orthodb.org/?query=120854at50557	Cysteine oxygenase/2-aminoethanethiol dioxygenase
120896at50557	Complete	ptg000129l:2133138-2140586	2133138	2140586	+	358.4	218	https://v10-1.orthodb.org/?query=120896at50557	Exoribonuclease, phosphorolytic domain 1
120905at50557	Complete	ptg000082l:21391776-21436782	21391776	21436782	+	211.2	207	https://v10-1.orthodb.org/?query=120905at50557	Ribonuclease III domain
120971at50557	Complete	ptg000030l:10746347-10737994	10746347	10737994	-	200.3	120	https://v10-1.orthodb.org/?query=120971at50557	MORN motif
121008at50557	Duplicated	ptg000057l:10811292-10800991	10811292	10800991	-	226.8	146	https://v10-1.orthodb.org/?query=121008at50557	Ribosomal protein/NADH dehydrogenase domain
121008at50557	Duplicated	ptg000096l:10336082-10335573	10336082	10335573	-	220.8	140	https://v10-1.orthodb.org/?query=121008at50557	Ribosomal protein/NADH dehydrogenase domain
121327at50557	Complete	ptg000038l:40956112-40967028	40956112	40967028	+	332.7	183	https://v10-1.orthodb.org/?query=121327at50557	Ribosomal protein L15e
121418at50557	Complete	ptg000031l:13935536-13918044	13935536	13918044	-	385.4	276	https://v10-1.orthodb.org/?query=121418at50557	Mak16 protein
121435at50557	Complete	ptg000053l:6508948-6519789	6508948	6519789	+	273.9	222	https://v10-1.orthodb.org/?query=121435at50557	DTW
121508at50557	Complete	ptg000074l:15928562-15939241	15928562	15939241	+	262.8	140	https://v10-1.orthodb.org/?query=121508at50557	Protein RER1
121522at50557	Complete	ptg000019l:8607812-8602660	8607812	8602660	-	298.1	170	https://v10-1.orthodb.org/?query=121522at50557	Snf7 family
121611at50557	Complete	ptg000016l:55748976-55729252	55748976	55729252	-	298.6	295	https://v10-1.orthodb.org/?query=121611at50557	MT-A70-like
121686at50557	Complete	ptg000022l:17807900-17792639	17807900	17792639	-	140.7	117	https://v10-1.orthodb.org/?query=121686at50557	Higher eukaryotic phosphomevalonate kinase
122191at50557	Complete	ptg000040l:55989652-55979059	55989652	55979059	-	284.8	160	https://v10-1.orthodb.org/?query=122191at50557	PUA domain
122192at50557	Complete	ptg000048l:27757996-27750790	27757996	27750790	-	173.7	112	https://v10-1.orthodb.org/?query=122192at50557	Ribosomal protein S18
122309at50557	Complete	ptg000016l:60600215-60594129	60600215	60594129	-	174.9	142	https://v10-1.orthodb.org/?query=122309at50557	GNAT domain
122330at50557	Complete	ptg000030l:15319970-15289972	15319970	15289972	-	421.9	259	https://v10-1.orthodb.org/?query=122330at50557	Selenoprotein, Rdx-type
122647at50557	Complete	ptg000025l:16330284-16352519	16330284	16352519	+	353.7	164	https://v10-1.orthodb.org/?query=122647at50557	Calcium load-activated calcium channel
122922at50557	Complete	ptg000048l:5696247-5691776	5696247	5691776	-	179.8	121	https://v10-1.orthodb.org/?query=122922at50557	Ribosomal protein S17/S11
122927at50557	Duplicated	ptg000010l:14165895-14171623	14165895	14171623	+	229.4	142	https://v10-1.orthodb.org/?query=122927at50557	Ribosomal protein/NADH dehydrogenase domain
122927at50557	Duplicated	ptg000010l:25079111-25072203	25079111	25072203	-	199	142	https://v10-1.orthodb.org/?query=122927at50557	Ribosomal protein/NADH dehydrogenase domain
122927at50557	Duplicated	ptg000050l:3333142-3339425	3333142	3339425	+	226.3	142	https://v10-1.orthodb.org/?query=122927at50557	Ribosomal protein/NADH dehydrogenase domain
123003at50557	Complete	ptg000053l:292773-283551	292773	283551	-	202.5	171	https://v10-1.orthodb.org/?query=123003at50557	Growth arrest/ DNA-damage-inducible protein-interacting protein 1
123043at50557	Complete	ptg000066l:85251-64808	85251	64808	-	205.7	130	https://v10-1.orthodb.org/?query=123043at50557	Trafficking protein particle complex subunit 6B
123110at50557	Complete	ptg000241l:168520-175467	168520	175467	+	226.3	189	https://v10-1.orthodb.org/?query=123110at50557	FAM192A/Fyv6, N-terminal
123130at50557	Complete	ptg000010l:18707470-18710576	18707470	18710576	+	253.2	164	https://v10-1.orthodb.org/?query=123130at50557	Pre-mRNA-splicing factor Cwf15/Cwc15
123174at50557	Complete	ptg000084l:1996681-1990187	1996681	1990187	-	335.1	226	https://v10-1.orthodb.org/?query=123174at50557	Telomere length and silencing protein 1
123184at50557	Complete	ptg000010l:20070035-20091629	20070035	20091629	+	305.6	205	https://v10-1.orthodb.org/?query=123184at50557	BRICHOS domain
123578at50557	Complete	ptg000261l:2777715-2782725	2777715	2782725	+	269.1	154	https://v10-1.orthodb.org/?query=123578at50557	Mitochondrial import inner membrane translocase subunit Tim22
123703at50557	Complete	ptg000009l:1868324-1848912	1868324	1848912	-	336.1	204	https://v10-1.orthodb.org/?query=123703at50557	Luc7-related
123747at50557	Complete	ptg000004l:63415187-63421927	63415187	63421927	+	237.3	184	https://v10-1.orthodb.org/?query=123747at50557	Sec20
123925at50557	Complete	ptg000040l:39771753-39769835	39771753	39769835	-	215.7	128	https://v10-1.orthodb.org/?query=123925at50557	Armet protein
124154at50557	Complete	ptg000008l:16827320-16769054	16827320	16769054	-	359	236	https://v10-1.orthodb.org/?query=124154at50557	WW domain
124342at50557	Complete	ptg000005l:67561523-67546603	67561523	67546603	-	243.4	139	https://v10-1.orthodb.org/?query=124342at50557	SUI1 domain
124426at50557	Complete	ptg000009l:88081987-88091131	88081987	88091131	+	245.6	121	https://v10-1.orthodb.org/?query=124426at50557	G10 protein
124433at50557	Complete	ptg000017l:1586501-1575213	1586501	1575213	-	266.1	136	https://v10-1.orthodb.org/?query=124433at50557	GMP phosphodiesterase, delta subunit
124486at50557	Complete	ptg000016l:70370063-70381448	70370063	70381448	+	174.7	142	https://v10-1.orthodb.org/?query=124486at50557	Ribosomal protein L28/L40, mitochondrial
124557at50557	Complete	ptg000050l:5337406-5330209	5337406	5330209	-	320.1	217	https://v10-1.orthodb.org/?query=124557at50557	Protein-S-isoprenylcysteine O-methyltransferase
124734at50557	Complete	ptg000101l:9722090-9708302	9722090	9708302	-	269.2	365	https://v10-1.orthodb.org/?query=124734at50557	N-acetylglucosaminyl transferase component
124980at50557	Complete	ptg000017l:1177848-1179139	1177848	1179139	+	252.1	150	https://v10-1.orthodb.org/?query=124980at50557	UPF0113, PUA domain
125000at50557	Complete	ptg000016l:60145418-60158065	60145418	60158065	+	221.7	149	https://v10-1.orthodb.org/?query=125000at50557	GOLD domain
125026at50557	Complete	ptg000025l:55013867-55043851	55013867	55043851	+	298.2	211	https://v10-1.orthodb.org/?query=125026at50557	DnaJ domain
125046at50557	Complete	ptg000235l:903846-914549	903846	914549	+	189.2	109	https://v10-1.orthodb.org/?query=125046at50557	golgin subfamily A member 7
125117at50557	Complete	ptg000072l:6181263-6175379	6181263	6175379	-	297.7	158	https://v10-1.orthodb.org/?query=125117at50557	Ribosomal protein L18e/L15P
125214at50557	Complete	ptg000013l:28831560-28872523	28831560	28872523	+	250.8	200	https://v10-1.orthodb.org/?query=125214at50557	Neuroendocrine 7B2 precursor
125260at50557	Complete	ptg000036l:3758957-3743805	3758957	3743805	-	321.1	289	https://v10-1.orthodb.org/?query=125260at50557	Transmembrane protein 43 family
125262at50557	Complete	ptg000056l:2437961-2429415	2437961	2429415	-	390.6	250	https://v10-1.orthodb.org/?query=125262at50557	Etoposide-induced 2.4
125548at50557	Complete	ptg000016l:63057081-63047894	63057081	63047894	-	229.8	119	https://v10-1.orthodb.org/?query=125548at50557	RNA recognition motif domain
125585at50557	Complete	ptg000083l:30583269-30593849	30583269	30593849	+	123.6	155	https://v10-1.orthodb.org/?query=125585at50557	NADP-dependent oxidoreductase domain
125726at50557	Complete	ptg000178l:621203-595896	621203	595896	-	232.1	164	https://v10-1.orthodb.org/?query=125726at50557	Ribosome recycling factor domain
126005at50557	Complete	ptg000005l:42699583-42724233	42699583	42724233	+	141	90	https://v10-1.orthodb.org/?query=126005at50557	Archease domain
126015at50557	Complete	ptg000081l:5521844-5495305	5521844	5495305	-	230.5	145	https://v10-1.orthodb.org/?query=126015at50557	Dual specificity phosphatase, catalytic domain
126036at50557	Complete	ptg000082l:111235057-111233127	111235057	111233127	-	271.5	140	https://v10-1.orthodb.org/?query=126036at50557	GNAT domain
126093at50557	Complete	ptg000025l:12808811-12788450	12808811	12788450	-	254.2	209	https://v10-1.orthodb.org/?query=126093at50557	BCP1 family
126375at50557	Complete	ptg000072l:16948290-16960657	16948290	16960657	+	244.6	164	https://v10-1.orthodb.org/?query=126375at50557	RNA polymerase Rpb7-like , N-terminal
126384at50557	Complete	ptg000040l:76296006-76255381	76296006	76255381	-	279.2	182	https://v10-1.orthodb.org/?query=126384at50557	Ribosomal protein L10e/L16
126448at50557	Complete	ptg000012l:28716143-28716993	28716143	28716993	+	162.2	117	https://v10-1.orthodb.org/?query=126448at50557	Trafficking protein particle complex subunit
126567at50557	Complete	ptg000009l:50222704-50219478	50222704	50219478	-	204.9	163	https://v10-1.orthodb.org/?query=126567at50557	Gamma-secretase subunit Aph-1
126811at50557	Complete	ptg000195l:1284665-1269501	1284665	1269501	-	284.1	259	https://v10-1.orthodb.org/?query=126811at50557	Vps72/YL1, C-terminal
126855at50557	Complete	ptg000017l:11626314-11626754	11626314	11626754	+	190.6	111	https://v10-1.orthodb.org/?query=126855at50557	Mago nashi protein
127087at50557	Complete	ptg000101l:9615670-9670449	9615670	9670449	+	89.2	152	https://v10-1.orthodb.org/?query=127087at50557	NUDE domain
127132at50557	Complete	ptg000004l:50297781-50280524	50297781	50280524	-	284.6	192	https://v10-1.orthodb.org/?query=127132at50557	Saf4/Yju2 protein
127209at50557	Complete	ptg000041l:79382344-79372028	79382344	79372028	-	285.4	186	https://v10-1.orthodb.org/?query=127209at50557	TIP41-like protein
127306at50557	Complete	ptg000012l:60961220-60933568	60961220	60933568	-	218.5	157	https://v10-1.orthodb.org/?query=127306at50557	DnaJ domain
127373at50557	Complete	ptg000074l:17956194-17946635	17956194	17946635	-	218.8	176	https://v10-1.orthodb.org/?query=127373at50557	Golgi SNAP receptor complex member 1
127380at50557	Complete	ptg000002l:120130-100699	120130	100699	-	322.9	192	https://v10-1.orthodb.org/?query=127380at50557	Proteasome component (PCI) domain
127488at50557	Complete	ptg000001l:9406401-9413837	9406401	9413837	+	174.7	128	https://v10-1.orthodb.org/?query=127488at50557	Transmembrane protein 11
127619at50557	Complete	ptg000083l:24504144-24493216	24504144	24493216	-	207.9	152	https://v10-1.orthodb.org/?query=127619at50557	GINS complex, subunit Psf1
127694at50557	Complete	ptg000060l:1156888-1161026	1156888	1161026	+	277.2	192	https://v10-1.orthodb.org/?query=127694at50557	Protein FRG1
127707at50557	Complete	ptg000009l:19629819-19625186	19629819	19625186	-	166.7	210	https://v10-1.orthodb.org/?query=127707at50557	CBF1-interacting co-repressor CIR, N-terminal domain
127753at50557	Complete	ptg000130l:1992881-2009697	1992881	2009697	+	253.6	218	https://v10-1.orthodb.org/?query=127753at50557	DNA binding HTH domain, Psq-type
128131at50557	Complete	ptg000075l:20699852-20708817	20699852	20708817	+	173	116	https://v10-1.orthodb.org/?query=128131at50557	Uncharacterised protein family UPF0220
128143at50557	Complete	ptg000005l:74369502-74375318	74369502	74375318	+	201.5	121	https://v10-1.orthodb.org/?query=128143at50557	28S ribosomal protein S24, mitochondrial
128205at50557	Complete	ptg000004l:46963936-46982971	46963936	46982971	+	123.5	99	https://v10-1.orthodb.org/?query=128205at50557	Next to BRCA1, central domain
128261at50557	Complete	ptg000138l:3422209-3411282	3422209	3411282	-	226.5	121	https://v10-1.orthodb.org/?query=128261at50557	Ubiquitin-conjugating enzyme E2
128289at50557	Complete	ptg000083l:37710158-37704704	37710158	37704704	-	224	134	https://v10-1.orthodb.org/?query=128289at50557	Protein SYS1 homolog
128290at50557	Complete	ptg000052l:28706295-28700366	28706295	28700366	-	225.8	135	https://v10-1.orthodb.org/?query=128290at50557	Polysaccharide biosynthesis domain
128350at50557	Complete	ptg000109l:1197124-1280371	1197124	1280371	+	178	133	https://v10-1.orthodb.org/?query=128350at50557	Thymidylate kinase
128404at50557	Complete	ptg000014l:3201035-3205875	3201035	3205875	+	238.6	131	https://v10-1.orthodb.org/?query=128404at50557	Ribosomal protein S13/S15, N-terminal
128416at50557	Complete	ptg000012l:52588289-52587798	52588289	52587798	-	95.2	81	https://v10-1.orthodb.org/?query=128416at50557	Ribonuclease H2, subunit C
128474at50557	Complete	ptg000061l:22819330-22817145	22819330	22817145	-	267.9	156	https://v10-1.orthodb.org/?query=128474at50557	Translocon-associated protein subunit beta
128484at50557	Complete	ptg000017l:23458535-23460570	23458535	23460570	+	114.6	106	https://v10-1.orthodb.org/?query=128484at50557	Uncharacterised protein family UPF0454
128559at50557	Complete	ptg000100l:6720916-6771010	6720916	6771010	+	217	213	https://v10-1.orthodb.org/?query=128559at50557	organic solute transporter alpha-like protein
128715at50557	Complete	ptg000005l:94859942-94847125	94859942	94847125	-	309	188	https://v10-1.orthodb.org/?query=128715at50557	Vta1, C-terminal
128755at50557	Complete	ptg000132l:8588125-8588472	8588125	8588472	+	195.8	109	https://v10-1.orthodb.org/?query=128755at50557	Ribosomal protein L27
128856at50557	Complete	ptg000034l:2970214-2960332	2970214	2960332	-	124.5	135	https://v10-1.orthodb.org/?query=128856at50557	Lysosome-associated membrane glycoprotein
128977at50557	Complete	ptg000081l:10290132-10289227	10290132	10289227	-	207.6	152	https://v10-1.orthodb.org/?query=128977at50557	Transcription factor Jun
129000at50557	Duplicated	ptg000016l:59569360-59559177	59569360	59559177	-	223.5	228	https://v10-1.orthodb.org/?query=129000at50557	Modifier of rudimentary, Modr
129000at50557	Duplicated	ptg000049l:16591617-16592578	16591617	16592578	+	217.5	235	https://v10-1.orthodb.org/?query=129000at50557	Modifier of rudimentary, Modr
129072at50557	Duplicated	ptg000025l:42526982-42529069	42526982	42529069	+	143.2	78	https://v10-1.orthodb.org/?query=129072at50557	Iron sulphur-containing domain, CDGSH-type
129072at50557	Duplicated	ptg000033l:10499214-10499648	10499214	10499648	+	137.7	78	https://v10-1.orthodb.org/?query=129072at50557	Iron sulphur-containing domain, CDGSH-type
129103at50557	Complete	ptg000083l:70108987-70121245	70108987	70121245	+	222.3	134	https://v10-1.orthodb.org/?query=129103at50557	Ribosomal protein L21e
129272at50557	Complete	ptg000041l:65937916-65934184	65937916	65934184	-	190	109	https://v10-1.orthodb.org/?query=129272at50557	DNA-directed RNA polymerase subunit
129363at50557	Complete	ptg000087l:7828369-7832989	7828369	7832989	+	198.3	107	https://v10-1.orthodb.org/?query=129363at50557	Ribosomal protein L7Ae/L30e/S12e/Gadd45
129410at50557	Complete	ptg000041l:17937685-17973317	17937685	17973317	+	172.5	101	https://v10-1.orthodb.org/?query=129410at50557	Single domain Von Willebrand factor type C domain
129498at50557	Complete	ptg000075l:13016143-13020100	13016143	13020100	+	275.3	152	https://v10-1.orthodb.org/?query=129498at50557	Small GTPase
129503at50557	Complete	ptg000083l:15279125-15285888	15279125	15285888	+	217.9	149	https://v10-1.orthodb.org/?query=129503at50557	Mff-like domain
129608at50557	Complete	ptg000083l:15247754-15254459	15247754	15254459	+	116.7	78	https://v10-1.orthodb.org/?query=129608at50557	Ribosomal protein S14
129612at50557	Complete	ptg000052l:21580757-21581194	21580757	21581194	+	104.7	92	https://v10-1.orthodb.org/?query=129612at50557	NADH dehydrogenase
129755at50557	Complete	ptg000004l:11957630-11952814	11957630	11952814	-	179.6	115	https://v10-1.orthodb.org/?query=129755at50557	Ribosomal protein L14P
129862at50557	Complete	ptg000012l:94934386-94923558	94934386	94923558	-	240.8	197	https://v10-1.orthodb.org/?query=129862at50557	Ribosomal protein S15
129938at50557	Complete	ptg000025l:47294327-47286461	47294327	47286461	-	157.3	140	https://v10-1.orthodb.org/?query=129938at50557	B9 domain
129956at50557	Complete	ptg000040l:39156223-39167469	39156223	39167469	+	201.4	102	https://v10-1.orthodb.org/?query=129956at50557	RNA-binding domain superfamily
130497at50557	Complete	ptg000016l:60123626-60132503	60123626	60132503	+	347.8	219	https://v10-1.orthodb.org/?query=130497at50557	CDP-alcohol phosphatidyltransferase
130539at50557	Complete	ptg000046l:4936027-4930431	4936027	4930431	-	142.1	96	https://v10-1.orthodb.org/?query=130539at50557	Iron sulphur-containing domain, CDGSH-type
130558at50557	Complete	ptg000041l:93710066-93694351	93710066	93694351	-	177.7	118	https://v10-1.orthodb.org/?query=130558at50557	Acyl carrier protein
130740at50557	Complete	ptg000079l:3910445-3909309	3910445	3909309	-	136.4	109	https://v10-1.orthodb.org/?query=130740at50557	WASH complex subunit 3
130814at50557	Complete	ptg000001l:38501335-38506995	38501335	38506995	+	142.6	86	https://v10-1.orthodb.org/?query=130814at50557	Ribosomal protein S16
130932at50557	Complete	ptg000004l:39981707-40020784	39981707	40020784	+	231.2	183	https://v10-1.orthodb.org/?query=130932at50557	Protein of unknown function DUF1676
130995at50557	Complete	ptg000241l:333070-339200	333070	339200	+	115.6	84	https://v10-1.orthodb.org/?query=130995at50557	Mss4
131041at50557	Complete	ptg000016l:78523188-78537217	78523188	78537217	+	147.7	118	https://v10-1.orthodb.org/?query=131041at50557	mRNA splicing factor, Cwf18
131285at50557	Complete	ptg000009l:3639030-3648043	3639030	3648043	+	283	159	https://v10-1.orthodb.org/?query=131285at50557	Ribosomal protein L22/L17
131386at50557	Complete	ptg000049l:32469727-32439563	32469727	32439563	-	189.4	136	https://v10-1.orthodb.org/?query=131386at50557	Chromo domain
131613at50557	Complete	ptg000009l:27258141-27250846	27258141	27250846	-	186.6	170	https://v10-1.orthodb.org/?query=131613at50557	Pex19 protein
131659at50557	Complete	ptg000078l:65858654-65880475	65858654	65880475	+	211.6	111	https://v10-1.orthodb.org/?query=131659at50557	Oligosaccharyl transferase complex, subunit OST3/OST6
131682at50557	Complete	ptg000129l:2126434-2131136	2126434	2131136	+	148.8	116	https://v10-1.orthodb.org/?query=131682at50557	NADH dehydrogenase 1, beta subcomplex, subunit 6
131759at50557	Complete	ptg000057l:10745390-10748767	10745390	10748767	+	220.6	122	https://v10-1.orthodb.org/?query=131759at50557	Cornichon
131847at50557	Complete	ptg000005l:126096861-126111496	126096861	126111496	+	271.1	169	https://v10-1.orthodb.org/?query=131847at50557	NFACT, RNA-binding domain
131987at50557	Complete	ptg000061l:75936079-75923858	75936079	75923858	-	191.6	115	https://v10-1.orthodb.org/?query=131987at50557	Ribosomal protein L20
132044at50557	Complete	ptg000031l:8130390-8182066	8130390	8182066	+	136.9	106	https://v10-1.orthodb.org/?query=132044at50557	Basic-leucine zipper domain
132051at50557	Complete	ptg000082l:58702112-58687926	58702112	58687926	-	207.1	185	https://v10-1.orthodb.org/?query=132051at50557	Methyltransferase domain
132099at50557	Complete	ptg000060l:1355621-1354958	1355621	1354958	-	210.4	111	https://v10-1.orthodb.org/?query=132099at50557	Trafficking protein particle complex subunit
132159at50557	Complete	ptg000034l:7426951-7416154	7426951	7416154	-	221.4	125	https://v10-1.orthodb.org/?query=132159at50557	TMEM85/ER membrane protein complex subunit 4
132160at50557	Complete	ptg000015l:5993040-5986493	5993040	5986493	-	225.2	127	https://v10-1.orthodb.org/?query=132160at50557	TMEM222/RTE1
132295at50557	Complete	ptg000022l:8340006-8343125	8340006	8343125	+	70.6	114	https://v10-1.orthodb.org/?query=132295at50557	AIMP2, thioredoxin-like domain
132354at50557	Complete	ptg000106l:6145346-6046452	6145346	6046452	-	205.2	125	https://v10-1.orthodb.org/?query=132354at50557	Ribosomal protein S11
132612at50557	Complete	ptg000022l:6187569-6180377	6187569	6180377	-	204.9	111	https://v10-1.orthodb.org/?query=132612at50557	Histone deacetylase complex subunit SAP18
132615at50557	Complete	ptg000101l:9578772-9577360	9578772	9577360	-	184.5	116	https://v10-1.orthodb.org/?query=132615at50557	NADH-ubiquinone oxidoreductase, subunit 10
132625at50557	Complete	ptg000078l:33286040-33294574	33286040	33294574	+	197.6	123	https://v10-1.orthodb.org/?query=132625at50557	Ribosomal protein L14e domain
132643at50557	Complete	ptg000047l:4386007-4378662	4386007	4378662	-	170.6	91	https://v10-1.orthodb.org/?query=132643at50557	RGS domain
132744at50557	Complete	ptg000129l:2103628-2108179	2103628	2108179	+	160.2	94	https://v10-1.orthodb.org/?query=132744at50557	PDZ domain
132773at50557	Complete	ptg000021l:6515686-6524332	6515686	6524332	+	158.3	110	https://v10-1.orthodb.org/?query=132773at50557	Ribosomal protein L7Ae/L30e/S12e/Gadd45
132800at50557	Complete	ptg000075l:12200850-12207687	12200850	12207687	+	196.8	143	https://v10-1.orthodb.org/?query=132800at50557	SRP-independent targeting protein 2/TMEM208
133023at50557	Complete	ptg000012l:127504071-127516098	127504071	127516098	+	233.7	169	https://v10-1.orthodb.org/?query=133023at50557	6-Phosphogluconolactonase
133033at50557	Complete	ptg000034l:3847166-3777677	3847166	3777677	-	157	83	https://v10-1.orthodb.org/?query=133033at50557	Profilin
133163at50557	Complete	ptg000004l:30551895-30534491	30551895	30534491	-	171.4	166	https://v10-1.orthodb.org/?query=133163at50557	Zinc finger, AN1-type
133373at50557	Complete	ptg000203l:890310-881362	890310	881362	-	253.3	188	https://v10-1.orthodb.org/?query=133373at50557	Ribosome-binding factor A
133543at50557	Complete	ptg000113l:11942813-11950108	11942813	11950108	+	163.4	101	https://v10-1.orthodb.org/?query=133543at50557	COX assembly mitochondrial protein
133570at50557	Complete	ptg000007l:9979058-9978267	9979058	9978267	-	168.9	176	https://v10-1.orthodb.org/?query=133570at50557	NUDIX hydrolase domain
133617at50557	Complete	ptg000220l:4788728-4802593	4788728	4802593	+	274.4	244	https://v10-1.orthodb.org/?query=133617at50557	Eukaryotic rRNA processing
133669at50557	Complete	ptg000012l:126892992-126913628	126892992	126913628	+	226.5	155	https://v10-1.orthodb.org/?query=133669at50557	Gonadal family
133719at50557	Complete	ptg000005l:121552013-121551255	121552013	121551255	-	284.8	213	https://v10-1.orthodb.org/?query=133719at50557	U3 small nucleolar RNA-associated protein 11
133820at50557	Complete	ptg000078l:43993455-43975366	43993455	43975366	-	132.4	104	https://v10-1.orthodb.org/?query=133820at50557	Ribosomal protein S18
134021at50557	Complete	ptg000053l:7048614-7053745	7048614	7053745	+	210.9	127	https://v10-1.orthodb.org/?query=134021at50557	ER membrane protein complex subunit 7
134150at50557	Complete	ptg000001l:9449002-9442339	9449002	9442339	-	330.9	192	https://v10-1.orthodb.org/?query=134150at50557	Mediator of RNA polymerase II transcription subunit 19
134173at50557	Complete	ptg000183l:866363-814393	866363	814393	-	273.2	175	https://v10-1.orthodb.org/?query=134173at50557	Snf7 family
134262at50557	Complete	ptg000016l:80394783-80389385	80394783	80389385	-	136.5	93	https://v10-1.orthodb.org/?query=134262at50557	Vps55/LEPROT
134311at50557	Complete	ptg000061l:6893704-6891402	6893704	6891402	-	202	130	https://v10-1.orthodb.org/?query=134311at50557	Adenylate kinase isoenzyme 6
134345at50557	Complete	ptg000125l:8487403-8497784	8487403	8497784	+	209.8	144	https://v10-1.orthodb.org/?query=134345at50557	protein FAM173B
134540at50557	Complete	ptg000016l:14858721-14862325	14858721	14862325	+	101.2	65	https://v10-1.orthodb.org/?query=134540at50557	Endosulphine
134670at50557	Complete	ptg000025l:2633265-2685140	2633265	2685140	+	220.6	164	https://v10-1.orthodb.org/?query=134670at50557	PQ-loop repeat
134828at50557	Complete	ptg000016l:58242636-58243514	58242636	58243514	+	213.3	134	https://v10-1.orthodb.org/?query=134828at50557	TM2 domain
135113at50557	Complete	ptg000082l:111427184-111436709	111427184	111436709	+	184.6	206	https://v10-1.orthodb.org/?query=135113at50557	Protein SMG9
135200at50557	Complete	ptg000029l:42313583-42269713	42313583	42269713	-	137.3	209	https://v10-1.orthodb.org/?query=135200at50557	DNA recombination and repair protein Rad51-like, C-terminal
135254at50557	Duplicated	ptg000017l:28129903-28129259	28129903	28129259	-	189.9	102	https://v10-1.orthodb.org/?query=135254at50557	RNA recognition motif domain
135254at50557	Duplicated	ptg000038l:29472351-29471761	29472351	29471761	-	189	97	https://v10-1.orthodb.org/?query=135254at50557	RNA recognition motif domain
135420at50557	Complete	ptg000009l:63046348-63032437	63046348	63032437	-	253.4	378	https://v10-1.orthodb.org/?query=135420at50557	Las1
135470at50557	Complete	ptg000012l:108672612-108676880	108672612	108676880	+	169.6	115	https://v10-1.orthodb.org/?query=135470at50557	Ribosomal L28e/Mak16
135688at50557	Complete	ptg000082l:33544484-33568162	33544484	33568162	+	183.4	140	https://v10-1.orthodb.org/?query=135688at50557	Anticodon-binding domain
135714at50557	Complete	ptg000005l:46776299-46743225	46776299	46743225	-	225.1	270	https://v10-1.orthodb.org/?query=135714at50557	Beclin 1-associated autophagy-related key regulator
135872at50557	Complete	ptg000053l:3222892-3223536	3222892	3223536	+	212.9	175	https://v10-1.orthodb.org/?query=135872at50557	DNA replication complex GINS protein SLD5
135926at50557	Complete	ptg000015l:27145824-27148600	27145824	27148600	+	125.1	71	https://v10-1.orthodb.org/?query=135926at50557	Transcription initiation factor IID, subunit 13
136014at50557	Complete	ptg000492l:757740-745569	757740	745569	-	208.8	159	https://v10-1.orthodb.org/?query=136014at50557	Ribosomal protein L11, C-terminal
136030at50557	Complete	ptg000029l:27613888-27624540	27613888	27624540	+	205.9	174	https://v10-1.orthodb.org/?query=136030at50557	Golgi SNAP receptor complex member 2
136147at50557	Complete	ptg000038l:27829630-27826537	27829630	27826537	-	175.8	119	https://v10-1.orthodb.org/?query=136147at50557	Prefoldin alpha-like
136314at50557	Complete	ptg000241l:583276-588481	583276	588481	+	149.9	95	https://v10-1.orthodb.org/?query=136314at50557	Proteasome maturation factor Ump1
136330at50557	Complete	ptg000132l:8774389-8781329	8774389	8781329	+	233.5	156	https://v10-1.orthodb.org/?query=136330at50557	Fcf2 pre-rRNA processing, C-terminal
136492at50557	Complete	ptg000052l:4561556-4579434	4561556	4579434	+	232.6	134	https://v10-1.orthodb.org/?query=136492at50557	Golgin subfamily A member 7/ERF4
136556at50557	Complete	ptg000132l:6656922-6656198	6656922	6656198	-	182.2	89	https://v10-1.orthodb.org/?query=136556at50557	SKP1 component, POZ domain
136971at50557	Complete	ptg000061l:22257616-22259885	22257616	22259885	+	191.5	94	https://v10-1.orthodb.org/?query=136971at50557	Ribosomal protein S26e
137014at50557	Duplicated	ptg000064l:4300780-4304984	4300780	4304984	+	203	110	https://v10-1.orthodb.org/?query=137014at50557	Multiprotein bridging factor 1, N-terminal
137014at50557	Duplicated	ptg000134l:240741-244926	240741	244926	+	203	110	https://v10-1.orthodb.org/?query=137014at50557	Multiprotein bridging factor 1, N-terminal
137151at50557	Complete	ptg000061l:32518641-32535558	32518641	32535558	+	166	187	https://v10-1.orthodb.org/?query=137151at50557	Protein quiver
137376at50557	Complete	ptg000005l:47697819-47666819	47697819	47666819	-	166.7	119	https://v10-1.orthodb.org/?query=137376at50557	Josephin domain
137402at50557	Complete	ptg000148l:8888844-8888128	8888844	8888128	-	116.4	116	https://v10-1.orthodb.org/?query=137402at50557	Tumour suppressing sub-chromosomal transferable candidate 4
137436at50557	Complete	ptg000001l:51646599-51665581	51646599	51665581	+	200.3	138	https://v10-1.orthodb.org/?query=137436at50557	Nuclear transport factor 2
137466at50557	Complete	ptg000007l:39625938-39704900	39625938	39704900	+	259.7	126	https://v10-1.orthodb.org/?query=137466at50557	Ribosomal protein S19/S15
137467at50557	Complete	ptg000083l:69853322-69889132	69853322	69889132	+	205.7	121	https://v10-1.orthodb.org/?query=137467at50557	Ribosomal protein L18e/L15P
137510at50557	Complete	ptg000201l:2184216-2203149	2184216	2203149	+	221.9	150	https://v10-1.orthodb.org/?query=137510at50557	Protein of unknown function DUF4728
137728at50557	Complete	ptg000083l:18596478-18611976	18596478	18611976	+	163.5	95	https://v10-1.orthodb.org/?query=137728at50557	Transcription initiation factor TFIID subunit 12
138088at50557	Complete	ptg000033l:8952942-8951628	8952942	8951628	-	147.2	122	https://v10-1.orthodb.org/?query=138088at50557	Ribonuclease P/MRP, subunit p29
138214at50557	Complete	ptg000001l:10533990-10535597	10533990	10535597	+	171	79	https://v10-1.orthodb.org/?query=138214at50557	Histone H2A
138217at50557	Complete	ptg000005l:67542598-67546209	67542598	67546209	+	102.2	77	https://v10-1.orthodb.org/?query=138217at50557	RNA polymerase subunit RPB4/RPC9
138293at50557	Complete	ptg000051l:62443055-62408310	62443055	62408310	-	337.7	196	https://v10-1.orthodb.org/?query=138293at50557	Snf7 family
138527at50557	Complete	ptg000096l:2206087-2194002	2206087	2194002	-	151.2	94	https://v10-1.orthodb.org/?query=138527at50557	Thioredoxin
138742at50557	Complete	ptg000015l:6863121-6875513	6863121	6875513	+	202.8	119	https://v10-1.orthodb.org/?query=138742at50557	Ribosomal protein L27e
138762at50557	Complete	ptg000016l:1973823-2017320	1973823	2017320	+	167.6	107	https://v10-1.orthodb.org/?query=138762at50557	Single-stranded DNA-binding protein
138766at50557	Complete	ptg000030l:27602429-27595367	27602429	27595367	-	192.8	111	https://v10-1.orthodb.org/?query=138766at50557	vesicle transport protein GOT1B
138795at50557	Complete	ptg000083l:28253334-28254983	28253334	28254983	+	158.3	90	https://v10-1.orthodb.org/?query=138795at50557	Ribosomal protein L35A
138877at50557	Complete	ptg000050l:5301296-5297091	5301296	5297091	-	254.1	207	https://v10-1.orthodb.org/?query=138877at50557	OTU domain
138934at50557	Complete	ptg000020l:10775645-10781304	10775645	10781304	+	167.7	90	https://v10-1.orthodb.org/?query=138934at50557	Transcription initiation factor IIA, gamma subunit, C-terminal
139026at50557	Complete	ptg000009l:62607987-62614329	62607987	62614329	+	145.1	146	https://v10-1.orthodb.org/?query=139026at50557	Mitochondrial import inner membrane translocase subunit Tim21
139092at50557	Complete	ptg000033l:8848569-8845172	8848569	8845172	-	168.4	107	https://v10-1.orthodb.org/?query=139092at50557	Mediator complex, subunit Med21
139167at50557	Complete	ptg000081l:10343315-10353717	10343315	10353717	+	233.7	189	https://v10-1.orthodb.org/?query=139167at50557	coiled-coil domain-containing protein 124
139238at50557	Complete	ptg000010l:29637242-29632928	29637242	29632928	-	128.6	93	https://v10-1.orthodb.org/?query=139238at50557	Actin-related protein 2/3 complex subunit 5
139301at50557	Complete	ptg000119l:594926-562081	594926	562081	-	281.9	139	https://v10-1.orthodb.org/?query=139301at50557	Ribosomal protein S13
139459at50557	Complete	ptg000019l:6820980-6815681	6820980	6815681	-	192.3	119	https://v10-1.orthodb.org/?query=139459at50557	ATP synthase, F1 complex, delta/epsilon subunit
139741at50557	Complete	ptg000043l:3162190-3161369	3162190	3161369	-	130.9	77	https://v10-1.orthodb.org/?query=139741at50557	HIG1 domain family member 2A
139760at50557	Complete	ptg000029l:19874599-19866909	19874599	19866909	-	172.3	102	https://v10-1.orthodb.org/?query=139760at50557	Ribosomal protein L7Ae/L30e/S12e/Gadd45
139832at50557	Complete	ptg000009l:40433444-40416901	40433444	40416901	-	179.8	95	https://v10-1.orthodb.org/?query=139832at50557	Myc-type, basic helix-loop-helix (bHLH) domain
139886at50557	Complete	ptg000072l:6069707-6078884	6069707	6078884	+	152.6	121	https://v10-1.orthodb.org/?query=139886at50557	Anamorsin
140221at50557	Complete	ptg000010l:20203047-20203454	20203047	20203454	+	149.2	92	https://v10-1.orthodb.org/?query=140221at50557	Protein C10
140285at50557	Complete	ptg000078l:16532838-16537168	16532838	16537168	+	118.2	84	https://v10-1.orthodb.org/?query=140285at50557	LRP chaperone MESD
140681at50557	Duplicated	ptg000025l:31435904-31461262	31435904	31461262	+	195.1	173	https://v10-1.orthodb.org/?query=140681at50557	snurportin-1
140681at50557	Duplicated	ptg000028l:991303-941202	991303	941202	-	181.3	174	https://v10-1.orthodb.org/?query=140681at50557	snurportin-1
140681at50557	Duplicated	ptg000028l:992346-991432	992346	991432	-	187.6	164	https://v10-1.orthodb.org/?query=140681at50557	snurportin-1
140681at50557	Duplicated	ptg000088l:4681041-4682984	4681041	4682984	+	180.3	174	https://v10-1.orthodb.org/?query=140681at50557	snurportin-1
140681at50557	Duplicated	ptg000088l:4720956-4721534	4720956	4721534	+	175.1	132	https://v10-1.orthodb.org/?query=140681at50557	snurportin-1
140681at50557	Duplicated	ptg000104l:2950235-2949267	2950235	2949267	-	186.5	175	https://v10-1.orthodb.org/?query=140681at50557	snurportin-1
140706at50557	Complete	ptg000051l:8165237-8165566	8165237	8165566	+	153.5	84	https://v10-1.orthodb.org/?query=140706at50557	LSM domain, eukaryotic/archaea-type
140747at50557	Complete	ptg000201l:3472470-3457156	3472470	3457156	-	157	101	https://v10-1.orthodb.org/?query=140747at50557	Short coiled-coil protein
140938at50557	Complete	ptg000043l:2868750-2867858	2868750	2867858	-	187.9	107	https://v10-1.orthodb.org/?query=140938at50557	LSM domain, eukaryotic/archaea-type
141030at50557	Complete	ptg000061l:43160960-43167456	43160960	43167456	+	118.7	92	https://v10-1.orthodb.org/?query=141030at50557	Ragulator complex protein LAMTOR3
141092at50557	Complete	ptg000005l:94817805-94827310	94817805	94827310	+	238.6	129	https://v10-1.orthodb.org/?query=141092at50557	DoxX family
141201at50557	Complete	ptg000040l:52624846-52616521	52624846	52616521	-	128.6	128	https://v10-1.orthodb.org/?query=141201at50557	Zinc finger, double-stranded RNA binding
141264at50557	Complete	ptg000040l:79941832-79942445	79941832	79942445	+	166.7	92	https://v10-1.orthodb.org/?query=141264at50557	DNA-directed RNA polymerase, RBP11-like dimerisation domain
141493at50557	Complete	ptg000012l:90855833-90849790	90855833	90849790	-	173.7	98	https://v10-1.orthodb.org/?query=141493at50557	Ribosomal protein L34Ae
141961at50557	Complete	ptg000041l:44002034-44010710	44002034	44010710	+	156.5	102	https://v10-1.orthodb.org/?query=141961at50557	Ribosomal protein L23/L15e core domain superfamily
141970at50557	Duplicated	ptg000025l:31987357-31983238	31987357	31983238	-	248.8	135	https://v10-1.orthodb.org/?query=141970at50557	Transcription factor CBF/NF-Y/archaeal histone domain
141970at50557	Duplicated	ptg000028l:14079882-14080313	14079882	14080313	+	239.8	130	https://v10-1.orthodb.org/?query=141970at50557	Transcription factor CBF/NF-Y/archaeal histone domain
142263at50557	Complete	ptg000142l:23088586-23082921	23088586	23082921	-	157	106	https://v10-1.orthodb.org/?query=142263at50557	Prefoldin beta-like
142454at50557	Complete	ptg000007l:5527477-5527953	5527477	5527953	+	154.2	111	https://v10-1.orthodb.org/?query=142454at50557	Ribosomal protein L51, mitochondrial
142467at50557	Complete	ptg000080l:16381604-16385880	16381604	16385880	+	99.6	88	https://v10-1.orthodb.org/?query=142467at50557	Ribosomal protein L30, ferredoxin-like fold domain
142607at50557	Complete	ptg000025l:17255933-17268103	17255933	17268103	+	144.2	74	https://v10-1.orthodb.org/?query=142607at50557	Zinc finger, CHCC-type
142782at50557	Complete	ptg000041l:9983549-9982447	9983549	9982447	-	231.8	118	https://v10-1.orthodb.org/?query=142782at50557	Ribosomal protein S24e
142802at50557	Complete	ptg000017l:38625427-38622215	38625427	38622215	-	120.6	85	https://v10-1.orthodb.org/?query=142802at50557	Signal recognition particle, SRP19 subunit
142870at50557	Complete	ptg000038l:23086693-23086304	23086693	23086304	-	175.9	104	https://v10-1.orthodb.org/?query=142870at50557	FeS cluster biogenesis
143030at50557	Complete	ptg000027l:8204406-8166870	8204406	8166870	-	201.6	110	https://v10-1.orthodb.org/?query=143030at50557	Ribosomal protein L22e
143106at50557	Complete	ptg000048l:27662426-27656960	27662426	27656960	-	135.8	99	https://v10-1.orthodb.org/?query=143106at50557	Uncharacterised domain SAYSvFN
143253at50557	Complete	ptg000041l:13597164-13600116	13597164	13600116	+	186.7	109	https://v10-1.orthodb.org/?query=143253at50557	Ribosomal protein S10 domain
143282at50557	Complete	ptg000012l:115722774-115721068	115722774	115721068	-	250.8	161	https://v10-1.orthodb.org/?query=143282at50557	DNA replication complex GINS protein PSF2
143564at50557	Complete	ptg000142l:24051609-24042012	24051609	24042012	-	152.8	107	https://v10-1.orthodb.org/?query=143564at50557	Nuclear transport factor 2
143869at50557	Complete	ptg000281l:1829810-1828454	1829810	1828454	-	176.3	134	https://v10-1.orthodb.org/?query=143869at50557	TMEM70 family
144080at50557	Complete	ptg000281l:467313-469823	467313	469823	+	69.4	78	https://v10-1.orthodb.org/?query=144080at50557	Ubiquitin domain
144087at50557	Complete	ptg000009l:18561899-18559746	18561899	18559746	-	174.6	104	https://v10-1.orthodb.org/?query=144087at50557	Roadblock/LAMTOR2 domain
144343at50557	Complete	ptg000001l:10045287-10048842	10045287	10048842	+	119.7	79	https://v10-1.orthodb.org/?query=144343at50557	BCL7
144415at50557	Complete	ptg000025l:37328128-37329243	37328128	37329243	+	163.9	105	https://v10-1.orthodb.org/?query=144415at50557	Prefoldin beta-like
144668at50557	Complete	ptg000062l:20803165-20803892	20803165	20803892	+	264.2	148	https://v10-1.orthodb.org/?query=144668at50557	Histone deacetylase complex subunit SAP30, Sin3 binding domain
144720at50557	Complete	ptg000082l:21381251-21366330	21381251	21366330	-	182.9	254	https://v10-1.orthodb.org/?query=144720at50557	Domain of unknown function DUF2040
145007at50557	Complete	ptg000056l:805900-799962	805900	799962	-	143.2	111	https://v10-1.orthodb.org/?query=145007at50557	Ribosomal protein S10 domain
145096at50557	Complete	ptg000006l:15027631-15060054	15027631	15060054	+	172.1	85	https://v10-1.orthodb.org/?query=145096at50557	Barrier- to-autointegration factor, BAF
145192at50557	Complete	ptg000020l:11662100-11661639	11662100	11661639	-	134.8	101	https://v10-1.orthodb.org/?query=145192at50557	UDP-N-acetylglucosamine transferase subunit ALG13 homolog
145210at50557	Complete	ptg000053l:18365298-18352790	18365298	18352790	-	173	121	https://v10-1.orthodb.org/?query=145210at50557	Ribosomal protein L18
146376at50557	Complete	ptg000142l:16640383-16650103	16640383	16650103	+	151	91	https://v10-1.orthodb.org/?query=146376at50557	Nuclear envelope phosphatase-regulatory subunit 1
146597at50557	Complete	ptg000033l:9316607-9315726	9316607	9315726	-	232.7	180	https://v10-1.orthodb.org/?query=146597at50557	Endoplasmic reticulum resident protein 29, C-terminal
146677at50557	Complete	ptg000005l:12648628-12656484	12648628	12656484	+	156.7	100	https://v10-1.orthodb.org/?query=146677at50557	mitochondrial import inner membrane translocase subunit TIM14
146725at50557	Complete	ptg000061l:61320597-61327951	61320597	61327951	+	154.6	108	https://v10-1.orthodb.org/?query=146725at50557	GRIM-19
146969at50557	Complete	ptg000040l:13774555-13773669	13774555	13773669	-	166.7	91	https://v10-1.orthodb.org/?query=146969at50557	Rab5-interacting protein
147055at50557	Complete	ptg000041l:42341640-42336859	42341640	42336859	-	213.2	130	https://v10-1.orthodb.org/?query=147055at50557	Ribosomal protein L7/L12, C-terminal
147143at50557	Complete	ptg000034l:8098305-8115340	8098305	8115340	+	139.4	75	https://v10-1.orthodb.org/?query=147143at50557	Ribosomal protein S21e
147189at50557	Complete	ptg000120l:4914610-4900670	4914610	4900670	-	190.8	115	https://v10-1.orthodb.org/?query=147189at50557	biogenesis of lysosome-related organelles complex 1 subunit 2
147640at50557	Complete	ptg000014l:14801001-14792139	14801001	14792139	-	179.4	88	https://v10-1.orthodb.org/?query=147640at50557	LSM domain, eukaryotic/archaea-type
147680at50557	Complete	ptg000041l:48256581-48270357	48256581	48270357	+	235.1	123	https://v10-1.orthodb.org/?query=147680at50557	Ribosomal protein L24e-related
147726at50557	Complete	ptg000012l:129932988-129938242	129932988	129938242	+	138.8	74	https://v10-1.orthodb.org/?query=147726at50557	LSM domain, eukaryotic/archaea-type
147797at50557	Complete	ptg000096l:13955835-13960128	13955835	13960128	+	179.3	101	https://v10-1.orthodb.org/?query=147797at50557	Transmembrane protein 170
147828at50557	Complete	ptg000040l:48457829-48468502	48457829	48468502	+	290.2	214	https://v10-1.orthodb.org/?query=147828at50557	High mobility group box domain
147931at50557	Complete	ptg000030l:25143305-25144432	25143305	25144432	+	169.5	71	https://v10-1.orthodb.org/?query=147931at50557	LSM domain, eukaryotic/archaea-type
148274at50557	Complete	ptg000082l:5099148-5096211	5099148	5096211	-	130.2	109	https://v10-1.orthodb.org/?query=148274at50557	UPF0692 protein CG33108
148638at50557	Complete	ptg000018l:1830089-1837876	1830089	1837876	+	97	99	https://v10-1.orthodb.org/?query=148638at50557	Ribonuclease P/MRP protein subunit POP5
148685at50557	Complete	ptg000009l:4585674-4586189	4585674	4586189	+	153.4	106	https://v10-1.orthodb.org/?query=148685at50557	NADH dehydrogenase
149102at50557	Complete	ptg000106l:5251249-5251584	5251249	5251584	+	149.2	92	https://v10-1.orthodb.org/?query=149102at50557	Ribosomal protein S27/S33, mitochondrial
149193at50557	Complete	ptg000061l:8989043-8987019	8989043	8987019	-	141.7	78	https://v10-1.orthodb.org/?query=149193at50557	LSM domain, eukaryotic/archaea-type
149245at50557	Complete	ptg000020l:1098361-1109273	1098361	1109273	+	118.7	54	https://v10-1.orthodb.org/?query=149245at50557	Myc-type, basic helix-loop-helix (bHLH) domain
149447at50557	Complete	ptg000079l:3886916-3889905	3886916	3889905	+	134	87	https://v10-1.orthodb.org/?query=149447at50557	Ribosomal protein L44e
149477at50557	Complete	ptg000132l:3427721-3424649	3427721	3424649	-	149.5	92	https://v10-1.orthodb.org/?query=149477at50557	Huntingtin-interacting protein K
149673at50557	Complete	ptg000010l:29637830-29642890	29637830	29642890	+	162.5	100	https://v10-1.orthodb.org/?query=149673at50557	Ribosomal protein L29/L35
150385at50557	Complete	ptg000005l:22644085-22675954	22644085	22675954	+	126.4	51	https://v10-1.orthodb.org/?query=150385at50557	Ubiquitin domain
150510at50557	Complete	ptg000005l:129714051-129714464	129714051	129714464	+	108.5	76	https://v10-1.orthodb.org/?query=150510at50557	Flightin
150518at50557	Complete	ptg000061l:23238702-23229960	23238702	23229960	-	186.2	150	https://v10-1.orthodb.org/?query=150518at50557	NADH dehydrogenase
150643at50557	Complete	ptg000005l:119578099-119586926	119578099	119586926	+	160.6	70	https://v10-1.orthodb.org/?query=150643at50557	LSM domain, eukaryotic/archaea-type
150919at50557	Complete	ptg000061l:21871196-21870984	21871196	21870984	-	107.2	50	https://v10-1.orthodb.org/?query=150919at50557	Zinc finger C2H2 superfamily
151161at50557	Complete	ptg000083l:54828483-54828091	54828483	54828091	-	98.8	60	https://v10-1.orthodb.org/?query=151161at50557	NADH dehydrogenase
151618at50557	Complete	ptg000019l:9508236-9503847	9508236	9503847	-	152.2	116	https://v10-1.orthodb.org/?query=151618at50557	Ribosomal protein L50, mitochondria
151709at50557	Complete	ptg000072l:20664803-20666272	20664803	20666272	+	120.6	94	https://v10-1.orthodb.org/?query=151709at50557	PDCD5-like
152308at50557	Complete	ptg000004l:56641303-56637496	56641303	56637496	-	135	68	https://v10-1.orthodb.org/?query=152308at50557	LSM domain, eukaryotic/archaea-type
152736at50557	Complete	ptg000012l:10201632-10201324	10201632	10201324	-	153.9	74	https://v10-1.orthodb.org/?query=152736at50557	LOC100123130
153191at50557	Complete	ptg000033l:8810109-8809379	8810109	8809379	-	90.1	56	https://v10-1.orthodb.org/?query=153191at50557	Cytochrome b-c1 complex subunit 6
153322at50557	Complete	ptg000001l:19004334-19007288	19004334	19007288	+	121.3	89	https://v10-1.orthodb.org/?query=153322at50557	Prefoldin beta-like
153379at50557	Complete	ptg000022l:3653207-3662010	3653207	3662010	+	91.3	58	https://v10-1.orthodb.org/?query=153379at50557	Transmembrane inner ear expressed protein
153723at50557	Complete	ptg000101l:11003983-11009820	11003983	11009820	+	95.9	69	https://v10-1.orthodb.org/?query=153723at50557	NADH:ubiquinone oxidoreductase, B18 subunit
155632at50557	Complete	ptg000072l:21469486-21482034	21469486	21482034	+	126	103	https://v10-1.orthodb.org/?query=155632at50557	Prefoldin subunit 4
155937at50557	Complete	ptg000041l:44716620-44721834	44716620	44721834	+	86.1	71	https://v10-1.orthodb.org/?query=155937at50557	NADH dehydrogenase
158026at50557	Complete	ptg000053l:23106401-23103440	23106401	23103440	-	87.3	64	https://v10-1.orthodb.org/?query=158026at50557	DAP1/DAPL1
