# Supplementary material for: Improved chromosome-level genome assembly of the American cockroach, Periplaneta americana
Source: G3 (Bethesda). 2025 Oct 22;16(1):jkaf247. doi: 10.1093/g3journal/jkaf247 (PMC12774602; doi:10.1093/g3journal/jkaf247)
Supplement: jkaf247_Supplementary_Data [file jkaf247_supplementary_data.zip › Supplemental_File_2_G3-2025-406135.xlsx]

## Sheet: Overview
	Supplementary File 2
	This file compiles the various OrthoFinder tables output during the pipeline
	1	Statistics_Overall
			General statistics produced by the OrthoFinder run
	2	Statistics_PerSpecies
			Statistics of genes per orthogroup divided by species
	3	Orthogroups
			List of orthogroups with the associated gene(s) from each species
	4	Orthogroups_GeneCount
			Orthogroup-Gene count table that was converted to binary for the UpSet plots
	5	Orthogroups_UnassignedGenes
			Genes unabled to be assigned to an orthogroup
	6	Orthogroups_SpeciesOverlaps
			Pairwise overlap in orthogroup membership between species
	7	Duplications_per_Orthogroup
			Duplication events found in each orthogroup

## Sheet: Statistics_Overall
Number of species	6
Number of genes	106029
Number of genes in orthogroups	91433
Number of unassigned genes	14596
Percentage of genes in orthogroups	86.2
Percentage of unassigned genes	13.8
Number of orthogroups	14844
Number of species-specific orthogroups	2399
Number of genes in species-specific orthogroups	12568
Percentage of genes in species-specific orthogroups	11.9
Mean orthogroup size	6.2
Median orthogroup size	5
G50 (assigned genes)	6
G50 (all genes)	6
O50 (assigned genes)	4249
O50 (all genes)	5465
Number of orthogroups with all species present	4532
Number of single-copy orthogroups	2498
Date	2025-07-25
Orthogroups file	Orthogroups.tsv
Unassigned genes file	Orthogroups_UnassignedGenes.tsv
Per-species statistics	Statistics_PerSpecies.tsv
Overall statistics	Statistics_Overall.tsv
Orthogroups shared between species	Orthogroups_SpeciesOverlaps.tsv
Average number of genes per-species in orthogroup	Number of orthogroups	Percentage of orthogroups	Number of genes	Percentage of genes
<1	7863	53	29321	32.1
'1	6114	41.2	41978	45.9
'2	483	3.3	6684	7.3
'3	145	1	2919	3.2
'4	74	0.5	1935	2.1
'5	49	0.3	1573	1.7
'6	36	0.2	1370	1.5
'7	17	0.1	756	0.8
'8	8	0.1	396	0.4
'9	17	0.1	959	1
'10	11	0.1	684	0.7
11-15	16	0.1	1250	1.4
16-20	7	0	733	0.8
21-50	3	0	544	0.6
51-100	1	0	331	0.4
101-150	0	0	0	0
151-200	0	0	0	0
201-500	0	0	0	0
501-1000	0	0	0	0
'1001+	0	0	0	0
Number of species in orthogroup	Number of orthogroups
1	2399
2	1658
3	856
4	1148
5	4251
6	4532

## Sheet: Statistics_PerSpecies
	BGer	CFor	CSec	DPun	Pamfeo	ZooNev
Number of genes	22330	12983	13170	28416	16749	12381
Number of genes in orthogroups	17438	12220	12732	21047	15926	12070
Number of unassigned genes	4892	763	438	7369	823	311
Percentage of genes in orthogroups	78.1	94.1	96.7	74.1	95.1	97.5
Percentage of unassigned genes	21.9	5.9	3.3	25.9	4.9	2.5
Number of orthogroups containing species	8662	9638	10233	11801	10795	10193
Percentage of orthogroups containing species	58.4	64.9	68.9	79.5	72.7	68.7
Number of species-specific orthogroups	1036	112	81	848	269	53
Number of genes in species-specific orthogroups	5558	424	341	4156	1901	188
Percentage of genes in species-specific orthogroups	24.9	3.3	2.6	14.6	11.3	1.5
Number of genes per-species in orthogroup	Number of orthogroups	Number of orthogroups	Number of orthogroups	Number of orthogroups	Number of orthogroups	Number of orthogroups
'0	6182	5206	4611	3043	4049	4651
'1	6325	8352	9180	8227	9380	9211
'2	1189	901	664	2117	751	694
'3	368	176	184	681	235	141
'4	207	79	59	291	116	67
'5	110	32	38	143	71	25
'6	102	33	21	78	51	13
'7	71	16	19	53	38	12
'8	44	7	15	53	28	5
'9	25	6	12	14	24	5
'10	29	3	9	19	12	2
11-15	86	18	16	64	37	8
16-20	42	5	6	18	21	6
21-50	52	9	9	33	21	3
51-100	10	1	0	8	8	1
101-150	2	0	1	1	1	0
151-200	0	0	0	0	0	0
201-500	0	0	0	1	1	0
501-1000	0	0	0	0	0	0
'1001+	0	0	0	0	0	0
Number of genes per-species in orthogroup	Percentage of orthogroups	Percentage of orthogroups	Percentage of orthogroups	Percentage of orthogroups	Percentage of orthogroups	Percentage of orthogroups
'0	41.6	35.1	31.1	20.5	27.3	31.3
'1	42.6	56.3	61.8	55.4	63.2	62.1
'2	8	6.1	4.5	14.3	5.1	4.7
'3	2.5	1.2	1.2	4.6	1.6	0.9
'4	1.4	0.5	0.4	2	0.8	0.5
'5	0.7	0.2	0.3	1	0.5	0.2
'6	0.7	0.2	0.1	0.5	0.3	0.1
'7	0.5	0.1	0.1	0.4	0.3	0.1
'8	0.3	0	0.1	0.4	0.2	0
'9	0.2	0	0.1	0.1	0.2	0
'10	0.2	0	0.1	0.1	0.1	0
11-15	0.6	0.1	0.1	0.4	0.2	0.1
16-20	0.3	0	0	0.1	0.1	0
21-50	0.4	0.1	0.1	0.2	0.1	0
51-100	0.1	0	0	0.1	0.1	0
101-150	0	0	0	0	0	0
151-200	0	0	0	0	0	0
201-500	0	0	0	0	0	0
501-1000	0	0	0	0	0	0
'1001+	0	0	0	0	0	0
Number of genes per-species in orthogroup	Number of genes	Number of genes	Number of genes	Number of genes	Number of genes	Number of genes
'0	0	0	0	0	0	0
'1	6325	8352	9180	8227	9380	9211
'2	2378	1802	1328	4234	1502	1388
'3	1104	528	552	2043	705	423
'4	828	316	236	1164	464	268
'5	550	160	190	715	355	125
'6	612	198	126	468	306	78
'7	497	112	133	371	266	84
'8	352	56	120	424	224	40
'9	225	54	108	126	216	45
'10	290	30	90	190	120	20
11-15	1080	224	200	799	459	98
16-20	748	93	108	311	369	103
21-50	1574	232	227	1025	564	106
51-100	649	63	0	587	517	81
101-150	226	0	134	105	150	0
151-200	0	0	0	0	0	0
201-500	0	0	0	258	329	0
501-1000	0	0	0	0	0	0
'1001+	0	0	0	0	0	0
Number of genes per-species in orthogroup	Percentage of genes	Percentage of genes	Percentage of genes	Percentage of genes	Percentage of genes	Percentage of genes
'0	0	0	0	0	0	0
'1	28.3	64.3	69.7	29	56	74.4
'2	10.6	13.9	10.1	14.9	9	11.2
'3	4.9	4.1	4.2	7.2	4.2	3.4
'4	3.7	2.4	1.8	4.1	2.8	2.2
'5	2.5	1.2	1.4	2.5	2.1	1
'6	2.7	1.5	1	1.6	1.8	0.6
'7	2.2	0.9	1	1.3	1.6	0.7
'8	1.6	0.4	0.9	1.5	1.3	0.3
'9	1	0.4	0.8	0.4	1.3	0.4
'10	1.3	0.2	0.7	0.7	0.7	0.2
11-15	4.8	1.7	1.5	2.8	2.7	0.8
16-20	3.3	0.7	0.8	1.1	2.2	0.8
21-50	7	1.8	1.7	3.6	3.4	0.9
51-100	2.9	0.5	0	2.1	3.1	0.7
101-150	1	0	1	0.4	0.9	0
151-200	0	0	0	0	0	0
201-500	0	0	0	0.9	2	0
501-1000	0	0	0	0	0	0
'1001+	0	0	0	0	0	0

## Sheet: Orthogroups
Orthogroup	BGer	CFor	CSec	DPun	Pamfeo	ZooNev
OG0000000	C0J52_07446		LOC111863765		LOC138691352, LOC138691355, LOC138691357, LOC138691359, LOC138691360, LOC138691374, LOC138691379, LOC138691411, LOC138691420, LOC138691422, LOC138691424, LOC138691425, LOC138691433, LOC138691434, LOC138691435, LOC138691436, LOC138691438, LOC138691440, LOC138691444, LOC138691445, LOC138691459, LOC138691462, LOC138691464, LOC138691465, LOC138691466, LOC138691472, LOC138691473, LOC138691474, LOC1386…
OG0000001				L9F63_000560, L9F63_000561, L9F63_000563, L9F63_000564, L9F63_000566, L9F63_000569, L9F63_000586, L9F63_000624, L9F63_001468, L9F63_001865, L9F63_001874, L9F63_002094, L9F63_002095, L9F63_002608, L9F63_002618, L9F63_002620, L9F63_002756, L9F63_002757, L9F63_002758, L9F63_004007, L9F63_004008, L9F63_004009, L9F63_004010, L9F63_004026, L9F63_004027, L9F63_004029, L9F63_004030, L9F63_004038, L9F63_0…
OG0000002	C0J52_03425				LOC138691302, LOC138691307, LOC138691313, LOC138691317, LOC138691319, LOC138691322, LOC138691326, LOC138691336, LOC138691338, LOC138691426, LOC138691441, LOC138691442, LOC138691443, LOC138691449, LOC138691452, LOC138691461, LOC138691482, LOC138691490, LOC138691492, LOC138691513, LOC138691529, LOC138691535, LOC138691550, LOC138691551, LOC138691559, LOC138691564, LOC138691565, LOC138691572, LOC1386…
OG0000003		Cfor_00220	LOC111861245, LOC111861323, LOC111861368, LOC111861635, LOC111861636, LOC111861679, LOC111861692, LOC111861765, LOC111861865, LOC111861896, LOC111862093, LOC111862213, LOC111862243, LOC111862374, LOC111862539, LOC111862743, LOC111862809, LOC111862995, LOC111862996, LOC111862997, LOC111862998, LOC111862999, LOC111863037, LOC111863436, LOC111863437, LOC111863438, LOC111863458, LOC111863489, LOC1118…
OG0000004	C0J52_00258, C0J52_00797, C0J52_00807, C0J52_01007, C0J52_01126, C0J52_01333, C0J52_01458, C0J52_01478, C0J52_01643, C0J52_01884, C0J52_02215, C0J52_02613, C0J52_02618, C0J52_02666, C0J52_02814, C0J52_03177, C0J52_03446, C0J52_03495, C0J52_03899, C0J52_03927, C0J52_03988, C0J52_04066, C0J52_04271, C0J52_04819, C0J52_05302, C0J52_05530, C0J52_05676, C0J52_06209, C0J52_06274, C0J52_06375, C0J52_064…			L9F63_026240
OG0000005	C0J52_00763, C0J52_01524, C0J52_02084, C0J52_02334, C0J52_02944, C0J52_03403, C0J52_04025, C0J52_04975, C0J52_05015, C0J52_05374, C0J52_05380, C0J52_07000, C0J52_07436, C0J52_07752, C0J52_08013, C0J52_08105, C0J52_08198, C0J52_08482, C0J52_08727, C0J52_08844, C0J52_08897, C0J52_09279, C0J52_09460, C0J52_09571, C0J52_09787, C0J52_09825, C0J52_10179, C0J52_10180, C0J52_10468, C0J52_11073, C0J52_117…		LOC111875105	L9F63_008387, L9F63_017965, L9F63_022656, L9F63_024039
OG0000006	C0J52_14109			L9F63_000357, L9F63_000471, L9F63_000883, L9F63_000967, L9F63_001962, L9F63_002086, L9F63_002511, L9F63_002583, L9F63_002627, L9F63_002630, L9F63_002707, L9F63_002774, L9F63_003692, L9F63_003825, L9F63_004620, L9F63_004974, L9F63_005500, L9F63_006025, L9F63_006336, L9F63_006531, L9F63_006785, L9F63_006820, L9F63_006932, L9F63_007011, L9F63_007028, L9F63_007225, L9F63_007384, L9F63_007466, L9F63_0…		LOC110834726, LOC110837130
OG0000007				L9F63_000122, L9F63_000550, L9F63_000554, L9F63_000558, L9F63_000559, L9F63_000571, L9F63_000587, L9F63_001018, L9F63_001863, L9F63_001868, L9F63_001869, L9F63_001873, L9F63_002093, L9F63_002465, L9F63_002466, L9F63_002603, L9F63_002604, L9F63_002761, L9F63_002781, L9F63_003215, L9F63_003333, L9F63_004012, L9F63_004013, L9F63_004028, L9F63_005244, L9F63_005937, L9F63_006053, L9F63_006054, L9F63_0…	LOC138698752
OG0000008	C0J52_01444, C0J52_02226, C0J52_04225, C0J52_04442, C0J52_05548, C0J52_06134, C0J52_06378, C0J52_06860, C0J52_07592, C0J52_07613, C0J52_08070, C0J52_08300, C0J52_08867, C0J52_09432, C0J52_09727, C0J52_10466, C0J52_10895, C0J52_10987, C0J52_11205, C0J52_11576, C0J52_13164, C0J52_13488, C0J52_13941, C0J52_14334, C0J52_16519, C0J52_17540, C0J52_17621, C0J52_17695, C0J52_17773, C0J52_17936, C0J52_194…	Cfor_00257, Cfor_00898, Cfor_01361, Cfor_01522, Cfor_02053, Cfor_02184, Cfor_02687, Cfor_03063, Cfor_03972, Cfor_04866, Cfor_05006, Cfor_05010, Cfor_05402, Cfor_05497, Cfor_05639, Cfor_07962, Cfor_09494, Cfor_09703, Cfor_09829, Cfor_09994, Cfor_10099, Cfor_10488, Cfor_11135, Cfor_11652, Cfor_12387	LOC111862612, LOC111863597, LOC111868163, LOC111869336, LOC111871520, LOC111871928, LOC111873670, LOC111874803, LOC117282053, LOC117282617, LOC117282710, LOC117282844	L9F63_005427, L9F63_022502	LOC138701597	LOC110827483, LOC110836105, LOC110837702, LOC110840635
OG0000009	C0J52_00651, C0J52_00713, C0J52_00914, C0J52_01667, C0J52_01821, C0J52_02037, C0J52_02258, C0J52_02802, C0J52_03498, C0J52_03522, C0J52_04050, C0J52_04427, C0J52_05137, C0J52_05850, C0J52_05911, C0J52_06647, C0J52_06829, C0J52_07787, C0J52_07970, C0J52_08075, C0J52_08118, C0J52_08746, C0J52_08936, C0J52_09403, C0J52_09477, C0J52_09680, C0J52_09788, C0J52_09856, C0J52_10057, C0J52_10109, C0J52_101…	Cfor_08529
OG0000010	C0J52_08878, C0J52_12582	Cfor_02928, Cfor_03519	LOC111863282, LOC111866995, LOC111871612, LOC111871613, LOC111873559, LOC111875148, LOC117282100, LOC117282687	L9F63_000549, L9F63_000581, L9F63_002096, L9F63_002606, L9F63_002762, L9F63_002775, L9F63_003021, L9F63_003336, L9F63_004892, L9F63_006048, L9F63_007353, L9F63_007354, L9F63_007802, L9F63_007807, L9F63_007809, L9F63_008402, L9F63_009128, L9F63_009249, L9F63_009436, L9F63_009956, L9F63_011418, L9F63_011430, L9F63_011433, L9F63_012577, L9F63_012631, L9F63_012643, L9F63_013566, L9F63_013617, L9F63_0…	LOC138691450	LOC110835157
OG0000011	C0J52_00301, C0J52_02956, C0J52_03229, C0J52_03770, C0J52_06407, C0J52_08786, C0J52_08804, C0J52_08876, C0J52_08880, C0J52_09703, C0J52_09704, C0J52_09705, C0J52_09707, C0J52_09711, C0J52_09718, C0J52_13475, C0J52_22107, C0J52_22323, C0J52_22324, C0J52_22759	Cfor_03987, Cfor_04963, Cfor_06932, Cfor_09729, Cfor_10955, Cfor_11824	LOC111861533, LOC111867224, LOC111867353, LOC111868221, LOC111868908, LOC111869756, LOC111870094, LOC111872057, LOC111872070, LOC111872698, LOC111872958, LOC111873339, LOC111874054, LOC111874055, LOC111874066, LOC111874067, LOC111874100, LOC111874710, LOC111874712, LOC111874865	L9F63_002295, L9F63_006248, L9F63_006258, L9F63_006505, L9F63_006516, L9F63_011572, L9F63_015257, L9F63_015998, L9F63_015999, L9F63_016301, L9F63_021738, L9F63_028401, L9F63_028414, L9F63_028415	LOC138693095, LOC138695052, LOC138695061, LOC138695232, LOC138695244, LOC138695745, LOC138697279, LOC138701122, LOC138701201, LOC138701614, LOC138706185, LOC138707554, LOC138707562, LOC138707694, LOC138708058, LOC138708128, LOC138709570, LOC138713335, LOC138713989, LOC138714754	LOC110828566, LOC110829916, LOC110830268, LOC110832273, LOC110832569, LOC110833524, LOC110835268, LOC110837403, LOC110839482, LOC110839488, LOC110839849, LOC110839851, LOC110839867
OG0000012				L9F63_000565, L9F63_000677, L9F63_001195, L9F63_001231, L9F63_001452, L9F63_001963, L9F63_002248, L9F63_002740, L9F63_003094, L9F63_003862, L9F63_004321, L9F63_004423, L9F63_004894, L9F63_005378, L9F63_005397, L9F63_005615, L9F63_005702, L9F63_005770, L9F63_005863, L9F63_006170, L9F63_006175, L9F63_006398, L9F63_006468, L9F63_006898, L9F63_007030, L9F63_007440, L9F63_007666, L9F63_008201, L9F63_0…
OG0000013					LOC138691301, LOC138691320, LOC138691330, LOC138691332, LOC138691346, LOC138691427, LOC138691428, LOC138691451, LOC138691509, LOC138691512, LOC138691521, LOC138691522, LOC138691526, LOC138691528, LOC138691530, LOC138691538, LOC138691540, LOC138691541, LOC138691542, LOC138691552, LOC138691560, LOC138691561, LOC138691562, LOC138691568, LOC138691569, LOC138691602, LOC138691612, LOC138691613, LOC1386…
OG0000014			LOC111862475, LOC111864223, LOC111869257, LOC111873047		klhl10	LOC110826774, LOC110826943, LOC110826945, LOC110826958, LOC110827180, LOC110827181, LOC110827182, LOC110827242, LOC110827673, LOC110828026, LOC110828571, LOC110828934, LOC110828935, LOC110829271, LOC110829719, LOC110831448, LOC110831729, LOC110831739, LOC110831925, LOC110831930, LOC110831936, LOC110832528, LOC110832529, LOC110832712, LOC110833140, LOC110833808, LOC110833809, LOC110833849, LOC1108…
OG0000015	C0J52_00936, C0J52_00955, C0J52_01230, C0J52_01372, C0J52_01847, C0J52_04407, C0J52_04698, C0J52_05652, C0J52_07061, C0J52_07373, C0J52_07875, C0J52_07946, C0J52_08138, C0J52_10701, C0J52_10733, C0J52_10838, C0J52_11114, C0J52_11375, C0J52_11566, C0J52_11880, C0J52_12339, C0J52_12904, C0J52_14008, C0J52_14124, C0J52_14628, C0J52_14863, C0J52_15241, C0J52_15379, C0J52_15716, C0J52_16035, C0J52_161…	Cfor_01449, Cfor_02565, Cfor_06251, Cfor_08395, Cfor_09391, Cfor_09402	LOC111863977, LOC111864833, LOC111875577	L9F63_000316, L9F63_010270, L9F63_011045, L9F63_023896	LOC138698351, LOC138701026, LOC138701031	LOC110830457, LOC110830678, LOC110832618, LOC110839521
OG0000016	C0J52_00675, C0J52_00806, C0J52_01026, C0J52_01102, C0J52_01306, C0J52_02868, C0J52_03260, C0J52_03261, C0J52_03343, C0J52_04055, C0J52_05386, C0J52_05387, C0J52_05421, C0J52_07418, C0J52_07477, C0J52_07494, C0J52_07495, C0J52_07496, C0J52_09013, C0J52_09251, C0J52_09692, C0J52_10533, C0J52_10787, C0J52_11235, C0J52_11340, C0J52_11570, C0J52_11571, C0J52_11711, C0J52_11851, C0J52_11906, C0J52_134…		LOC111861940
OG0000017	C0J52_13311, C0J52_13312, C0J52_13313, C0J52_13314, C0J52_13316, C0J52_13317, C0J52_13318, C0J52_13319, C0J52_13323, C0J52_13325, C0J52_13327, C0J52_13328, C0J52_13330, C0J52_13331, C0J52_13333, C0J52_13335, C0J52_21630, C0J52_22890, C0J52_26313, C0J52_26511, C0J52_26513, C0J52_26515, C0J52_26516, C0J52_26517, C0J52_26579, C0J52_26580, C0J52_26581, C0J52_26677, C0J52_26680	Cfor_01432, Cfor_01433, Cfor_01434, Cfor_01435, Cfor_01436, Cfor_01438, Cfor_01439, Cfor_01440, Cfor_07635, Cfor_07636, Cfor_07637, Cfor_07639, Cfor_07640, Cfor_07642	LOC111862497	L9F63_012161, L9F63_012164, L9F63_012166, L9F63_012168, L9F63_012170, L9F63_012171, L9F63_012173, L9F63_012175, L9F63_012176, L9F63_012177, L9F63_012179, L9F63_012180, L9F63_012181, L9F63_012182, L9F63_012183, L9F63_012184, L9F63_012185, L9F63_012186, L9F63_014937, L9F63_014939, L9F63_014940, L9F63_014941, L9F63_018868, L9F63_019528, L9F63_026288, L9F63_027469, L9F63_027587, L9F63_027588, L9F63_0…	LOC138713737, LOC138715170	LOC110841146
OG0000018					LOC138691334, LOC138691349, LOC138691350, LOC138691489, LOC138691531, LOC138691675, LOC138691705, LOC138691715, LOC138692268, LOC138692581, LOC138692980, LOC138692986, LOC138693327, LOC138694362, LOC138695156, LOC138695352, LOC138695353, LOC138695376, LOC138695378, LOC138699639, LOC138707553, LOC138707730, LOC138711637, LOC138712056, LOC138712170, LOC138712177, LOC138712185, LOC138712210, LOC1387…
OG0000019	C0J52_00908, C0J52_17257, C0J52_17260, C0J52_19670	Cfor_04747, Cfor_12656, Cfor_12658, Cfor_12729	LOC111868321, LOC111868323, LOC111868324, LOC111868325, LOC111868327, LOC111868332, LOC111871121, LOC111873474, LOC111873475, LOC111873476, LOC111873478, LOC111873480, LOC111873482, LOC111873483, LOC111873484, LOC111873485, LOC111873486, LOC111873934, LOC111875540, LOC111875546, LOC117282239	L9F63_001973, L9F63_001975, L9F63_001976, L9F63_004101, L9F63_004103, L9F63_009902, L9F63_010938, L9F63_017436, L9F63_020627, L9F63_020628, L9F63_020632, L9F63_020633, L9F63_020634, L9F63_020635, L9F63_020636, L9F63_020638, L9F63_020639	LOC138700924, LOC138700925, LOC138700926, LOC138700927, LOC138700929, LOC138700932, LOC138700933, LOC138700939, LOC138700942, LOC138700943, LOC138700944, LOC138701403, LOC138701929, LOC138702149, LOC138706111, LOC138706114, LOC138706115	LOC110833055, LOC110833062, LOC110834637, LOC110834638, LOC110834646, LOC110834647, LOC110834648, LOC110834649, LOC110834650, LOC110834651, LOC110834652, LOC110834653, LOC110834654, LOC110834660, LOC110838180
OG0000020	C0J52_08215, C0J52_08315, C0J52_14479, C0J52_14480, C0J52_17115, C0J52_23585	Cfor_00698, Cfor_00699, Cfor_02945, Cfor_02985, Cfor_08218, Cfor_09053, Cfor_11023	LOC111862455, LOC111863732, LOC111863733, LOC111863734, LOC111863735, LOC111863738, LOC111863739, LOC111863740, LOC111863742, LOC111869572, LOC111869582, LOC111869588, LOC111869589, LOC111869592, LOC111869593, LOC111869596, LOC111869598, LOC111869608, LOC117282255, LOC117282256, LOC117282724, LOC117282725, LOC117282726, LOC117282727, LOC117282728	L9F63_002392, L9F63_003521, L9F63_005753, L9F63_005997, L9F63_009809, L9F63_017617	LOC138704224, LOC138704300, LOC138704301, LOC138704304, LOC138704306	LOC110826545, LOC110826546, LOC110827263, LOC110828139, LOC110830133, LOC110830135, LOC110830144, LOC110830164, LOC110830165, LOC110830166, LOC110830167, LOC110833823, LOC110833824, LOC110838527, LOC110839672, LOC110839680, LOC110840465, LOC110840470, LOC110840475, LOC110840476, LOC110840478, LOC110840919, LOC110840920, LOC110840921, LOC110840922
OG0000021				L9F63_000379, L9F63_000414, L9F63_000700, L9F63_001190, L9F63_001395, L9F63_002259, L9F63_002375, L9F63_002491, L9F63_003096, L9F63_003143, L9F63_003291, L9F63_003330, L9F63_003657, L9F63_004437, L9F63_004864, L9F63_004867, L9F63_005119, L9F63_005417, L9F63_005703, L9F63_006194, L9F63_006196, L9F63_006450, L9F63_006512, L9F63_006923, L9F63_007163, L9F63_007433, L9F63_007549, L9F63_007838, L9F63_0…
OG0000022	C0J52_00938, C0J52_03903, C0J52_08510, C0J52_08511, C0J52_08512, C0J52_08527, C0J52_16043, C0J52_16604, C0J52_19742, C0J52_20417, C0J52_20424, C0J52_20427, C0J52_22156, C0J52_22802, C0J52_24147, C0J52_24443, C0J52_24746, C0J52_25191, C0J52_25947, C0J52_26969, C0J52_27004, C0J52_27363, C0J52_27612, C0J52_27866, C0J52_27867	Cfor_00422, Cfor_03122, Cfor_05083, Cfor_05084, Cfor_05085, Cfor_05086, Cfor_05087, Cfor_05088, Cfor_05089, Cfor_05090, Cfor_05094, Cfor_05095, Cfor_05096, Cfor_07306, Cfor_11115	LOC111866442, LOC111866447, LOC111866453, LOC111866454, LOC111866455, LOC111866459, LOC111866461, LOC111866465, LOC111866467, LOC111866468, LOC111871045, LOC111872741, LOC117282472	L9F63_006730, L9F63_022017, L9F63_023428	LOC138695322, LOC138698243, LOC138698288, LOC138698315, LOC138698318, LOC138698376	LOC110826686, LOC110835444, LOC110837178, LOC110837713, LOC110840248, LOC110840251, LOC110840252, LOC110840253, LOC110840254, LOC110840256, LOC110840257
OG0000023	C0J52_00259, C0J52_00290, C0J52_00946, C0J52_01020, C0J52_01054, C0J52_02019, C0J52_03480, C0J52_03706, C0J52_04368, C0J52_04873, C0J52_04974, C0J52_06127, C0J52_06650, C0J52_06938, C0J52_07862, C0J52_08725, C0J52_08963, C0J52_09652, C0J52_10869, C0J52_10972, C0J52_11078, C0J52_13388, C0J52_13800, C0J52_14103, C0J52_14741, C0J52_15069, C0J52_15415, C0J52_15679, C0J52_16360, C0J52_17175, C0J52_182…
OG0000024	C0J52_03356, C0J52_03813, C0J52_07384, C0J52_07584, C0J52_11064, C0J52_12092, C0J52_12325, C0J52_13572, C0J52_14392, C0J52_14754, C0J52_15255, C0J52_16346, C0J52_17282, C0J52_18533, C0J52_19380, C0J52_19532, C0J52_20117, C0J52_21106, C0J52_21346, C0J52_21658, C0J52_22361, C0J52_23296, C0J52_25198, C0J52_25515, C0J52_26252, C0J52_26307, C0J52_26750, C0J52_27222, C0J52_27885, C0J52_28432	Cfor_02144, Cfor_02446, Cfor_02512, Cfor_02609, Cfor_02820, Cfor_03207, Cfor_03575, Cfor_04298, Cfor_04687, Cfor_05381, Cfor_05570, Cfor_05629, Cfor_05951, Cfor_06043, Cfor_06226, Cfor_07973, Cfor_10119, Cfor_10687	LOC111864001, LOC111869808, LOC111871727	L9F63_000728, L9F63_007291, L9F63_008856, L9F63_009697, L9F63_010563, L9F63_013779, L9F63_019024, L9F63_019201, L9F63_020389, L9F63_023486, L9F63_024339	LOC138691588, LOC138711877	LOC110830454, LOC110830871
OG0000025	C0J52_08836			L9F63_000904, L9F63_000917, L9F63_001263, L9F63_001657, L9F63_001845, L9F63_001876, L9F63_002282, L9F63_002816, L9F63_002857, L9F63_003593, L9F63_004347, L9F63_004411, L9F63_004514, L9F63_005379, L9F63_005627, L9F63_007053, L9F63_007174, L9F63_007263, L9F63_007633, L9F63_008397, L9F63_009360, L9F63_009560, L9F63_011470, L9F63_011740, L9F63_011861, L9F63_011921, L9F63_011990, L9F63_012027, L9F63_0…
OG0000026					LOC138691418, LOC138692731, LOC138692856, LOC138692964, LOC138693331, LOC138693725, LOC138693785, LOC138693803, LOC138693805, LOC138693809, LOC138693827, LOC138693966, LOC138694126, LOC138695367, LOC138695971, LOC138696002, LOC138696073, LOC138697024, LOC138698385, LOC138699411, LOC138700141, LOC138700146, LOC138700156, LOC138700162, LOC138700191, LOC138701573, LOC138702259, LOC138702268, LOC1387…
OG0000027	C0J52_01160, C0J52_08869, C0J52_08896, C0J52_11396, C0J52_12929, C0J52_12979, C0J52_14348, C0J52_15427, C0J52_17541, C0J52_17894, C0J52_23727, C0J52_25241, C0J52_26255, C0J52_28408	Cfor_05068, Cfor_08335		L9F63_000076, L9F63_000270, L9F63_000278, L9F63_000753, L9F63_001243, L9F63_001551, L9F63_001937, L9F63_002074, L9F63_003812, L9F63_004120, L9F63_005061, L9F63_005086, L9F63_006272, L9F63_006946, L9F63_007096, L9F63_007407, L9F63_008138, L9F63_008195, L9F63_008260, L9F63_008261, L9F63_008700, L9F63_009630, L9F63_010312, L9F63_010605, L9F63_010785, L9F63_011875, L9F63_012091, L9F63_012512, L9F63_0…
OG0000028	C0J52_00112	Cfor_00656, Cfor_00947, Cfor_00986, Cfor_01377, Cfor_01423, Cfor_01706, Cfor_01984, Cfor_02255, Cfor_02571, Cfor_02743, Cfor_02748, Cfor_03085, Cfor_03126, Cfor_03173, Cfor_03174, Cfor_03388, Cfor_03486, Cfor_03634, Cfor_03643, Cfor_03721, Cfor_03752, Cfor_05196, Cfor_05249, Cfor_05257, Cfor_05485, Cfor_05654, Cfor_05675, Cfor_05719, Cfor_05745, Cfor_05746, Cfor_06181, Cfor_06369, Cfor_06565, Cfo…
OG0000029	C0J52_00774, C0J52_03494, C0J52_03734, C0J52_03937, C0J52_04609, C0J52_05831, C0J52_05882, C0J52_05993, C0J52_06456, C0J52_06474, C0J52_06603, C0J52_06800, C0J52_07338, C0J52_07705, C0J52_08035, C0J52_08352, C0J52_09687, C0J52_09970, C0J52_10626, C0J52_11101, C0J52_11641, C0J52_11976, C0J52_12241, C0J52_12790, C0J52_13350, C0J52_13729, C0J52_15934, C0J52_15993, C0J52_16525, C0J52_18541, C0J52_186…			L9F63_002722, L9F63_006602, L9F63_007495, L9F63_011517, L9F63_018491, L9F63_022168, L9F63_026196
OG0000030	C0J52_02717, C0J52_04549, C0J52_05007, C0J52_05012, C0J52_05469, C0J52_05713, C0J52_06992, C0J52_07063, C0J52_07407, C0J52_07615, C0J52_08286, C0J52_08729, C0J52_09012, C0J52_09384, C0J52_09590, C0J52_09612, C0J52_09964, C0J52_09981, C0J52_10129, C0J52_10132, C0J52_10210, C0J52_10289, C0J52_10374, C0J52_10835, C0J52_10849, C0J52_11549, C0J52_11944, C0J52_12702, C0J52_13110, C0J52_13667, C0J52_140…
OG0000031	C0J52_12585	Cfor_08507	LOC111862681, LOC111862683, LOC111862919, LOC111864096, LOC111865913, LOC111867105, LOC111867110, LOC111868616, LOC111869626, LOC111869888, LOC111870741, LOC111871019, LOC111871286, LOC111871760, LOC111875807			LOC110826954, LOC110827257, LOC110828137, LOC110828416, LOC110829250, LOC110829251, LOC110829354, LOC110829396, LOC110830222, LOC110830407, LOC110830569, LOC110831274, LOC110831296, LOC110831474, LOC110831502, LOC110831584, LOC110831906, LOC110831934, LOC110832916, LOC110833618, LOC110833925, LOC110834098, LOC110834612, LOC110835015, LOC110835164, LOC110835623, LOC110835626, LOC110835627, LOC1108…
OG0000032	C0J52_02087, C0J52_02090, C0J52_12085, C0J52_27232	Cfor_00251, Cfor_01023, Cfor_03627, Cfor_03730, Cfor_04714, Cfor_07652, Cfor_07881, Cfor_09630, Cfor_11674, Cfor_12269	LOC111863007, LOC111863542, LOC111864363, LOC111864364, LOC111864824, LOC111865802, LOC111866951, LOC111871761, LOC111871763, LOC111873288, LOC111875064	L9F63_002411, L9F63_006621, L9F63_006826, L9F63_007610, L9F63_008539, L9F63_010628, L9F63_010629, L9F63_012363, L9F63_012364, L9F63_014127, L9F63_015613, L9F63_017429, L9F63_017431, L9F63_017432, L9F63_022334, L9F63_023527, L9F63_023528, L9F63_025545	Dhc1, Dhc16F, Dhc36C, Dhc62B, Dhc93AB, Dhc98D, Dnah3, LOC138698450, LOC138713647, kl-2, kl-3	LOC110826521, LOC110827446, LOC110827973, LOC110828813, LOC110830816, LOC110835060, LOC110836697, LOC110838487
OG0000033				L9F63_001144, L9F63_003971, L9F63_003972, L9F63_003973, L9F63_003980, L9F63_003982, L9F63_003984, L9F63_003985, L9F63_003986, L9F63_003987, L9F63_003988, L9F63_003989, L9F63_003990, L9F63_003991, L9F63_003992, L9F63_003993, L9F63_003994, L9F63_003995, L9F63_003996, L9F63_003997, L9F63_003998, L9F63_003999, L9F63_004000, L9F63_004001, L9F63_004002, L9F63_004003, L9F63_004004, L9F63_004006, L9F63_0…
OG0000034					LOC138691315, LOC138691414, LOC138691446, LOC138691457, LOC138691471, LOC138691499, LOC138691532, LOC138691534, LOC138691548, LOC138691579, LOC138691592, LOC138691595, LOC138691621, LOC138691676, LOC138691677, LOC138691679, LOC138691680, LOC138691707, LOC138691710, LOC138691711, LOC138691712, LOC138691713, LOC138691714, LOC138691717, LOC138691719, LOC138691727, LOC138691728, LOC138691741, LOC1386…
OG0000035	C0J52_00568, C0J52_02214, C0J52_02751, C0J52_02865, C0J52_03660, C0J52_04002, C0J52_04003, C0J52_05236, C0J52_05504, C0J52_05638, C0J52_06268, C0J52_06791, C0J52_09909, C0J52_10483, C0J52_13444, C0J52_14045, C0J52_14046, C0J52_15201, C0J52_18979, C0J52_19993, C0J52_20789, C0J52_20790, C0J52_21526, C0J52_22019, C0J52_22716, C0J52_23288, C0J52_23550, C0J52_25334, C0J52_26971, C0J52_27918, C0J52_284…	Cfor_07775, Cfor_08593, Cfor_08596		L9F63_003374, L9F63_004169, L9F63_004170, L9F63_004660, L9F63_005740, L9F63_009315, L9F63_009932, L9F63_011559, L9F63_013061, L9F63_015026, L9F63_015095, L9F63_016960, L9F63_017594, L9F63_017737, L9F63_018594, L9F63_021101, L9F63_021793, L9F63_024633, L9F63_026074	LOC138695204, LOC138695313, LOC138703262, LOC138703313, LOC138705570, LOC138705977, LOC138708113	LOC110839347
OG0000036	C0J52_01322, C0J52_01328, C0J52_01340, C0J52_04040, C0J52_04364, C0J52_20886	Cfor_03228, Cfor_03645, Cfor_04789, Cfor_11454	LOC111862179, LOC111862190, LOC111862193, LOC111862195, LOC111864397, LOC111867590, LOC111871151, LOC111871156, LOC111872301	L9F63_000865, L9F63_003529, L9F63_003532, L9F63_006915, L9F63_010761, L9F63_020062, L9F63_025962, L9F63_027355, L9F63_027831, L9F63_027832, L9F63_027833, L9F63_028111, L9F63_028112	LOC138700999, LOC138708236, LOC138708237, LOC138711724, LOC138711725, LOC138711726, LOC138711730, LOC138711735, LOC138712638	LOC110828868, LOC110832325, LOC110832737, LOC110832739, LOC110832740, LOC110832741, LOC110832742, LOC110832751, LOC110833121, LOC110833122, LOC110835932, LOC110835933, LOC110835938, LOC110836240, LOC110836504, LOC110837956, LOC110839408, LOC110840450, LOC110840489
OG0000037	C0J52_03160, C0J52_11247, C0J52_15119, C0J52_24410	Cfor_00545, Cfor_00630, Cfor_00816, Cfor_01686, Cfor_02798, Cfor_03341, Cfor_06449, Cfor_07941, Cfor_11073, Cfor_12927	LOC111862128, LOC111863230, LOC111864098, LOC111867344, LOC111869208, LOC111870795, LOC111871092, LOC111872391, LOC111873672, LOC111874991, LOC111875765	L9F63_006411, L9F63_010887, L9F63_010888, L9F63_014737, L9F63_021979, L9F63_021981, L9F63_022837, L9F63_022838, L9F63_023468, L9F63_023962, L9F63_023963, L9F63_024642, L9F63_025194, L9F63_025483, L9F63_026996	Dscam1, Dscam2, Dscam3, Dscam4, LOC138699599, LOC138707358, LOC138707451, LOC138707601, LOC138707602	LOC110831140, LOC110832576, LOC110834095, LOC110834577, LOC110835802, LOC110836236, LOC110838390, LOC110838900, LOC110839060, LOC110839492, LOC110840735
OG0000038	C0J52_09047, C0J52_23236	Cfor_07247, Cfor_07266, Cfor_10831, Cfor_11248	LOC111866836, LOC111866841, LOC111869420, LOC111869421, LOC111869422, LOC111869434, LOC111869436	L9F63_000108, L9F63_004748, L9F63_004749, L9F63_004753, L9F63_010986, L9F63_010987, L9F63_010988, L9F63_010989, L9F63_010990, L9F63_010991, L9F63_010992, L9F63_010994, L9F63_010997, L9F63_010998, L9F63_026080, L9F63_026317, L9F63_026318, L9F63_026768, L9F63_026769, L9F63_026833, L9F63_027676, L9F63_027677, L9F63_027941	LOC138692260, LOC138692263, LOC138694313, LOC138697593, LOC138697604, LOC138697608, LOC138697617, LOC138697624, LOC138697630, LOC138697637, LOC138697647, LOC138697655, LOC138697675, LOC138697696, LOC138697708, LOC138697725, LOC138697746	LOC110828519, LOC110828520, LOC110828525, LOC110828526, LOC110840009, LOC110840010
OG0000039	C0J52_05292, C0J52_11724, C0J52_21475, C0J52_22747, C0J52_25090, C0J52_26176	Cfor_01767, Cfor_02269, Cfor_05147, Cfor_05243, Cfor_05532, Cfor_05674, Cfor_05740, Cfor_06737, Cfor_07414, Cfor_09203, Cfor_09389, Cfor_09771, Cfor_11969	LOC111861620, LOC111861724, LOC111861900, LOC111862214, LOC111862215, LOC111862435, LOC111864165, LOC111864400, LOC111864490, LOC111864596, LOC111865093, LOC111865094, LOC111865501, LOC111865570, LOC111866845, LOC111866977, LOC111867940, LOC111871328, LOC111872758, LOC111873027, LOC111873239, LOC111874629, LOC111875505, LOC117282232, LOC117282253, LOC117282660, LOC117282715, LOC117283109		LOC138693789	LOC110829329, LOC110829347, LOC110830199, LOC110834521, LOC110835326, LOC110836758, LOC110836852, LOC110838647, LOC110838924, LOC110839887
OG0000040	C0J52_01176, C0J52_10415, C0J52_10417, C0J52_10418, C0J52_10420, C0J52_10423, C0J52_10428, C0J52_10434, C0J52_10952, C0J52_15261, C0J52_15262, C0J52_15264, C0J52_15269	Cfor_09258, Cfor_09259, Cfor_09260, Cfor_09261	LOC111862586, LOC111870005, LOC111871357, LOC111871358, LOC111871359	L9F63_018469, L9F63_022451, L9F63_022455	LOC138691021, LOC138691022, LOC138691023, LOC138691031, LOC138691032, LOC138691107, LOC138691381, LOC138691383, LOC138716181, LOC138716182, LOC138716185, LOC138716187, LOC138716189, LOC138716190, LOC138716193, LOC138716194, LOC138716195, LOC138716198, LOC138716199, LOC138716201, LOC138716202, LOC138716203, LOC138716209, LOC138716212, LOC138716235, LOC138716309	LOC110826510, LOC110828670, LOC110828675, LOC110828679, LOC110834998, LOC110835014, LOC110835132
OG0000041	C0J52_06734, C0J52_06738, C0J52_08595	Cfor_07733, Cfor_07734, Cfor_07910, Cfor_10230, Cfor_10820	LOC111861996, LOC111865926, LOC111869911, LOC111869912, LOC111869913, LOC111869915, LOC111869917, LOC111869918, LOC111869919, LOC111869920, LOC111869921	L9F63_009044, L9F63_009045, L9F63_009047, L9F63_009048, L9F63_009049, L9F63_009050, L9F63_009051, L9F63_016052, L9F63_024533, L9F63_027018	LOC138695820, LOC138695828, LOC138695829, LOC138695830, LOC138695831, LOC138695832, LOC138695833, LOC138695834, LOC138695835, LOC138695837, LOC138695838, LOC138695839, LOC138695875, LOC138695876, LOC138695877, LOC138695879, LOC138695880, LOC138695881, LOC138695882, LOC138695884, LOC138696912, LOC138697008, LOC138697009, LOC138705149	LOC110829153, LOC110829154, LOC110829156, LOC110829161, LOC110841135
OG0000042	C0J52_13568			L9F63_000867, L9F63_001728, L9F63_005932, L9F63_009433, L9F63_010527, L9F63_010528, L9F63_010529, L9F63_010567, L9F63_010568, L9F63_010570, L9F63_010571, L9F63_010572, L9F63_010573, L9F63_010574, L9F63_012375, L9F63_016456, L9F63_016640, L9F63_016650, L9F63_018523, L9F63_018524, L9F63_018525, L9F63_018526, L9F63_018527, L9F63_018528, L9F63_018529, L9F63_018530, L9F63_018531, L9F63_018532, L9F63_0…
OG0000043					LOC138691917, LOC138693387, LOC138693444, LOC138693498, LOC138693737, LOC138694377, LOC138694614, LOC138696196, LOC138696671, LOC138698399, LOC138698538, LOC138699669, LOC138699716, LOC138699763, LOC138700047, LOC138700150, LOC138700185, LOC138700188, LOC138700196, LOC138700202, LOC138700437, LOC138703057, LOC138703107, LOC138703143, LOC138703452, LOC138703810, LOC138704349, LOC138704577, LOC1387…
OG0000044					LOC138691316, LOC138691321, LOC138691505, LOC138691507, LOC138691508, LOC138691511, LOC138691517, LOC138691520, LOC138691544, LOC138691647, LOC138691648, LOC138691649, LOC138691650, LOC138691651, LOC138691652, LOC138691656, LOC138691660, LOC138691661, LOC138691662, LOC138691663, LOC138691769, LOC138691771, LOC138691772, LOC138691780, LOC138692010, LOC138692014, LOC138692015, LOC138692016, LOC1386…
OG0000045	C0J52_00120, C0J52_00141, C0J52_00331, C0J52_00356, C0J52_00544, C0J52_01381, C0J52_02007, C0J52_02108, C0J52_02692, C0J52_02804, C0J52_02907, C0J52_03183, C0J52_03418, C0J52_03419, C0J52_03725, C0J52_04114, C0J52_04120, C0J52_04517, C0J52_05641, C0J52_05979, C0J52_06143, C0J52_06640, C0J52_08037, C0J52_09373, C0J52_09962, C0J52_09991, C0J52_10582, C0J52_10634, C0J52_10721, C0J52_10816, C0J52_111…
OG0000046				L9F63_000150, L9F63_000623, L9F63_000801, L9F63_001718, L9F63_002332, L9F63_003164, L9F63_003855, L9F63_004287, L9F63_004912, L9F63_005461, L9F63_005474, L9F63_006005, L9F63_006118, L9F63_006544, L9F63_006982, L9F63_007196, L9F63_007409, L9F63_007561, L9F63_008173, L9F63_009722, L9F63_009802, L9F63_009946, L9F63_011141, L9F63_012218, L9F63_012374, L9F63_012543, L9F63_012729, L9F63_012828, L9F63_0…
OG0000047	C0J52_10708, C0J52_10709, C0J52_13447, C0J52_22193		LOC111869084	L9F63_004590, L9F63_004885, L9F63_006515, L9F63_008899, L9F63_009370, L9F63_011481, L9F63_011872, L9F63_011873, L9F63_012442, L9F63_014679, L9F63_014883, L9F63_015344, L9F63_016072, L9F63_016581, L9F63_018135, L9F63_018677, L9F63_019101, L9F63_019274, L9F63_019679, L9F63_020208, L9F63_022156, L9F63_022188, L9F63_022672, L9F63_023205, L9F63_023487, L9F63_023824, L9F63_024272, L9F63_024273, L9F63_0…		LOC110829222
OG0000048	C0J52_00107, C0J52_00291, C0J52_01284, C0J52_01293, C0J52_01477, C0J52_01802, C0J52_01830, C0J52_02062, C0J52_02718, C0J52_04227, C0J52_04628, C0J52_04795, C0J52_04853, C0J52_04960, C0J52_06509, C0J52_08042, C0J52_08347, C0J52_08471, C0J52_09674, C0J52_09735, C0J52_09801, C0J52_09809, C0J52_09963, C0J52_10144, C0J52_10207, C0J52_11065, C0J52_11577, C0J52_11796, C0J52_12052, C0J52_12587, C0J52_134…
OG0000049	C0J52_10432, C0J52_10492, C0J52_10497, C0J52_10499, C0J52_10502, C0J52_10505	Cfor_09909, Cfor_09910, Cfor_09913, Cfor_09914	LOC111862514, LOC111862516, LOC111869972, LOC111869973, LOC111869980, LOC111869982, LOC111869983, LOC111869984	L9F63_018821, L9F63_018824, L9F63_025140, L9F63_025141	LOC138708640, LOC138708641, LOC138709382, LOC138709383, LOC138709384, LOC138709389, LOC138709390, LOC138709393, LOC138709394, LOC138709395, LOC138709396, LOC138709397, LOC138709399, LOC138709400, LOC138709401, LOC138709402, LOC138709403, LOC138709404, LOC138709405, LOC138709408, LOC138709410, LOC138709412, LOC138709413, LOC138709414	LOC110835290, LOC110835291, LOC110835292, LOC110835293, LOC110835294, LOC110835297, LOC110835298, LOC110835299, LOC110835300
OG0000050	C0J52_01310, C0J52_04374, C0J52_04656, C0J52_04817, C0J52_08285, C0J52_08792, C0J52_12119, C0J52_12329, C0J52_12697, C0J52_13259, C0J52_14592, C0J52_16347, C0J52_17065, C0J52_18897, C0J52_19146, C0J52_24282	Cfor_00279, Cfor_00484, Cfor_00766, Cfor_01703, Cfor_02138, Cfor_02207, Cfor_03882, Cfor_04023, Cfor_04429, Cfor_04746, Cfor_04983, Cfor_05768, Cfor_06034, Cfor_06638, Cfor_08584, Cfor_08666, Cfor_09604, Cfor_09692, Cfor_10369, Cfor_10418, Cfor_10661, Cfor_11214, Cfor_11580, Cfor_12576	LOC111861523, LOC111862908, LOC111863880, LOC111866649, LOC111867363, LOC111868870, LOC111872007, LOC111872153	L9F63_000935, L9F63_001420, L9F63_019921	LOC138706554, LOC138715736	LOC110835229, LOC110839929
OG0000051	C0J52_03416, C0J52_19375, C0J52_24414	Cfor_03334, Cfor_03335, Cfor_03336, Cfor_06617, Cfor_08132, Cfor_08133, Cfor_08136, Cfor_08137, Cfor_08882	LOC111868690, LOC111868692, LOC111869743, LOC111869744, LOC111869746, LOC111869759, LOC111871931, LOC111871933, LOC111873351, LOC111873352, LOC111873353, LOC111873354	L9F63_004466, L9F63_004471, L9F63_004472, L9F63_004474, L9F63_004475, L9F63_017084, L9F63_022570	LOC138701881, LOC138701882, LOC138702271, LOC138708977, LOC138708978, LOC138708981, LOC138708983, LOC138708984, LOC138708985, LOC138708986, LOC138708988, LOC138708989, LOC138708992, LOC138708994, LOC138708995, LOC138708997, LOC138708998	LOC110831707, LOC110831713, LOC110831719, LOC110831722, LOC110836166, LOC110838386, LOC110840996
OG0000052	C0J52_02919, C0J52_02922, C0J52_02933, C0J52_02935, C0J52_14407, C0J52_18975	Cfor_02243	LOC111865136, LOC111865137, LOC111865138, LOC111865143, LOC111873497	L9F63_003391, L9F63_007565, L9F63_007567, L9F63_007568, L9F63_007569, L9F63_007570, L9F63_007571, L9F63_007572, L9F63_007573, L9F63_007575, L9F63_007576, L9F63_007578, L9F63_007579	LOC138706374, LOC138711587, LOC138711639, LOC138711640, LOC138711641, LOC138711642, LOC138711644, LOC138712053, LOC138712073, LOC138712074, LOC138712075, LOC138712076, LOC138712077, LOC138712078, LOC138712079, LOC138712080, LOC138712081, LOC138712082, LOC138712084, LOC138712085, LOC138712086, LOC138712087, LOC138712088, LOC138712090	LOC110831809, LOC110831810, LOC110831811, LOC110831812, LOC110839054
OG0000053	C0J52_12804, C0J52_12805, C0J52_26426, C0J52_26728, C0J52_26834	Cfor_03084, Cfor_04094	LOC111866927, LOC111866929, LOC111871152	L9F63_005900, L9F63_013811, L9F63_014385, L9F63_014386, L9F63_014387, L9F63_014388, L9F63_014389, L9F63_014390, L9F63_014391	LOC138704263, LOC138708909, LOC138711625, LOC138711628, LOC138711630, LOC138711913, LOC138711914, LOC138711915, LOC138711919, LOC138711922, LOC138711923, LOC138711924, LOC138711925, LOC138711926, LOC138711927, LOC138711929, LOC138711930	LOC110829604, LOC110831533, LOC110831534, LOC110831538, LOC110832508, LOC110832512, LOC110833133, LOC110833138, LOC110834858, LOC110834891, LOC110834897, LOC110836972, LOC110836973, LOC110836975, LOC110836979, LOC110837540, LOC110840930, LOC110841123
OG0000054					LOC138690938, LOC138691510, LOC138691515, LOC138691516, LOC138691527, LOC138691536, LOC138691546, LOC138691549, LOC138691604, LOC138691606, LOC138691607, LOC138691626, LOC138691628, LOC138691631, LOC138691632, LOC138691634, LOC138691733, LOC138692118, LOC138692119, LOC138692120, LOC138692121, LOC138692122, LOC138692123, LOC138692126, LOC138692127, LOC138692128, LOC138692147, LOC138692148, LOC1386…
OG0000055	C0J52_05093, C0J52_05094, C0J52_05095, C0J52_10454, C0J52_10456, C0J52_18038, C0J52_23851, C0J52_24327	Cfor_00361, Cfor_07060, Cfor_08668, Cfor_08669, Cfor_08670, Cfor_10883	LOC111861426, LOC111861429, LOC111861430, LOC111861432, LOC111869602	L9F63_015529, L9F63_015880, L9F63_015881, L9F63_015882, L9F63_017719, L9F63_017720, L9F63_017721, L9F63_023557, L9F63_026396, L9F63_026397, L9F63_026449	LOC138701471, LOC138704399, LOC138704406, LOC138711874, LOC138711876, LOC138711879, LOC138711880, LOC138711881, LOC138711882, LOC138711883, LOC138711886, LOC138711887, LOC138711892, LOC138711897, LOC138711898, LOC138714752, LOC138714753	LOC110830168, LOC110840198, LOC110840201, LOC110840203, LOC110840207
OG0000056	C0J52_00905, C0J52_02442, C0J52_02860, C0J52_03341, C0J52_05299, C0J52_05408, C0J52_05581, C0J52_05792, C0J52_06137, C0J52_06804, C0J52_08068, C0J52_09943, C0J52_10507, C0J52_10935, C0J52_11290, C0J52_12101, C0J52_12263, C0J52_13140, C0J52_13687, C0J52_14425, C0J52_15037, C0J52_15235, C0J52_16075, C0J52_16208, C0J52_16580, C0J52_16838, C0J52_16893, C0J52_18460, C0J52_18767, C0J52_20379, C0J52_206…
OG0000057					LOC138690939, LOC138690944, LOC138690968, LOC138690976, LOC138690982, LOC138690996, LOC138691007, LOC138692035, LOC138692941, LOC138693208, LOC138693285, LOC138693298, LOC138693308, LOC138693322, LOC138693487, LOC138695356, LOC138695726, LOC138698691, LOC138704590, LOC138714803, LOC138714815, LOC138714844, LOC138714869, LOC138714906, LOC138714938, LOC138714951, LOC138715020, LOC138715112, LOC1387…
OG0000058	C0J52_02857, C0J52_04051, C0J52_05580, C0J52_05825, C0J52_06139, C0J52_06155, C0J52_06602, C0J52_06675, C0J52_08086, C0J52_09598, C0J52_14423, C0J52_16749, C0J52_16974, C0J52_17168, C0J52_18331, C0J52_18603, C0J52_19004, C0J52_19544, C0J52_20234, C0J52_20758, C0J52_21483, C0J52_22204, C0J52_22487, C0J52_22549, C0J52_23342, C0J52_24552, C0J52_25492, C0J52_25994, C0J52_26289, C0J52_26375, C0J52_272…		LOC111867302, LOC111867883, LOC111870645, LOC117282398, LOC117282587	L9F63_011835, L9F63_020490, L9F63_026423	LOC138690950, LOC138695746, LOC138702224, LOC138705098, LOC138705230, LOC138709215, LOC138712634, LOC138715402, LOC138716140
OG0000059	C0J52_03831, C0J52_06811, C0J52_08369, C0J52_11677, C0J52_13338, C0J52_14395, C0J52_19842, C0J52_26754	Cfor_00636, Cfor_00638, Cfor_00639, Cfor_01219, Cfor_04290, Cfor_04292, Cfor_05517, Cfor_08717	LOC111865059, LOC111870907, LOC111873344	L9F63_002709, L9F63_003149, L9F63_006353, L9F63_012141, L9F63_012765, L9F63_012946, L9F63_016467, L9F63_019821, L9F63_020502, L9F63_021383, L9F63_021388, L9F63_024894, L9F63_026692	LOC138708678	LOC110826532, LOC110828502, LOC110831553, LOC110831554, LOC110831555, LOC110831556, LOC110831557, LOC110831558, LOC110831571, LOC110831572, LOC110832100, LOC110832172, LOC110832173, LOC110832398, LOC110836556, LOC110837125
OG0000060	C0J52_02331, C0J52_04588, C0J52_23071, C0J52_24371	Cfor_00332, Cfor_01859, Cfor_09707	LOC111861580, LOC111864752, LOC111865355, LOC111871371, LOC111871372, LOC111871374, LOC111871377, LOC111871378, LOC111873150	L9F63_000730, L9F63_004764, L9F63_005582, L9F63_006712, L9F63_009901, L9F63_009949, L9F63_013155, L9F63_014249, L9F63_015035, L9F63_017548, L9F63_027188	LOC138694325, LOC138694794, LOC138696579, LOC138699975, LOC138703166, LOC138711099, LOC138714896, LOC138714926, LOC138715775	LOC110827595, LOC110828745, LOC110829026, LOC110832212, LOC110833665, LOC110834930, LOC110835637, LOC110836360, LOC110837539, LOC110840113, LOC110840751, LOC110841045
OG0000061	C0J52_08538, C0J52_08540, C0J52_08541, C0J52_24767, C0J52_27326	Cfor_01923, Cfor_05244, Cfor_07573, Cfor_07574, Cfor_10711, Cfor_10712, Cfor_12490	LOC111864626, LOC111864638, LOC111864639, LOC111864642, LOC111864643, LOC111866333, LOC111867371, LOC111867373, LOC111867374, LOC111869702, LOC111869706, LOC111869707, LOC111874019, LOC111874021, LOC111874023, LOC111874024	L9F63_011980, L9F63_011981, L9F63_016404, L9F63_016406, L9F63_016535, L9F63_016536, L9F63_016537	LOC138696428, LOC138706026, LOC138707341, LOC138709025	LOC110828544, LOC110828546, LOC110828547, LOC110835585, LOC110835586, LOC110835588, LOC110835589, LOC110835590, LOC110835594
OG0000062				L9F63_000578, L9F63_000579, L9F63_000582, L9F63_000584, L9F63_000585, L9F63_001319, L9F63_002097, L9F63_002099, L9F63_002100, L9F63_004031, L9F63_006257, L9F63_007595, L9F63_007810, L9F63_008403, L9F63_009123, L9F63_009254, L9F63_009474, L9F63_009805, L9F63_011419, L9F63_011421, L9F63_011422, L9F63_011423, L9F63_012314, L9F63_012754, L9F63_012757, L9F63_012758, L9F63_013173, L9F63_017920, L9F63_0…
OG0000063	C0J52_00295, C0J52_00368, C0J52_01422, C0J52_01754, C0J52_02492, C0J52_02625, C0J52_02747, C0J52_02798, C0J52_03304, C0J52_03322, C0J52_03510, C0J52_03539, C0J52_04288, C0J52_04733, C0J52_04852, C0J52_05018, C0J52_05122, C0J52_05549, C0J52_05996, C0J52_06744, C0J52_07619, C0J52_08011, C0J52_08030, C0J52_08348, C0J52_09010, C0J52_09236, C0J52_09451, C0J52_09968, C0J52_13233, C0J52_13540, C0J52_151…
OG0000064	C0J52_00138, C0J52_00173, C0J52_00256, C0J52_00288, C0J52_00332, C0J52_00692, C0J52_02085, C0J52_04099, C0J52_05861, C0J52_08085, C0J52_08434, C0J52_10425, C0J52_10471, C0J52_10551, C0J52_10565, C0J52_15103, C0J52_17529, C0J52_17970, C0J52_18182, C0J52_19306, C0J52_20018, C0J52_21363, C0J52_23286, C0J52_23301, C0J52_25285, C0J52_26105, C0J52_27394, C0J52_27865, C0J52_28059, C0J52_28388, C0J52_284…			L9F63_002347, L9F63_004059, L9F63_005607, L9F63_007439, L9F63_008128, L9F63_008207, L9F63_009385, L9F63_010185, L9F63_010798, L9F63_011199, L9F63_012748, L9F63_015374, L9F63_019637, L9F63_022205, L9F63_024203, L9F63_026469
OG0000065	C0J52_04699, C0J52_14792, C0J52_14793, C0J52_14794, C0J52_14795	Cfor_02567, Cfor_11639	LOC111874075, LOC111875233, LOC111875234, LOC111875236, LOC111875238	L9F63_007086, L9F63_011243, L9F63_011244, L9F63_011260, L9F63_011262, L9F63_013255, L9F63_014790, L9F63_014791, L9F63_026129, L9F63_026130, L9F63_026543, L9F63_026545, L9F63_027233, L9F63_028189	LOC138696063, LOC138696075, LOC138696078, LOC138696087, LOC138696093, LOC138698102, LOC138698103, LOC138698104, LOC138698108, LOC138698109, LOC138698110, LOC138698111, LOC138698112, LOC138698113, LOC138698115, LOC138698116, LOC138698117	LOC110830949, LOC110830963, LOC110830964, LOC110839006
OG0000066	C0J52_00428, C0J52_00716, C0J52_01094, C0J52_01095, C0J52_02460, C0J52_04197, C0J52_05326, C0J52_05492, C0J52_05876, C0J52_06515, C0J52_06735, C0J52_09194, C0J52_11045, C0J52_12318, C0J52_12668, C0J52_12923, C0J52_13564, C0J52_14320, C0J52_15040, C0J52_18139, C0J52_18451, C0J52_18795, C0J52_19547, C0J52_19549, C0J52_19630, C0J52_19918, C0J52_20156, C0J52_20493, C0J52_20711, C0J52_21622, C0J52_216…	Cfor_12982	LOC111871907	L9F63_010164	LOC138703791	LOC110834153
OG0000067	C0J52_00522, C0J52_00540, C0J52_01236, C0J52_04678, C0J52_06732, C0J52_09396, C0J52_09581, C0J52_11212, C0J52_11745, C0J52_11888, C0J52_12542, C0J52_13149, C0J52_13939, C0J52_14063, C0J52_15224, C0J52_15256, C0J52_16476, C0J52_16819, C0J52_17350, C0J52_19440, C0J52_20536, C0J52_20802, C0J52_20819, C0J52_21240, C0J52_21340, C0J52_21607, C0J52_21776, C0J52_21893, C0J52_21979, C0J52_23603, C0J52_236…	Cfor_02305, Cfor_05987, Cfor_06165, Cfor_09666, Cfor_09803, Cfor_10855, Cfor_11369	LOC117282788	L9F63_000126	LOC138700403	LOC110836755
OG0000068	C0J52_01135, C0J52_17822, C0J52_20084, C0J52_22810, C0J52_24525, C0J52_25052, C0J52_27702			L9F63_000602, L9F63_000628, L9F63_001740, L9F63_002543, L9F63_002597, L9F63_007866, L9F63_007869, L9F63_007883, L9F63_008337, L9F63_008501, L9F63_008759, L9F63_009750, L9F63_009757, L9F63_011939, L9F63_012461, L9F63_013774, L9F63_014232, L9F63_015237, L9F63_015621, L9F63_016254, L9F63_016315, L9F63_016945, L9F63_017284, L9F63_018255, L9F63_018587, L9F63_018829, L9F63_018852, L9F63_019352, L9F63_0…	LOC138708674
OG0000069	C0J52_07499, C0J52_13260, C0J52_18704, C0J52_19134	Cfor_00475, Cfor_00537, Cfor_00675, Cfor_00896, Cfor_00897, Cfor_01094, Cfor_01852, Cfor_02909, Cfor_02986, Cfor_03134, Cfor_03177, Cfor_03720, Cfor_03760, Cfor_04047, Cfor_05254, Cfor_07161, Cfor_07167, Cfor_07168, Cfor_07276, Cfor_07280, Cfor_07299, Cfor_07940, Cfor_08064, Cfor_08157, Cfor_08270, Cfor_09074, Cfor_09834, Cfor_09868, Cfor_11131, Cfor_11546, Cfor_11575, Cfor_11606, Cfor_11784, Cfo…		L9F63_002220, L9F63_016761
OG0000070				L9F63_000517, L9F63_000518, L9F63_000519, L9F63_000520, L9F63_003635, L9F63_005359, L9F63_006418, L9F63_007350, L9F63_008144, L9F63_008145, L9F63_008690, L9F63_010184, L9F63_011092, L9F63_011197, L9F63_014951, L9F63_014969, L9F63_014970, L9F63_015719, L9F63_015789, L9F63_016080, L9F63_016340, L9F63_016681, L9F63_016682, L9F63_016683, L9F63_016684, L9F63_016685, L9F63_016686, L9F63_016693, L9F63_0…
OG0000071	C0J52_02253, C0J52_11126, C0J52_21150	Cfor_03478, Cfor_08183, Cfor_08207, Cfor_09080, Cfor_09775, Cfor_12110	LOC111864061, LOC111864062, LOC111864221, LOC111864333, LOC111868146, LOC111868147, LOC111868153, LOC111871483, LOC111874310, LOC111874450	L9F63_002027, L9F63_002029, L9F63_002030, L9F63_002031, L9F63_012452, L9F63_015137, L9F63_018452, L9F63_026831	LOC138691057, LOC138691058, LOC138693118, LOC138696718, LOC138696720, LOC138701729, LOC138704977, LOC138713627, LOC138713628, LOC138713766	LOC110827248, LOC110827932, LOC110833910, LOC110836891, LOC110837597, LOC110837766, LOC110840679
OG0000072	C0J52_10594, C0J52_10595, C0J52_10596	Cfor_01113, Cfor_05936, Cfor_08200, Cfor_11579, Cfor_12845, Cfor_12846, Cfor_12952	LOC111861403, LOC111861404, LOC111861406, LOC111868003, LOC111871491, LOC111874291	L9F63_000688, L9F63_002026, L9F63_008030, L9F63_012003, L9F63_012004, L9F63_020774, L9F63_024314	LOC138694647, LOC138696368, LOC138696545, LOC138696546, LOC138696547, LOC138697685, LOC138697686, LOC138706585, LOC138706587, LOC138711222, LOC138713618, LOC138713619	LOC110827813, LOC110827898, LOC110829584, LOC110830065, LOC110830356, LOC110833850, LOC110834448, LOC110835042, LOC110835045
OG0000073	C0J52_01282, C0J52_01312, C0J52_01723, C0J52_03823, C0J52_05378, C0J52_08355, C0J52_08435, C0J52_10803, C0J52_10854, C0J52_11166, C0J52_11167, C0J52_11935, C0J52_12039, C0J52_12701, C0J52_12994, C0J52_13033, C0J52_16841, C0J52_17392, C0J52_17921, C0J52_18391, C0J52_18589, C0J52_18902, C0J52_19708, C0J52_22886, C0J52_23133, C0J52_23197, C0J52_23419, C0J52_23745, C0J52_24246, C0J52_24320, C0J52_243…	Cfor_00563, Cfor_02812		L9F63_020006
OG0000074	C0J52_00694, C0J52_01807, C0J52_02471, C0J52_02506, C0J52_05531, C0J52_07823, C0J52_07948, C0J52_08926, C0J52_09777, C0J52_09905, C0J52_10837, C0J52_10882, C0J52_13795, C0J52_13925, C0J52_15157, C0J52_15404, C0J52_17263, C0J52_18503, C0J52_18672, C0J52_18887, C0J52_18949, C0J52_19326, C0J52_21095, C0J52_21136, C0J52_21981, C0J52_22393, C0J52_22831, C0J52_23479, C0J52_24362, C0J52_25247, C0J52_257…	Cfor_00045, Cfor_01936, Cfor_02588, Cfor_05014, Cfor_12317	LOC111875043	L9F63_003203, L9F63_020963	LOC138708789	LOC110841456
OG0000075	C0J52_01938, C0J52_04406, C0J52_20872, C0J52_22028	Cfor_00008, Cfor_00531, Cfor_00865, Cfor_00866, Cfor_00867, Cfor_05296, Cfor_08487, Cfor_10091, Cfor_10103, Cfor_10104, Cfor_10201, Cfor_10890, Cfor_11418	LOC111862485, LOC111868235, LOC111869163, LOC111869476, LOC111872264, LOC111872433, LOC111872731, LOC111874236, LOC111874303	L9F63_007678, L9F63_009585, L9F63_009587, L9F63_009589, L9F63_021357	LOC138703526, LOC138703527, LOC138703684	LOC110830700, LOC110834624, LOC110834625, LOC110834628, LOC110835859, LOC110836042, LOC110837190, LOC110840734, LOC110841318
OG0000076	C0J52_01298, C0J52_02180, C0J52_04651, C0J52_05854, C0J52_06842, C0J52_07880, C0J52_09799, C0J52_11004, C0J52_13723, C0J52_14825, C0J52_16239, C0J52_17322, C0J52_17604, C0J52_17771, C0J52_18947, C0J52_19414, C0J52_21147, C0J52_22297, C0J52_22546, C0J52_23174, C0J52_23663, C0J52_23677, C0J52_24361, C0J52_24581, C0J52_26669, C0J52_27264, C0J52_27265, C0J52_28433	Cfor_00061, Cfor_00547, Cfor_01114, Cfor_02553, Cfor_06476, Cfor_07165, Cfor_10734, Cfor_12305	LOC111872257, LOC117282188, LOC117282307, LOC117282414, LOC117283012, LOC117283108
OG0000077	C0J52_01696, C0J52_02682, C0J52_02883, C0J52_02898, C0J52_04342, C0J52_04567, C0J52_04568, C0J52_05237, C0J52_07011, C0J52_09778, C0J52_11219, C0J52_11699, C0J52_12197, C0J52_12543, C0J52_13092, C0J52_14317, C0J52_15529, C0J52_16432, C0J52_17254, C0J52_17327, C0J52_19792, C0J52_20241, C0J52_20242, C0J52_20521, C0J52_20776, C0J52_21049, C0J52_21052, C0J52_21742, C0J52_21743, C0J52_23366, C0J52_244…	Cfor_12834	LOC111870325	L9F63_007344, L9F63_011545, L9F63_017396, L9F63_018672, L9F63_025348, L9F63_026835	LOC138707704, LOC138708532	LOC110828094
OG0000078	C0J52_08201, C0J52_08312, C0J52_13948, C0J52_21160, C0J52_21980, C0J52_26880	Cfor_00315, Cfor_10582, Cfor_11527	LOC111864201, LOC111864745, LOC111866152, LOC111866466, LOC111866477, LOC111866658, LOC111866830, LOC111866904, LOC111867356, LOC111868676, LOC111869811, LOC111870601, LOC111871492, LOC111872223, LOC111873154, LOC111873298, LOC111874237, LOC111874663, LOC111875631, LOC111875800, LOC117282240, LOC117282334, LOC117282343, LOC117282683, LOC117282747, LOC117282792, LOC117282984, LOC117283055, LOC1172…	L9F63_002335	LOC138696106, LOC138700069, LOC138702263
OG0000079	C0J52_25307	Cfor_02880, Cfor_05945, Cfor_05946, Cfor_06516, Cfor_09312	LOC111866863, LOC111869916, LOC111871061, LOC111871332, LOC111871334, LOC111872142, LOC111875000	L9F63_010709, L9F63_016030, L9F63_016031, L9F63_016032, L9F63_016033, L9F63_016035, L9F63_016037, L9F63_016038, L9F63_025183, L9F63_025184, L9F63_027253	LOC138696677, LOC138696679, LOC138696680, LOC138696681, LOC138696682, LOC138696689, LOC138696719, LOC138696729, LOC138696735, LOC138697061, LOC138700318, LOC138703414	LOC110827885, LOC110827899, LOC110827900, LOC110827955, LOC110831482, LOC110834540
OG0000080	C0J52_04371, C0J52_04747, C0J52_07082, C0J52_07140, C0J52_10704, C0J52_12323, C0J52_12698, C0J52_12753, C0J52_12992, C0J52_15003, C0J52_15690, C0J52_16007, C0J52_16297, C0J52_16368, C0J52_18838, C0J52_19299, C0J52_19615, C0J52_19637, C0J52_20129, C0J52_20800, C0J52_21142, C0J52_21474, C0J52_21953, C0J52_22092, C0J52_22093, C0J52_22385, C0J52_23142, C0J52_23306, C0J52_23372, C0J52_23575, C0J52_235…
OG0000081	C0J52_00580, C0J52_00586, C0J52_04065, C0J52_04328	Cfor_00320, Cfor_04259, Cfor_04410, Cfor_08540, Cfor_08541, Cfor_08583	LOC111868123, LOC111869928, LOC111869929, LOC111870620, LOC111872793, LOC111872818, LOC111875524	L9F63_005562, L9F63_005563, L9F63_010644, L9F63_014707, L9F63_014711, L9F63_014712, L9F63_018595, L9F63_026635	LOC138690957, LOC138695067, LOC138695070, LOC138695071, LOC138704565, LOC138704570, LOC138706160, LOC138712208, LOC138712209	LOC110830713, LOC110831911, LOC110831938, LOC110833077, LOC110839306, LOC110839309, LOC110840403
OG0000082	C0J52_00361, C0J52_01607, C0J52_14182, C0J52_14926	Cfor_05513, Cfor_07156, Cfor_12422	LOC111864981, LOC111864999, LOC111866375, LOC111867754, LOC111867755, LOC111867756, LOC111867758, LOC111867759, LOC111871072	L9F63_004168, L9F63_007596, L9F63_013361, L9F63_013364, L9F63_013627	LOC138691099, LOC138691100, LOC138691104, LOC138698389, LOC138698390, LOC138698460, LOC138698461, LOC138698462, LOC138698464, LOC138698976, LOC138698984, LOC138704469	LOC110830571, LOC110832612, LOC110833633, LOC110833634, LOC110833635, LOC110833636, LOC110833637, LOC110833639
OG0000083	C0J52_24228	Cfor_06379		L9F63_016459, L9F63_016487, L9F63_016488, L9F63_016489, L9F63_016492	LOC138692766, LOC138698693, LOC138702749, LOC138702750, LOC138703680, LOC138706021, LOC138706022, LOC138708522, LOC138708523, LOC138708602, LOC138708603, LOC138708604, LOC138709064, LOC138709065, LOC138709067, LOC138709069, LOC138709070, LOC138709085, LOC138713009, LOC138713469, LOC138713470, LOC138713471, LOC138713474, LOC138713475, LOC138713476, LOC138713477, LOC138713478, LOC138713510, LOC1387…	LOC110827657, LOC110835826, LOC110838273, LOC110838287
OG0000084	C0J52_01332, C0J52_02517, C0J52_02727, C0J52_04292, C0J52_04512, C0J52_06609, C0J52_08176, C0J52_09923, C0J52_10082, C0J52_11806, C0J52_13556, C0J52_13558, C0J52_13955, C0J52_15142, C0J52_16894, C0J52_17340, C0J52_17952, C0J52_18521, C0J52_18914, C0J52_19843, C0J52_19950, C0J52_19994, C0J52_20095, C0J52_20249, C0J52_21482, C0J52_21976, C0J52_21977, C0J52_22068, C0J52_22205, C0J52_23221, C0J52_235…
OG0000085	C0J52_01134, C0J52_02267, C0J52_02698, C0J52_02996, C0J52_03251, C0J52_03663, C0J52_04991, C0J52_07194, C0J52_07362, C0J52_07428, C0J52_07909, C0J52_08271, C0J52_11106, C0J52_11303, C0J52_11645, C0J52_11652, C0J52_11688, C0J52_11759, C0J52_12334, C0J52_12556, C0J52_13062, C0J52_13226, C0J52_13754, C0J52_13774, C0J52_13833, C0J52_14924, C0J52_15292, C0J52_15722, C0J52_15958, C0J52_16681, C0J52_195…
OG0000086					LOC138691447, LOC138691453, LOC138691456, LOC138691483, LOC138691484, LOC138691501, LOC138691518, LOC138691519, LOC138691566, LOC138691567, LOC138691571, LOC138691600, LOC138691603, LOC138691764, LOC138692067, LOC138692102, LOC138692103, LOC138692104, LOC138692105, LOC138692108, LOC138692109, LOC138692110, LOC138692111, LOC138692112, LOC138692161, LOC138692186, LOC138692187, LOC138692188, LOC1386…
OG0000087	C0J52_00542, C0J52_02561, C0J52_02940, C0J52_04010, C0J52_04366, C0J52_04548, C0J52_05284, C0J52_05285, C0J52_05343, C0J52_05966, C0J52_05990, C0J52_06452, C0J52_06476, C0J52_07816, C0J52_08192, C0J52_08777, C0J52_12553, C0J52_12794, C0J52_12965, C0J52_13274, C0J52_14076, C0J52_14449, C0J52_15863, C0J52_18094, C0J52_18566, C0J52_19675, C0J52_20130, C0J52_20218, C0J52_20362, C0J52_20744, C0J52_224…
OG0000088	C0J52_03309, C0J52_03763, C0J52_04847, C0J52_04894, C0J52_05670, C0J52_06955, C0J52_08894, C0J52_09192, C0J52_12253, C0J52_12425, C0J52_13543, C0J52_14419, C0J52_15236, C0J52_15459, C0J52_15553, C0J52_15786, C0J52_16906, C0J52_17232, C0J52_17581, C0J52_17594, C0J52_18587, C0J52_19782, C0J52_20123, C0J52_20185, C0J52_20279, C0J52_21661, C0J52_22065, C0J52_22476, C0J52_22843, C0J52_23052, C0J52_234…			L9F63_003025
OG0000089	C0J52_19150, C0J52_19153	Cfor_02742, Cfor_02941, Cfor_04666, Cfor_08616, Cfor_08982, Cfor_08983, Cfor_08984, Cfor_10961	LOC111865192, LOC111872180, LOC111872187, LOC111872191, LOC111872213, LOC111874056	L9F63_001311, L9F63_011323, L9F63_013132, L9F63_013135, L9F63_013136, L9F63_015996, L9F63_019200, L9F63_019202	LOC138695268, LOC138705614, LOC138705695, LOC138706503, LOC138706504, LOC138706505, LOC138706506, LOC138706508, LOC138707291, LOC138707953	LOC110828832, LOC110828833, LOC110828847, LOC110833795, LOC110839850
OG0000090	C0J52_03287, C0J52_03289, C0J52_11300, C0J52_13024, C0J52_17287, C0J52_22027	Cfor_00644, Cfor_01976, Cfor_02387, Cfor_03130, Cfor_07567, Cfor_07824, Cfor_09299, Cfor_09301	LOC111862401, LOC111862832, LOC111864962, LOC111870607, LOC111871487, LOC111871900, LOC111872272, LOC111872273, LOC111873910, LOC111873985, LOC111874446, LOC111874542, LOC111874778, LOC111875287		LOC138691211, LOC138701723	LOC110826667, LOC110826955, LOC110827574, LOC110829391, LOC110836177, LOC110839295, LOC110839583, LOC110840604, LOC110840692
OG0000091	C0J52_18944, C0J52_18992, C0J52_18993, C0J52_18994	Cfor_03604, Cfor_03673, Cfor_03695, Cfor_05868, Cfor_10233, Cfor_10724	LOC111867740, LOC111867746, LOC111871006, LOC111874620, LOC111875057, LOC111875058, LOC111875060	L9F63_001347, L9F63_012070, L9F63_012071, L9F63_012876, L9F63_012877, L9F63_012878, L9F63_014503, L9F63_014504, L9F63_014505, L9F63_015910	Cyp49a1, LOC138692685, LOC138692687, LOC138692744, LOC138692745, LOC138692999, LOC138693462, LOC138693463, LOC138697804	LOC110828640, LOC110833770, LOC110835197
OG0000092	C0J52_06818	Cfor_06143, Cfor_06276, Cfor_07335	LOC111864122, LOC111865168, LOC111865334, LOC111865337, LOC111872778, LOC111874196, LOC111874197, LOC111874673, LOC111875119	L9F63_000337, L9F63_004300, L9F63_005206, L9F63_010937, L9F63_014445, L9F63_021871, L9F63_021872, L9F63_021873, L9F63_023268, L9F63_025094, L9F63_025095	Hsc70-3, LOC138691410, LOC138694254, LOC138694691, LOC138702029, LOC138702030, LOC138702031, LOC138702032, LOC138702033, LOC138702034, LOC138712227	LOC110836546, LOC110839156, LOC110839640, LOC110840352
OG0000093	C0J52_16959, C0J52_20335	Cfor_00797, Cfor_02187, Cfor_03051, Cfor_05080, Cfor_05645, Cfor_11742, Cfor_12152, Cfor_12889	LOC111868489, LOC111873568, LOC111873839, LOC111875589	L9F63_004791, L9F63_004792, L9F63_005361, L9F63_006850, L9F63_007450, L9F63_010916, L9F63_010921, L9F63_010922, L9F63_013635, L9F63_014327, L9F63_015505, L9F63_016197, L9F63_018099, L9F63_024961, L9F63_024962, L9F63_024963	LOC138694690, LOC138702283, LOC138708530	LOC110832946, LOC110832947, LOC110832950, LOC110834738, LOC110834881, LOC110834882
OG0000094	C0J52_00550, C0J52_01233, C0J52_17465, C0J52_19763, C0J52_23441, C0J52_23442	Cfor_00482, Cfor_00536, Cfor_00556, Cfor_01032, Cfor_01526, Cfor_01994, Cfor_02813, Cfor_03409, Cfor_03616, Cfor_03762, Cfor_04018, Cfor_05240, Cfor_05812, Cfor_05965, Cfor_06375, Cfor_07172, Cfor_07221, Cfor_07442, Cfor_09900, Cfor_09968, Cfor_10511, Cfor_11207	LOC111863809, LOC111865563, LOC111866066, LOC111872459, LOC111874349, LOC117282382		LOC138699832, LOC138709216, LOC138713532	LOC110837712
OG0000095	C0J52_00997, C0J52_01928, C0J52_02461, C0J52_02789, C0J52_04347, C0J52_04370, C0J52_06140, C0J52_06361, C0J52_06762, C0J52_08354, C0J52_08821, C0J52_09366, C0J52_09486, C0J52_10906, C0J52_11556, C0J52_12023, C0J52_12508, C0J52_13386, C0J52_14187, C0J52_14731, C0J52_15223, C0J52_16195, C0J52_16477, C0J52_16550, C0J52_17079, C0J52_17612, C0J52_17933, C0J52_18264, C0J52_18379, C0J52_19063, C0J52_199…
OG0000096	C0J52_05097, C0J52_09978, C0J52_11095, C0J52_11782, C0J52_14471, C0J52_15759, C0J52_16554, C0J52_18444, C0J52_19188, C0J52_23153, C0J52_23472, C0J52_23996, C0J52_24519, C0J52_24930, C0J52_25093, C0J52_25563	Cfor_01112, Cfor_03947, Cfor_08346	LOC111861344, LOC111865003, LOC111865508, LOC111866400, LOC111867180, LOC111867792, LOC111870078, LOC111871782, LOC111871996, LOC111872116, LOC111872446, LOC111873379, LOC111873942, LOC117282007, LOC117282219, LOC117283057		LOC138698253	LOC110832534, LOC110834256
OG0000097	C0J52_14198	Cfor_00408, Cfor_01502, Cfor_01509, Cfor_03266, Cfor_03271, Cfor_03476, Cfor_04248, Cfor_05834, Cfor_11061	LOC111861916, LOC111862763, LOC111863044, LOC111865999, LOC111869501, LOC111873320	L9F63_002217, L9F63_005062, L9F63_005724, L9F63_020472, L9F63_025668, L9F63_026730, L9F63_026947, L9F63_027413, L9F63_027683, L9F63_027984, L9F63_028109, L9F63_028148, L9F63_028164, L9F63_028207, L9F63_028341, L9F63_028369	LOC138704942, LOC138706176	LOC110830278, LOC110840307, LOC110840599, LOC110840704
OG0000098				L9F63_003519, L9F63_010445, L9F63_019119, L9F63_021636, L9F63_022911, L9F63_023405, L9F63_023608, L9F63_023609, L9F63_023610, L9F63_023862, L9F63_025045, L9F63_025046, L9F63_025051, L9F63_025099, L9F63_025264, L9F63_025506, L9F63_025744, L9F63_025996, L9F63_026186, L9F63_026561, L9F63_026705, L9F63_026731, L9F63_026732, L9F63_027118, L9F63_027130, L9F63_027131, L9F63_027386, L9F63_027529, L9F63_0…
OG0000099	C0J52_02117, C0J52_02394, C0J52_03653, C0J52_03914, C0J52_04109, C0J52_04711, C0J52_07265, C0J52_08038, C0J52_08712, C0J52_09636, C0J52_10319, C0J52_11553, C0J52_11565, C0J52_13231, C0J52_14733, C0J52_14747, C0J52_15986, C0J52_16292, C0J52_16595, C0J52_16672, C0J52_17082, C0J52_17446, C0J52_18433, C0J52_19059, C0J52_20086, C0J52_20150, C0J52_20596, C0J52_20700, C0J52_21824, C0J52_22080, C0J52_225…
OG0000100	C0J52_11563, C0J52_12521	Cfor_01015, Cfor_11792	LOC111862777, LOC111865384, LOC117282367	L9F63_001508, L9F63_001636, L9F63_004056, L9F63_006748, L9F63_009269, L9F63_010386, L9F63_010387, L9F63_010388, L9F63_010395, L9F63_010399, L9F63_010400, L9F63_010401, L9F63_010407, L9F63_010408, L9F63_022109, L9F63_024939, L9F63_026359	LOC138696328, LOC138696356, LOC138710091, LOC138711054, LOC138711617	LOC110826634, LOC110830035, LOC110831128, LOC110831829, LOC110835080, LOC110835162, LOC110837711, LOC110841299
OG0000101	C0J52_04760, C0J52_06044, C0J52_06045, C0J52_06081, C0J52_06215, C0J52_06217, C0J52_08944, C0J52_10325, C0J52_10757, C0J52_14342, C0J52_14345, C0J52_14787, C0J52_14788, C0J52_15297, C0J52_16258, C0J52_16263, C0J52_22516, C0J52_24900, C0J52_26220, C0J52_26221, C0J52_26368, C0J52_26369, C0J52_26673, C0J52_26674, C0J52_27621, C0J52_28092		LOC111863996, LOC111872415	L9F63_019446, L9F63_024288, L9F63_026656	LOC138698431, LOC138698566, LOC138698567, LOC138698569, LOC138698570	LOC110834629
OG0000102	C0J52_02196, C0J52_02197, C0J52_02198, C0J52_04155, C0J52_04156, C0J52_04157, C0J52_08204, C0J52_08205, C0J52_09339, C0J52_09342	Cfor_03644, Cfor_11654, Cfor_11655, Cfor_12612	LOC111867945, LOC111871731, LOC111871741	L9F63_004037, L9F63_010926, L9F63_012774, L9F63_013934, L9F63_016331, L9F63_019629, L9F63_019631, L9F63_019641, L9F63_019642, L9F63_027149, L9F63_027552, L9F63_028147	LOC138705332, LOC138706333, LOC138706335, LOC138712536, LOC138716322	LOC110832676, LOC110838490, LOC110838507
OG0000103	C0J52_02212, C0J52_13419, C0J52_21255, C0J52_24265, C0J52_24266	Cfor_00383, Cfor_00660, Cfor_00661, Cfor_03688, Cfor_08625	LOC111862489, LOC111864973, LOC111867601, LOC111872692, LOC117282159, LOC117282871	L9F63_000318, L9F63_000552, L9F63_005234, L9F63_005236, L9F63_007602, L9F63_013157, L9F63_018379, L9F63_018994, L9F63_019890, L9F63_022164	LOC138698458, LOC138698911, LOC138703641, LOC138713008	LOC110829886, LOC110829887, LOC110829895, LOC110834066, LOC110834483, LOC110836057, LOC110836616
OG0000104	C0J52_05143, C0J52_08243, C0J52_12045, C0J52_20299, C0J52_20324, C0J52_20639, C0J52_28424	Cfor_05066, Cfor_05110, Cfor_05548, Cfor_05916, Cfor_07229, Cfor_07397, Cfor_07445, Cfor_08675, Cfor_08676, Cfor_12035, Cfor_12401	LOC111863152, LOC111863154, LOC111865017, LOC111865861, LOC111868672, LOC111870756, LOC111871696, LOC111872775, LOC111873170, LOC111874057, LOC111874891, LOC111874892, LOC117282281, LOC117282380	L9F63_007593, L9F63_027686	LOC138698759, spri	LOC110835215
OG0000105	C0J52_20449, C0J52_20452, C0J52_21748	Cfor_06084, Cfor_06085, Cfor_06745, Cfor_12622, Cfor_12623, Cfor_12624	LOC111864681, LOC111873070, LOC111873071, LOC111873100, LOC117282989, LOC117282990, LOC117282991, LOC117282992	L9F63_002298, L9F63_010683, L9F63_014640, L9F63_014641, L9F63_014642, L9F63_014643, L9F63_014645	LOC138708677, LOC138714631, LOC138714652, LOC138714653, LOC138715602, LOC138715603, LOC138715605, LOC138715606	LOC110832973, LOC110832990, LOC110832991, LOC110832993, LOC110840802
OG0000106	C0J52_03166, C0J52_06487, C0J52_20825, C0J52_25387			L9F63_001498, L9F63_002435, L9F63_004882, L9F63_004884, L9F63_005269, L9F63_006205, L9F63_007942, L9F63_008331, L9F63_008607, L9F63_008677, L9F63_011630, L9F63_011793, L9F63_011986, L9F63_012825, L9F63_012994, L9F63_014238, L9F63_014648, L9F63_015125, L9F63_016289, L9F63_016519, L9F63_020256, L9F63_020280, L9F63_020352, L9F63_020400, L9F63_020771, L9F63_021640, L9F63_021698, L9F63_022227, L9F63_0…
OG0000107	C0J52_13699, C0J52_14304, C0J52_18965	Cfor_10498	LOC111863398, LOC111863399, LOC111863475, LOC111864242, LOC111864657, LOC111865529, LOC111866373, LOC111867237, LOC111867239, LOC111867241, LOC111867242, LOC111867244, LOC111868172, LOC111870045, LOC111870758, LOC111871157, LOC111871552, LOC111871553, LOC111871850, LOC111873963, LOC111873967, LOC111875173, LOC111875363, LOC111875364, LOC117282044	L9F63_004686, L9F63_010617, L9F63_023380, L9F63_023381, L9F63_027499	LOC138692747, LOC138695928, LOC138703450
OG0000108				L9F63_000483, L9F63_000723, L9F63_001731, L9F63_002184, L9F63_002339, L9F63_005101, L9F63_006981, L9F63_006995, L9F63_007698, L9F63_007707, L9F63_008673, L9F63_009134, L9F63_009383, L9F63_009481, L9F63_009702, L9F63_010165, L9F63_010277, L9F63_010463, L9F63_011038, L9F63_011553, L9F63_013310, L9F63_013958, L9F63_014467, L9F63_014537, L9F63_014873, L9F63_017151, L9F63_018082, L9F63_018246, L9F63_0…
OG0000109				L9F63_006141, L9F63_006144	Cyp4c3, LOC138692680, LOC138693359, LOC138694679, LOC138698279, LOC138698282, LOC138698283, LOC138698285, LOC138698286, LOC138698289, LOC138698293, LOC138698294, LOC138698295, LOC138698296, LOC138698298, LOC138698299, LOC138698300, LOC138698302, LOC138698303, LOC138698304, LOC138698306, LOC138698957, LOC138698958, LOC138712130, LOC138712132, LOC138712133, LOC138712134, LOC138712135, LOC138712136,…
OG0000110	C0J52_00982, C0J52_02606, C0J52_08196, C0J52_08460, C0J52_09015, C0J52_10162, C0J52_10724, C0J52_11224, C0J52_11716, C0J52_11758, C0J52_12299, C0J52_12324, C0J52_12532, C0J52_12581, C0J52_15001, C0J52_15166, C0J52_15167, C0J52_16017, C0J52_17474, C0J52_18313, C0J52_18910, C0J52_20072, C0J52_20440, C0J52_21245, C0J52_21947, C0J52_22213, C0J52_22262, C0J52_23861, C0J52_24639, C0J52_24913, C0J52_259…
OG0000111	C0J52_00386, C0J52_00485, C0J52_03720, C0J52_04498, C0J52_04765, C0J52_07668, C0J52_08298, C0J52_08487, C0J52_08961, C0J52_09078, C0J52_09493, C0J52_10632, C0J52_11978, C0J52_15011, C0J52_15226, C0J52_15569, C0J52_17026, C0J52_19617, C0J52_19855, C0J52_21275, C0J52_22091, C0J52_22745, C0J52_23347, C0J52_23604, C0J52_24132, C0J52_24530, C0J52_24866, C0J52_25203, C0J52_25327, C0J52_25728, C0J52_262…
OG0000112	C0J52_11770, C0J52_16000, C0J52_17343, C0J52_27059	Cfor_07821, Cfor_07822	LOC111867928, LOC111870111, LOC111870132, LOC111870133, LOC111870134, LOC111870141, LOC111870143, LOC117282760	L9F63_000305, L9F63_000306, L9F63_000307, L9F63_000308, L9F63_007420, L9F63_023005		LOC110826503, LOC110826504, LOC110826505, LOC110826506, LOC110826508, LOC110826513, LOC110828736, LOC110828749, LOC110829084, LOC110829089, LOC110836960, LOC110836961, LOC110836962, LOC110836963, LOC110838147, LOC110840275
OG0000113	C0J52_24106, C0J52_28197	Cfor_00403, Cfor_01399, Cfor_01400, Cfor_02573, Cfor_02720, Cfor_02917, Cfor_03611, Cfor_03862, Cfor_06392, Cfor_06393, Cfor_06395, Cfor_06749, Cfor_07909, Cfor_08784, Cfor_09709, Cfor_09710, Cfor_09711, Cfor_10124, Cfor_10594, Cfor_10595, Cfor_12454	LOC117282538, LOC117282849, LOC117283066	L9F63_011225, L9F63_023154, L9F63_024977		LOC110831897, LOC110832496, LOC110838090, LOC110839005, LOC110839677, LOC110839767, LOC110840925
OG0000114				L9F63_000397, L9F63_000501, L9F63_001046, L9F63_002657, L9F63_002876, L9F63_003006, L9F63_003456, L9F63_003615, L9F63_004441, L9F63_005073, L9F63_005159, L9F63_006707, L9F63_007203, L9F63_007994, L9F63_009911, L9F63_010144, L9F63_010641, L9F63_010738, L9F63_011174, L9F63_011821, L9F63_013225, L9F63_013489, L9F63_015431, L9F63_016899, L9F63_017413, L9F63_017564, L9F63_018450, L9F63_018754, L9F63_0…
OG0000115					LOC138693270, LOC138693483, LOC138696155, LOC138697132, LOC138698560, LOC138700483, LOC138701426, LOC138703260, LOC138704213, LOC138704214, LOC138704270, LOC138704287, LOC138704292, LOC138704362, LOC138704373, LOC138704389, LOC138704390, LOC138704393, LOC138704439, LOC138704441, LOC138704442, LOC138704600, LOC138704601, LOC138704612, LOC138704613, LOC138704614, LOC138704615, LOC138704616, LOC1387…
OG0000116	C0J52_00117, C0J52_01368, C0J52_02726, C0J52_03045, C0J52_03076, C0J52_04576, C0J52_05117, C0J52_06063, C0J52_07595, C0J52_09095, C0J52_09249, C0J52_11658, C0J52_11729, C0J52_11743, C0J52_12352, C0J52_14316, C0J52_14873, C0J52_15798, C0J52_16433, C0J52_16647, C0J52_16992, C0J52_17851, C0J52_17874, C0J52_18462, C0J52_19034, C0J52_19053, C0J52_19344, C0J52_20703, C0J52_20965, C0J52_21487, C0J52_245…
OG0000117	C0J52_00915, C0J52_01430, C0J52_03905, C0J52_04897, C0J52_05120, C0J52_05834, C0J52_06683, C0J52_08366, C0J52_10351, C0J52_12391, C0J52_12405, C0J52_12963, C0J52_12972, C0J52_12999, C0J52_13073, C0J52_15560, C0J52_15876, C0J52_15943, C0J52_17314, C0J52_18075, C0J52_19243, C0J52_19702, C0J52_19723, C0J52_21829, C0J52_22017, C0J52_22857, C0J52_23118, C0J52_23254, C0J52_24023, C0J52_24155, C0J52_243…
OG0000118	C0J52_01186, C0J52_04316, C0J52_06618, C0J52_07152, C0J52_07318, C0J52_07712, C0J52_07734, C0J52_07915, C0J52_08200, C0J52_11315, C0J52_15467, C0J52_15499, C0J52_15752, C0J52_16591, C0J52_16803, C0J52_17566, C0J52_19813, C0J52_20183, C0J52_20640, C0J52_20927, C0J52_21789, C0J52_23157, C0J52_23532, C0J52_24305, C0J52_24499, C0J52_24935, C0J52_25037, C0J52_25674, C0J52_26839, C0J52_27113, C0J52_274…			L9F63_010015	LOC138708840, LOC138715346
OG0000119	C0J52_05160, C0J52_21814		LOC111872810	L9F63_004276, L9F63_022278	LOC138697868, LOC138697869, LOC138697871, LOC138697872, LOC138697874, LOC138697875, LOC138697876, LOC138697877, LOC138697878, LOC138697879, LOC138697880, LOC138697882, LOC138697883, LOC138697886, LOC138697887, LOC138697888, LOC138698850, LOC138698851, LOC138698919, LOC138698920, LOC138698921, LOC138698922, LOC138698923, LOC138698924, LOC138698925, LOC138698926, LOC138698927	LOC110837147, LOC110837154, LOC110837156
OG0000120	C0J52_21884	Cfor_00386, Cfor_00516, Cfor_00517, Cfor_00519, Cfor_11451, Cfor_11455, Cfor_11703, Cfor_11704, Cfor_11786, Cfor_11787, Cfor_11788, Cfor_11789, Cfor_11790, Cfor_11791	LOC111862191, LOC111867876, LOC111867877, LOC111867878, LOC111867887, LOC111870263, LOC111870264, LOC111871915, LOC111872282, LOC111875170	L9F63_003085, L9F63_003527, L9F63_006645, L9F63_012734, L9F63_016580, L9F63_018740, L9F63_027359, L9F63_028375	LOC138692737	LOC110829008
OG0000121				L9F63_001084, L9F63_001691, L9F63_003690, L9F63_003893, L9F63_005600, L9F63_005839, L9F63_006867, L9F63_006876, L9F63_007435, L9F63_007550, L9F63_007606, L9F63_007841, L9F63_008475, L9F63_009546, L9F63_010014, L9F63_011036, L9F63_011340, L9F63_011659, L9F63_011759, L9F63_011923, L9F63_012501, L9F63_012752, L9F63_013078, L9F63_014073, L9F63_015626, L9F63_015978, L9F63_016523, L9F63_018663, L9F63_0…
OG0000122				L9F63_000212, L9F63_000949, L9F63_001147, L9F63_001686, L9F63_002607, L9F63_002877, L9F63_003017, L9F63_003246, L9F63_004443, L9F63_006957, L9F63_007542, L9F63_010291, L9F63_010429, L9F63_011115, L9F63_011879, L9F63_013067, L9F63_013714, L9F63_013721, L9F63_014421, L9F63_014820, L9F63_015350, L9F63_015933, L9F63_016358, L9F63_016942, L9F63_018207, L9F63_018749, L9F63_019081, L9F63_022041, L9F63_0…
OG0000123						LOC110827099, LOC110827984, LOC110828243, LOC110829095, LOC110829096, LOC110829098, LOC110829099, LOC110829424, LOC110832226, LOC110832227, LOC110832256, LOC110832928, LOC110832938, LOC110833628, LOC110833718, LOC110834922, LOC110834990, LOC110835000, LOC110835256, LOC110835258, LOC110835279, LOC110835280, LOC110835442, LOC110835951, LOC110836711, LOC110836853, LOC110837705, LOC110838603, LOC1108…
OG0000124	C0J52_00139, C0J52_02078, C0J52_03722, C0J52_04260, C0J52_04369, C0J52_04776, C0J52_04940, C0J52_05074, C0J52_05396, C0J52_07421, C0J52_07726, C0J52_07837, C0J52_08383, C0J52_09143, C0J52_09353, C0J52_09899, C0J52_10561, C0J52_10850, C0J52_11163, C0J52_11325, C0J52_12013, C0J52_13452, C0J52_18092, C0J52_21362, C0J52_21826, C0J52_22941, C0J52_23086, C0J52_23389, C0J52_24510, C0J52_24547, C0J52_252…
OG0000125	C0J52_00162, C0J52_00776, C0J52_01809, C0J52_02024, C0J52_07600, C0J52_08005, C0J52_08019, C0J52_08415, C0J52_09911, C0J52_11885, C0J52_12488, C0J52_15388, C0J52_15726, C0J52_19601, C0J52_20124, C0J52_21218, C0J52_23605, C0J52_24294, C0J52_24433	Cfor_05040	LOC111863557	L9F63_002989, L9F63_014980, L9F63_015474, L9F63_016616, L9F63_020152, L9F63_021582, L9F63_022578, L9F63_023957, L9F63_025520, L9F63_025521, L9F63_026686	LOC138709081
OG0000126	C0J52_00215, C0J52_02512, C0J52_02908, C0J52_04630, C0J52_06782, C0J52_06787, C0J52_07637, C0J52_09186, C0J52_09278, C0J52_10702, C0J52_10839, C0J52_11075, C0J52_11288, C0J52_12053, C0J52_12996, C0J52_15326, C0J52_15618, C0J52_15631, C0J52_18681, C0J52_20422, C0J52_22053, C0J52_22536, C0J52_24203, C0J52_24508, C0J52_25018, C0J52_25103, C0J52_25365, C0J52_26441, C0J52_26520, C0J52_26967, C0J52_271…			L9F63_008104, L9F63_010815
OG0000127	C0J52_05130, C0J52_10443	Cfor_09252	LOC111869939, LOC111870021	L9F63_002360, L9F63_006593, L9F63_027817	LOC138690988, LOC138690998, LOC138701915, LOC138701916, LOC138701917, LOC138702295, LOC138702296, LOC138702297, LOC138702298, LOC138702299, LOC138702300, LOC138702301, LOC138702302, LOC138702303, LOC138702304, LOC138702306, LOC138702307, LOC138702308, LOC138702309, LOC138702310, LOC138702311, LOC138702313, LOC138716153, LOC138716158	LOC110828663
OG0000128	C0J52_05126, C0J52_18205, C0J52_21308	Cfor_05304, Cfor_05305, Cfor_05308, Cfor_10374, Cfor_10375, Cfor_10377, Cfor_12438	LOC111868236, LOC111868249, LOC111872147, LOC111872149, LOC111872150	L9F63_009008, L9F63_010592, L9F63_012229, L9F63_020567, L9F63_021451, L9F63_024747, L9F63_027823, L9F63_028335	LOC138691179, nAChRalpha1, nAChRalpha2, nAChRalpha4, nAChRbeta2	LOC110828754, LOC110828774, LOC110836481, LOC110837276, LOC110837283
OG0000129	C0J52_06909, C0J52_06910, C0J52_06912, C0J52_06913, C0J52_18874, C0J52_18876, C0J52_24587, C0J52_24588		LOC111865357, LOC111865363	L9F63_001696, L9F63_004676, L9F63_007017, L9F63_009429, L9F63_009573, L9F63_009574, L9F63_009578, L9F63_012460, L9F63_013890, L9F63_013891, L9F63_027647	LOC138700090, LOC138700098, LOC138700235, LOC138700247, LOC138700256, LOC138700264, LOC138705599, LOC138706024, LOC138706162, LOC138706166	LOC110831676, LOC110840991
OG0000130	C0J52_23565	Cfor_05101, Cfor_05105, Cfor_05107	LOC111871619	L9F63_002679, L9F63_005603, L9F63_008843, L9F63_009166, L9F63_009167, L9F63_009168, L9F63_009317, L9F63_009409, L9F63_009411, L9F63_009412, L9F63_014037, L9F63_021161, L9F63_021162, L9F63_021163, L9F63_021291, L9F63_021292, L9F63_022476, L9F63_022921, L9F63_024517, L9F63_025114, L9F63_025115, L9F63_025116	CtsL1, LOC138701941, LOC138701942, LOC138702114, LOC138705171	LOC110836278
OG0000131	C0J52_08274	Cfor_02098, Cfor_03498, Cfor_03560, Cfor_03561, Cfor_03562, Cfor_12640	LOC111867565, LOC111867567, LOC111869595, LOC111869603, LOC111870717	L9F63_003043, L9F63_003044, L9F63_003045, L9F63_003046, L9F63_005692, L9F63_006501, L9F63_006502	Ddc, Hdc, LOC138701054, LOC138701055, LOC138701056, LOC138702158, LOC138706390, LOC138706391	LOC110834322, LOC110834472, LOC110834487, LOC110836139, LOC110836469, LOC110836473
OG0000132				L9F63_000829, L9F63_001007, L9F63_001038, L9F63_001310, L9F63_001656, L9F63_001784, L9F63_004921, L9F63_006173, L9F63_009444, L9F63_009608, L9F63_009665, L9F63_009713, L9F63_010267, L9F63_013987, L9F63_014348, L9F63_014441, L9F63_014547, L9F63_015133, L9F63_015324, L9F63_015606, L9F63_015955, L9F63_017792, L9F63_018730, L9F63_018763, L9F63_018813, L9F63_019664, L9F63_019795, L9F63_022503, L9F63_0…
OG0000133	C0J52_03313, C0J52_03904, C0J52_05207, C0J52_05481, C0J52_05538, C0J52_10852, C0J52_12759, C0J52_14296, C0J52_19129, C0J52_21619, C0J52_22229, C0J52_22309, C0J52_23596, C0J52_24218, C0J52_25467, C0J52_26129, C0J52_26409, C0J52_27844	Cfor_05009	LOC111867343	L9F63_003736, L9F63_006117, L9F63_006216, L9F63_007284, L9F63_008003, L9F63_009365, L9F63_014728, L9F63_015786, L9F63_018116, L9F63_021721, L9F63_024183		LOC110838797
OG0000134	C0J52_01031, C0J52_02143, C0J52_02472, C0J52_13156, C0J52_15049, C0J52_15767, C0J52_16160, C0J52_17614, C0J52_18772, C0J52_19199, C0J52_19214, C0J52_20168, C0J52_20246, C0J52_21588, C0J52_21908, C0J52_22294, C0J52_23130, C0J52_26690, C0J52_27145, C0J52_27151, C0J52_28126	Cfor_004524, Cfor_02906, Cfor_03362, Cfor_03971, Cfor_06409, Cfor_10577, Cfor_12800	LOC111874552, LOC117282915	L9F63_000439		LOC110835506
OG0000135	C0J52_03531, C0J52_03532, C0J52_03533, C0J52_03535, C0J52_27549, C0J52_27550, C0J52_27551	Cfor_02491, Cfor_02492, Cfor_08798, Cfor_09234, Cfor_09235	LOC111863332, LOC111869318, LOC111869411, LOC117282241, LOC117282702	L9F63_009698, L9F63_009699, L9F63_018769, L9F63_018771, L9F63_018772, L9F63_022890, L9F63_022891	LOC138698058, LOC138709419, LOC138709421, LOC138713679	LOC110829414, LOC110838366, LOC110838392, LOC110838482
OG0000136	C0J52_02880, C0J52_03370, C0J52_03804, C0J52_06064, C0J52_06900, C0J52_07798, C0J52_07800, C0J52_08301, C0J52_08645, C0J52_09740, C0J52_10099, C0J52_12514, C0J52_13381, C0J52_14663, C0J52_15384, C0J52_16680, C0J52_17386, C0J52_17801, C0J52_19546, C0J52_20080, C0J52_20248, C0J52_22064, C0J52_22951, C0J52_23333, C0J52_23456, C0J52_23931, C0J52_24036, C0J52_24118, C0J52_26485, C0J52_26958			L9F63_002915	LOC138711110
OG0000137	C0J52_03037, C0J52_06461, C0J52_11390, C0J52_12752, C0J52_13709, C0J52_13997, C0J52_18666, C0J52_24795, C0J52_26109, C0J52_27530	Cfor_00135, Cfor_00284, Cfor_00837, Cfor_02817, Cfor_05290, Cfor_06070, Cfor_06115, Cfor_08524, Cfor_12973		L9F63_000360, L9F63_000783, L9F63_003548, L9F63_006606, L9F63_007188, L9F63_011471, L9F63_011534, L9F63_013025, L9F63_016105, L9F63_018783, L9F63_020666	LOC138692967	LOC110839855
OG0000138	C0J52_01924, C0J52_02760, C0J52_26937	Cfor_00749, Cfor_09308, Cfor_09356, Cfor_09357	LOC111861276, LOC111861593, LOC111870470	L9F63_013127, L9F63_016638, L9F63_016831, L9F63_020227, L9F63_025905	LOC138698640, LOC138698656, LOC138698668, LOC138704358, LOC138704361, LOC138704459, LOC138704581, LOC138704582, LOC138704583, LOC138704895, LOC138706093, LOC138706226, LOC138710113, LOC138712642	LOC110827917, LOC110839838, LOC110839839
OG0000139	C0J52_02247, C0J52_02248, C0J52_02250, C0J52_04710	Cfor_06474, Cfor_06475, Cfor_10092, Cfor_12532	LOC111862361, LOC111862363, LOC111864279, LOC111872657	L9F63_001881, L9F63_001883, L9F63_004848, L9F63_008676, L9F63_008678, L9F63_008679, L9F63_008680, L9F63_008681, L9F63_008684	LOC138694465, LOC138700016, LOC138700019, LOC138704605, LOC138704606, LOC138704609	LOC110826809, LOC110826814, LOC110829612, LOC110838614, LOC110840614
OG0000140	C0J52_21725, C0J52_21726	Cfor_00952, Cfor_02422, Cfor_02570, Cfor_03990, Cfor_11573	LOC111861269, LOC111864514, LOC111866769, LOC111867320, LOC111868950	L9F63_004696, L9F63_004815, L9F63_004816, L9F63_017440, L9F63_022959, L9F63_024238, L9F63_024239, L9F63_026641	LOC138690955, LOC138699819, LOC138707585, LOC138713913, Wnt2, Wnt6	LOC110828845, LOC110832362, LOC110832567, LOC110835310, LOC110837886, LOC110840788
OG0000141	C0J52_07355	Cfor_04002	LOC111870856	L9F63_015442, L9F63_015443, L9F63_015444, L9F63_015445, L9F63_015446, L9F63_015447, L9F63_015448, L9F63_015449, L9F63_015450, L9F63_015451, L9F63_015452, L9F63_015453, L9F63_015454, L9F63_017329, L9F63_017330, L9F63_017331, L9F63_025585, L9F63_026322, L9F63_026323, L9F63_026324, L9F63_026416, L9F63_027026, L9F63_027569	LOC138697802, LOC138709342, LOC138709345, LOC138709346	LOC110828250, LOC110828251
OG0000142		Cfor_02608, Cfor_02610, Cfor_11103	LOC111863835, LOC111863897, LOC111864217, LOC111864218, LOC111864805, LOC111865602, LOC111865603, LOC111865604, LOC111865608, LOC111865858, LOC111867336, LOC111868375, LOC111873241, LOC111873345, LOC111873346, LOC111873347, LOC111874947	L9F63_009054, L9F63_009055, L9F63_013373, L9F63_024586	LOC138698603, LOC138703537, LOC138703538, LOC138703539	LOC110830608, LOC110830851, LOC110830857, LOC110833339
OG0000143		Cfor_02005		L9F63_001573, L9F63_001816, L9F63_003292, L9F63_003293, L9F63_004612, L9F63_004697, L9F63_004869, L9F63_005976, L9F63_006558, L9F63_008518, L9F63_009576, L9F63_011301, L9F63_012152, L9F63_012912, L9F63_012973, L9F63_013546, L9F63_014016, L9F63_015240, L9F63_015923, L9F63_016897, L9F63_017456, L9F63_018098, L9F63_019471, L9F63_020124, L9F63_020646, L9F63_020947, L9F63_021881, L9F63_022242, L9F63_0…
OG0000144				L9F63_004512, L9F63_004557, L9F63_005438, L9F63_005473, L9F63_007316, L9F63_007323, L9F63_007327, L9F63_007622, L9F63_007654, L9F63_007951, L9F63_007986, L9F63_008725, L9F63_009990, L9F63_011216, L9F63_011639, L9F63_013005, L9F63_013006, L9F63_016813, L9F63_017032, L9F63_017639, L9F63_018851, L9F63_019340, L9F63_019607, L9F63_019695, L9F63_021158, L9F63_022413, L9F63_025643, L9F63_025743, L9F63_0…
OG0000145				L9F63_002611, L9F63_002612, L9F63_002613, L9F63_005522, L9F63_009153, L9F63_009154, L9F63_009155, L9F63_009854, L9F63_009855, L9F63_009856, L9F63_011086, L9F63_011089, L9F63_011913, L9F63_011914, L9F63_012717, L9F63_017232, L9F63_018644, L9F63_018645, L9F63_018646, L9F63_023044, L9F63_023045, L9F63_023046, L9F63_023179, L9F63_023181, L9F63_024493, L9F63_024494, L9F63_024495, L9F63_024496, L9F63_0…
OG0000146	C0J52_00791, C0J52_00871, C0J52_01442, C0J52_01591, C0J52_04378, C0J52_04474, C0J52_07092, C0J52_10228, C0J52_10974, C0J52_12050, C0J52_12837, C0J52_13436, C0J52_13810, C0J52_13959, C0J52_15295, C0J52_15962, C0J52_16373, C0J52_16431, C0J52_17469, C0J52_18770, C0J52_19697, C0J52_22293, C0J52_23003, C0J52_23304, C0J52_23460, C0J52_23797, C0J52_24753, C0J52_25741, C0J52_25974, C0J52_27190, C0J52_283…
OG0000147	C0J52_02791, C0J52_03471, C0J52_03819, C0J52_05422, C0J52_06088, C0J52_07401, C0J52_07724, C0J52_07976, C0J52_10176, C0J52_11440, C0J52_11794, C0J52_12826, C0J52_13460, C0J52_13708, C0J52_14550, C0J52_16115, C0J52_16340, C0J52_18535, C0J52_19232, C0J52_19602, C0J52_20148, C0J52_20371, C0J52_20657, C0J52_21777, C0J52_22435, C0J52_23127, C0J52_24988, C0J52_25843, C0J52_27208, C0J52_27417				LOC138706015
OG0000148	C0J52_03464, C0J52_04813, C0J52_04890, C0J52_06154, C0J52_09473, C0J52_11871, C0J52_12590, C0J52_14053, C0J52_14752, C0J52_17489, C0J52_18821, C0J52_22593, C0J52_25749, C0J52_25908, C0J52_28398	Cfor_05082, Cfor_08032	LOC111866734, LOC111869699, LOC111870421, LOC111871440, LOC111873546, LOC111874314, LOC111874962, LOC111875383, LOC111875760	L9F63_007746	LOC138695715	LOC110826668, LOC110833804, LOC110837015
OG0000149	C0J52_00639, C0J52_03833, C0J52_08370, C0J52_10458, C0J52_11675, C0J52_11682, C0J52_11684, C0J52_21778	Cfor_09493, Cfor_10073, Cfor_12649	LOC111869583, LOC111869606, LOC111869631	L9F63_011577, L9F63_011582, L9F63_012945, L9F63_012948, L9F63_020500, L9F63_024892, L9F63_026694, L9F63_027785	LOC138696018, LOC138709398, LOC138709448, LOC138712985, LOC138712990	LOC110830112, LOC110832178, LOC110835198, LOC110837122
OG0000150	C0J52_02774, C0J52_16890, C0J52_25668	Cfor_11166	LOC117282723, LOC117283024	L9F63_021942, L9F63_027888	LOC138692821, LOC138695005, LOC138695351, LOC138698427, LOC138698679, LOC138699524, LOC138703725, LOC138705148, LOC138706164, LOC138707419, LOC138712793, LOC138712845, LOC138712871, LOC138713387, LOC138713398, LOC138713423, LOC138713433, LOC138713442, LOC138713456, LOC138713481, LOC138714749, LOC138715263	LOC110834265
OG0000151	C0J52_17134, C0J52_17135, C0J52_17136, C0J52_20799	Cfor_07016, Cfor_07017, Cfor_07018, Cfor_08701	LOC111873180, LOC111873193, LOC111873210, LOC111873217	L9F63_014074, L9F63_014076, L9F63_014079, L9F63_016854, L9F63_016855, L9F63_025879	LOC138709976, LOC138710850, LOC138710852, LOC138710854, LOC138710855	LOC110835458, LOC110835459, LOC110835467, LOC110835468, LOC110835470, LOC110835471, LOC110835472, LOC110839730
OG0000152	C0J52_01291, C0J52_01295, C0J52_01303, C0J52_01307, C0J52_01309	Cfor_00122, Cfor_00297, Cfor_11470, Cfor_11471	LOC111870391, LOC111870392, LOC111870393, LOC111870394	L9F63_020699, L9F63_020706, L9F63_022584, L9F63_022585, L9F63_022586, L9F63_022587, L9F63_022939	LOC138698310, LOC138698312, LOC138711688, LOC138711689, LOC138711707, LOC138711708, LOC138711711	LOC110829859, LOC110829862, LOC110829863, LOC110829864
OG0000153	C0J52_03373, C0J52_11283	Cfor_00228, Cfor_03308, Cfor_05336, Cfor_07746	LOC111867138, LOC111867142, LOC111874894, LOC111874898, LOC111874899, LOC111875351	L9F63_006635, L9F63_017978, L9F63_020042, L9F63_020043	LOC138693304, LOC138706558, LOC138710606, LOC138710607, LOC138710609, LOC138712118, LOC138712120	LOC110831445, LOC110833378, LOC110834190, LOC110834193, LOC110835668, LOC110836709, LOC110836719, LOC110839626
OG0000154		Cfor_00312, Cfor_00564, Cfor_00744, Cfor_00745, Cfor_00747, Cfor_00748, Cfor_00763, Cfor_01973, Cfor_02252, Cfor_02413, Cfor_02746, Cfor_03993, Cfor_04169, Cfor_05461, Cfor_06113, Cfor_06949, Cfor_06952, Cfor_07194, Cfor_07196, Cfor_08039, Cfor_08214, Cfor_08429, Cfor_08878, Cfor_08879, Cfor_08987, Cfor_09458, Cfor_09793, Cfor_09980, Cfor_11309, Cfor_11525				LOC110841012
OG0000155	C0J52_00808, C0J52_01194, C0J52_03199, C0J52_04239, C0J52_08472, C0J52_09518, C0J52_10022, C0J52_10651, C0J52_10749, C0J52_10879, C0J52_10893, C0J52_11444, C0J52_13889, C0J52_15092, C0J52_15340, C0J52_15581, C0J52_16375, C0J52_18591, C0J52_19471, C0J52_20354, C0J52_21035, C0J52_22381, C0J52_23017, C0J52_23870, C0J52_24400, C0J52_24488, C0J52_24731, C0J52_27923	Cfor_01474, Cfor_01475
OG0000156	C0J52_09101, C0J52_09112, C0J52_10738, C0J52_10745, C0J52_24363	Cfor_06714, Cfor_06715	LOC111869238, LOC111869254, LOC111869367, LOC111869373, LOC111869379, LOC111869388, LOC111869395	L9F63_009642, L9F63_009645, L9F63_010372, L9F63_018191, L9F63_019438, L9F63_023241, L9F63_023242, L9F63_027935	LOC138690993, LOC138691182, LOC138691183, LOC138695119	LOC110826485, LOC110826497, LOC110838335, LOC110841418
OG0000157	C0J52_08564, C0J52_08565, C0J52_12947, C0J52_12949	Cfor_02175, Cfor_06099, Cfor_06101, Cfor_10471	LOC111865464, LOC111865465, LOC111865480, LOC111865483, LOC111867885, LOC111874383	L9F63_005954, L9F63_005955, L9F63_005956, L9F63_005957	LOC138699601, LOC138699642, LOC138699643, LOC138699645, LOC138699646, LOC138699657, LOC138699658, LOC138699660	LOC110827232, LOC110827254, LOC110827255, LOC110831792
OG0000158	C0J52_03511, C0J52_16171	Cfor_00642, Cfor_00643, Cfor_01841, Cfor_01842, Cfor_02103, Cfor_02104, Cfor_06210, Cfor_08860, Cfor_10048, Cfor_12917, Cfor_12919, Cfor_12920	LOC111870146	L9F63_000302, L9F63_000304, L9F63_028309	LOC138695926, LOC138705754, LOC138709966, LOC138710453, LOC138710455, LOC138710457, LOC138710575, LOC138710580, LOC138710581, LOC138710582, LOC138710584	LOC110840280
OG0000159	C0J52_12080, C0J52_15019, C0J52_21009, C0J52_21010, C0J52_21011	Cfor_00124, Cfor_03856, Cfor_08040	LOC111863464, LOC111869425, LOC111869426, LOC111873460	L9F63_002936, L9F63_009930, L9F63_009931, L9F63_021546	LOC138696278, LOC138696284, LOC138701289, LOC138701291, LOC138701294, LOC138709262, LOC138713490, LOC138713493, LOC138713494, LOC138714772	LOC110831186, LOC110839864, LOC110840235, LOC110840236
OG0000160		Cfor_10106		L9F63_000555, L9F63_001609, L9F63_001647, L9F63_002666, L9F63_002667, L9F63_006073, L9F63_006759, L9F63_006760, L9F63_011434, L9F63_011786, L9F63_011787, L9F63_012502, L9F63_016156, L9F63_016157, L9F63_017299, L9F63_017300, L9F63_018964, L9F63_018965, L9F63_019445, L9F63_019447, L9F63_022392, L9F63_024289, L9F63_024683, L9F63_026629, L9F63_026630, L9F63_026795, L9F63_026796, L9F63_027908, L9F63_0…
OG0000161				L9F63_001601, L9F63_003620, L9F63_006050, L9F63_007628, L9F63_007999, L9F63_010496, L9F63_010497, L9F63_010669, L9F63_011005, L9F63_011302, L9F63_012219, L9F63_014740, L9F63_015024, L9F63_015405, L9F63_015436, L9F63_018371, L9F63_018706, L9F63_018828, L9F63_019581, L9F63_020403, L9F63_020701, L9F63_021214, L9F63_021436, L9F63_023143, L9F63_023298, L9F63_023302, L9F63_023325, L9F63_024554, L9F63_0…
OG0000162				L9F63_002234, L9F63_002962, L9F63_004654, L9F63_004818, L9F63_006570, L9F63_006589, L9F63_007438, L9F63_008388, L9F63_008390, L9F63_008660, L9F63_009670, L9F63_009696, L9F63_010774, L9F63_011239, L9F63_011407, L9F63_013543, L9F63_013700, L9F63_013725, L9F63_014897, L9F63_015130, L9F63_015435, L9F63_015526, L9F63_016992, L9F63_017193, L9F63_017524, L9F63_018707, L9F63_018823, L9F63_022772, L9F63_0…
OG0000163					LOC138692579, LOC138694891, LOC138694892, LOC138694894, LOC138694895, LOC138694896, LOC138694897, LOC138694900, LOC138695196, LOC138695212, LOC138695213, LOC138695214, LOC138695215, LOC138695237, LOC138706570, LOC138710559, LOC138710561, LOC138711798, LOC138711804, LOC138713217, LOC138713223, LOC138713228, LOC138714199, LOC138714944, LOC138715329, LOC138715332, LOC138715333, LOC138715334, LOC1387…
OG0000164					LOC138691752, LOC138691753, LOC138691788, LOC138691791, LOC138691793, LOC138691794, LOC138691795, LOC138691797, LOC138691799, LOC138691877, LOC138691880, LOC138691881, LOC138691882, LOC138691883, LOC138691895, LOC138691910, LOC138691953, LOC138691954, LOC138695377, LOC138696382, LOC138700389, LOC138706168, LOC138712065, LOC138712114, LOC138712125, LOC138712247, LOC138712254, LOC138712261, LOC1387…
OG0000165	C0J52_01548, C0J52_01570, C0J52_02780, C0J52_02787, C0J52_05176, C0J52_08971, C0J52_12127, C0J52_13553, C0J52_14362, C0J52_15736, C0J52_17301, C0J52_17792, C0J52_20216, C0J52_20222, C0J52_20347, C0J52_20766, C0J52_23746, C0J52_24104, C0J52_25393, C0J52_25564, C0J52_26004, C0J52_26301, C0J52_26573, C0J52_26732, C0J52_27012, C0J52_27254, C0J52_27369, C0J52_27948, C0J52_28245
OG0000166	C0J52_00630, C0J52_07885, C0J52_07886, C0J52_14520	Cfor_02522	LOC111864517, LOC111864787, LOC111864789, LOC111864790, LOC111864791, LOC111864792, LOC111864793, LOC111864794, LOC111866640	L9F63_001281, L9F63_001282, L9F63_001283, L9F63_001284, L9F63_009897, L9F63_009898, L9F63_011807	LOC138694083, LOC138694099, LOC138699683, LOC138699685, LOC138713911, LOC138713912	LOC110828014, LOC110832363
OG0000167	C0J52_01400, C0J52_01402, C0J52_14524, C0J52_14526	Cfor_08336, Cfor_12741	LOC111872087, LOC111872194, LOC111872624, LOC111872985, LOC117283143	L9F63_003081, L9F63_003818, L9F63_022016, L9F63_024097	LOC138696842, LOC138696843, LOC138696844, LOC138696847, LOC138696848, LOC138696849, LOC138696929, LOC138700287, LOC138700290, LOC138700291, LOC138700292, LOC138700293	LOC110831498, LOC110833968
OG0000168	C0J52_22144	Cfor_06440	LOC111861310, LOC111862951, LOC111863130, LOC111864236, LOC111865284, LOC111865921, LOC111867038, LOC111869063, LOC111870082, LOC111870226, LOC111870825, LOC111872233, LOC111872572, LOC111874307, LOC111874333, LOC111874497, LOC111874575, LOC111874721, LOC117282054, LOC117282163, LOC117282216, LOC117282397, LOC117282519, LOC117282608, LOC117283090		LOC138706623	LOC110831743
OG0000169	C0J52_03220, C0J52_06616, C0J52_07110, C0J52_07111, C0J52_10727, C0J52_11733, C0J52_14043, C0J52_14193, C0J52_17490, C0J52_18405, C0J52_20542, C0J52_21404, C0J52_22392, C0J52_23134, C0J52_26878, C0J52_28262	Cfor_00313, Cfor_00608, Cfor_02584, Cfor_10343, Cfor_11849		L9F63_021754, L9F63_022964, L9F63_023606, L9F63_026763	LOC138692216, LOC138693054, LOC138701624, LOC138715319
OG0000170	C0J52_00190, C0J52_17760, C0J52_22121, C0J52_22125	Cfor_08011, Cfor_12019	LOC111861983, LOC111862032, LOC111872788	L9F63_012333, L9F63_012336, L9F63_012340, L9F63_013942	LOC138697914, LOC138697915, LOC138697918, LOC138697919, LOC138697921, LOC138697922, LOC138697923, LOC138697925, LOC138697926, LOC138697927, LOC138709427, LOC138709429, LOC138709430	LOC110826828, LOC110840519, LOC110840530
OG0000171	C0J52_13385, C0J52_13498, C0J52_18888, C0J52_26098, C0J52_26703, C0J52_26716	Cfor_06289, Cfor_07691, Cfor_08290, Cfor_09783	LOC111861729, LOC111871477, LOC111875427, LOC111875500	L9F63_008714, L9F63_009676, L9F63_018684, L9F63_019080, L9F63_020357, L9F63_022752, L9F63_027407	LOC138692743, LOC138699561, LOC138712516, dpr8	LOC110829846, LOC110836951, LOC110840371, LOC110840777
OG0000172	C0J52_04329	Cfor_03156, Cfor_08679, Cfor_11357, Cfor_11364	LOC111870308, LOC111870360, LOC111870908	L9F63_006584, L9F63_012685, L9F63_017898, L9F63_017899, L9F63_017900, L9F63_017901, L9F63_020492, L9F63_026758, L9F63_026945	LOC138692922, LOC138700299, LOC138704571, LOC138704902, LOC138704911, LOC138712094, LOC138712131, LOC138712453, LOC138712454	LOC110827844, LOC110832399, LOC110840723
OG0000173	C0J52_04435, C0J52_04436, C0J52_07924, C0J52_10393	Cfor_05549, Cfor_05550, Cfor_09464	LOC111865920, LOC111868890	L9F63_007033, L9F63_014428, L9F63_019655, L9F63_026480	LOC138701976, LOC138706224, LOC138706225, LOC138706258, LOC138706262, LOC138706263	LOC110831770, LOC110837911, LOC110837957, LOC110837958, LOC110837959, LOC110838805, LOC110840340, LOC110840737, LOC110840741, LOC110841041
OG0000174	C0J52_28251			L9F63_004906, L9F63_004907, L9F63_004908, L9F63_004909, L9F63_012782, L9F63_016619, L9F63_016620, L9F63_016621, L9F63_016622, L9F63_016623, L9F63_022898, L9F63_022899, L9F63_022900, L9F63_023273, L9F63_023274, L9F63_023769, L9F63_023770, L9F63_023771, L9F63_023773, L9F63_024160, L9F63_024514, L9F63_024515, L9F63_024936, L9F63_025952, L9F63_025953, L9F63_027396, L9F63_027397, L9F63_027852
OG0000175					LOC138698308, LOC138711542, LOC138711691, LOC138711693, LOC138711694, LOC138711695, LOC138711696, LOC138711697, LOC138711699, LOC138711700, LOC138711702, LOC138711703, LOC138711704, LOC138711795, LOC138711796, LOC138711797, LOC138711800, LOC138711801, LOC138711802, LOC138711805, LOC138711806, LOC138711807, LOC138711808, LOC138711809, LOC138711811, LOC138711812, LOC138711813, LOC138711873, LOC1387…
OG0000176	C0J52_02867, C0J52_03977, C0J52_04351, C0J52_07603, C0J52_07949, C0J52_08263, C0J52_11447, C0J52_12238, C0J52_12849, C0J52_14989, C0J52_15574, C0J52_15819, C0J52_16420, C0J52_16961, C0J52_17470, C0J52_17646, C0J52_18067, C0J52_18073, C0J52_18090, C0J52_20842, C0J52_21891, C0J52_22136, C0J52_22295, C0J52_22325, C0J52_22777, C0J52_23674, C0J52_23675, C0J52_24088
OG0000177	C0J52_05509, C0J52_10088, C0J52_10473, C0J52_12459, C0J52_13937, C0J52_15841, C0J52_17410, C0J52_21855, C0J52_21856, C0J52_23787, C0J52_27698	Cfor_04415, Cfor_07765, Cfor_10770, Cfor_12713	LOC111861669, LOC111861971, LOC111865607, LOC111867903, LOC111868681, LOC111875110	L9F63_009058	LOC138697148, LOC138699447, LOC138702329, LOC138713176	LOC110827452, LOC110832767
OG0000178	C0J52_26091	Cfor_00407, Cfor_01510, Cfor_03267, Cfor_05835, Cfor_11062	LOC111862543, LOC111866015, LOC111875135	L9F63_017152, L9F63_025480, L9F63_025669, L9F63_026701, L9F63_026961, L9F63_027311, L9F63_027412, L9F63_028016, L9F63_028092, L9F63_028251, L9F63_028316	LOC138691200, LOC138696940, LOC138701118, LOC138705651, LOC138705652	LOC110838844, LOC110838845, LOC110840904
OG0000179	C0J52_11486, C0J52_16611	Cfor_05130, Cfor_05131, Cfor_07515, Cfor_12681, Cfor_12682	LOC111862666, LOC111863012, LOC111864967, LOC111864975, LOC111870386, LOC111875503	L9F63_012437, L9F63_012438, L9F63_015634, L9F63_020544, L9F63_024620, L9F63_027767	LOC138698439, LOC138700874, Mdr49, Mdr50	LOC110827010, LOC110830378, LOC110830379, LOC110840227, LOC110840233
OG0000180	C0J52_07700, C0J52_11366, C0J52_11367, C0J52_11368, C0J52_13493	Cfor_05070, Cfor_05071, Cfor_12398, Cfor_12399, Cfor_12498, Cfor_12499	LOC111868027, LOC111868034, LOC111875133, LOC111875496	L9F63_004179, L9F63_004180, L9F63_004181, L9F63_006261, L9F63_014215	LOC138698181, LOC138698182, LOC138698951, LOC138701918, LOC138702276, LOC138709094	LOC110834776, LOC110838767
OG0000181	C0J52_06807, C0J52_07859, C0J52_09004, C0J52_28493, C0J52_28494, C0J52_28495, C0J52_28496, C0J52_28497	Cfor_05355, Cfor_08480		L9F63_003421, L9F63_003422, L9F63_003423, L9F63_022718	LOC138691778, LOC138699996, LOC138702627, LOC138702628, LOC138702630, LOC138702631, LOC138702632, LOC138702633, LOC138702634, LOC138702763, LOC138706507, LOC138713899	LOC110836021, LOC110836022
OG0000182	C0J52_17564	Cfor_01668, Cfor_02060, Cfor_04785, Cfor_04786, Cfor_06027, Cfor_10219	LOC111861322, LOC111863525, LOC111870651, LOC111872137, LOC111875251	L9F63_002713, L9F63_002714, L9F63_004090, L9F63_008920, L9F63_019875, L9F63_023719	DAT, Gat, LOC138695811, Ntl, SerT	LOC110829116, LOC110829182, LOC110833582, LOC110834937, LOC110840806
OG0000183				L9F63_000258, L9F63_000434, L9F63_000641, L9F63_001091, L9F63_003966, L9F63_004195, L9F63_008454, L9F63_009516, L9F63_010133, L9F63_010477, L9F63_010585, L9F63_011486, L9F63_011528, L9F63_011716, L9F63_013702, L9F63_013955, L9F63_015759, L9F63_016874, L9F63_016983, L9F63_018629, L9F63_019172, L9F63_019513, L9F63_022407, L9F63_026031, L9F63_026597, L9F63_026923, L9F63_027988, L9F63_028365
OG0000184	C0J52_04550, C0J52_05044, C0J52_05121, C0J52_06665, C0J52_07799, C0J52_11067, C0J52_11546, C0J52_12379, C0J52_14813, C0J52_16238, C0J52_16677, C0J52_19060, C0J52_19093, C0J52_19311, C0J52_19607, C0J52_20726, C0J52_21359, C0J52_21800, C0J52_22907, C0J52_23830, C0J52_23864, C0J52_24658, C0J52_26097, C0J52_26319, C0J52_27242, C0J52_27386, C0J52_27523
OG0000185	C0J52_19516		LOC111861291, LOC111862917, LOC111863457, LOC111865974, LOC111865997, LOC111868154, LOC111869347, LOC111870003, LOC111871983, LOC111872905, LOC111873981, LOC111874097, LOC111874368, LOC111874968, LOC111875081, LOC111875283, LOC111875782, LOC117282194, LOC117282770, LOC117282952, LOC117282995, LOC117283023	L9F63_020948	LOC138701008, LOC138714000	LOC110836886
OG0000186	C0J52_15677				LOC138691234, LOC138692963, LOC138693119, LOC138693429, LOC138693807, LOC138698029, LOC138699067, LOC138699752, LOC138699828, LOC138700022, LOC138700537, LOC138701710, LOC138702776, LOC138704932, LOC138706711, LOC138707749, LOC138707850, LOC138708178, LOC138708617, LOC138709187, LOC138710544, LOC138711783, LOC138712204, LOC138714878, LOC138715410, LOC138715444
OG0000187	C0J52_03441	Cfor_09617, Cfor_09619	LOC111864547, LOC111872437	L9F63_000742, L9F63_000743, L9F63_000744, L9F63_000745, L9F63_010447, L9F63_010757, L9F63_025052, L9F63_025561	LOC138702767, LOC138703117, LOC138703121, LOC138703122, LOC138703123, LOC138703125, LOC138703126, LOC138703127, LOC138703128, LOC138703129, LOC138703130, LOC138713942, LOC138713943	LOC110828123
OG0000188	C0J52_28466	Cfor_09781, Cfor_09782	LOC111868805, LOC111871464, LOC111871465, LOC111871478	L9F63_005609, L9F63_005730, L9F63_019099, L9F63_019106, L9F63_021441, L9F63_026670	LOC138692739, LOC138692740, LOC138692742, LOC138692873, LOC138692874, LOC138692875, LOC138692880, LOC138709375, LOC138709376, LOC138709377	LOC110826700, LOC110829837, LOC110829838, LOC110829839
OG0000189		Cfor_00411, Cfor_01505, Cfor_01692, Cfor_02701, Cfor_03264, Cfor_05831	LOC111862892, LOC111863043, LOC111866001, LOC117282155	L9F63_024048, L9F63_025667, L9F63_025670, L9F63_026948, L9F63_027298, L9F63_027439, L9F63_027608, L9F63_027609, L9F63_027682, L9F63_027780, L9F63_028149, L9F63_028208, L9F63_028277	LOC138701968	LOC110834258, LOC110840311, LOC110840702
OG0000190			LOC111861267, LOC111861746, LOC111861847, LOC111862242, LOC111863341, LOC111864666, LOC111864779, LOC111865134, LOC111866641, LOC111867028, LOC111867582, LOC111869344, LOC111870007, LOC111870397, LOC111870591, LOC111871576, LOC111871977, LOC111872211, LOC111872215, LOC111872258, LOC111872274, LOC111873286, LOC111874009, LOC111874766, LOC117282280, LOC117282612, LOC117282787
OG0000191	C0J52_00817, C0J52_00818, C0J52_10776, C0J52_10777, C0J52_10778	Cfor_10841, Cfor_10875	LOC111866835, LOC111866837, LOC111866838, LOC111868481, LOC111871032	L9F63_004772, L9F63_004773, L9F63_013839, L9F63_013841, L9F63_014334	LOC138693925, LOC138693941, LOC138693954, LOC138695269, LOC138705943, LOC138708841, LOC138708842	LOC110830319, LOC110838582
OG0000192	C0J52_00823, C0J52_04584, C0J52_04608, C0J52_05695, C0J52_05780, C0J52_07036, C0J52_08234, C0J52_09901, C0J52_11010, C0J52_11722, C0J52_14424, C0J52_14691, C0J52_15815, C0J52_16241, C0J52_16655, C0J52_16772, C0J52_18515, C0J52_19472, C0J52_20017, C0J52_21170, C0J52_21191, C0J52_22721, C0J52_23037, C0J52_23167, C0J52_25935, C0J52_27888
OG0000193	C0J52_08813, C0J52_09099, C0J52_10398, C0J52_11739, C0J52_14121, C0J52_23276			L9F63_024478	LOC138690942, LOC138690989, LOC138694486, LOC138696962, LOC138698150, LOC138700142, LOC138703331, LOC138704748, LOC138705773, LOC138706074, LOC138706396, LOC138707722, LOC138707933, LOC138708591, LOC138710159, LOC138710168, LOC138711109, LOC138713566, LOC138713586
OG0000194	C0J52_03116, C0J52_03814, C0J52_03847, C0J52_05025, C0J52_05114, C0J52_08224, C0J52_10939, C0J52_11286, C0J52_11348, C0J52_12046, C0J52_12084, C0J52_12538, C0J52_12907, C0J52_13036, C0J52_13829, C0J52_14679, C0J52_14703, C0J52_18322, C0J52_19545, C0J52_19942, C0J52_20074, C0J52_22524, C0J52_23373, C0J52_25605, C0J52_26801, C0J52_27397
OG0000195	C0J52_01575, C0J52_03107, C0J52_03357, C0J52_03845, C0J52_03926, C0J52_04421, C0J52_04848, C0J52_09683, C0J52_11328, C0J52_13193, C0J52_15890, C0J52_16135, C0J52_17387, C0J52_17553, C0J52_18175, C0J52_18501, C0J52_18918, C0J52_19924, C0J52_21343, C0J52_22410, C0J52_23600, C0J52_23871, C0J52_24189, C0J52_25924, C0J52_27205			L9F63_014470
OG0000196	C0J52_01022, C0J52_01023, C0J52_01683, C0J52_01962, C0J52_02075, C0J52_02346, C0J52_04713, C0J52_08430, C0J52_09802, C0J52_10215, C0J52_10543, C0J52_15260, C0J52_19841, C0J52_22586, C0J52_22744, C0J52_24130, C0J52_24760, C0J52_26903	Cfor_10643, Cfor_11209, Cfor_11411	LOC117282586	L9F63_005298	LOC138691862	LOC110831115, LOC110832387
OG0000197	C0J52_02936, C0J52_09965	Cfor_01851, Cfor_02587, Cfor_08531, Cfor_11607, Cfor_12278, Cfor_12281	LOC111865142, LOC111865147, LOC111869945, LOC111871970	L9F63_004380, L9F63_006027, L9F63_006028, L9F63_010229, L9F63_024862	LOC138700432, LOC138711638, LOC138712054, LOC138714686	LOC110831813, LOC110831819, LOC110836070, LOC110838476, LOC110841259
OG0000198	C0J52_12226, C0J52_21813, C0J52_26254	Cfor_01832, Cfor_02591, Cfor_02592, Cfor_06063, Cfor_10713	LOC111863708, LOC111871431, LOC111873907	L9F63_001220, L9F63_001735, L9F63_006387, L9F63_008534, L9F63_025191, L9F63_025192	LOC138694982, LOC138694986, LOC138698384, LOC138715125, TpnC25D	LOC110827798, LOC110836802, LOC110838509, LOC110839524
OG0000199	C0J52_28088	Cfor_00533, Cfor_00634, Cfor_01028, Cfor_01702, Cfor_02943, Cfor_02944, Cfor_02984, Cfor_03708, Cfor_03709, Cfor_04919, Cfor_04920, Cfor_06780, Cfor_06782, Cfor_07917, Cfor_07918, Cfor_08217, Cfor_08219, Cfor_08705, Cfor_09052, Cfor_11024, Cfor_11250, Cfor_12795		L9F63_005996, L9F63_009804, L9F63_024594
OG0000200	C0J52_00626, C0J52_00628	Cfor_01363, Cfor_01364, Cfor_01365, Cfor_01366, Cfor_03823	LOC111866623, LOC111866630, LOC111866632, LOC111866634, LOC111870474	L9F63_003276, L9F63_003277, L9F63_023001, L9F63_023002	LOC138694433, LOC138699681, LOC138699682, LOC138700172	LOC110831661, LOC110835429, LOC110835431, LOC110839546, LOC110839547, LOC110839548
OG0000201		Cfor_00280, Cfor_00473, Cfor_00567, Cfor_00700, Cfor_02566, Cfor_02932, Cfor_03945, Cfor_04954, Cfor_05265, Cfor_05743, Cfor_05762, Cfor_06154, Cfor_06662, Cfor_07186, Cfor_08028, Cfor_08699, Cfor_08700, Cfor_08823, Cfor_09797, Cfor_09798, Cfor_10263, Cfor_10264, Cfor_11132, Cfor_11133, Cfor_11701, Cfor_12596
OG0000202		Cfor_06948	LOC111863463, LOC111863621, LOC111864159, LOC111865505, LOC111866394, LOC111867172, LOC111867558, LOC111867851, LOC111867913, LOC111867994, LOC111868157, LOC111869977, LOC111871425, LOC111871982, LOC111872115, LOC111872648, LOC111872986, LOC111873161, LOC111873433, LOC111873962, LOC111874493, LOC111874802, LOC111875796, LOC117282732, LOC117282751
OG0000203				L9F63_000065, L9F63_000225, L9F63_000740, L9F63_001097, L9F63_004934, L9F63_005591, L9F63_008052, L9F63_009917, L9F63_010510, L9F63_012827, L9F63_013251, L9F63_014214, L9F63_015072, L9F63_017189, L9F63_018314, L9F63_019157, L9F63_020318, L9F63_020679, L9F63_021056, L9F63_021929, L9F63_022539, L9F63_026008, L9F63_026620, L9F63_027318, L9F63_027858, L9F63_028267
OG0000204				L9F63_000325, L9F63_003224, L9F63_004051, L9F63_006400, L9F63_007426, L9F63_008211, L9F63_008497, L9F63_008546, L9F63_012527, L9F63_017733, L9F63_017779, L9F63_018074, L9F63_018248, L9F63_018985, L9F63_019402, L9F63_019481, L9F63_019977, L9F63_020513, L9F63_020672, L9F63_020820, L9F63_020895, L9F63_022031, L9F63_022659, L9F63_023361, L9F63_024338, L9F63_025691
OG0000205	C0J52_04081, C0J52_04730, C0J52_05016, C0J52_05026, C0J52_05119, C0J52_05405, C0J52_08168, C0J52_09317, C0J52_11551, C0J52_12400, C0J52_13351, C0J52_15641, C0J52_16335, C0J52_17818, C0J52_17925, C0J52_18424, C0J52_18658, C0J52_23872, C0J52_23949, C0J52_25196, C0J52_26011, C0J52_26559, C0J52_26865, C0J52_27343, C0J52_28469
OG0000206	C0J52_19756, C0J52_19757, C0J52_23915, C0J52_23916, C0J52_23917, C0J52_23918, C0J52_27350, C0J52_27351, C0J52_27352	Cfor_06835	LOC111871794, LOC111871795	L9F63_005160, L9F63_005161, L9F63_014973, L9F63_014974, L9F63_014976, L9F63_027699	LOC138691201, LOC138691210, LOC138691212, LOC138691214, LOC138691215, LOC138691216, LOC138691217
OG0000207	C0J52_03353, C0J52_05978, C0J52_08294, C0J52_08753, C0J52_09914, C0J52_11232, C0J52_12185, C0J52_12305, C0J52_14321, C0J52_17945, C0J52_17946, C0J52_18981, C0J52_19664, C0J52_21342, C0J52_22746, C0J52_23228, C0J52_23541, C0J52_24067, C0J52_24297, C0J52_24302, C0J52_24333, C0J52_25013, C0J52_26568, C0J52_26986, C0J52_28000
OG0000208	C0J52_10436, C0J52_16849, C0J52_20221, C0J52_24823, C0J52_25851		LOC117282699		LOC138691580, LOC138692825, LOC138693405, LOC138696548, LOC138700567, LOC138703471, LOC138704749, LOC138705100, LOC138705114, LOC138705193, LOC138707887, LOC138708099, LOC138708248, LOC138708965, LOC138711280, LOC138712335, LOC138712350, LOC138713691, LOC138715434
OG0000209	C0J52_01437, C0J52_02350, C0J52_02437, C0J52_04623, C0J52_05321, C0J52_07412, C0J52_07773, C0J52_09457, C0J52_11973, C0J52_13075, C0J52_14143, C0J52_14600, C0J52_16482, C0J52_16800, C0J52_18662, C0J52_20930, C0J52_21169, C0J52_23292, C0J52_23515, C0J52_26069, C0J52_26459, C0J52_26711, C0J52_27096, C0J52_27501, C0J52_27676
OG0000210	C0J52_00171, C0J52_01281, C0J52_02527, C0J52_02909, C0J52_05354, C0J52_05862, C0J52_09197, C0J52_11809, C0J52_12022, C0J52_12047, C0J52_13838, C0J52_18185, C0J52_18594, C0J52_20396, C0J52_21753, C0J52_21755, C0J52_22090, C0J52_23043, C0J52_23493, C0J52_23815, C0J52_24133, C0J52_24202, C0J52_25447, C0J52_26312, C0J52_26857
OG0000211	C0J52_02123, C0J52_02590, C0J52_03739, C0J52_07535, C0J52_08064, C0J52_10462, C0J52_10655, C0J52_11816, C0J52_14013, C0J52_14145, C0J52_16390, C0J52_19124, C0J52_20022, C0J52_20839, C0J52_21860, C0J52_22816, C0J52_23411, C0J52_23444, C0J52_23866, C0J52_24673, C0J52_25353, C0J52_26869, C0J52_27943		LOC111866162, LOC111875761
OG0000212	C0J52_06764, C0J52_17230, C0J52_21295			L9F63_002531, L9F63_006140, L9F63_006332, L9F63_009591, L9F63_011425, L9F63_011777, L9F63_012002, L9F63_012792, L9F63_016447, L9F63_016450, L9F63_016766, L9F63_020795, L9F63_020796, L9F63_022524, L9F63_023649, L9F63_024169, L9F63_026022, L9F63_026336, L9F63_026377, L9F63_026706, L9F63_026707, L9F63_027353
OG0000213	C0J52_00376, C0J52_01035, C0J52_02119, C0J52_02477, C0J52_04447, C0J52_05438, C0J52_08003, C0J52_08752, C0J52_09588, C0J52_13040, C0J52_14986, C0J52_18137, C0J52_18454, C0J52_19118, C0J52_19808, C0J52_20247, C0J52_21267, C0J52_21996, C0J52_22765, C0J52_25626	Cfor_00676, Cfor_00677, Cfor_02318, Cfor_03439, Cfor_04905
OG0000214	C0J52_17590, C0J52_27002	Cfor_06769, Cfor_06772, Cfor_06773	LOC111869585, LOC111869586, LOC111869600	L9F63_002764, L9F63_015182, L9F63_015183, L9F63_016150	LOC138690927, LOC138692096, LOC138701642, LOC138709258, LOC138709278, LOC138709297, LOC138709304, LOC138715686	LOC110830103, LOC110830109, LOC110830114, LOC110830120, LOC110830169
OG0000215	C0J52_09102, C0J52_09116, C0J52_24164, C0J52_26170	Cfor_06716, Cfor_06717, Cfor_06718	LOC111869263	L9F63_019587, L9F63_019588, L9F63_019589, L9F63_019590, L9F63_019591, L9F63_019592, L9F63_019593, L9F63_019594, L9F63_019595, L9F63_019596, L9F63_019597	LOC138691171, LOC138691184, LOC138701599, LOC138701604, LOC138706328	LOC110826577
OG0000216	C0J52_05788, C0J52_05793, C0J52_15706, C0J52_15707, C0J52_17059, C0J52_17060	Cfor_03639		L9F63_013926, L9F63_013927, L9F63_014196, L9F63_014198, L9F63_026800, L9F63_027340, L9F63_027341, L9F63_027342	LOC138706334, LOC138706340, LOC138706342, LOC138706343, LOC138706344, LOC138706345, LOC138706346, LOC138706347, LOC138706348	LOC110838491
OG0000217	C0J52_01323, C0J52_12042	Cfor_05303, Cfor_05424, Cfor_10929, Cfor_11456	LOC111862189, LOC111866731, LOC111868248, LOC111869389	L9F63_012231, L9F63_012232, L9F63_019982, L9F63_020372, L9F63_026306, L9F63_026307	Gld, LOC138691189, LOC138691192, LOC138691193, LOC138691194, LOC138711733, LOC138711770	LOC110828753, LOC110832738
OG0000218	C0J52_12829	Cfor_01602, Cfor_08775, Cfor_10365	LOC111863741, LOC111868137, LOC111869242	L9F63_004980, L9F63_017736	LOC138693840, LOC138693844, LOC138703178, LOC138705721, LOC138705796, LOC138707111, LOC138710176, LOC138711768, LOC138711830, LOC138715411, LOC138715595, LOC138715704, LOC138716396	LOC110828960, LOC110840471, LOC110840678
OG0000219	C0J52_00702	Cfor_00179, Cfor_07112	LOC111862896, LOC111864083, LOC111864167, LOC111865930, LOC111866518, LOC111867522, LOC111870232, LOC111871257, LOC111872093, LOC111872326, LOC111872739, LOC111875537	L9F63_009517, L9F63_009521, L9F63_009524, L9F63_016980, L9F63_026770, L9F63_026771	wdb, wrd	LOC110828897, LOC110829998
OG0000220	C0J52_00704, C0J52_02236			L9F63_000889, L9F63_004608, L9F63_005123, L9F63_005350, L9F63_005764, L9F63_006614, L9F63_007077, L9F63_007172, L9F63_007233, L9F63_008165, L9F63_008967, L9F63_009057, L9F63_009518, L9F63_010692, L9F63_011299, L9F63_013695, L9F63_016758, L9F63_017143, L9F63_019568, L9F63_024290, L9F63_024853, L9F63_025961, L9F63_027869
OG0000221	C0J52_00414	Cfor_10305, Cfor_12200	LOC111861666, LOC111862711	L9F63_001809, L9F63_021907, L9F63_021909, L9F63_025407, L9F63_025409, L9F63_027991	LOC138705173, LOC138705174, LOC138705175, LOC138705176, LOC138705177, LOC138705178, LOC138705180, LOC138705181, LOC138705182, LOC138710027, LOC138710312	LOC110829680, LOC110829694, LOC110832801
OG0000222	C0J52_16970	Cfor_03693, Cfor_07815, Cfor_12764		L9F63_023090, L9F63_023498	LOC138692675, LOC138692676, LOC138692677, LOC138692746, LOC138692789, LOC138692790, LOC138692791, LOC138692792, LOC138692794, LOC138692795, LOC138692796, LOC138692797, LOC138692847, LOC138692848, LOC138692911, LOC138693257, LOC138694827, LOC138694829, LOC138700059
OG0000223	C0J52_20121	Cfor_01507, Cfor_04916	LOC111861399, LOC111862664, LOC111865172, LOC111870286, LOC111871010, LOC111873875		LOC138691800, LOC138692989, LOC138693320, LOC138694300, LOC138694467, LOC138695296, LOC138696678, LOC138696841, LOC138698452, LOC138699617, LOC138702194, LOC138704545, LOC138709276, LOC138712052, LOC138715622	LOC110830905
OG0000224	C0J52_05249				LOC138691013, LOC138691310, LOC138691690, LOC138692070, LOC138695116, LOC138695768, LOC138698756, LOC138699808, LOC138700111, LOC138700398, LOC138701266, LOC138702714, LOC138703316, LOC138705804, LOC138705853, LOC138707734, LOC138709198, LOC138710547, LOC138712436, LOC138712630, LOC138713574, LOC138715428, LOC138716175, LOC138716553
OG0000225		Cfor_00535, Cfor_00746, Cfor_01042, Cfor_01180, Cfor_01252, Cfor_01288, Cfor_01473, Cfor_02376, Cfor_02829, Cfor_03129, Cfor_05252, Cfor_05359, Cfor_05622, Cfor_05720, Cfor_07278, Cfor_07279, Cfor_08877, Cfor_10173, Cfor_10174, Cfor_10290, Cfor_11524, Cfor_11526	LOC111870582, LOC111873943	L9F63_014876
OG0000226					LOC138691814, LOC138691818, LOC138691826, LOC138691832, LOC138691838, LOC138691846, LOC138691853, LOC138691859, LOC138691871, LOC138692570, LOC138692691, LOC138692692, LOC138693070, LOC138693085, LOC138693247, LOC138694559, LOC138695157, LOC138695158, LOC138695159, LOC138695160, LOC138695161, LOC138695162, LOC138695163, LOC138710504, LOC138716276
OG0000227					LOC138691421, LOC138691429, LOC138691430, LOC138691485, LOC138691689, LOC138691811, LOC138691812, LOC138691817, LOC138691819, LOC138691820, LOC138691821, LOC138691822, LOC138691823, LOC138691824, LOC138691825, LOC138691827, LOC138691828, LOC138691829, LOC138691833, LOC138691834, LOC138691837, LOC138691840, LOC138691842, LOC138691968, LOC138692001
OG0000228	C0J52_03344, C0J52_06514, C0J52_06873, C0J52_08040, C0J52_08336, C0J52_08536, C0J52_08822, C0J52_09504, C0J52_10303, C0J52_10638, C0J52_10986, C0J52_13466, C0J52_13841, C0J52_18019, C0J52_18357, C0J52_19623, C0J52_20792, C0J52_21930, C0J52_24468, C0J52_25408, C0J52_26234, C0J52_26704, C0J52_26727, C0J52_27468
OG0000229	C0J52_16309, C0J52_22768, C0J52_25882, C0J52_25883, C0J52_25884, C0J52_25885, C0J52_25886, C0J52_28343	Cfor_07428	LOC111864911	L9F63_021830, L9F63_021832, L9F63_021833, L9F63_021834, L9F63_026838, L9F63_026839, L9F63_026840, L9F63_028282	LOC138695708, LOC138695869, LOC138695870, LOC138695871	LOC110826733, LOC110826734
OG0000230	C0J52_01740, C0J52_02067, C0J52_04392, C0J52_04634, C0J52_06432, C0J52_06823, C0J52_07334, C0J52_11270, C0J52_11926, C0J52_13900, C0J52_14271, C0J52_17887, C0J52_20436, C0J52_21135, C0J52_21819, C0J52_22399, C0J52_22885, C0J52_24100, C0J52_24178, C0J52_27339	Cfor_01185, Cfor_02923, Cfor_04553, Cfor_06830
OG0000231	C0J52_19978, C0J52_21894, C0J52_22805	Cfor_00444, Cfor_05441, Cfor_12662	LOC111874425, LOC111874429	L9F63_007089, L9F63_009684, L9F63_015294, L9F63_015295, L9F63_017716, L9F63_017717, L9F63_017718, L9F63_020631, L9F63_028086	LOC138698118, LOC138700936, LOC138700937, LOC138701893, LOC138701895, LOC138702150	LOC110834634
OG0000232	C0J52_23076	Cfor_00707, Cfor_00827, Cfor_03818, Cfor_08571, Cfor_09746, Cfor_09747	LOC111861911, LOC111862679, LOC111872493, LOC111872502	L9F63_013389, L9F63_021329, L9F63_022207, L9F63_024286, L9F63_027301	LOC138694987, LOC138694989, LOC138695887, LOC138716178	LOC110832595, LOC110835663, LOC110838649, LOC110839598
OG0000233	C0J52_00103, C0J52_02939, C0J52_04914, C0J52_05450, C0J52_06004, C0J52_10577, C0J52_10804, C0J52_12069, C0J52_12984, C0J52_13960, C0J52_14467, C0J52_16532, C0J52_16593, C0J52_17615, C0J52_20740, C0J52_22214, C0J52_22333, C0J52_23950, C0J52_24844, C0J52_25215, C0J52_25551, C0J52_25923, C0J52_26283				LOC138693423
OG0000234	C0J52_04507, C0J52_06131, C0J52_20026	Cfor_05478, Cfor_09315	LOC111865064, LOC111865155, LOC111865550, LOC111871804, LOC111874504, LOC111874505, LOC117282935	L9F63_002773, L9F63_008847, L9F63_012137, L9F63_016458, L9F63_016463, L9F63_016469	LOC138697031, LOC138708585, LOC138708679	LOC110826592, LOC110826681, LOC110832219
OG0000235	C0J52_08130	Cfor_00410, Cfor_01504, Cfor_01693, Cfor_01857, Cfor_02702, Cfor_03265, Cfor_05696, Cfor_05832, Cfor_11060	LOC111862826, LOC111863045, LOC111864712, LOC111866000, LOC111867652, LOC111869331		His2Av, LOC138709015	LOC110828589, LOC110832672, LOC110833066, LOC110834261, LOC110840310, LOC110840703
OG0000236	C0J52_04778, C0J52_04780	Cfor_11667	LOC111865493	L9F63_018695, L9F63_018696, L9F63_018697, L9F63_018698, L9F63_018699, L9F63_018700, L9F63_018701, L9F63_018702, L9F63_018703, L9F63_024986	LOC138691070, LOC138691071, LOC138704992, LOC138704993, LOC138704999, LOC138705000, LOC138705003, LOC138705004, LOC138705005	LOC110834813
OG0000237	C0J52_16799	Cfor_00549, Cfor_00637, Cfor_05516, Cfor_06774, Cfor_10074	LOC111863346, LOC111869573, LOC111869605, LOC111869607, LOC117282722	L9F63_021895	LOC138691581, LOC138694775, LOC138694842, LOC138701634, LOC138701657, LOC138709290, LOC138709330, LOC138715630, LOC138715631, LOC138715660, LOC138715711	LOC110830171
OG0000238				L9F63_000513, L9F63_001376, L9F63_002659, L9F63_003029, L9F63_003528, L9F63_003755, L9F63_003928, L9F63_006478, L9F63_007272, L9F63_011651, L9F63_012753, L9F63_014566, L9F63_016336, L9F63_017014, L9F63_017079, L9F63_017132, L9F63_019027, L9F63_020604, L9F63_020727, L9F63_021999, L9F63_023988, L9F63_024336, L9F63_025587, L9F63_026133
OG0000239	C0J52_00399, C0J52_01883, C0J52_02686, C0J52_03119, C0J52_06257, C0J52_07537, C0J52_10807, C0J52_13194, C0J52_14039, C0J52_14174, C0J52_14581, C0J52_17797, C0J52_18119, C0J52_19252, C0J52_20143, C0J52_22947, C0J52_23170, C0J52_23490, C0J52_23944, C0J52_25014, C0J52_27513, C0J52_27557			L9F63_010936
OG0000240	C0J52_17336, C0J52_20081, C0J52_20083, C0J52_22185, C0J52_24148, C0J52_24663, C0J52_27929		LOC111872865	L9F63_000377, L9F63_007262, L9F63_024129, L9F63_024729, L9F63_025253, L9F63_025254, L9F63_026058, L9F63_026276, L9F63_027122, L9F63_027123, L9F63_027694, L9F63_027864	LOC138700503, LOC138700505, LOC138700506
OG0000241	C0J52_00562, C0J52_02722, C0J52_05038, C0J52_07650, C0J52_08116, C0J52_09421, C0J52_10631, C0J52_11107, C0J52_13666, C0J52_21261, C0J52_22096, C0J52_22596, C0J52_23005, C0J52_23919, C0J52_25075, C0J52_25138, C0J52_25438, C0J52_26328, C0J52_26841, C0J52_27333, C0J52_27479, C0J52_27491, C0J52_27560
OG0000242	C0J52_03023, C0J52_08806, C0J52_10165, C0J52_16722, C0J52_19201	Cfor_00619, Cfor_01175, Cfor_05274	LOC111861922, LOC111863468, LOC111873069, LOC111873903	L9F63_005625	LOC138697978, LOC138697985, LOC138697990, LOC138700888, LOC138715601	LOC110828503, LOC110830031, LOC110834602, LOC110836495, LOC110838620
OG0000243	C0J52_14364, C0J52_20811, C0J52_20813, C0J52_20814, C0J52_22451	Cfor_02878, Cfor_06445	LOC111864613, LOC111868790, LOC111874989	L9F63_006572, L9F63_010560, L9F63_014761, L9F63_014762, L9F63_014764	LOC138696588, LOC138696664, LOC138696665, LOC138696667, LOC138696668, LOC138696672, LOC138697062	LOC110834576
OG0000244	C0J52_00385, C0J52_01405, C0J52_06481, C0J52_06729, C0J52_07419, C0J52_08299, C0J52_12068, C0J52_12780, C0J52_12995, C0J52_13462, C0J52_14499, C0J52_15910, C0J52_17001, C0J52_17064, C0J52_21378, C0J52_24284, C0J52_25419, C0J52_26201, C0J52_26781, C0J52_26888, C0J52_27772, C0J52_28224, C0J52_28280
OG0000245	C0J52_06198, C0J52_14850	Cfor_00204	LOC111862234	L9F63_005709, L9F63_005710, L9F63_005723, L9F63_024982, L9F63_024983, L9F63_024984, L9F63_024985	LOC138693734, LOC138693736, LOC138693773, LOC138693774, LOC138693963, LOC138693968, LOC138705289, LOC138710171, LOC138710172, LOC138711816, LOC138715531	LOC110831252
OG0000246	C0J52_07182, C0J52_07183, C0J52_07184, C0J52_25124, C0J52_25126	Cfor_08125, Cfor_12133, Cfor_12134	LOC111861228, LOC111864855, LOC111864876, LOC111864880	L9F63_018744, L9F63_018745, L9F63_018747	LOC138702093, LOC138702094, LOC138702100, LOC138702101	LOC110839021, LOC110839023, LOC110839024, LOC110839025
OG0000247	C0J52_09362, C0J52_14468	Cfor_02903	LOC111871408	L9F63_002943, L9F63_002944, L9F63_002945, L9F63_002946, L9F63_002947, L9F63_002948, L9F63_002949, L9F63_027825, L9F63_027826	LOC138691137, LOC138713147, LOC138713148, LOC138713149, LOC138713150, LOC138713151, LOC138713152, LOC138713153	LOC110827944, LOC110827951
OG0000248	C0J52_10628, C0J52_14369, C0J52_14473, C0J52_23873, C0J52_26073	Cfor_00703, Cfor_01360, Cfor_06042, Cfor_08525, Cfor_09237	LOC111862937, LOC111866636, LOC111872078	L9F63_000166, L9F63_002599, L9F63_007152, L9F63_013412, L9F63_013917	LOC138700051, LOC138702764, LOC138715726	LOC110838846, LOC110839591
OG0000249	C0J52_00297, C0J52_19132, C0J52_19135, C0J52_26299	Cfor_01716, Cfor_02236, Cfor_02237, Cfor_11741, Cfor_11743	LOC111870947, LOC111870963, LOC111873504	L9F63_000986, L9F63_016018, L9F63_020970, L9F63_024960	LOC138709124, LOC138709125, snu	LOC110826723, LOC110832942, LOC110832945, LOC110838728
OG0000250	C0J52_19748	Cfor_07365, Cfor_09850, Cfor_12207	LOC111862499, LOC111864910, LOC111873563	L9F63_003052, L9F63_003053, L9F63_005429, L9F63_005430, L9F63_008836, L9F63_008837, L9F63_015668, L9F63_021838, L9F63_021839, L9F63_026075	LOC138695868, LOC138705930, mtt	LOC110826731, LOC110832276, LOC110835027
OG0000251	C0J52_23114, C0J52_27309		LOC111872796, LOC111872805	L9F63_006089		LOC110826878, LOC110829274, LOC110830511, LOC110831288, LOC110832631, LOC110833621, LOC110833784, LOC110834536, LOC110835345, LOC110836118, LOC110836822, LOC110839440, LOC110839627, LOC110839770, LOC110840611, LOC110840783, LOC110840864, LOC110841002
OG0000252	C0J52_21511	Cfor_04531, Cfor_04533	LOC111863126, LOC111863127, LOC111870423, LOC111875196	L9F63_004011, L9F63_018010, L9F63_018011, L9F63_018012, L9F63_018013, L9F63_023764	LOC138699437, LOC138699438, LOC138699439	LOC110837462, LOC110837478, LOC110837698, LOC110840535, LOC110840536, LOC110840537, LOC110840538
OG0000253	C0J52_10915, C0J52_19175	Cfor_02987, Cfor_02989, Cfor_09266, Cfor_12400, Cfor_12403	LOC111868856, LOC111868865, LOC111871368	L9F63_002379, L9F63_003221, L9F63_008702, L9F63_008705	LOC138692284, LOC138694438, LOC138694442, LOC138694444, LOC138702829, LOC138702835	LOC110828658, LOC110835985, LOC110838418
OG0000254	C0J52_06318	Cfor_04508, Cfor_04616, Cfor_11295, Cfor_11305, Cfor_11306, Cfor_11307	LOC111862255, LOC111864927, LOC111868823	L9F63_002221, L9F63_009215, L9F63_016728, L9F63_020424	LOC138701977, LOC138701979, LOC138701980, LOC138701981, LOC138701982, LOC138701984, LOC138701985	LOC110826666, LOC110832845
OG0000255	C0J52_07677, C0J52_19453, C0J52_21007	Cfor_01479, Cfor_01950, Cfor_03632, Cfor_03689, Cfor_05495, Cfor_05617, Cfor_06073, Cfor_07426, Cfor_07772, Cfor_08031, Cfor_08774, Cfor_10299, Cfor_11547	LOC111861252, LOC111862135, LOC111862149, LOC111868849, LOC111869483, LOC111871325			LOC110838493
OG0000256		Cfor_04016	LOC111862538, LOC111863031, LOC111863032, LOC111863033, LOC111864050, LOC111864051, LOC111864408, LOC111864851, LOC111864852, LOC111864853, LOC111867403, LOC111870449, LOC111870746, LOC111872732, LOC111872774, LOC111873537, LOC111873690, LOC117282045, LOC117282206, LOC117282755		LOC138713036, LOC138713061
OG0000257			LOC111871773	L9F63_012250, L9F63_028205	LOC138691408, LOC138693710, LOC138693797, LOC138693964, LOC138696338, LOC138703183, LOC138705116, LOC138705117, LOC138705774, LOC138705805, LOC138710155, LOC138710204, LOC138711778, LOC138715359, LOC138715436, LOC138715526, LOC138715542, LOC138715576, LOC138715584	LOC110838640
OG0000258				L9F63_001265, L9F63_002275, L9F63_003549, L9F63_003944, L9F63_003979, L9F63_005435, L9F63_006115, L9F63_006909, L9F63_007624, L9F63_007959, L9F63_008010, L9F63_008675, L9F63_009858, L9F63_009886, L9F63_011979, L9F63_015629, L9F63_016984, L9F63_019028, L9F63_019070, L9F63_022601, L9F63_024902, L9F63_026032		LOC110831001
OG0000259				L9F63_000735, L9F63_001287, L9F63_002388, L9F63_003691, L9F63_005310, L9F63_006717, L9F63_006848, L9F63_007237, L9F63_009394, L9F63_009728, L9F63_009914, L9F63_009959, L9F63_010732, L9F63_012206, L9F63_013961, L9F63_016212, L9F63_017257, L9F63_017632, L9F63_019256, L9F63_019279, L9F63_019497, L9F63_024727, L9F63_027669
OG0000260	C0J52_00070, C0J52_00204, C0J52_00238, C0J52_00820, C0J52_04948, C0J52_06151, C0J52_12473, C0J52_12841, C0J52_13665, C0J52_15198, C0J52_15709, C0J52_16061, C0J52_16307, C0J52_19334, C0J52_19336, C0J52_22959, C0J52_23056, C0J52_24283, C0J52_24422, C0J52_26808, C0J52_27962			L9F63_006324
OG0000261	C0J52_02720, C0J52_02899, C0J52_03974, C0J52_12029, C0J52_12030, C0J52_14118, C0J52_15514, C0J52_18703, C0J52_19613, C0J52_20239, C0J52_21999, C0J52_22000, C0J52_22132, C0J52_22220, C0J52_25361, C0J52_26185, C0J52_26271, C0J52_27029, C0J52_27509, C0J52_27555, C0J52_28228, C0J52_28431
OG0000262	C0J52_13151, C0J52_15831, C0J52_17422, C0J52_17423	Cfor_03357, Cfor_06378	LOC111864900, LOC111865749, LOC111868089, LOC111872771, LOC117282032	L9F63_000509, L9F63_000510, L9F63_000511, L9F63_008457	LOC138705169, LOC138708562, LOC138708563, LOC138709468, LOC138709469, LOC138709471, LOC138715142
OG0000263	C0J52_18633, C0J52_18636, C0J52_21767	Cfor_01708, Cfor_01709, Cfor_10087, Cfor_10088	LOC111862356, LOC111862370, LOC111872668, LOC111872670	L9F63_008687, L9F63_008688, L9F63_008689, L9F63_014268	LOC138703321, LOC138703326, LOC138703350, LOC138703377, LOC138703396	LOC110838609, LOC110838610
OG0000264	C0J52_03002, C0J52_12108, C0J52_12112, C0J52_12113, C0J52_12115, C0J52_24512, C0J52_24513	Cfor_04841, Cfor_08181	LOC111867690, LOC111875476, LOC117282573	L9F63_005659, L9F63_014977, L9F63_019944, L9F63_019945	LOC138709050, LOC138709052, LOC138709053	LOC110840153, LOC110840158, LOC110840159
OG0000265	C0J52_20550	Cfor_10669, Cfor_10671, Cfor_10673	LOC111873965, LOC111873978, LOC111873979, LOC111873982, LOC111873983	L9F63_005902, L9F63_005906, L9F63_005908, L9F63_005911, L9F63_005914	Inx2, LOC138713836, ogre, shakB	LOC110836967, LOC110836968, LOC110836969, LOC110836970
OG0000266	C0J52_09502	Cfor_04335, Cfor_04598	LOC111863768, LOC111874599	L9F63_000665, L9F63_003152, L9F63_004266, L9F63_004267, L9F63_004268, L9F63_004269, L9F63_004270, L9F63_004273, L9F63_004274	HisT, LOC138708412, LOC138708448, LOC138708500, LOC138708516	LOC110831791, LOC110837650, LOC110837677
OG0000267	C0J52_07967	Cfor_01995, Cfor_06663	LOC111868626, LOC111868646, LOC111873373, LOC111874769	L9F63_006431, L9F63_016043, L9F63_016044	LOC138693023, LOC138696629, LOC138696630, LOC138696631, LOC138697057	LOC110831613, LOC110831617, LOC110831640, LOC110831644, LOC110831646, LOC110835689, LOC110836424
OG0000268	C0J52_16336, C0J52_16337, C0J52_16338	Cfor_02485	LOC111864848, LOC111866565	L9F63_016063, L9F63_016064, L9F63_023941, L9F63_023942, L9F63_023943	LOC138713206, LOC138713207, LOC138713453, LOC138713464, LOC138713465, LOC138713466, LOC138713467, LOC138713468, LOC138715094	LOC110830687, LOC110830692
OG0000269	C0J52_07346, C0J52_07349, C0J52_07350, C0J52_07351, C0J52_07353, C0J52_08663, C0J52_08664	Cfor_03638, Cfor_03998	LOC111861743, LOC111863865, LOC111870830, LOC111870831, LOC111870832, LOC111870855, LOC117282819, LOC117282821	L9F63_015460, L9F63_015462	LOC138709349	LOC110828254, LOC110828255
OG0000270	C0J52_02631	Cfor_01173, Cfor_01174, Cfor_07527, Cfor_07528	LOC111866238, LOC111871654, LOC111874664, LOC111874679	L9F63_007380, L9F63_007381, L9F63_012854, L9F63_024081, L9F63_024082, L9F63_027172	LOC138700976, LOC138710534, mys	LOC110826990, LOC110826993, LOC110826994, LOC110839716
OG0000271	C0J52_02021, C0J52_02810, C0J52_06557, C0J52_09059, C0J52_09258, C0J52_12375, C0J52_12411, C0J52_13940, C0J52_14568, C0J52_16163, C0J52_19410, C0J52_20346, C0J52_20372, C0J52_21665, C0J52_22631, C0J52_23094			L9F63_001115, L9F63_017448	LOC138704286	LOC110827027, LOC110829018
OG0000272	C0J52_10438, C0J52_10441, C0J52_10444	Cfor_09254, Cfor_09255, Cfor_09257, Cfor_09911	LOC111869969, LOC111869971, LOC111869994	L9F63_002357, L9F63_018464	LOC138691000, LOC138691008, LOC138716157, LOC138716159	LOC110828672, LOC110828677, LOC110828678, LOC110834428, LOC110834430
OG0000273	C0J52_00274, C0J52_00293, C0J52_01032, C0J52_03311, C0J52_03687, C0J52_04184, C0J52_04604, C0J52_04716, C0J52_04757, C0J52_07243, C0J52_09459, C0J52_12710, C0J52_17927, C0J52_18625, C0J52_19943, C0J52_22221, C0J52_24894, C0J52_26292, C0J52_27504, C0J52_27852			L9F63_005462
OG0000274	C0J52_02109, C0J52_03004, C0J52_05238, C0J52_05855, C0J52_08436, C0J52_08992, C0J52_09028, C0J52_09475, C0J52_09618, C0J52_09662, C0J52_10562, C0J52_12094, C0J52_14023, C0J52_14258, C0J52_17959, C0J52_22089, C0J52_23598, C0J52_23952, C0J52_26123, C0J52_26854				LOC138700438
OG0000275	C0J52_05335, C0J52_15853	Cfor_10175	LOC111868761	L9F63_008774, L9F63_008775, L9F63_008776, L9F63_017319, L9F63_017320, L9F63_026141, L9F63_026142, L9F63_026143, L9F63_027919, L9F63_027920	LOC138705585, LOC138705586, LOC138705995, LOC138705998, LOC138706000	LOC110832839, LOC110832867
OG0000276	C0J52_02432, C0J52_03514, C0J52_06344, C0J52_06715, C0J52_26625			L9F63_008479, L9F63_014797, L9F63_015201, L9F63_015713, L9F63_016817, L9F63_018238, L9F63_019684, L9F63_020341, L9F63_020465, L9F63_022008, L9F63_022781, L9F63_024185, L9F63_026056, L9F63_027385, L9F63_027454, L9F63_028237
OG0000277	C0J52_08041, C0J52_13590, C0J52_17938, C0J52_20457, C0J52_21105, C0J52_21188, C0J52_21615, C0J52_23595, C0J52_25410, C0J52_26860, C0J52_28120	Cfor_05742, Cfor_10282			LOC138691333, LOC138692030, LOC138705786, LOC138707295, LOC138707747, LOC138707890, LOC138711772, LOC138713327
OG0000278	C0J52_00260, C0J52_00564, C0J52_02014, C0J52_02792, C0J52_07474, C0J52_08649, C0J52_11204, C0J52_11713, C0J52_12189, C0J52_12365, C0J52_12580, C0J52_18284, C0J52_18547, C0J52_20892, C0J52_23367, C0J52_23668, C0J52_24563, C0J52_26593, C0J52_27049			L9F63_004823	LOC138692767
OG0000279	C0J52_19390, C0J52_25396	Cfor_08504, Cfor_08505	LOC111865396, LOC111865419, LOC111865437	L9F63_006547, L9F63_006549, L9F63_012122, L9F63_024879	LOC138700201, LOC138705835, LOC138705838, LOC138705839, LOC138705840	LOC110827491, LOC110827506, LOC110841494, LOC110841495, LOC110841496
OG0000280	C0J52_00543, C0J52_07348, C0J52_09198, C0J52_10542, C0J52_12128, C0J52_12887, C0J52_12900, C0J52_12975, C0J52_14593, C0J52_17292, C0J52_17613, C0J52_17857, C0J52_17902, C0J52_19213, C0J52_21877, C0J52_23854, C0J52_24963, C0J52_25139, C0J52_25862, C0J52_27429, C0J52_28419
OG0000281	C0J52_01757, C0J52_03509, C0J52_18340	Cfor_00388, Cfor_03106, Cfor_05476	LOC111865912, LOC111870967, LOC111873700	L9F63_000171, L9F63_019498, L9F63_023368, L9F63_023375	LOC138705190, LOC138707522, LOC138708587, nebu	LOC110831697, LOC110838142, LOC110838148, LOC110838150
OG0000282	C0J52_12406, C0J52_12407, C0J52_23712	Cfor_03997, Cfor_04103, Cfor_04104, Cfor_04105, Cfor_04106	LOC111868051, LOC111870839, LOC111870854	L9F63_010054, L9F63_014775, L9F63_014777	LOC138701991, LOC138709337, LOC138709338, LOC138709339	LOC110828256, LOC110828263, LOC110830104
OG0000283	C0J52_26471, C0J52_26953, C0J52_26955, C0J52_27762	Cfor_06437, Cfor_06438, Cfor_06439	LOC111873799, LOC111873800, LOC111873801, LOC111873818	L9F63_008976	LOC138697036, LOC138697750, LOC138697751, LOC138697752, LOC138697753, LOC138698905	LOC110832416, LOC110832424, LOC110832425
OG0000284	C0J52_25546, C0J52_25547	Cfor_08686, Cfor_09605	LOC111861334, LOC111863177, LOC111865586, LOC111866197, LOC111867179, LOC111867972, LOC111867980, LOC111873844, LOC111873918, LOC111875560	L9F63_004876, L9F63_015640, L9F63_025215	LOC138710545, S6kII	LOC110838866, LOC110839737
OG0000285	C0J52_15731, C0J52_23129	Cfor_01189, Cfor_02814, Cfor_02815	LOC111862094, LOC111870195, LOC111875547	L9F63_004832, L9F63_007071, L9F63_007421, L9F63_007422, L9F63_016787, L9F63_016788	LOC138691397, LOC138708528, TkR99D	LOC110827809, LOC110834988, LOC110838315, LOC110838601
OG0000286	C0J52_02495		LOC111864896	L9F63_003356, L9F63_003560, L9F63_007402, L9F63_008980, L9F63_012916, L9F63_015468, L9F63_015764, L9F63_017351, L9F63_017512, L9F63_018872, L9F63_021040, L9F63_021906, L9F63_022835, L9F63_023350, L9F63_023359, L9F63_023411	LOC138706116, LOC138707412	LOC110831935
OG0000287	C0J52_03840, C0J52_03842	Cfor_05019		L9F63_015644	LOC138708566, LOC138708568, LOC138708569, LOC138709497, LOC138709498, LOC138709521, LOC138709522, LOC138709526, LOC138709528, LOC138709529, LOC138709530, LOC138709531, LOC138709533, LOC138709534, LOC138709535, LOC138709536, LOC138715480
OG0000288		Cfor_00125, Cfor_00236, Cfor_00237, Cfor_01459, Cfor_02490, Cfor_02802, Cfor_04723, Cfor_05154, Cfor_05823, Cfor_06672, Cfor_07193, Cfor_07235, Cfor_08021, Cfor_09992, Cfor_10501, Cfor_10772, Cfor_11199, Cfor_11727, Cfor_11728, Cfor_12619				LOC110828330
OG0000289				L9F63_000005, L9F63_000459, L9F63_000652, L9F63_005320, L9F63_006567, L9F63_008506, L9F63_008915, L9F63_009427, L9F63_010772, L9F63_011331, L9F63_011586, L9F63_012155, L9F63_013231, L9F63_015059, L9F63_015599, L9F63_017917, L9F63_018247, L9F63_020087, L9F63_020536, L9F63_026128, L9F63_026313
OG0000290				L9F63_002845, L9F63_008814, L9F63_010206, L9F63_011429, L9F63_014047, L9F63_014048, L9F63_014979, L9F63_016237, L9F63_016687, L9F63_017298, L9F63_018014, L9F63_018015, L9F63_021963, L9F63_023848, L9F63_024063, L9F63_024142, L9F63_024143, L9F63_024144, L9F63_024656, L9F63_026909	LOC138707459
OG0000291				L9F63_001479, L9F63_002218, L9F63_003715, L9F63_004966, L9F63_006217, L9F63_007325, L9F63_009071, L9F63_009299, L9F63_009404, L9F63_010080, L9F63_010132, L9F63_010147, L9F63_011439, L9F63_013039, L9F63_014027, L9F63_016470, L9F63_021317, L9F63_021657, L9F63_023454, L9F63_026567, L9F63_027075
OG0000292					LOC138692734, LOC138695223, LOC138695371, LOC138697022, LOC138697039, LOC138697042, LOC138700568, LOC138700739, LOC138701572, LOC138704246, LOC138705123, LOC138705625, LOC138709938, LOC138709942, LOC138711284, LOC138711618, LOC138715407, LOC138715751, LOC138715765, LOC138715767, LOC138715768
OG0000293					LOC138701001, LOC138701002, LOC138701003, LOC138702156, LOC138702157, LOC138708572, LOC138708573, LOC138708649, LOC138708651, LOC138708652, LOC138708653, LOC138708654, LOC138709557, LOC138709558, LOC138709559, LOC138709560, LOC138709563, LOC138709564, LOC138709565, LOC138709566, LOC138709567
OG0000294					LOC138700934, LOC138700938, LOC138700941, LOC138700945, LOC138700946, LOC138700948, LOC138700949, LOC138700950, LOC138700951, LOC138700952, LOC138700953, LOC138700954, LOC138700955, LOC138700956, LOC138700957, LOC138700958, LOC138700959, LOC138700960, LOC138700961, LOC138700962, LOC138700963
OG0000295	C0J52_19658	Cfor_07492, Cfor_07493	LOC111868471, LOC111868472, LOC111868473, LOC111868474	L9F63_001182, L9F63_001184, L9F63_001186, L9F63_001187	LOC138694447, LOC138708731, LOC138708732, LOC138708733, LOC138708734	LOC110836548, LOC110836552, LOC110836562, LOC110836565
OG0000296	C0J52_02188, C0J52_02218, C0J52_02249, C0J52_05125, C0J52_05925, C0J52_06236, C0J52_09239, C0J52_09458, C0J52_10667, C0J52_11807, C0J52_16068, C0J52_18675, C0J52_19469, C0J52_20192, C0J52_20310, C0J52_22176, C0J52_22459, C0J52_23523, C0J52_25237, C0J52_26360
OG0000297	C0J52_14548, C0J52_14549, C0J52_14551, C0J52_14553	Cfor_04623, Cfor_04624	LOC111874489, LOC111874490, LOC111874491	L9F63_007948, L9F63_007952, L9F63_007953, L9F63_007955	LOC138710916, LOC138710917, LOC138710918	LOC110829515, LOC110830753, LOC110830924, LOC110830943
OG0000298	C0J52_04379, C0J52_05975, C0J52_06582, C0J52_08053, C0J52_11789, C0J52_13870, C0J52_14652, C0J52_15064, C0J52_15770, C0J52_17337, C0J52_17390, C0J52_17620, C0J52_18721, C0J52_21822, C0J52_22584, C0J52_22776, C0J52_25506, C0J52_26885, C0J52_27556			L9F63_011011
OG0000299	C0J52_01212, C0J52_01846, C0J52_02164, C0J52_02430, C0J52_03070, C0J52_07772, C0J52_08257, C0J52_09183, C0J52_09184, C0J52_09199, C0J52_13218, C0J52_13640, C0J52_13741, C0J52_14339, C0J52_17283, C0J52_18523, C0J52_18685, C0J52_22394, C0J52_22395, C0J52_26948
OG0000300	C0J52_10169, C0J52_10172, C0J52_10174, C0J52_12040	Cfor_02402, Cfor_02403	LOC111873089, LOC111873099	L9F63_014630, L9F63_014631, L9F63_014632, L9F63_017361, L9F63_027661	LOC138714637, LOC138714638, LOC138714639, LOC138714641, LOC138714642, LOC138714643, LOC138715611
OG0000301	C0J52_01791, C0J52_05867, C0J52_06422, C0J52_08904, C0J52_09288, C0J52_09290, C0J52_09888, C0J52_13471, C0J52_14702, C0J52_14716, C0J52_16230, C0J52_16566, C0J52_18492, C0J52_19712, C0J52_20885, C0J52_21560, C0J52_22458, C0J52_23238, C0J52_24859, C0J52_25005
OG0000302	C0J52_05471, C0J52_09600, C0J52_12154, C0J52_12529, C0J52_15566, C0J52_16762, C0J52_21184, C0J52_23340, C0J52_23341, C0J52_26807, C0J52_28339	Cfor_01192, Cfor_02870, Cfor_03448, Cfor_05796, Cfor_06134, Cfor_10062, Cfor_11151	LOC111873500	L9F63_017608
OG0000303	C0J52_03940, C0J52_04886, C0J52_05265, C0J52_07141, C0J52_09984, C0J52_12588	Cfor_07271, Cfor_07621	LOC111869525, LOC111869795, LOC111873782, LOC117282674, LOC117283126		LOC138701501, LOC138702064	LOC110828412, LOC110829292, LOC110834285, LOC110835341, LOC110836888
OG0000304	C0J52_04821, C0J52_06906, C0J52_18196, C0J52_18197, C0J52_18198, C0J52_21751, C0J52_27982, C0J52_28467	Cfor_03162, Cfor_09465	LOC111865917, LOC111867441	L9F63_005275, L9F63_005279, L9F63_005284, L9F63_013982, L9F63_021848	LOC138705682	LOC110840868, LOC110841125
OG0000305	C0J52_00289, C0J52_02321, C0J52_04390, C0J52_04396, C0J52_05389, C0J52_05961, C0J52_13236, C0J52_13711, C0J52_15098, C0J52_18300, C0J52_18627, C0J52_19016, C0J52_20128, C0J52_20539, C0J52_21015, C0J52_24264, C0J52_25059, C0J52_26589, C0J52_27777, C0J52_27780
OG0000306	C0J52_10387, C0J52_10389, C0J52_16302, C0J52_19715, C0J52_26226, C0J52_27173	Cfor_10301		L9F63_019668, L9F63_023686	LOC138699435, LOC138699436, LOC138699503, LOC138699511, LOC138704391, LOC138704443, LOC138705761, LOC138710486, LOC138711839	LOC110838232, LOC110838250
OG0000307	C0J52_00762, C0J52_08066, C0J52_21815	Cfor_01833, Cfor_06024	LOC111870644, LOC111872506, LOC111872508	L9F63_001218, L9F63_001219	LOC138690925, LOC138694992, LOC138694996, LOC138695000, LOC138708672	LOC110833553, LOC110836796, LOC110836797, LOC110836799, LOC110836800
OG0000308	C0J52_16796, C0J52_19806	Cfor_03352, Cfor_08442, Cfor_10574		L9F63_011581, L9F63_012947, L9F63_018826, L9F63_020499, L9F63_022469, L9F63_022651, L9F63_025965	LOC138697763, LOC138699507, LOC138699508, LOC138699509, LOC138700574, LOC138700575, LOC138706218, LOC138712984
OG0000309	C0J52_09548, C0J52_09551, C0J52_26020	Cfor_01380		L9F63_002016, L9F63_002017, L9F63_002018, L9F63_002019, L9F63_002020, L9F63_002022, L9F63_002023	LOC138695978, LOC138695983, LOC138695985, LOC138695991, LOC138695992, LOC138695993, LOC138703544, LOC138704696, LOC138706007
OG0000310	C0J52_14315, C0J52_14336, C0J52_23591	Cfor_11152		L9F63_002726	LOC138694337, LOC138698290, LOC138698940, LOC138702748, LOC138704340, LOC138704574, LOC138711094, LOC138711558, LOC138711580, LOC138711945, LOC138712605, LOC138713984, LOC138716395, LOC138716460, LOC138716462
OG0000311	C0J52_16401, C0J52_16403, C0J52_28367	Cfor_06696, Cfor_06697, Cfor_06698	LOC111868501, LOC111868502, LOC111868507, LOC111868508, LOC117282633	L9F63_005000, L9F63_005002	LOC138704781, LOC138704786, LOC138704794	LOC110841428, LOC110841442, LOC110841449, LOC110841527
OG0000312	C0J52_12317, C0J52_13717, C0J52_14094, C0J52_26786	Cfor_10583			LOC138690953, LOC138691356, LOC138691722, LOC138692571, LOC138695295, LOC138696798, LOC138698896, LOC138700538, LOC138702175, LOC138704291, LOC138704503, LOC138707516, LOC138711274, LOC138712965	LOC110835487
OG0000313	C0J52_03307			L9F63_012995, L9F63_012996, L9F63_012997, L9F63_025613, L9F63_026631, L9F63_027987	LOC138699419, LOC138699420, LOC138699421, LOC138699423, LOC138699424, LOC138699425, LOC138699427, LOC138699428, LOC138699429, LOC138699430, LOC138699431, LOC138699432, LOC138700569
OG0000314	C0J52_05187	Cfor_11821, Cfor_11822	LOC111861778, LOC111861779, LOC111861780, LOC111861781, LOC111862062	L9F63_003469, L9F63_011085, L9F63_014213	LOC138706190, LOC138706193, LOC138706194, LOC138706195, LOC138706196	LOC110830259, LOC110830260, LOC110830261, LOC110830262
OG0000315	C0J52_25163	Cfor_02758		L9F63_014010	LOC138709980	LOC110829140, LOC110829209, LOC110829334, LOC110829340, LOC110829350, LOC110829610, LOC110838329, LOC110839399, LOC110839431, LOC110839625, LOC110839971, LOC110839976, LOC110839977, LOC110839978, LOC110840670, LOC110840946
OG0000316	C0J52_13719			L9F63_000670, L9F63_003016, L9F63_003595, L9F63_003775, L9F63_003920, L9F63_004830, L9F63_005599, L9F63_008231, L9F63_009503, L9F63_019230, L9F63_020751, L9F63_021017, L9F63_022153, L9F63_022486, L9F63_023152, L9F63_024318, L9F63_025110, L9F63_027907, L9F63_028372
OG0000317	C0J52_04116	Cfor_11001	LOC111862089	L9F63_018784	LOC138694872, LOC138694874, LOC138694875, LOC138694876, LOC138694877, LOC138694878, LOC138694879, LOC138694880, LOC138694881, LOC138694882, LOC138694883, LOC138694884, LOC138694885, LOC138695168, LOC138695169	LOC110830587
OG0000318		Cfor_00557, Cfor_01729, Cfor_02691, Cfor_02694, Cfor_02796, Cfor_02920, Cfor_02922, Cfor_03158, Cfor_03532, Cfor_03797, Cfor_05241, Cfor_05642, Cfor_07342, Cfor_07403, Cfor_07693, Cfor_08400, Cfor_09811, Cfor_09986, Cfor_10341, Cfor_10730
OG0000319		Cfor_00488, Cfor_01026, Cfor_01695, Cfor_06750, Cfor_06751, Cfor_06752, Cfor_06753, Cfor_12240, Cfor_12241, Cfor_12242, Cfor_12243, Cfor_12244, Cfor_12245, Cfor_12246, Cfor_12247, Cfor_12248	LOC111870185	L9F63_016789	qm	LOC110836650
OG0000320		Cfor_10962, Cfor_10963, Cfor_10964, Cfor_10965	LOC111874061, LOC111874062, LOC111874063, LOC111874070, LOC111874072	L9F63_015258	LOC138695176, LOC138695191, LOC138695209, LOC138695256, LOC138696028, LOC138696039	LOC110839868, LOC110839869, LOC110839880, LOC110839882
OG0000321				L9F63_002243, L9F63_008545, L9F63_010927, L9F63_011153, L9F63_012309, L9F63_013540, L9F63_014116, L9F63_014139, L9F63_019510, L9F63_019726, L9F63_021985, L9F63_022557, L9F63_022944, L9F63_023430, L9F63_024164, L9F63_024392, L9F63_027180, L9F63_027391, L9F63_027704, L9F63_028178
OG0000322				L9F63_000196, L9F63_000197, L9F63_000198, L9F63_005418, L9F63_006191, L9F63_007368, L9F63_007369, L9F63_007370, L9F63_007371, L9F63_012904, L9F63_013187, L9F63_013677, L9F63_013678, L9F63_013679, L9F63_013680, L9F63_014065, L9F63_015366, L9F63_015534, L9F63_026277, L9F63_027453
OG0000323					LOC138699661, LOC138699662, LOC138699664, LOC138699665, LOC138699666, LOC138699667, LOC138699668, LOC138699670, LOC138699671, LOC138699672, LOC138700416, LOC138700417, LOC138700486, LOC138700487, LOC138700488, LOC138700489, LOC138700491, LOC138700492, LOC138700494, LOC138700495
OG0000324	C0J52_01876, C0J52_01877, C0J52_03426, C0J52_05289, C0J52_09578, C0J52_10774, C0J52_11016, C0J52_12017, C0J52_12497, C0J52_12498, C0J52_15981, C0J52_16669, C0J52_17370, C0J52_21476, C0J52_21744, C0J52_25958, C0J52_27308, C0J52_27857, C0J52_28438
OG0000325	C0J52_03339, C0J52_05442, C0J52_07094, C0J52_08730, C0J52_09602, C0J52_09797, C0J52_14630, C0J52_17920, C0J52_19548, C0J52_20225, C0J52_22141, C0J52_22311, C0J52_22431, C0J52_23226, C0J52_25834, C0J52_27139, C0J52_27318, C0J52_27974, C0J52_28260
OG0000326	C0J52_20043, C0J52_24050	Cfor_01236, Cfor_01238, Cfor_09674	LOC111862713, LOC111869545, LOC111869549	L9F63_003687, L9F63_003688	LOC138708564, LOC138708647, LOC138709476, LOC138709998, LOC138709999, LOC138715370	LOC110829699, LOC110832106, LOC110832107
OG0000327	C0J52_07302, C0J52_09244, C0J52_17334	Cfor_01498, Cfor_11238	LOC111871238, LOC111872834, LOC111875278	L9F63_013137, L9F63_015570	LOC138696327, LOC138696352, LOC138696353, LOC138696355, LOC138714701, Nha1	LOC110830029, LOC110833905, LOC110841196
OG0000328	C0J52_10087, C0J52_13936, C0J52_17409, C0J52_21857, C0J52_23788, C0J52_27090	Cfor_00317, Cfor_07625, Cfor_11698	LOC111861667, LOC111869590, LOC111870680, LOC111871991, LOC111874076, LOC111875109		LOC138703348, LOC138714681, LOC138715661	LOC110833358
OG0000329	C0J52_00389, C0J52_00703, C0J52_01935, C0J52_08229, C0J52_12104, C0J52_16063, C0J52_17022, C0J52_17693, C0J52_17980, C0J52_18522, C0J52_19621, C0J52_19699, C0J52_20210, C0J52_20245, C0J52_21838, C0J52_22946, C0J52_23370			L9F63_003738, L9F63_004517
OG0000330	C0J52_00974, C0J52_05663, C0J52_05737, C0J52_07088, C0J52_08288, C0J52_10929, C0J52_11281, C0J52_17025, C0J52_19393, C0J52_19511, C0J52_22696, C0J52_22972, C0J52_23571, C0J52_24221, C0J52_24280, C0J52_26193, C0J52_26543, C0J52_27430, C0J52_28429
OG0000331	C0J52_06876, C0J52_07490, C0J52_13911, C0J52_15137, C0J52_15917, C0J52_16612, C0J52_17081, C0J52_17245, C0J52_18458, C0J52_19521, C0J52_20365, C0J52_21775, C0J52_22412, C0J52_24662, C0J52_25011, C0J52_25333, C0J52_25893, C0J52_27925, C0J52_27992
OG0000332	C0J52_00511, C0J52_04231, C0J52_07972, C0J52_07973, C0J52_09959, C0J52_19202	Cfor_00620, Cfor_03333	LOC117282203, LOC117282204	L9F63_007154, L9F63_007155, L9F63_016556	LOC138700532, LOC138702289, LOC138702292	LOC110834603, LOC110835178, LOC110841436
OG0000333	C0J52_01456, C0J52_02844, C0J52_03405, C0J52_06608, C0J52_10630, C0J52_14073, C0J52_14766, C0J52_15122, C0J52_19822, C0J52_19823, C0J52_22032, C0J52_23242, C0J52_25436, C0J52_28225	Cfor_09400, Cfor_09635, Cfor_09898			LOC138698046, LOC138711675
OG0000334	C0J52_11483, C0J52_28035	Cfor_12868	LOC111868362	L9F63_013980, L9F63_013981, L9F63_020162, L9F63_020165, L9F63_020166, L9F63_021847, L9F63_026887, L9F63_026931	LOC138701139, LOC138701141, LOC138701142, LOC138701143, LOC138701145, LOC138706777	LOC110835990
OG0000335	C0J52_16276, C0J52_16277	Cfor_03374, Cfor_06019	LOC111867157, LOC111867158	L9F63_013170, L9F63_013171, L9F63_013172, L9F63_023436	LOC138697905, LOC138697906, LOC138708708, LOC138708712, LOC138708713, LOC138708714	LOC110833609, LOC110833610, LOC110840515
OG0000336	C0J52_13099			L9F63_009586, L9F63_011350	LOC138695368, LOC138695369, LOC138695370, LOC138695372, LOC138695710, LOC138696405, LOC138696406, LOC138705728, LOC138705729, LOC138709934, LOC138709936, LOC138710396, LOC138711657, LOC138711949, LOC138711956, LOC138711961
OG0000337	C0J52_22023, C0J52_22024, C0J52_22919, C0J52_22921, C0J52_22922, C0J52_22923, C0J52_22924	Cfor_02844, Cfor_03212, Cfor_11859	LOC111870893	L9F63_021613, L9F63_021614, L9F63_021615, L9F63_021616, L9F63_021617	LOC138710990, LOC138710991	LOC110829564
OG0000338	C0J52_06165, C0J52_27828	Cfor_01608, Cfor_10924	LOC111866724, LOC111866732	L9F63_002326, L9F63_003543, L9F63_003544, L9F63_003545, L9F63_007206, L9F63_022380	Atpalpha, LOC138696517, LOC138703113, SPoCk	LOC110827645, LOC110828283, LOC110841105
OG0000339	C0J52_00348	Cfor_07971, Cfor_10279	LOC111870579, LOC111870914, LOC111875037	L9F63_005738, L9F63_011361, L9F63_013899, L9F63_014674, L9F63_016200	LOC138696494, LOC138701423, LOC138709308	LOC110826462, LOC110835606, LOC110835711, LOC110835717, LOC110841481
OG0000340	C0J52_23247, C0J52_23248, C0J52_24040, C0J52_24043, C0J52_26259, C0J52_26260, C0J52_26284, C0J52_26285, C0J52_26979, C0J52_26980, C0J52_27008, C0J52_27009, C0J52_27257, C0J52_27258, C0J52_27259, C0J52_27730, C0J52_28102, C0J52_28103, C0J52_28394
OG0000341	C0J52_22605, C0J52_23627	Cfor_04318, Cfor_04319, Cfor_04320	LOC111873746, LOC111873747	L9F63_008634, L9F63_008636, L9F63_008637, L9F63_008638, L9F63_008639, L9F63_008640	LOC138708577, LOC138708658, LOC138709637	LOC110838736, LOC110838748, LOC110838760
OG0000342	C0J52_25399, C0J52_27325	Cfor_02729, Cfor_03754, Cfor_08684, Cfor_09792	LOC111861540, LOC111861751, LOC111868246, LOC111868944, LOC111868945, LOC111870499, LOC111872760, LOC111873183, LOC111874232, LOC117282406	L9F63_020816	LOC138707659	LOC110828903
OG0000343	C0J52_09655, C0J52_27040	Cfor_03256, Cfor_03257, Cfor_03258	LOC111869275, LOC111869278	L9F63_001836, L9F63_001837, L9F63_021379	LOC138697559, LOC138697560, LOC138697561, LOC138697562, LOC138697563	LOC110828166, LOC110828167, LOC110828168, LOC110828170
OG0000344	C0J52_12620, C0J52_27456	Cfor_06983, Cfor_06984, Cfor_06985	LOC111861942, LOC111861943, LOC111861960, LOC111861961	L9F63_016887, L9F63_016888, L9F63_016890, L9F63_027430	LOC138708553, LOC138708554, LOC138708555, LOC138709426	LOC110826821, LOC110826830
OG0000345	C0J52_21960, C0J52_21966, C0J52_24606	Cfor_10017, Cfor_10018, Cfor_10020, Cfor_10023, Cfor_10025, Cfor_10028	LOC111861956, LOC111862001	L9F63_001608, L9F63_020481	Dfd, LOC138694717	LOC110829913, LOC110829945, LOC110830612, LOC110839777
OG0000346	C0J52_07515, C0J52_27752	Cfor_02488, Cfor_02489, Cfor_03396	LOC111863409, LOC111871103	L9F63_019794, L9F63_019796, L9F63_021062, L9F63_021063, L9F63_025593, L9F63_025594	LOC138707855, LOC138707859, LOC138708125	LOC110831923, LOC110834599, LOC110840874
OG0000347	C0J52_15657, C0J52_15658	Cfor_05705, Cfor_05706, Cfor_05708	LOC111867446, LOC111867684, LOC111867701	L9F63_005291, L9F63_005293, L9F63_005297, L9F63_006642, L9F63_010915	LOC138709026, LOC138709027, LOC138709029, LOC138709036	LOC110828372, LOC110828443
OG0000348	C0J52_13048	Cfor_10378, Cfor_12227, Cfor_12228	LOC111870178, LOC111870181, LOC111870183, LOC111871324	L9F63_009007, L9F63_022545, L9F63_022546, L9F63_022547, L9F63_025025	Aldh, LOC138701756, LOC138709088	LOC110836489, LOC110838041, LOC110838054
OG0000349	C0J52_17872	Cfor_00957, Cfor_05067, Cfor_05069, Cfor_06958	LOC111863120, LOC111869253, LOC111874256	L9F63_004043, L9F63_009273, L9F63_011205, L9F63_012840, L9F63_015702	LOC138690965, LOC138708892, LOC138711997	LOC110830329, LOC110837743, LOC110837794
OG0000350	C0J52_08892, C0J52_08895, C0J52_08899, C0J52_08901	Cfor_04486, Cfor_06155	LOC111868816	L9F63_001514, L9F63_001515, L9F63_004649	LOC138701540, LOC138712044, LOC138712045, LOC138712046, LOC138712048, LOC138712049, LOC138712050, LOC138712051	LOC110837258
OG0000351		Cfor_00525, Cfor_01521, Cfor_01707, Cfor_01943, Cfor_03415, Cfor_03959, Cfor_04386, Cfor_04617, Cfor_04921, Cfor_05825, Cfor_07274, Cfor_09816, Cfor_09830, Cfor_09970, Cfor_10194, Cfor_10195, Cfor_10543, Cfor_11697, Cfor_12758
OG0000352		Cfor_02983, Cfor_09362, Cfor_11356	LOC111868272, LOC111868314, LOC111869580	L9F63_000667, L9F63_008089, L9F63_016833, L9F63_017958, L9F63_023334, L9F63_024987	LOC138704227, LOC138704228, LOC138704898, LOC138715488	LOC110833841, LOC110839199, LOC110840456
OG0000353			LOC111863314, LOC111863333, LOC111865863, LOC111866949, LOC111866952, LOC111867055, LOC111867084, LOC111867252, LOC111867298, LOC111867831, LOC111869403, LOC111870362, LOC111871040, LOC111871233, LOC111871579, LOC111871827, LOC111873583, LOC117282531, LOC117283028
OG0000354	C0J52_03036, C0J52_04110, C0J52_07857, C0J52_09584, C0J52_14052, C0J52_19057, C0J52_19354, C0J52_19673, C0J52_20894, C0J52_21083, C0J52_21730, C0J52_22069, C0J52_22357, C0J52_24453, C0J52_26753, C0J52_27159, C0J52_27220, C0J52_27371
OG0000355	C0J52_18731, C0J52_18732, C0J52_18734, C0J52_18735, C0J52_18736, C0J52_18737, C0J52_18738, C0J52_26506			L9F63_007451, L9F63_007452, L9F63_007453, L9F63_027251, L9F63_027665, L9F63_027666, L9F63_027667, L9F63_027668	LOC138701661	LOC110830119
OG0000356	C0J52_19899	Cfor_00768, Cfor_00769, Cfor_00770, Cfor_01849	LOC111872798, LOC111872830, LOC111872832	L9F63_000507, L9F63_001271, L9F63_001273, L9F63_001275	LOC138690943, LOC138690952, LOC138691395	LOC110829208, LOC110829262, LOC110829506
OG0000357	C0J52_05629, C0J52_06681, C0J52_07326, C0J52_08561, C0J52_08993, C0J52_10270, C0J52_10336, C0J52_10636, C0J52_11074, C0J52_16031, C0J52_17421, C0J52_21326	Cfor_01873	LOC111862526	L9F63_021016	LOC138694777, LOC138711547	LOC110840081
OG0000358	C0J52_00388, C0J52_00987, C0J52_02222, C0J52_03985, C0J52_06679, C0J52_07622, C0J52_09676, C0J52_09761, C0J52_12910, C0J52_16243, C0J52_16833, C0J52_20141, C0J52_22834, C0J52_23839, C0J52_24646, C0J52_26642, C0J52_27582, C0J52_27767
OG0000359	C0J52_01195, C0J52_02510, C0J52_02715, C0J52_04684, C0J52_05863, C0J52_05869, C0J52_06725, C0J52_07980, C0J52_11780, C0J52_12926, C0J52_17393, C0J52_17898, C0J52_18109, C0J52_23853, C0J52_25187, C0J52_25625			L9F63_022276	LOC138693808
OG0000360	C0J52_22432	Cfor_00617, Cfor_04313, Cfor_08706, Cfor_11025	LOC111872960, LOC111873771, LOC111873959	L9F63_010896, L9F63_015199, L9F63_024341	Eaat1, LOC138709624, LOC138709625, LOC138715347	LOC110828442, LOC110834594, LOC110837815
OG0000361	C0J52_18762, C0J52_20426, C0J52_22151, C0J52_22152, C0J52_22153, C0J52_22181, C0J52_25186, C0J52_25188, C0J52_27169, C0J52_27485, C0J52_27486, C0J52_27613, C0J52_27615, C0J52_27660, C0J52_27977, C0J52_28127, C0J52_28253			L9F63_023427
OG0000362	C0J52_01151, C0J52_02832, C0J52_05689, C0J52_06194, C0J52_09977, C0J52_15518, C0J52_15766, C0J52_17216, C0J52_20073, C0J52_26249	Cfor_02695	LOC117282581	L9F63_023209	LOC138693220, LOC138697587, LOC138700996, LOC138710224, LOC138710565
OG0000363	C0J52_04181, C0J52_08602, C0J52_11109, C0J52_12294, C0J52_12858, C0J52_15231, C0J52_16024, C0J52_16077, C0J52_16435, C0J52_17476, C0J52_19555, C0J52_20274, C0J52_20706, C0J52_21614, C0J52_21691, C0J52_23487, C0J52_24111, C0J52_27041
OG0000364	C0J52_04312, C0J52_06552, C0J52_07099, C0J52_11116, C0J52_26656	Cfor_01529, Cfor_04398, Cfor_07443, Cfor_07444, Cfor_07883, Cfor_07905, Cfor_08341	LOC111871710, LOC111873645		LOC138696439, LOC138713479	LOC110826500, LOC110831818
OG0000365	C0J52_08984, C0J52_09389, C0J52_21422	Cfor_00645, Cfor_04464, Cfor_09514	LOC111862520, LOC111865051	L9F63_000449, L9F63_016675, L9F63_024376, L9F63_026195	LOC138694769, LOC138695098, LOC138706680	LOC110829941, LOC110829959, LOC110840095
OG0000366	C0J52_00752, C0J52_00753, C0J52_00755, C0J52_18034	Cfor_12645, Cfor_12647	LOC111862025, LOC111862031, LOC111870718	L9F63_013554, L9F63_013555, L9F63_013556	LOC138715231, LOC138715235, LOC138715656, LOC138715658, LOC138715659	LOC110831293
OG0000367	C0J52_22496, C0J52_22497, C0J52_22498			L9F63_006574	LOC138691653, LOC138702874, LOC138702959, LOC138703730, LOC138712432, LOC138712443, LOC138712471, LOC138712487, LOC138712506, LOC138712515, LOC138712521, LOC138715053, LOC138715513	LOC110834167
OG0000368	C0J52_06117, C0J52_06132	Cfor_08271, Cfor_08273, Cfor_08274, Cfor_08275	LOC111868779, LOC111868780, LOC111868782	L9F63_003255, L9F63_003256, L9F63_014244	LOC138708848, LOC138712495, zyd	LOC110832863, LOC110832864, LOC110832865
OG0000369	C0J52_14170	Cfor_03588, Cfor_07124, Cfor_08885	LOC111861622, LOC111869985, LOC111871930	L9F63_007860, L9F63_011363, L9F63_013184, L9F63_025746	LOC138705771, LOC138705776, LOC138708925, LOC138715495	LOC110831726, LOC110835707, LOC110840071
OG0000370	C0J52_05535, C0J52_05539, C0J52_07667, C0J52_22378	Cfor_10760	LOC111861610, LOC111861906, LOC111872636	L9F63_007818, L9F63_009133, L9F63_009140, L9F63_009141, L9F63_014514, L9F63_014515	LOC138693065, LOC138696380, LOC138698021	LOC110830081
OG0000371	C0J52_25423				LOC138691416, LOC138691971, LOC138692273, LOC138698430, LOC138700440, LOC138700534, LOC138704589, LOC138704591, LOC138705109, LOC138707290, LOC138707960, LOC138708040, LOC138710045, LOC138713174, LOC138713175, LOC138715011, LOC138715016
OG0000372	C0J52_19535, C0J52_22790, C0J52_23920	Cfor_06831, Cfor_06833, Cfor_06836	LOC111871793, LOC111871803	L9F63_005155, L9F63_005158, L9F63_007849, L9F63_024050, L9F63_025305, L9F63_026606	LOC138691223, LOC138691404	LOC110833551, LOC110839609
OG0000373	C0J52_13505, C0J52_18082, C0J52_23587	Cfor_05293	LOC111864541, LOC111865087, LOC111867559	L9F63_006535, L9F63_007693, L9F63_015176, L9F63_028241	LOC138701909, LOC138701911, LOC138712603, LOC138712604, LOC138712608	LOC110831166, LOC110837986
OG0000374	C0J52_27120, C0J52_27821	Cfor_11774, Cfor_11775	LOC111872585, LOC111872586	L9F63_011097, L9F63_011098, L9F63_011099	LOC138701110, LOC138701126, LOC138701144, LOC138701152, LOC138701167, LOC138709231, LOC138709236	LOC110827487, LOC110827488
OG0000375	C0J52_05812	Cfor_11664, Cfor_11665, Cfor_12122	LOC111865495, LOC111865497, LOC111866774	L9F63_000615, L9F63_013803	LOC138705008, LOC138705009, LOC138705010, LOC138705011, Mmp1	LOC110834801, LOC110834804, LOC110834807, LOC110840851
OG0000376	C0J52_16014	Cfor_00546, Cfor_06942, Cfor_06943	LOC111865849, LOC111865850, LOC111873333	L9F63_011575, L9F63_018647, L9F63_018648, L9F63_018649	LOC138697306, LOC138697343, LOC138712386, LOC138712389, LOC138712390	LOC110826509, LOC110828512
OG0000377	C0J52_19718, C0J52_28244	Cfor_02785, Cfor_08739	LOC111868071, LOC111868072	L9F63_015140, L9F63_015141, L9F63_015143	LOC138699474, LOC138699475, LOC138699476, LOC138699477, LOC138699480, LOC138699482	LOC110835782, LOC110835783, LOC110835784
OG0000378	C0J52_12024, C0J52_12277, C0J52_21241		LOC111861295, LOC111862274, LOC111863306, LOC111867845, LOC111868861, LOC111870274, LOC111871207, LOC111871783, LOC111873969, LOC117282591	L9F63_012381	LOC138695225, LOC138706990, LOC138714632	LOC110831041
OG0000379	C0J52_12025	Cfor_04340, Cfor_05248, Cfor_07275, Cfor_07329, Cfor_07415, Cfor_12665	LOC111864147, LOC111864310, LOC111865970, LOC111866708, LOC111868774, LOC111870417, LOC117282700		LOC138712323, LOC138712334	LOC110828239, LOC110836123
OG0000380	C0J52_11861	Cfor_01759, Cfor_06891	LOC111869154, LOC111873448, LOC111874095	L9F63_003905, L9F63_013202, L9F63_015795, L9F63_024768, L9F63_024769, L9F63_024770	Septin1, Septin4, pnut	LOC110830664, LOC110832830, LOC110840649
OG0000381		Cfor_03114, Cfor_10825	LOC111865585, LOC111873570	L9F63_008820, L9F63_008821, L9F63_008823, L9F63_008824, L9F63_008825, L9F63_017083	LOC138711578, LOC138712006, LOC138712008, LOC138712009, Sfxn1-3, Sfxn2	LOC110838131, LOC110839993
OG0000382					LOC138692559, LOC138692560, LOC138692582, LOC138692583, LOC138692684, LOC138692688, LOC138692689, LOC138692763, LOC138693062, LOC138693063, LOC138693064, LOC138693066, LOC138713446, LOC138713447, LOC138713448, LOC138713450, LOC138713451, LOC138713452
OG0000383					LOC138690936, LOC138691633, LOC138692124, LOC138692125, LOC138692129, LOC138692131, LOC138692151, LOC138692661, LOC138692674, LOC138693178, LOC138693179, LOC138693181, LOC138693182, LOC138693183, LOC138693214, LOC138693364, LOC138693365, LOC138693451
OG0000384	C0J52_00525, C0J52_00800, C0J52_00801, C0J52_00996, C0J52_05110, C0J52_05244, C0J52_10784, C0J52_11202, C0J52_12509, C0J52_12800, C0J52_18954, C0J52_19079, C0J52_19624, C0J52_20787, C0J52_21197, C0J52_27717			L9F63_005189
OG0000385	C0J52_02419, C0J52_04236, C0J52_16358, C0J52_17722, C0J52_22226, C0J52_22228, C0J52_25211		LOC117282401	L9F63_005845, L9F63_008335, L9F63_009942, L9F63_016824, L9F63_020993, L9F63_026337, L9F63_028235	LOC138693256	LOC110835144
OG0000386	C0J52_01932, C0J52_03168, C0J52_03180, C0J52_10010, C0J52_11479, C0J52_11694, C0J52_11897, C0J52_15944, C0J52_17560, C0J52_19451, C0J52_19540, C0J52_21647, C0J52_23180, C0J52_23217, C0J52_23348, C0J52_26666, C0J52_28476
OG0000387	C0J52_11058, C0J52_14844, C0J52_14848, C0J52_26427	Cfor_07756, Cfor_09648, Cfor_11776	LOC111868671, LOC111870586, LOC111875180	L9F63_000391, L9F63_011093, L9F63_011094	LOC138699659, dpy	LOC110827478, LOC110835899
OG0000388	C0J52_01561, C0J52_04457, C0J52_04857, C0J52_10652, C0J52_12019, C0J52_12724, C0J52_17269, C0J52_17697, C0J52_18018, C0J52_19550, C0J52_24464, C0J52_25716, C0J52_25795, C0J52_26691, C0J52_27274, C0J52_27952, C0J52_28033
OG0000389	C0J52_05562, C0J52_05564, C0J52_05565, C0J52_05567, C0J52_16320	Cfor_06905	LOC111872870, LOC111872871	L9F63_009448, L9F63_009449, L9F63_009450, L9F63_009454, L9F63_009455	LOC138697953, LOC138697954, LOC138697957	LOC110833167
OG0000390	C0J52_00415, C0J52_03038, C0J52_03046, C0J52_05731, C0J52_10625, C0J52_12974, C0J52_12998, C0J52_15982, C0J52_16330, C0J52_20488, C0J52_21601, C0J52_21828, C0J52_24601, C0J52_25609, C0J52_26280, C0J52_27937	Cfor_06486
OG0000391	C0J52_06238, C0J52_08203, C0J52_10028, C0J52_10817, C0J52_11993, C0J52_13513, C0J52_14446, C0J52_14756, C0J52_15927, C0J52_16410, C0J52_18748, C0J52_22011, C0J52_22386, C0J52_25172, C0J52_26957, C0J52_27200			L9F63_011642
OG0000392	C0J52_02306, C0J52_03230, C0J52_03236, C0J52_04460, C0J52_05585, C0J52_05706, C0J52_06931, C0J52_09567, C0J52_10362, C0J52_12544, C0J52_13154, C0J52_14135, C0J52_14155, C0J52_14893, C0J52_18646, C0J52_23517, C0J52_28335
OG0000393	C0J52_08044, C0J52_08045, C0J52_09237, C0J52_24514, C0J52_28013	Cfor_08176, Cfor_08177, Cfor_08180, Cfor_11236	LOC117283193	L9F63_005281, L9F63_006955, L9F63_015708, L9F63_017838, L9F63_026661		LOC110835555, LOC110841183
OG0000394	C0J52_14556, C0J52_14558	Cfor_04625, Cfor_04626	LOC111871687, LOC111871688, LOC111874495, LOC117282886	L9F63_001562, L9F63_001563, L9F63_001564	LOC138710899, LOC138710900, LOC138710903, LOC138710904	LOC110830927, LOC110830928
OG0000395	C0J52_01288, C0J52_03998, C0J52_07030, C0J52_07306, C0J52_08272, C0J52_10287, C0J52_10726, C0J52_11416, C0J52_19746, C0J52_22112, C0J52_25658, C0J52_25950, C0J52_27418, C0J52_27532, C0J52_27542, C0J52_28290	Cfor_08205
OG0000396	C0J52_08114			L9F63_002617, L9F63_002869, L9F63_003961, L9F63_004836, L9F63_004837, L9F63_006733, L9F63_010924, L9F63_011420, L9F63_016091, L9F63_016092, L9F63_016093, L9F63_016094, L9F63_016095, L9F63_016427, L9F63_019141, L9F63_027995
OG0000397	C0J52_01558, C0J52_07483, C0J52_13500, C0J52_14518, C0J52_14796, C0J52_15604, C0J52_17968, C0J52_22196, C0J52_22445, C0J52_23391, C0J52_23477, C0J52_24233, C0J52_25902, C0J52_27898, C0J52_28141, C0J52_28241			L9F63_000868
OG0000398	C0J52_06574, C0J52_10321, C0J52_12561, C0J52_26247	Cfor_05132, Cfor_05133	LOC111862238, LOC111866707, LOC111872311, LOC117282263, LOC117282371, LOC117283106, LOC117283123, LOC117283138	L9F63_000046	LOC138692038	LOC110830436
OG0000399	C0J52_00981, C0J52_01564, C0J52_02414, C0J52_04261, C0J52_07365, C0J52_11104, C0J52_14225, C0J52_15237, C0J52_18776, C0J52_19794, C0J52_20938, C0J52_21125, C0J52_22787, C0J52_23164, C0J52_24037, C0J52_24109, C0J52_26296
OG0000400	C0J52_06445, C0J52_12781, C0J52_25667	Cfor_08443, Cfor_11261	LOC111862209, LOC111862210, LOC111864305	L9F63_008061, L9F63_008062, L9F63_008063, L9F63_012601, L9F63_012602, L9F63_027068	LOC138702643, sls	LOC110827690
OG0000401	C0J52_12589, C0J52_21320	Cfor_04981, Cfor_04982, Cfor_08848	LOC111870271, LOC111870273, LOC111870275, LOC111870278, LOC111872637	L9F63_017061, L9F63_027866	LOC138692628	LOC110827841, LOC110830748, LOC110830749, LOC110830750
OG0000402	C0J52_03237, C0J52_14609, C0J52_24619, C0J52_28362		LOC111864106, LOC117282297	L9F63_005362, L9F63_023768	LOC138696154, LOC138704679, LOC138704681, LOC138704682, LOC138704683, LOC138704688, LOC138704690, LOC138706590	LOC110838726
OG0000403	C0J52_01063, C0J52_03288, C0J52_03797, C0J52_06794, C0J52_15555, C0J52_17284, C0J52_20054, C0J52_22400, C0J52_24463, C0J52_25573, C0J52_25792, C0J52_26895	Cfor_00264, Cfor_01715		L9F63_011676, L9F63_018920, L9F63_022778
OG0000404	C0J52_24933	Cfor_08441	LOC111867775, LOC111873970	L9F63_001322, L9F63_003150, L9F63_007476, L9F63_012542, L9F63_020527, L9F63_024889, L9F63_028050	LOC138692764, LOC138700470, LOC138710043, LOC138710047	LOC110831781, LOC110832175
OG0000405	C0J52_09349, C0J52_09350	Cfor_04256, Cfor_11650, Cfor_12298	LOC111871740, LOC111871744	L9F63_003373, L9F63_007680	LOC138705685, LOC138706324, LOC138706325, LOC138706326, LOC138706327, LOC138706330	LOC110832037, LOC110832043
OG0000406	C0J52_03647	Cfor_02537	LOC111865413	L9F63_013180, L9F63_022678, L9F63_022679, L9F63_022680, L9F63_022682	LOC138691020, LOC138691265, LOC138716164, LOC138716165, LOC138716166, LOC138716168, LOC138716200, LOC138716531	LOC110834693
OG0000407	C0J52_24347, C0J52_26987	Cfor_05064, Cfor_05065, Cfor_09822	LOC111865115, LOC111865527, LOC111865648, LOC111867933, LOC111872271	L9F63_006608, L9F63_010363, L9F63_026718	Rat1, pcm	LOC110828973, LOC110830323
OG0000408	C0J52_14624	Cfor_04152, Cfor_04281, Cfor_06342	LOC111865195, LOC111868180, LOC111873129	L9F63_005809, L9F63_011544, L9F63_015014, L9F63_027781	LOC138694316, dco, gish	LOC110831315, LOC110836636, LOC110837621
OG0000409	C0J52_20266, C0J52_20268	Cfor_00534, Cfor_01957, Cfor_04778, Cfor_04918	LOC111862443, LOC111874805	L9F63_016775, L9F63_019299, L9F63_025243, L9F63_025244	LOC138696606, LOC138696618, stac	LOC110839497, LOC110839519
OG0000410	C0J52_08754	Cfor_04144, Cfor_04145, Cfor_04146	LOC111865189	L9F63_004118, L9F63_009005, L9F63_024775	LOC138692867, LOC138692868, LOC138696333, LOC138703179, LOC138705231, LOC138705810, LOC138709943, LOC138715363	LOC110836631
OG0000411	C0J52_01813, C0J52_01817, C0J52_01818, C0J52_26532, C0J52_28173	Cfor_06472	LOC111864178, LOC111864179	L9F63_018674, L9F63_018675, L9F63_018676	LOC138696957, LOC138696958	LOC110840317, LOC110840320, LOC110840324, LOC110841101
OG0000412	C0J52_13639, C0J52_13643	Cfor_01318, Cfor_03970, Cfor_03973	LOC111861846, LOC111861850, LOC111863536	L9F63_013793, L9F63_014405, L9F63_014407	LOC138693239, LOC138693240, LOC138703155	LOC110828098, LOC110828099, LOC110835119
OG0000413	C0J52_09667, C0J52_18923	Cfor_06953, Cfor_11887, Cfor_12848	LOC111861402, LOC111870874, LOC111872318	L9F63_001431, L9F63_014188, L9F63_022355	LOC138697644, fat-spondin	LOC110829062, LOC110835044, LOC110835049, LOC110836175
OG0000414	C0J52_08781	Cfor_10960	LOC111874071	L9F63_008278, L9F63_017102, L9F63_017103, L9F63_017104, L9F63_019708, L9F63_019709, L9F63_019710, L9F63_019711, L9F63_019712, L9F63_019713, L9F63_019714, L9F63_019715	LOC138695741	LOC110836940
OG0000415	C0J52_03733, C0J52_03737	Cfor_00714, Cfor_07170, Cfor_07171	LOC111861918, LOC111873394	L9F63_019623, L9F63_019624, L9F63_019625	LOC138691027, LOC138691054, LOC138702940, LOC138702941	LOC110831511, LOC110831513, LOC110839601
OG0000416	C0J52_05505	Cfor_04401, Cfor_04697	LOC111862548, LOC111867556, LOC111870576, LOC111871164, LOC111871784, LOC111871911, LOC111873198, LOC111874416	L9F63_003269, L9F63_003271	LOC138707872	LOC110836110, LOC110837289, LOC110838885
OG0000417	C0J52_28191				LOC138705584, LOC138705710, LOC138705971, LOC138705972, LOC138705973, LOC138705974, LOC138705975, LOC138705976, LOC138705979, LOC138705982, LOC138705983, LOC138705984, LOC138705987, LOC138705988, LOC138705989, LOC138705990
OG0000418	C0J52_06530, C0J52_06533, C0J52_06537	Cfor_07986, Cfor_07987, Cfor_07988	LOC111861569, LOC111861570, LOC111861575	L9F63_002152, L9F63_016089, L9F63_027886	LOC138713066, LOC138713073, LOC138713965	LOC110841510, LOC110841525
OG0000419	C0J52_03336	Cfor_02721	LOC111863667, LOC111863668, LOC111863677	L9F63_008342, L9F63_011452, L9F63_017514, L9F63_025784, L9F63_025942, L9F63_027804	LOC138698526, LOC138698527, LOC138711799	LOC110826942, LOC110826953, LOC110826964
OG0000420	C0J52_28307	Cfor_02725, Cfor_03166, Cfor_04056, Cfor_07479	LOC111862322, LOC111868913, LOC117282248	L9F63_002321, L9F63_010862, L9F63_010863	LOC138715625	LOC110826842, LOC110829378, LOC110831790, LOC110834386, LOC110837432
OG0000421	C0J52_12262, C0J52_24260	Cfor_02486, Cfor_02487, Cfor_07577	LOC111864844, LOC111866556, LOC111875592	L9F63_005672, L9F63_005673, L9F63_005685, L9F63_016084	LOC138713035, LOC138713058	LOC110830690, LOC110830698, LOC110830978
OG0000422	C0J52_12351	Cfor_05815, Cfor_11160	LOC111862451, LOC111875114	L9F63_003399	LOC138704385, LOC138704387, LOC138704388, LOC138704585, LOC138704586, LOC138704587, LOC138704588, LOC138712956, LOC138713649	LOC110834180, LOC110836696
OG0000423		Cfor_01379, Cfor_02108, Cfor_02258, Cfor_08886, Cfor_12711	LOC111861716, LOC111869778, LOC111871939	L9F63_013188, L9F63_021859, L9F63_021975	LOC138701645, LOC138708924, LOC138708970	LOC110826579, LOC110831711, LOC110831723
OG0000424		Cfor_05452, Cfor_07349, Cfor_07350, Cfor_07351, Cfor_07352, Cfor_08575, Cfor_12757	LOC111866362	L9F63_004903, L9F63_006644, L9F63_008268, L9F63_013649, L9F63_013650, L9F63_023815, L9F63_028161, L9F63_028162		LOC110834024
OG0000425		Cfor_06946, Cfor_06947, Cfor_10280	LOC111870895, LOC111870915, LOC111870942	L9F63_013896, L9F63_013897, L9F63_013898, L9F63_021618	LOC138709307, Trpgamma, trpl	LOC110826455, LOC110826465, LOC110829563, LOC110841122
OG0000426		Cfor_01772	LOC111863403, LOC111863449, LOC111865099, LOC111873375, LOC111873381, LOC111873954	L9F63_020315, L9F63_020319	fzr	LOC110834255, LOC110834260, LOC110835005, LOC110836857, LOC110838235, LOC110840769, LOC110840931
OG0000427				L9F63_003105, L9F63_003683, L9F63_003875, L9F63_004025, L9F63_004191, L9F63_008912, L9F63_010684, L9F63_011287, L9F63_011645, L9F63_015173, L9F63_017033, L9F63_018257, L9F63_022385, L9F63_022487, L9F63_024995, L9F63_025072, L9F63_026291
OG0000428					LOC138693717, LOC138693742, LOC138693953, LOC138695170, LOC138695194, LOC138698757, LOC138700433, LOC138702777, LOC138704364, LOC138705164, LOC138705572, LOC138705593, LOC138705724, LOC138711286, LOC138715752, LOC138715760, LOC138715766
OG0000429	C0J52_02027, C0J52_02612, C0J52_02905, C0J52_04523, C0J52_05133, C0J52_07736, C0J52_08808, C0J52_10870, C0J52_12312, C0J52_12782, C0J52_13230, C0J52_17726, C0J52_20633, C0J52_23091, C0J52_25448, C0J52_27134
OG0000430	C0J52_15625	Cfor_01678, Cfor_01679, Cfor_03773, Cfor_07435, Cfor_07437, Cfor_07438	LOC111863936, LOC111863937, LOC111863939	L9F63_020025	LOC138698574, LOC138698575, LOC138704594	LOC110833323, LOC110841090
OG0000431	C0J52_04373, C0J52_06477, C0J52_08980, C0J52_09021, C0J52_12684, C0J52_14547, C0J52_15372, C0J52_15738, C0J52_15894, C0J52_15949, C0J52_16448, C0J52_16635, C0J52_24163, C0J52_24624, C0J52_25760, C0J52_26556
OG0000432	C0J52_02112, C0J52_02219, C0J52_02227, C0J52_03536, C0J52_07329, C0J52_10746, C0J52_11956, C0J52_15400, C0J52_18332, C0J52_18757, C0J52_22188, C0J52_22772, C0J52_23223, C0J52_23486, C0J52_23760				LOC138701297
OG0000433	C0J52_01433, C0J52_05579, C0J52_07834, C0J52_08608, C0J52_08987, C0J52_10475, C0J52_11352, C0J52_13554, C0J52_16019, C0J52_22206, C0J52_22208, C0J52_22888, C0J52_25868, C0J52_27088, C0J52_27165, C0J52_27314
OG0000434	C0J52_13499, C0J52_19530, C0J52_20180, C0J52_24964, C0J52_26100, C0J52_26534, C0J52_28415	Cfor_05869		L9F63_000916, L9F63_005156, L9F63_006541, L9F63_013217, L9F63_020244, L9F63_020356, L9F63_022866		LOC110839580
OG0000435	C0J52_05132, C0J52_06006, C0J52_08791, C0J52_10400, C0J52_12946, C0J52_14696, C0J52_16751, C0J52_17885, C0J52_19880, C0J52_22433, C0J52_22895, C0J52_26076, C0J52_26152, C0J52_26615, C0J52_27144, C0J52_28324
OG0000436	C0J52_11382, C0J52_11862, C0J52_12847, C0J52_14443, C0J52_14736, C0J52_17038, C0J52_18410, C0J52_20163, C0J52_20624, C0J52_21850, C0J52_21900, C0J52_22348, C0J52_25494, C0J52_26609, C0J52_26804	Cfor_05007
OG0000437	C0J52_06023, C0J52_10107, C0J52_21842	Cfor_00451, Cfor_11407	LOC111874509, LOC111875696	L9F63_001405, L9F63_001406, L9F63_002605, L9F63_006052, L9F63_013141	LOC138701410, LOC138704631	LOC110826913, LOC110829497
OG0000438	C0J52_06283, C0J52_26670	Cfor_03398, Cfor_03399, Cfor_12386	LOC111872432, LOC111873213, LOC111874018	L9F63_015149, L9F63_020842	Cdk5, Eip63E, LOC138707645	LOC110828879, LOC110830702, LOC110833941
OG0000439	C0J52_06636, C0J52_06643, C0J52_20229	Cfor_07190, Cfor_07191	LOC111873382	L9F63_003517, L9F63_014155, L9F63_014156, L9F63_014157, L9F63_025556	Msp300	LOC110836789, LOC110838813, LOC110841034, LOC110841035
OG0000440	C0J52_22444, C0J52_25670, C0J52_25673, C0J52_27148	Cfor_12616, Cfor_12706	LOC111870997	L9F63_001390, L9F63_001392, L9F63_014793, L9F63_027314, L9F63_028275	LOC138699525	LOC110827962, LOC110830335, LOC110835208
OG0000441	C0J52_19565, C0J52_21724	Cfor_03229, Cfor_03230, Cfor_03231, Cfor_03232	LOC111866773	L9F63_017229, L9F63_022534, L9F63_022960, L9F63_026642	LOC138699804, LOC138708228, LOC138708229, LOC138708230	LOC110837894
OG0000442	C0J52_01379, C0J52_03363, C0J52_03364, C0J52_03365, C0J52_03366, C0J52_07877, C0J52_17852, C0J52_17853, C0J52_19860, C0J52_23097, C0J52_23098			L9F63_003857, L9F63_003858, L9F63_007388	LOC138694334, LOC138695164
OG0000443	C0J52_04192, C0J52_04193, C0J52_20718, C0J52_22442, C0J52_23593		LOC111863340	L9F63_012490, L9F63_012491	LOC138704821, LOC138704826, LOC138704827, LOC138704828, LOC138704829, LOC138704832, LOC138704833, LOC138704834
OG0000444	C0J52_00345	Cfor_07377	LOC111861718, LOC111861719, LOC111868929, LOC111871953	L9F63_002291, L9F63_027320, L9F63_027321, L9F63_027322	scny	LOC110828942, LOC110829127, LOC110829278, LOC110840176, LOC110840869
OG0000445	C0J52_05315, C0J52_20339, C0J52_25416		LOC111868796, LOC111868797, LOC111868817	L9F63_005228, L9F63_020428, L9F63_020429, L9F63_020431, L9F63_020432, L9F63_020433	LOC138702077, LOC138708939	LOC110826701, LOC110826705
OG0000446	C0J52_20861, C0J52_23706, C0J52_26681	Cfor_06747	LOC111870200	L9F63_009465, L9F63_021753	LOC138711647, LOC138711648, LOC138711653, LOC138711654, LOC138711655, LOC138712143, LOC138712144	LOC110836648, LOC110840492
OG0000447	C0J52_16809	Cfor_06404, Cfor_06405	LOC111865572	L9F63_001129, L9F63_003153, L9F63_003437, L9F63_009485, L9F63_009486, L9F63_012720, L9F63_016808, L9F63_019175, L9F63_021358	LOC138710055, LOC138710681	LOC110832214
OG0000448	C0J52_20502	Cfor_08818, Cfor_12335	LOC111862684, LOC111867099, LOC111867100	L9F63_012751, L9F63_019658, L9F63_021374, L9F63_021375, L9F63_021376	LOC138710002, LOC138711281	LOC110833983, LOC110834035, LOC110835479
OG0000449	C0J52_02958, C0J52_22373	Cfor_03082, Cfor_03083	LOC111866930, LOC111866943	L9F63_001415, L9F63_001416, L9F63_014381, L9F63_014382, L9F63_027722	LOC138709548, LOC138711934, LOC138711937	LOC110834887, LOC110834895
OG0000450	C0J52_18043, C0J52_20262	Cfor_08506, Cfor_12112	LOC111865494, LOC111874451	L9F63_003589, L9F63_007161, L9F63_007162, L9F63_021471, L9F63_025083	LOC138698654, LOC138711193	LOC110827270, LOC110827280, LOC110841492
OG0000451	C0J52_03207, C0J52_03208, C0J52_08401	Cfor_07644		L9F63_010182, L9F63_018563, L9F63_018565, L9F63_019725	LOC138693171, LOC138693231, LOC138693409, LOC138698033, LOC138698089, LOC138699620, LOC138705678	LOC110838079
OG0000452	C0J52_10525, C0J52_12615, C0J52_27184	Cfor_04776, Cfor_06563	LOC111863975, LOC111867474	L9F63_000502, L9F63_000504, L9F63_004591, L9F63_011915, L9F63_024471	LOC138691627, LOC138712264, LOC138713225	LOC110839922
OG0000453	C0J52_17351	Cfor_07816, Cfor_07819	LOC111867926, LOC111870752, LOC111870759	L9F63_004483, L9F63_009652, L9F63_009653, L9F63_013822, L9F63_025976, L9F63_026523	LOC138693010, LOC138693158	LOC110829088, LOC110831535
OG0000454	C0J52_13989, C0J52_19960	Cfor_00187, Cfor_00291, Cfor_05152, Cfor_05458	LOC111874854, LOC111874877	L9F63_000813, L9F63_000814, L9F63_011647	LOC138709940, LOC138710177, LOC138710214	LOC110834268, LOC110834271
OG0000455	C0J52_10938	Cfor_05748, Cfor_05749	LOC111866283, LOC111866292	L9F63_015947, L9F63_015948, L9F63_015949, L9F63_025435	LOC138701674, LOC138705060, LOC138705072, LOC138705086, LOC138705090	LOC110839248, LOC110839249
OG0000456	C0J52_15977, C0J52_15979	Cfor_00458, Cfor_10849, Cfor_12629	LOC111864686, LOC111864699, LOC111871571	L9F63_000042, L9F63_019932	LOC138711246, LOC138711248, LOC138712020	LOC110826574, LOC110831458, LOC110832411
OG0000457	C0J52_05967, C0J52_24277	Cfor_02466, Cfor_02467, Cfor_08680	LOC111861424, LOC111873709, LOC111873718	L9F63_008372, L9F63_008373	LOC138691393, LOC138695364, LOC138716547	LOC110832255, LOC110841271, LOC110841272
OG0000458	C0J52_05216	Cfor_08250, Cfor_08251, Cfor_08252, Cfor_08253	LOC111864378, LOC111864379, LOC111864380, LOC111864381	L9F63_015373, L9F63_022882	LOC138696180, LOC138708032	LOC110836743, LOC110837150, LOC110837176
OG0000459	C0J52_05222, C0J52_05223	Cfor_08257, Cfor_08258, Cfor_08858, Cfor_10371	LOC117282930, LOC117282931	L9F63_015380	LOC138707996, LOC138709581, LOC138709587, LOC138709595, LOC138709604	LOC110836757, LOC110837204
OG0000460	C0J52_22388	Cfor_09785	LOC111861726, LOC111863051, LOC111863452, LOC111863453, LOC111864404, LOC111866509, LOC111866905, LOC111871342, LOC111872965, LOC111875803, LOC117282195			LOC110827051, LOC110830503, LOC110834758
OG0000461	C0J52_01057, C0J52_01058			L9F63_013598, L9F63_022936, L9F63_026520	LOC138696730, LOC138696746, LOC138696768, LOC138696797, LOC138696817, LOC138697894, LOC138698669, LOC138701162, LOC138701163, LOC138701168	LOC110839684
OG0000462	C0J52_19191	Cfor_02888, Cfor_10253, Cfor_10254	LOC111867550, LOC111869216, LOC111872462	L9F63_018182, L9F63_018183	LOC138694389, LOC138694392, LOC138696736	LOC110827125, LOC110827129, LOC110837455, LOC110840883
OG0000463	C0J52_12392, C0J52_12394	Cfor_02210, Cfor_12012	LOC111862641, LOC111866587	L9F63_001817, L9F63_006849, L9F63_022677, L9F63_025917, L9F63_027706	LOC138700358, okr	LOC110833208, LOC110833221, LOC110833224
OG0000464	C0J52_12361	Cfor_07660, Cfor_09242, Cfor_09243	LOC111863412, LOC111863454, LOC111863481	L9F63_022425, L9F63_022426	LOC138713657, LOC138713660, LOC138713661	LOC110829400, LOC110829401, LOC110829402, LOC110840838
OG0000465	C0J52_15360	Cfor_07319, Cfor_08636, Cfor_08678	LOC111861436, LOC111861470, LOC111875086	L9F63_015838, L9F63_015888, L9F63_023341	LOC138695395, LOC138700912, LOC138714800	LOC110832351, LOC110833284, LOC110840912
OG0000466		Cfor_08494	LOC111862518, LOC111864250, LOC111864664, LOC111864815, LOC111865345, LOC111866780, LOC111868125, LOC111870578, LOC111872004, LOC111872628, LOC111873703, LOC117282023	L9F63_003415	kin17	LOC110832230
OG0000467		Cfor_07192		L9F63_001167, L9F63_001168, L9F63_007773, L9F63_014160, L9F63_014161, L9F63_016308, L9F63_022439, L9F63_024794, L9F63_026665, L9F63_027036, L9F63_027037, L9F63_027202, L9F63_027940, L9F63_027944, L9F63_027945
OG0000468			LOC111861299, LOC111868665, LOC111868852, LOC111870194, LOC111872558, LOC111875082, LOC111875102, LOC117282165, LOC117282447	L9F63_013405	LOC138702702, LOC138709547	LOC110830580, LOC110831754, LOC110835438, LOC110837715
OG0000469				L9F63_001951, L9F63_001952, L9F63_001953, L9F63_001954, L9F63_001955, L9F63_007815, L9F63_011706, L9F63_011707, L9F63_011708, L9F63_018422, L9F63_019114, L9F63_019923, L9F63_019924, L9F63_024261, L9F63_024262, L9F63_027160
OG0000470				L9F63_001485, L9F63_002564, L9F63_004360, L9F63_009588, L9F63_010623, L9F63_010691, L9F63_010949, L9F63_011538, L9F63_012694, L9F63_021649, L9F63_021650, L9F63_021998, L9F63_022603, L9F63_024407, L9F63_024578, L9F63_026327
OG0000471				L9F63_006409, L9F63_014804, L9F63_014805, L9F63_014806, L9F63_014807, L9F63_014808, L9F63_014809, L9F63_014810, L9F63_014811, L9F63_014812, L9F63_014813, L9F63_014814, L9F63_014815, L9F63_014817, L9F63_014818, L9F63_021966
OG0000472					LOC138691026, LOC138693156, LOC138693802, LOC138694484, LOC138696837, LOC138697884, LOC138700130, LOC138701170, LOC138703090, LOC138703327, LOC138707814, LOC138708534, LOC138710887, LOC138713043, LOC138713599, LOC138716498
OG0000473					LOC138695990, LOC138699523, LOC138706514, LOC138706515, LOC138706517, LOC138707450, LOC138707512, LOC138707578, LOC138707583, LOC138707599, LOC138707604, LOC138707610, LOC138707687, LOC138707692, LOC138707699, LOC138709562
OG0000474	C0J52_21391, C0J52_21392, C0J52_21394	Cfor_10840	LOC111864474	L9F63_023184, L9F63_023185, L9F63_025366	LOC138693969, LOC138700038, LOC138700039, LOC138700042, LOC138700043, LOC138700045	LOC110838579
OG0000475	C0J52_03225, C0J52_03411, C0J52_03592, C0J52_13588, C0J52_16675, C0J52_18129, C0J52_19117, C0J52_19408, C0J52_20955, C0J52_21438, C0J52_22727, C0J52_23539, C0J52_23970, C0J52_25231, C0J52_28463
OG0000476	C0J52_02985, C0J52_12948, C0J52_19526, C0J52_20699	Cfor_04613, Cfor_05416, Cfor_06701, Cfor_10551	LOC111863755, LOC117282525	L9F63_000649, L9F63_000650, L9F63_026556	Pld	LOC110835596
OG0000477	C0J52_02742, C0J52_02978, C0J52_03071, C0J52_05877, C0J52_06884, C0J52_07692, C0J52_09753, C0J52_09754, C0J52_19922, C0J52_20067, C0J52_20312, C0J52_22625, C0J52_22736, C0J52_25731			L9F63_021954
OG0000478	C0J52_03127, C0J52_06767	Cfor_01031, Cfor_01119, Cfor_01997, Cfor_02942, Cfor_03844, Cfor_04860, Cfor_04861, Cfor_08056, Cfor_09045, Cfor_10300, Cfor_12141, Cfor_12948		L9F63_006143
OG0000479	C0J52_08647, C0J52_12328, C0J52_12788, C0J52_16812, C0J52_17280, C0J52_18811, C0J52_18812, C0J52_20029, C0J52_20434, C0J52_21260, C0J52_22013, C0J52_23474, C0J52_24089, C0J52_24367, C0J52_27192
OG0000480	C0J52_25937, C0J52_26918	Cfor_05042, Cfor_05043	LOC111864693, LOC111864698	L9F63_000033, L9F63_000034, L9F63_000036, L9F63_000038, L9F63_000040	LOC138711244, LOC138711245	LOC110831455, LOC110831456
OG0000481	C0J52_02455, C0J52_08096, C0J52_11115, C0J52_21058, C0J52_21442, C0J52_23331, C0J52_25028, C0J52_27516	Cfor_06178	LOC111872030	L9F63_002791, L9F63_014463	LOC138699619, LOC138704910	LOC110831438
OG0000482	C0J52_01535, C0J52_02153, C0J52_04579, C0J52_05487, C0J52_06070, C0J52_07678, C0J52_08659, C0J52_12511, C0J52_15961, C0J52_17160, C0J52_18901, C0J52_19039, C0J52_21849, C0J52_24701, C0J52_24968
OG0000483	C0J52_03686, C0J52_14898, C0J52_19493	Cfor_05408, Cfor_09329	LOC111865083, LOC111865086, LOC111869360	L9F63_017743, L9F63_020377, L9F63_024057, L9F63_024058	LOC138692274, LOC138713434	LOC110832321
OG0000484	C0J52_02805, C0J52_02864, C0J52_03618, C0J52_05592, C0J52_06077, C0J52_06446, C0J52_08484, C0J52_11815, C0J52_21770, C0J52_23062, C0J52_23691, C0J52_25381, C0J52_26033, C0J52_27366, C0J52_28214
OG0000485	C0J52_17516, C0J52_18017, C0J52_18976, C0J52_19196, C0J52_20520, C0J52_20821, C0J52_21085, C0J52_21460, C0J52_21690, C0J52_22450, C0J52_24054, C0J52_24452, C0J52_24889, C0J52_25322, C0J52_27280
OG0000486	C0J52_00913, C0J52_00986, C0J52_06303, C0J52_06830, C0J52_07187, C0J52_12423, C0J52_12470, C0J52_12909, C0J52_13078, C0J52_14987, C0J52_17037, C0J52_21250, C0J52_22081, C0J52_22957, C0J52_27109
OG0000487	C0J52_00455, C0J52_07014, C0J52_16522, C0J52_18839, C0J52_19636, C0J52_20114, C0J52_23480, C0J52_23979, C0J52_24257, C0J52_24615, C0J52_25516, C0J52_27231, C0J52_27942		LOC111865025, LOC111865522
OG0000488	C0J52_00333, C0J52_05152, C0J52_05162, C0J52_05169	Cfor_12027	LOC111872813, LOC117282973	L9F63_001150	LOC138697866, LOC138697889, LOC138697890, LOC138697892, LOC138698821	LOC110837141, LOC110837157
OG0000489	C0J52_03444, C0J52_21969	Cfor_00823, Cfor_01170	LOC111865909, LOC111871755, LOC111872411	L9F63_006428, L9F63_016641, L9F63_024119	LOC138705237, LOC138713936	LOC110833713, LOC110836281, LOC110838401
OG0000490	C0J52_02988	Cfor_05283	LOC111865268	L9F63_012248	LOC138693780, LOC138710125, LOC138711282, LOC138712644, LOC138715358, LOC138715449, LOC138715541, LOC138715545, LOC138715578, LOC138715761	LOC110838632
OG0000491	C0J52_09051, C0J52_14481	Cfor_11501	LOC111872159	L9F63_000886, L9F63_011025, L9F63_013288, L9F63_025935, L9F63_026060, L9F63_026742	LOC138704855, LOC138704856, LOC138714738	LOC110836358, LOC110837430
OG0000492	C0J52_09678	Cfor_06908, Cfor_07065, Cfor_10367, Cfor_10370	LOC111863391, LOC111863392, LOC111868133	L9F63_003535	LOC138699959, LOC138699962, LOC138699964	LOC110828737, LOC110828738, LOC110828741
OG0000493	C0J52_06460, C0J52_18324		LOC111865288, LOC111865292	L9F63_013249, L9F63_021222, L9F63_021223, L9F63_021225, L9F63_021226, L9F63_021227, L9F63_028262, L9F63_028263	LOC138702939, LOC138703045	LOC110836234
OG0000494	C0J52_05019, C0J52_06192, C0J52_07405, C0J52_07956, C0J52_18013, C0J52_19889, C0J52_21410, C0J52_21631, C0J52_22462, C0J52_25209, C0J52_26924, C0J52_27378, C0J52_27884, C0J52_27968, C0J52_28475
OG0000495	C0J52_14367, C0J52_22326, C0J52_24207, C0J52_26072	Cfor_07163	LOC111873385	L9F63_004279, L9F63_004487, L9F63_007775, L9F63_010909, L9F63_011072, L9F63_022851, L9F63_027735	LOC138702662	LOC110833219
OG0000496	C0J52_08323, C0J52_08332, C0J52_08333, C0J52_19861	Cfor_08803	LOC111866676, LOC111866696	L9F63_008795	LOC138697507, LOC138697509, LOC138697510, LOC138697511, LOC138697688, LOC138698772	LOC110841328
OG0000497	C0J52_02771, C0J52_03162	Cfor_06446, Cfor_06447	LOC111874986, LOC111874996, LOC111874997	L9F63_014758, L9F63_026973, L9F63_026974, L9F63_026975	LOC138697060, LOC138707422	LOC110834570, LOC110834571
OG0000498	C0J52_24081	Cfor_07332	LOC111865324, LOC111865329, LOC111865333	L9F63_010918, L9F63_010919	LOC138694697, LOC138694698, LOC138694701, LOC138695203, LOC138695892	LOC110840923, LOC110840973, LOC110840990
OG0000499	C0J52_00037, C0J52_02125, C0J52_04259, C0J52_05291, C0J52_05732, C0J52_05827, C0J52_08319, C0J52_08728, C0J52_12380, C0J52_13740, C0J52_15805, C0J52_16182, C0J52_17101, C0J52_17419, C0J52_19678
OG0000500	C0J52_14656, C0J52_15565, C0J52_18942, C0J52_19489, C0J52_20513, C0J52_20912, C0J52_24295, C0J52_25592, C0J52_25978, C0J52_26232, C0J52_27229	Cfor_01581	LOC111875271	L9F63_011029	LOC138716283
OG0000501	C0J52_06458, C0J52_06468, C0J52_06469, C0J52_10394	Cfor_09060	LOC111861861, LOC111870247	L9F63_013243, L9F63_013245, L9F63_013247	LOC138700286, LOC138703041, LOC138703043	LOC110840209, LOC110840212
OG0000502	C0J52_00502, C0J52_00505, C0J52_00506, C0J52_00508, C0J52_00509, C0J52_05819, C0J52_05821	Cfor_08533	LOC117282744, LOC117282745	L9F63_004375, L9F63_004376, L9F63_004377		LOC110838472, LOC110838473
OG0000503	C0J52_26601	Cfor_00334, Cfor_09516	LOC111867820, LOC111867822, LOC111872835	L9F63_006098, L9F63_017541, L9F63_017547	LOC138694741, LOC138694742, LOC138699978, Vha100-1	LOC110830593, LOC110840321
OG0000504	C0J52_20808, C0J52_20809	Cfor_10876	LOC111875309, LOC111875316	L9F63_014346, L9F63_025692	LOC138705579, LOC138705581, LOC138705650, LOC138705945, LOC138705946, LOC138705947, LOC138705948	LOC110830320
OG0000505	C0J52_01511	Cfor_03951	LOC111873749, LOC111874177	L9F63_002106, L9F63_002404, L9F63_010950, L9F63_013805, L9F63_015590, L9F63_016373	Akt, LOC138697703, Pka-C1	LOC110838038, LOC110839136
OG0000506	C0J52_03361, C0J52_25602			L9F63_014985, L9F63_014986, L9F63_014987, L9F63_027720	LOC138691207, LOC138696775, LOC138696776, LOC138696777, LOC138696778, LOC138697068, LOC138697069, LOC138700322	LOC110841413
OG0000507	C0J52_14373	Cfor_00283, Cfor_09034	LOC111861274, LOC111861618, LOC111865932, LOC111865964, LOC111866380, LOC111867609, LOC111868932, LOC111869099, LOC111870496, LOC111872551, LOC111872590, LOC111873493
OG0000508	C0J52_25315	Cfor_04647, Cfor_05427, Cfor_11923	LOC111865049, LOC111867162, LOC111869343	L9F63_016151	LOC138705610, LOC138706242, LOC138706431, LOC138706432, LOC138715117	LOC110829965, LOC110832329
OG0000509	C0J52_01753, C0J52_17256	Cfor_04646, Cfor_12655, Cfor_12657, Cfor_12659, Cfor_12660, Cfor_12661	LOC111868328	L9F63_009903, L9F63_009904, L9F63_017435, L9F63_025731	LOC138700940, LOC138702152
OG0000510	C0J52_11155	Cfor_04315, Cfor_04316	LOC111870993, LOC111873758, LOC111873777	L9F63_008630, L9F63_008631	LOC138705189, LOC138708576, LOC138709638, LOC138709640	LOC110838146, LOC110838765, LOC110838831
OG0000511	C0J52_09363, C0J52_09364, C0J52_09365	Cfor_01600, Cfor_11291	LOC111871416, LOC111875254	L9F63_002452, L9F63_011024, L9F63_027980, L9F63_027981	LOC138713144, ValRS	LOC110827942, LOC110828951
OG0000512	C0J52_02571, C0J52_02576, C0J52_17345, C0J52_17347		LOC111875120, LOC117282230, LOC117282590	L9F63_008355	LOC138693069, LOC138699640, LOC138699641	LOC110828731, LOC110828732, LOC110828733, LOC110841079
OG0000513	C0J52_06996, C0J52_08684, C0J52_21805	Cfor_00078, Cfor_00614	LOC111861653, LOC111869799	L9F63_010024, L9F63_017350, L9F63_017964, L9F63_025020	LOC138695091, LOC138706276, LOC138710327	LOC110829509
OG0000514	C0J52_07075	Cfor_00909		L9F63_002415, L9F63_002416, L9F63_002417, L9F63_002427, L9F63_004417, L9F63_015476	LOC138691358, LOC138695239, LOC138697934, LOC138698364, LOC138698841, LOC138713893	LOC110833132
OG0000515	C0J52_13985	Cfor_07953, Cfor_07954	LOC111874856, LOC111874882	L9F63_009488, L9F63_011652, L9F63_011653, L9F63_011654, L9F63_011657, L9F63_011658	LOC138709948, LOC138710217	LOC110832267, LOC110834283
OG0000516	C0J52_21041, C0J52_25445	Cfor_06640, Cfor_11367	LOC111862160, LOC111870347	L9F63_007713, L9F63_007716, L9F63_007717, L9F63_012682, L9F63_026427	LOC138694481, Rox8	LOC110830226, LOC110839204
OG0000517	C0J52_15734, C0J52_23374		LOC111869453, LOC111869454, LOC111874735, LOC111874741	L9F63_002689, L9F63_002690, L9F63_024201, L9F63_024551, L9F63_024552, L9F63_024553, L9F63_024971	LOC138708760	LOC110834158
OG0000518	C0J52_09298	Cfor_06157, Cfor_09848, Cfor_09849, Cfor_11159	LOC111875445, LOC111875446	L9F63_013335, L9F63_013336	LOC138699463, LOC138699464, LOC138699465	LOC110838751, LOC110840978, LOC110840980
OG0000519	C0J52_24562	Cfor_09796, Cfor_09801, Cfor_09802	LOC111863616, LOC111863630, LOC111863639	L9F63_002810, L9F63_002932	LOC138692672, LOC138692753, LOC138692754	LOC110828201, LOC110828209, LOC110828210
OG0000520	C0J52_06519, C0J52_22086, C0J52_22943	Cfor_03686, Cfor_03690, Cfor_03691	LOC111865528, LOC111871549	L9F63_007004, L9F63_007008, L9F63_007010	LOC138692895, LOC138692960	LOC110826798, LOC110826804
OG0000521	C0J52_13213	Cfor_03900, Cfor_04058	LOC111862336, LOC111868661	L9F63_011211, L9F63_020750, L9F63_023148	LOC138715070, LOC138715071, LOC138715073	LOC110829777, LOC110829791, LOC110838119, LOC110839801
OG0000522	C0J52_00609, C0J52_25724	Cfor_06102, Cfor_06103	LOC111865450, LOC111865488, LOC117282025		LOC138699647, LOC138699648, LOC138699986, LOC138705165	LOC110828701, LOC110832242, LOC110832243, LOC110832244
OG0000523	C0J52_04176, C0J52_04177, C0J52_04178, C0J52_04179	Cfor_05944, Cfor_05957	LOC111861590, LOC111861594	L9F63_005108, L9F63_005109, L9F63_005110	LOC138691401, Pbp45	LOC110827874, LOC110827915
OG0000524	C0J52_13746, C0J52_20597	Cfor_04089, Cfor_07951, Cfor_07952, Cfor_10041	LOC111861606	L9F63_000269, L9F63_019918	LOC138699757, LOC138699759, LOC138699760, LOC138699761, LOC138699785	LOC110839073
OG0000525	C0J52_21902	Cfor_05662, Cfor_09522	LOC111864498, LOC111864720, LOC111873594	L9F63_006077, L9F63_010356	LOC138691813, LOC138694752, LOC138705257, LOC138710687	LOC110829266, LOC110830353, LOC110836598
OG0000526	C0J52_07363, C0J52_07364, C0J52_07366	Cfor_02481, Cfor_04001	LOC111870846	L9F63_015438	LOC138697792, LOC138697793, LOC138697794, LOC138697795, LOC138697799, LOC138697800, LOC138697801	LOC110828253
OG0000527		Cfor_08777, Cfor_08779, Cfor_08780	LOC111869203, LOC111870153, LOC111870154	L9F63_007193, L9F63_018508, L9F63_018510	LOC138698076, NKCC, Ncc69	LOC110838066, LOC110838068, LOC110838074
OG0000528		Cfor_02429, Cfor_04844, Cfor_06350	LOC111864534, LOC111873134, LOC111875573	L9F63_003732, L9F63_017312, L9F63_027501	LOC138701796, LOC138708184, LOC138710975	LOC110827707, LOC110831316, LOC110838452
OG0000529		Cfor_02075, Cfor_08989, Cfor_12180	LOC111862920, LOC111865194, LOC111872371	L9F63_003079, L9F63_005195, L9F63_011319	Gk1, Gk2, LOC138696273	LOC110828143, LOC110828820, LOC110833887
OG0000530		Cfor_00260, Cfor_00584, Cfor_01407, Cfor_02981, Cfor_03237, Cfor_05138, Cfor_05488, Cfor_07330, Cfor_09794, Cfor_09825, Cfor_10971, Cfor_11327, Cfor_12664, Cfor_12962		L9F63_024979
OG0000531		Cfor_04649, Cfor_05619, Cfor_07061, Cfor_07062, Cfor_07546, Cfor_07547, Cfor_10332, Cfor_10333, Cfor_10334	LOC111868618, LOC111871756		LOC138701169	LOC110839678, LOC110839679, LOC110839683
OG0000532		Cfor_02105, Cfor_03062	LOC111861508, LOC111861510, LOC111861857, LOC111864545, LOC111866922, LOC111871333, LOC111873432, LOC111874983	L9F63_010361	LOC138711974	LOC110834885, LOC110835929, LOC110835937
OG0000533		Cfor_02433, Cfor_07378, Cfor_07379, Cfor_11508	LOC111870165	L9F63_005551, L9F63_010318, L9F63_010319, L9F63_010320, L9F63_010321, L9F63_010322	LOC138713000, LOC138713001	LOC110829131, LOC110829132
OG0000534		Cfor_00869, Cfor_00870, Cfor_00871, Cfor_10806	LOC111861954, LOC111864936	L9F63_015674, L9F63_021869, L9F63_026491, L9F63_026492, L9F63_026493	Brr2, obe	LOC110826708, LOC110829636
OG0000535		Cfor_12817	LOC111866788	L9F63_009475, L9F63_009476, L9F63_016077, L9F63_016078, L9F63_024432, L9F63_025809, L9F63_025810, L9F63_026400, L9F63_026401, L9F63_027557, L9F63_027558	LOC138703161	LOC110828096
OG0000536		Cfor_00969	LOC111866655	L9F63_005579	LOC138693724, LOC138693960, LOC138696074, LOC138697114, LOC138701331, LOC138701414, LOC138705185, LOC138705196, LOC138711088, LOC138715755	LOC110835927, LOC110837770
OG0000537			LOC111862354, LOC111864801, LOC111865277, LOC111868333, LOC111869252, LOC111869261, LOC111870859, LOC111872082, LOC111872777, LOC111872944, LOC111872956, LOC111873438, LOC111874073, LOC111875249, LOC117282081
OG0000538				L9F63_000194, L9F63_004134, L9F63_004674, L9F63_004870, L9F63_007313, L9F63_008560, L9F63_010797, L9F63_013975, L9F63_018376, L9F63_019016, L9F63_019197, L9F63_021179, L9F63_023425, L9F63_024759, L9F63_025873
OG0000539				L9F63_000859, L9F63_001303, L9F63_002836, L9F63_005476, L9F63_007726, L9F63_008240, L9F63_009245, L9F63_009580, L9F63_010438, L9F63_014525, L9F63_017182, L9F63_017183, L9F63_018447, L9F63_018635, L9F63_023731
OG0000540				L9F63_001240, L9F63_007730, L9F63_010262, L9F63_012826, L9F63_013346, L9F63_014423, L9F63_015256, L9F63_016334, L9F63_018444, L9F63_019148, L9F63_019211, L9F63_021197, L9F63_021541, L9F63_025179, L9F63_025729
OG0000541				L9F63_000136, L9F63_008252, L9F63_010734, L9F63_011829, L9F63_012382, L9F63_012898, L9F63_015692, L9F63_015952, L9F63_016473, L9F63_020101, L9F63_020495, L9F63_021027, L9F63_021043, L9F63_021788, L9F63_028124
OG0000542				L9F63_012373, L9F63_016596, L9F63_016597, L9F63_016598, L9F63_016599, L9F63_016600, L9F63_016601, L9F63_016602, L9F63_016604, L9F63_016605, L9F63_021117, L9F63_021118, L9F63_022922, L9F63_024312, L9F63_028057
OG0000543				L9F63_001946, L9F63_001947	LOC138702696, LOC138702697, LOC138702766, LOC138703096, LOC138703097, LOC138703098, LOC138703099, LOC138703100, LOC138703101, LOC138703102, LOC138703103, LOC138703104, LOC138703105
OG0000544				L9F63_021228		LOC110830502, LOC110830772, LOC110830773, LOC110830888, LOC110832237, LOC110833805, LOC110836706, LOC110838524, LOC110839470, LOC110839471, LOC110840043, LOC110840684, LOC110840770, LOC110840776
OG0000545	C0J52_12930, C0J52_13520, C0J52_15146, C0J52_16895, C0J52_17969, C0J52_19520, C0J52_22137, C0J52_23371, C0J52_25745, C0J52_26131			L9F63_015317, L9F63_023664, L9F63_024329, L9F63_024696
OG0000546	C0J52_00330, C0J52_03945, C0J52_05458, C0J52_08181, C0J52_08296, C0J52_10288, C0J52_13781, C0J52_14343, C0J52_17884, C0J52_18835, C0J52_20692, C0J52_23139, C0J52_28083, C0J52_28145
OG0000547	C0J52_00503, C0J52_03573, C0J52_05968, C0J52_05998, C0J52_12681, C0J52_19245, C0J52_20475, C0J52_20534, C0J52_21820, C0J52_22724, C0J52_23396, C0J52_24098, C0J52_24497, C0J52_28149
OG0000548	C0J52_04856, C0J52_05136, C0J52_16924, C0J52_18014, C0J52_23073, C0J52_23496, C0J52_24103, C0J52_24168, C0J52_24806, C0J52_25457, C0J52_25762, C0J52_26239, C0J52_28014	Cfor_09955
OG0000549	C0J52_09455, C0J52_16997, C0J52_16999, C0J52_27954, C0J52_28299	Cfor_11162, Cfor_11164, Cfor_11165		L9F63_022893	LOC138705967, LOC138705968, LOC138705969	LOC110834189, LOC110834192
OG0000550	C0J52_02756, C0J52_03086, C0J52_10943, C0J52_13550				LOC138694125, LOC138695234, LOC138695918, LOC138696224, LOC138700453, LOC138703404, LOC138705674, LOC138711649, LOC138713360, LOC138716456
OG0000551	C0J52_14561		LOC111870250, LOC111870254, LOC111870257, LOC111870259, LOC111870672	L9F63_010597, L9F63_016691, L9F63_016692	LOC138710590, LOC138710591, LOC138710594	LOC110840434, LOC110840435
OG0000552	C0J52_01897, C0J52_06528, C0J52_08954, C0J52_09931, C0J52_10090, C0J52_10344, C0J52_10887, C0J52_14133, C0J52_15959, C0J52_18258, C0J52_23327	Cfor_10266	LOC111871922, LOC111872129
OG0000553	C0J52_13485	Cfor_00321, Cfor_02354, Cfor_02355	LOC111866025, LOC111868126	L9F63_005559, L9F63_005560, L9F63_020996	LOC138695069, LOC138695751	LOC110831988, LOC110836901, LOC110840962
OG0000554	C0J52_00193, C0J52_03342, C0J52_09681, C0J52_10919, C0J52_11467, C0J52_12527, C0J52_14378, C0J52_15409, C0J52_17227, C0J52_24800, C0J52_25120, C0J52_27138			L9F63_006455, L9F63_016774
OG0000555	C0J52_17953, C0J52_17955	Cfor_11413	LOC111868418, LOC111868419, LOC111868455	L9F63_017005, L9F63_017006	LOC138704210, LOC138704619, LOC138704620, LOC138704621	LOC110835570, LOC110835581
OG0000556	C0J52_09947, C0J52_09950, C0J52_09951		LOC111872206	L9F63_014414, L9F63_014415, L9F63_014416, L9F63_014417, L9F63_014418, L9F63_014425	LOC138706250, LOC138706251, LOC138706253	LOC110831768
OG0000557	C0J52_03853, C0J52_03854, C0J52_20386, C0J52_20388, C0J52_20389, C0J52_20390, C0J52_20391, C0J52_21165, C0J52_21166, C0J52_23024, C0J52_23025, C0J52_23026, C0J52_23028, C0J52_23029
OG0000558	C0J52_00501, C0J52_06241, C0J52_10570, C0J52_14421, C0J52_14427, C0J52_16960, C0J52_19814, C0J52_20968, C0J52_21597, C0J52_24564, C0J52_25500, C0J52_25767, C0J52_27137, C0J52_27850
OG0000559	C0J52_20566, C0J52_20570, C0J52_23983, C0J52_23984	Cfor_04682, Cfor_05641	LOC111872686, LOC111872690	L9F63_017855, L9F63_017895	LOC138712998, Nmdar2	LOC110833262, LOC110834473
OG0000560	C0J52_09135, C0J52_25290	Cfor_04577, Cfor_04578, Cfor_08005	LOC111861935, LOC111863311	L9F63_006580, L9F63_021765, L9F63_022815	LOC138693436, ps	LOC110831375, LOC110841024
OG0000561	C0J52_23910, C0J52_24060	Cfor_09403	LOC111870769, LOC111870770, LOC111870771	L9F63_021960	LOC138708661, LOC138708676, LOC138708685, LOC138708691, LOC138709862	LOC110833953, LOC110833955
OG0000562	C0J52_05149, C0J52_05150	Cfor_12034	LOC111872815, LOC111872825, LOC111872838	L9F63_007584, L9F63_007585	LOC138697855, LOC138697856, LOC138697858, LOC138698819	LOC110835213, LOC110835214
OG0000563	C0J52_11831, C0J52_14865	Cfor_00349, Cfor_00490, Cfor_12781	LOC111862822, LOC111864705	L9F63_004846, L9F63_004847, L9F63_023479	LOC138708176, polo	LOC110831259, LOC110839445
OG0000564	C0J52_13170, C0J52_23533, C0J52_24536, C0J52_27093		LOC111862158, LOC111867654, LOC111867859, LOC111868088, LOC111871627, LOC111871883, LOC111874531, LOC117282667, LOC117282809, LOC117283140
OG0000565	C0J52_04508	Cfor_05108, Cfor_05109	LOC111871614, LOC111871616	L9F63_008849, L9F63_008850	LOC138708865, LOC138708866, LOC138708868, LOC138708870	LOC110832073, LOC110832074, LOC110835957
OG0000566	C0J52_01132, C0J52_01137	Cfor_04282	LOC111868185	L9F63_022340, L9F63_022341, L9F63_022342, L9F63_022343, L9F63_022344	LOC138693826, LOC138694173, LOC138694291, LOC138694296	LOC110831309
OG0000567	C0J52_06210	Cfor_05871	LOC111875740	L9F63_021589, L9F63_021590	LOC138716349, LOC138716353, LOC138716361, LOC138716362, LOC138716363, LOC138716364, LOC138716365, LOC138716366	LOC110828634
OG0000568	C0J52_13969, C0J52_17924	Cfor_07955	LOC111870515, LOC111874858, LOC111874859	L9F63_009294, L9F63_010451, L9F63_011828, L9F63_024233, L9F63_026628	LOC138694335	LOC110827589, LOC110838919
OG0000569	C0J52_07469	Cfor_03378, Cfor_03379	LOC111867145, LOC111872615	L9F63_019209, L9F63_022000, L9F63_022001, L9F63_022992, L9F63_022993	LOC138700277, Syx1A	LOC110833572, LOC110836674
OG0000570	C0J52_07480, C0J52_26996			L9F63_000669, L9F63_000715, L9F63_002926, L9F63_003455, L9F63_010186, L9F63_020939, L9F63_023748, L9F63_024084, L9F63_024435, L9F63_026527, L9F63_027393, L9F63_027394
OG0000571	C0J52_21467, C0J52_23768, C0J52_25880, C0J52_28075	Cfor_04885		L9F63_001128, L9F63_012235, L9F63_016639, L9F63_017080, L9F63_021940	LOC138692810, LOC138692811, LOC138692812, LOC138692813
OG0000572	C0J52_01227, C0J52_01276, C0J52_01277, C0J52_05688, C0J52_07828, C0J52_08256, C0J52_09372, C0J52_11061, C0J52_16228, C0J52_17418, C0J52_18241, C0J52_26199, C0J52_26200, C0J52_28472
OG0000573	C0J52_04290, C0J52_05540, C0J52_07737, C0J52_14606, C0J52_14607, C0J52_19989, C0J52_21194, C0J52_21921, C0J52_23570, C0J52_26749, C0J52_28066	Cfor_12613			LOC138711823, LOC138715560
OG0000574	C0J52_00319, C0J52_16988	Cfor_03521, Cfor_07418	LOC111862413, LOC111863423	L9F63_013565, L9F63_015908, L9F63_017291	LOC138708622, LOC138713314	LOC110829137, LOC110832377, LOC110840498
OG0000575	C0J52_03497, C0J52_23710, C0J52_24179	Cfor_03102, Cfor_04939	LOC111861394	L9F63_000220, L9F63_021964	LOC138696054, LOC138698798, LOC138709569	LOC110838145, LOC110839293, LOC110839302
OG0000576	C0J52_05555, C0J52_15546	Cfor_02337, Cfor_06462	LOC111865304, LOC111866064, LOC111867042, LOC111867866	L9F63_014749, L9F63_021139	LOC138692205, Tps1	LOC110829753, LOC110834545
OG0000577	C0J52_17751			L9F63_012332	LOC138697897, LOC138697902, LOC138698827, LOC138698828, LOC138698829, LOC138698830, LOC138698831, LOC138698832, LOC138698834, LOC138698849, LOC138698929, LOC138698930
OG0000578	C0J52_06743, C0J52_11581, C0J52_25383	Cfor_00573, Cfor_02872, Cfor_02876, Cfor_02972, Cfor_04753, Cfor_04831, Cfor_05727, Cfor_06838, Cfor_07983, Cfor_10747, Cfor_11040
OG0000579	C0J52_01602, C0J52_21286		LOC111874274	L9F63_010501, L9F63_021477, L9F63_025143	LOC138697679, LOC138698072, LOC138698252, LOC138698392, LOC138698813, LOC138703638, LOC138706409	LOC110835232
OG0000580	C0J52_22417, C0J52_22610	Cfor_04096, Cfor_04900, Cfor_05333	LOC111867143, LOC111873619	L9F63_007133, L9F63_017969, L9F63_027664	LOC138710339, stj	LOC110836713, LOC110841320
OG0000581	C0J52_00732, C0J52_00745, C0J52_00747, C0J52_27562	Cfor_12635, Cfor_12636	LOC111870724	L9F63_016837, L9F63_016838		LOC110831285, LOC110831290, LOC110831292, LOC110836217, LOC110836221
OG0000582	C0J52_11961, C0J52_20870	Cfor_01070, Cfor_08485	LOC111869856	L9F63_007673, L9F63_014221, L9F63_014222	LOC138698000, LOC138698002, LOC138703683	LOC110830543, LOC110830544, LOC110836015
OG0000583	C0J52_15719	Cfor_07219, Cfor_07612	LOC111868664, LOC111869992, LOC117283080	L9F63_008185, L9F63_008186	LOC138701494, LOC138701497, LOC138701498, LOC138702010	LOC110829191, LOC110829307
OG0000584	C0J52_02074, C0J52_03247, C0J52_16712	Cfor_01109	LOC111865728	L9F63_002737, L9F63_003378, L9F63_008146	LOC138696366, LOC138706572, LOC138706573, LOC138707548, LOC138709627	LOC110828529
OG0000585	C0J52_14738, C0J52_22882, C0J52_26326	Cfor_00191, Cfor_00684, Cfor_01960, Cfor_02745, Cfor_05738, Cfor_06482, Cfor_07569, Cfor_07900, Cfor_07907, Cfor_09474, Cfor_21960
OG0000586	C0J52_15480, C0J52_16529	Cfor_03429, Cfor_03430	LOC111867260, LOC111874583	L9F63_003954, L9F63_012833, L9F63_017398, L9F63_026845	LOC138709991, LOC138709993, LOC138711279	LOC110832166
OG0000587	C0J52_01286			L9F63_010700, L9F63_010701, L9F63_010703, L9F63_010704, L9F63_010705, L9F63_010707, L9F63_010708, L9F63_019107, L9F63_019109, L9F63_019113, L9F63_022592, L9F63_022594, L9F63_027458
OG0000588	C0J52_14266	Cfor_05213, Cfor_07514	LOC111865387, LOC111875504	L9F63_010836, L9F63_020543, L9F63_027425, L9F63_028029, L9F63_028030	LOC138694394, LOC138701020	LOC110827009, LOC110827149
OG0000589	C0J52_06613			L9F63_000210, L9F63_001773, L9F63_004558, L9F63_005300, L9F63_005864, L9F63_008608, L9F63_010664, L9F63_013521, L9F63_015659, L9F63_016544, L9F63_017395, L9F63_020773, L9F63_020818
OG0000590	C0J52_11354	Cfor_07160, Cfor_11814	LOC111864984, LOC111865836	L9F63_004652, L9F63_004653, L9F63_010425, L9F63_018864, L9F63_018865	LOC138698374, LOC138698379	LOC110832607, LOC110832919
OG0000591	C0J52_09664	Cfor_11388, Cfor_11889	LOC111861374, LOC111865733	L9F63_000779, L9F63_012011, L9F63_012013, L9F63_025515, L9F63_025516	LOC138696784, LOC138697641	LOC110829058, LOC110834245
OG0000592	C0J52_08798			L9F63_000631, L9F63_001753, L9F63_003345, L9F63_003414, L9F63_004578, L9F63_008245, L9F63_009861, L9F63_015754, L9F63_019562, L9F63_019940, L9F63_021089, L9F63_023635, L9F63_024657
OG0000593	C0J52_08265, C0J52_17987	Cfor_11598	LOC111871087, LOC117282270	L9F63_003040, L9F63_020361	LOC138711277, LOC138711634, LOC138712031	LOC110828655, LOC110836707, LOC110837502, LOC110840834
OG0000594	C0J52_00011, C0J52_15306, C0J52_15307	Cfor_04440, Cfor_11543	LOC111866661, LOC111871242	L9F63_016224, L9F63_017803, L9F63_027183	14-3-3epsilon, 14-3-3zeta	LOC110829343, LOC110833962
OG0000595	C0J52_13282	Cfor_02034, Cfor_06269, Cfor_11930	LOC111870110, LOC111875691	L9F63_001398, L9F63_002839, L9F63_013636	LOC138701240, LOC138702312, LOC138704642	LOC110826901, LOC110829493
OG0000596	C0J52_00886	Cfor_06893, Cfor_12111	LOC111873446, LOC111874453	L9F63_013205, L9F63_018454, L9F63_018455, L9F63_025727, L9F63_028367	LOC138704976, RfC3	LOC110827278, LOC110831206
OG0000597	C0J52_14835, C0J52_14837				LOC138705592, LOC138705657, LOC138705658, LOC138706027, LOC138706028, LOC138706029, LOC138706030, LOC138706031, LOC138706032, LOC138706034, LOC138706035	LOC110833075
OG0000598	C0J52_18531		LOC111861848, LOC111861875, LOC111865925, LOC111866372, LOC111867187, LOC111867541, LOC111869465, LOC111869906, LOC111870023	L9F63_016736, L9F63_020450	LOC138694379	LOC110831390
OG0000599	C0J52_09758	Cfor_11371	LOC111870322, LOC111870326	L9F63_012678, L9F63_012688, L9F63_012689, L9F63_012690, L9F63_012691	LOC138704533, LOC138704539, LOC138704541	LOC110840713, LOC110840719
OG0000600	C0J52_06402, C0J52_06403	Cfor_05790	LOC111862978, LOC111862980, LOC111862981	L9F63_018405, L9F63_018406	LOC138705902, LOC138705904, slif	LOC110840133, LOC110840480, LOC110840577
OG0000601	C0J52_16385	Cfor_07785, Cfor_07786	LOC111862947, LOC111863283, LOC111869732, LOC111873647, LOC111874042	L9F63_019023, L9F63_019505	Kat60, kat-60L1	LOC110839813, LOC110839820
OG0000602	C0J52_03712, C0J52_03714	Cfor_02015	LOC111864244, LOC111865860, LOC111871300	L9F63_023894, L9F63_023895, L9F63_023897, L9F63_026115	LOC138702790, LOC138703423, LOC138703424	LOC110837531
OG0000603	C0J52_03169	Cfor_07757, Cfor_07758, Cfor_08235	LOC111870636, LOC111871217	L9F63_008942, L9F63_008943, L9F63_019960, L9F63_027155	LOC138702111, LOC138705281	LOC110837940, LOC110840376
OG0000604	C0J52_08698	Cfor_01591, Cfor_01595	LOC111875246	L9F63_001674, L9F63_018944, L9F63_023450, L9F63_023452, L9F63_026804, L9F63_026805	LOC138692277, LOC138692278	LOC110831388, LOC110831398
OG0000605	C0J52_25225, C0J52_25226	Cfor_04642, Cfor_08573, Cfor_08709	LOC111866215, LOC111874293	L9F63_001677, L9F63_010788	LOC138702920, LOC138709978, LOC138710585	LOC110830897, LOC110831394
OG0000606	C0J52_24827	Cfor_10350	LOC111866178	L9F63_013296, L9F63_013297, L9F63_025495, L9F63_026936, L9F63_027264, L9F63_027265, L9F63_028213	LOC138704478, LOC138704479, LOC138704480	LOC110830632
OG0000607	C0J52_05229	Cfor_01929, Cfor_01931	LOC111864472	L9F63_008253, L9F63_014164, L9F63_014166, L9F63_026035	LOC138702234, LOC138712996, LOC138712997, trio	LOC110831302, LOC110832153
OG0000608	C0J52_01072, C0J52_01073	Cfor_02293, Cfor_02294	LOC111863238, LOC111863239	L9F63_003792, L9F63_003793, L9F63_025816, L9F63_025817	LOC138703319, LOC138703320	LOC110830248, LOC110830249
OG0000609	C0J52_12395	Cfor_02109, Cfor_02110, Cfor_02111, Cfor_03205, Cfor_03206, Cfor_03208, Cfor_03210, Cfor_03211, Cfor_09671, Cfor_09673, Cfor_09675			LOC138715372	LOC110829681
OG0000610	C0J52_06680, C0J52_06682	Cfor_03200, Cfor_03201, Cfor_03202	LOC111863981, LOC111863984	L9F63_016495, L9F63_016496, L9F63_016497, L9F63_016498, L9F63_016499, L9F63_016500	LOC138714183
OG0000611	C0J52_16955, C0J52_16956	Cfor_00796, Cfor_08934, Cfor_11731	LOC111875605	L9F63_000087, L9F63_009415, L9F63_009416, L9F63_009417	LOC138694611, LOC138694612, LOC138694613	LOC110827045
OG0000612		Cfor_01158, Cfor_01159, Cfor_01531, Cfor_03979, Cfor_03980, Cfor_05731, Cfor_06077, Cfor_07198, Cfor_07302, Cfor_10403, Cfor_10581, Cfor_11572, Cfor_11736, Cfor_11737
OG0000613		Cfor_07292, Cfor_09359, Cfor_10145, Cfor_10234	LOC111864571, LOC111870468, LOC111872394, LOC117282375	L9F63_001344	LOC138695074	LOC110831887, LOC110834609, LOC110839846, LOC110840459
OG0000614		Cfor_08829, Cfor_08833, Cfor_08836	LOC111861505, LOC111861506, LOC111862382	L9F63_013190, L9F63_023400, L9F63_023402, L9F63_024773	LOC138707356, LOC138707520, LOC138707521	LOC110832460
OG0000615		Cfor_00200, Cfor_00232, Cfor_00359, Cfor_00601, Cfor_03535, Cfor_12958	LOC111864142		LOC138692806	LOC110830000, LOC110830176, LOC110831705, LOC110833879, LOC110833880, LOC110838328
OG0000616		Cfor_06562, Cfor_08134, Cfor_08135	LOC111871927, LOC111871929, LOC111871935, LOC111871936, LOC111871937, LOC111873350, LOC111873355		LOC138708519	LOC110831712, LOC110831718, LOC110831724
OG0000617		Cfor_04483, Cfor_05809	LOC111867470, LOC111868652	L9F63_001477, L9F63_010134, L9F63_027770	LOC138696317, LOC138715483, Pkg21D, for	LOC110836511, LOC110837257, LOC110841081
OG0000618		Cfor_07624, Cfor_07847	LOC111870630, LOC111871887, LOC111873658, LOC117282703, LOC117282911		LOC138691693, LOC138693413, LOC138702720, LOC138704787, LOC138706622, LOC138710872	LOC110832130
OG0000619		Cfor_11558	LOC111866958, LOC111868442, LOC111874348	L9F63_003790, L9F63_026581, L9F63_026582	comt	LOC110832521, LOC110832523, LOC110832525, LOC110837962, LOC110838886, LOC110838887
OG0000620		Cfor_01133, Cfor_01134, Cfor_01135	LOC111865448, LOC111865458, LOC117282019	L9F63_017542, L9F63_017543	LOC138700010, NaPi-III	LOC110834839, LOC110834840, LOC110834841, LOC110834842
OG0000621		Cfor_05227	LOC111861488, LOC111866598, LOC111866605	L9F63_004595, L9F63_025621	LOC138703516, LOC138711025, LOC138711026, LOC138711027, LOC138711029, LOC138711188	LOC110827119, LOC110838016
OG0000622			LOC111862546, LOC111862821, LOC111863614, LOC111865257, LOC111865293, LOC111865294, LOC111867803, LOC111868347, LOC111869282, LOC111869864, LOC111871270, LOC111871669, LOC111873011, LOC111873012
OG0000623			LOC117282696	L9F63_014767, L9F63_014768, L9F63_014769, L9F63_014770, L9F63_014914, L9F63_014915, L9F63_014916, L9F63_014917, L9F63_015345, L9F63_015346, L9F63_015347, L9F63_025103, L9F63_025105
OG0000624				L9F63_006922, L9F63_007167, L9F63_008293, L9F63_013409, L9F63_014320, L9F63_014560, L9F63_015118, L9F63_015766, L9F63_018093, L9F63_019555, L9F63_022505, L9F63_024237, L9F63_025126, L9F63_025848
OG0000625				L9F63_005459, L9F63_006386, L9F63_007283, L9F63_007885, L9F63_010947, L9F63_012222, L9F63_012473, L9F63_013929, L9F63_017058, L9F63_021939, L9F63_024908, L9F63_025249, L9F63_025504, L9F63_026127
OG0000626				L9F63_001372, L9F63_001870, L9F63_002496, L9F63_004294, L9F63_005606, L9F63_008994, L9F63_009794, L9F63_010167, L9F63_010777, L9F63_011168, L9F63_014510, L9F63_015061, L9F63_019527, L9F63_020563
OG0000627				L9F63_011245, L9F63_011246, L9F63_011247, L9F63_011248, L9F63_011249, L9F63_011250, L9F63_011252, L9F63_011253, L9F63_011254, L9F63_011255, L9F63_011256, L9F63_011257, L9F63_011258, L9F63_028188
OG0000628				L9F63_001259, L9F63_001815, L9F63_004060, L9F63_005523, L9F63_007546, L9F63_007591, L9F63_009337, L9F63_011765, L9F63_013969, L9F63_014486, L9F63_019998, L9F63_020159, L9F63_023977, L9F63_025299
OG0000629				L9F63_000458, L9F63_006033, L9F63_011824, L9F63_012323, L9F63_015057, L9F63_015632, L9F63_017636, L9F63_017735, L9F63_019787, L9F63_020564, L9F63_023403, L9F63_025062, L9F63_027650, L9F63_028175
OG0000630				L9F63_014032, L9F63_019252, L9F63_026503		LOC110826781, LOC110827723, LOC110830915, LOC110832065, LOC110834437, LOC110834438, LOC110836418, LOC110836425, LOC110836931, LOC110837213, LOC110837214
OG0000631				L9F63_001502, L9F63_001503, L9F63_001504, L9F63_001505, L9F63_014541, L9F63_014542, L9F63_014543, L9F63_014544, L9F63_014545, L9F63_014546, L9F63_015017, L9F63_015018, L9F63_023420, L9F63_023421
OG0000632				L9F63_001681, L9F63_002406, L9F63_007428, L9F63_010514, L9F63_015067, L9F63_015157, L9F63_016603, L9F63_018372, L9F63_019616, L9F63_020880, L9F63_022707, L9F63_025138, L9F63_025425, L9F63_028027
OG0000633					LOC138694366, LOC138694898, LOC138696174, LOC138696397, LOC138696859, LOC138698224, LOC138698810, LOC138699773, LOC138701588, LOC138701721, LOC138706119, LOC138708161, LOC138711901, LOC138713570
OG0000634					LOC138692752, LOC138694528, LOC138696855, LOC138699450, LOC138701542, LOC138702069, LOC138704225, LOC138704365, LOC138704495, LOC138706318, LOC138708145, LOC138708533, LOC138708558, LOC138711636
OG0000635					LOC138694968, LOC138694969, LOC138694970, LOC138694971, LOC138695330, LOC138695331, LOC138695332, LOC138695333, LOC138695334, LOC138695335, LOC138695336, LOC138695337, LOC138695339, LOC138695340
OG0000636	C0J52_00798, C0J52_02725, C0J52_07420, C0J52_10212, C0J52_11210, C0J52_12787, C0J52_12884, C0J52_17034, C0J52_19244, C0J52_19877, C0J52_22676, C0J52_25016, C0J52_26544
OG0000637	C0J52_02064, C0J52_05008, C0J52_07417, C0J52_08655, C0J52_10203, C0J52_11287, C0J52_16214, C0J52_16998, C0J52_22447, C0J52_24460, C0J52_26886, C0J52_26904			L9F63_021856
OG0000638	C0J52_03816, C0J52_06146, C0J52_08317, C0J52_08427, C0J52_08751, C0J52_09785, C0J52_10693, C0J52_11883, C0J52_14026, C0J52_16897, C0J52_23100, C0J52_24621, C0J52_27686
OG0000639	C0J52_15047, C0J52_15048, C0J52_16971, C0J52_18488				LOC138691469, LOC138692029, LOC138705073, LOC138708063, LOC138710373, LOC138711991, LOC138711993, LOC138711995, LOC138711996
OG0000640	C0J52_02872, C0J52_05384, C0J52_08826, C0J52_12789, C0J52_13468, C0J52_14554, C0J52_14771, C0J52_17461, C0J52_21300, C0J52_22743, C0J52_22937, C0J52_23958, C0J52_26145
OG0000641	C0J52_05653, C0J52_06712, C0J52_07687, C0J52_08646, C0J52_17219, C0J52_22403, C0J52_23729, C0J52_25848, C0J52_26634, C0J52_26779, C0J52_27053, C0J52_27874, C0J52_28336
OG0000642	C0J52_02803, C0J52_03034, C0J52_04583, C0J52_08222, C0J52_15267, C0J52_23297, C0J52_23564, C0J52_25881, C0J52_26204, C0J52_27554, C0J52_27839			L9F63_013055, L9F63_027758
OG0000643	C0J52_04500, C0J52_05247, C0J52_06520, C0J52_07013, C0J52_07534, C0J52_09743, C0J52_12991, C0J52_14412, C0J52_14902, C0J52_18202, C0J52_18907, C0J52_22380, C0J52_23692
OG0000644	C0J52_06221, C0J52_06222, C0J52_06846, C0J52_08501, C0J52_10857, C0J52_17502, C0J52_22814, C0J52_23145, C0J52_23747, C0J52_24172, C0J52_25229, C0J52_25995, C0J52_27640
OG0000645	C0J52_01953, C0J52_02754, C0J52_06768, C0J52_06856, C0J52_10829, C0J52_15792, C0J52_19314, C0J52_20453, C0J52_25248, C0J52_25267, C0J52_26794, C0J52_27244, C0J52_27754
OG0000646	C0J52_02914, C0J52_02929, C0J52_03227, C0J52_06141, C0J52_09472, C0J52_09759, C0J52_13933, C0J52_21145, C0J52_22849, C0J52_24234, C0J52_26638, C0J52_27909			L9F63_016902
OG0000647	C0J52_06513, C0J52_06588, C0J52_11179, C0J52_13046, C0J52_17045, C0J52_17768, C0J52_21456, C0J52_23093, C0J52_25246, C0J52_25369, C0J52_25704, C0J52_27684		LOC111874840
OG0000648	C0J52_01894, C0J52_02490, C0J52_10917, C0J52_11083, C0J52_11693, C0J52_12257, C0J52_13043, C0J52_18605, C0J52_21054, C0J52_21072, C0J52_22572, C0J52_22729, C0J52_24853
OG0000649	C0J52_08095, C0J52_11157	Cfor_03104, Cfor_08299	LOC111861738, LOC111870965, LOC111870966	L9F63_012943, L9F63_021392, L9F63_021393	LOC138699558, LOC138699559	LOC110838720
OG0000650	C0J52_01441, C0J52_03795, C0J52_08325, C0J52_11118, C0J52_12326, C0J52_18285, C0J52_19207, C0J52_20916, C0J52_22850, C0J52_23345, C0J52_23865, C0J52_24272, C0J52_27101
OG0000651	C0J52_21710, C0J52_25426	Cfor_01257, Cfor_03854	LOC111874345, LOC111874346	L9F63_005751, L9F63_005755	ACOX1, LOC138715289, LOC138715292	LOC110835484, LOC110835494
OG0000652	C0J52_17951, C0J52_25434, C0J52_25435, C0J52_26431, C0J52_27916, C0J52_27917	Cfor_04123, Cfor_09170	LOC111861254, LOC117282983		LOC138691716, LOC138706742	LOC110833640
OG0000653	C0J52_12652, C0J52_12658, C0J52_12659	Cfor_00394, Cfor_07137, Cfor_07138	LOC111866127	L9F63_005323, L9F63_005324, L9F63_011047	LOC138698368	LOC110837734, LOC110841540
OG0000654	C0J52_02513, C0J52_02801, C0J52_04053, C0J52_05563, C0J52_05896, C0J52_07255, C0J52_07264, C0J52_08258, C0J52_14312, C0J52_15482, C0J52_20573, C0J52_22526, C0J52_25449
OG0000655	C0J52_06232, C0J52_11148, C0J52_14093, C0J52_19456, C0J52_19457, C0J52_23831		LOC111863762, LOC117282409	L9F63_003814, L9F63_010935, L9F63_027728	LOC138714614	LOC110830597
OG0000656	C0J52_11441, C0J52_22368, C0J52_26776, C0J52_28461	Cfor_03079	LOC111866913	L9F63_014375, L9F63_014376, L9F63_014377, L9F63_027240	LOC138711939, LOC138711941, LOC138711954
OG0000657	C0J52_23237, C0J52_23239, C0J52_26144		LOC111873819, LOC111873820	L9F63_008975	LOC138697756, LOC138697757, LOC138697761, LOC138697762	LOC110832414, LOC110832415, LOC110832423
OG0000658	C0J52_11674, C0J52_17204, C0J52_26803, C0J52_26805	Cfor_06618	LOC111868696	L9F63_022796, L9F63_022797, L9F63_022798, L9F63_022799, L9F63_022800	LOC138699512	LOC110836159
OG0000659	C0J52_08137, C0J52_08403, C0J52_11151, C0J52_12313, C0J52_16741, C0J52_17286, C0J52_19873, C0J52_20202, C0J52_20939, C0J52_21134, C0J52_21660, C0J52_22621, C0J52_24845
OG0000660	C0J52_07164	Cfor_02715	LOC111866139, LOC111867245, LOC111867469, LOC111871562, LOC111871566, LOC111875106, LOC117282522	L9F63_012989, L9F63_028227	LOC138698474	LOC110832246
OG0000661	C0J52_04060, C0J52_07352, C0J52_15485, C0J52_22142, C0J52_22990, C0J52_23175, C0J52_27035				LOC138694360, LOC138700997, LOC138701769, LOC138706169, LOC138710564, LOC138712526
OG0000662	C0J52_03832, C0J52_07757, C0J52_14927, C0J52_17937, C0J52_20035, C0J52_20632, C0J52_20918, C0J52_20983, C0J52_23092, C0J52_25699, C0J52_26208, C0J52_27209, C0J52_27401
OG0000663	C0J52_10177		LOC111863698, LOC111875201	L9F63_020710, L9F63_020711, L9F63_020712, L9F63_025235, L9F63_025236, L9F63_028015, L9F63_028268, L9F63_028269	rg	LOC110828273
OG0000664	C0J52_01225, C0J52_04036, C0J52_07581, C0J52_08716, C0J52_14620, C0J52_16070, C0J52_20398, C0J52_21424, C0J52_21700, C0J52_22682, C0J52_23260, C0J52_26488, C0J52_28034
OG0000665	C0J52_00735, C0J52_02893, C0J52_05112, C0J52_11545, C0J52_13411, C0J52_17151, C0J52_17718, C0J52_19215, C0J52_19427, C0J52_22330, C0J52_24194, C0J52_28342, C0J52_28478
OG0000666	C0J52_07460, C0J52_07461, C0J52_22054	Cfor_03381, Cfor_10925, Cfor_11125	LOC111867149	L9F63_019054, L9F63_019994	LOC138704766, LOC138708697	LOC110827635, LOC110833590
OG0000667	C0J52_03881, C0J52_07484, C0J52_09109, C0J52_13501, C0J52_14061, C0J52_14797, C0J52_17699, C0J52_21499, C0J52_22197, C0J52_22992, C0J52_23392, C0J52_25901, C0J52_27899
OG0000668	C0J52_12945, C0J52_18066, C0J52_20738, C0J52_20739		LOC111865489	L9F63_005946, L9F63_005947, L9F63_005948, L9F63_005949, L9F63_005950	LOC138704427, LOC138704450	LOC110832454
OG0000669	C0J52_10079, C0J52_10470, C0J52_11236, C0J52_11772, C0J52_12117, C0J52_14396, C0J52_16975, C0J52_18006, C0J52_18263, C0J52_19321, C0J52_21521, C0J52_27328			L9F63_019346
OG0000670	C0J52_07590, C0J52_18989	Cfor_00483, Cfor_00485	LOC111870810	L9F63_000532, L9F63_000533, L9F63_000534, L9F63_000535	LOC138699939	LOC110835808, LOC110836109, LOC110840677
OG0000671	C0J52_01258, C0J52_01700, C0J52_04429, C0J52_07802, C0J52_08337, C0J52_09930, C0J52_11424, C0J52_13641, C0J52_13978, C0J52_18367, C0J52_18836, C0J52_20540, C0J52_24604
OG0000672	C0J52_18797, C0J52_18798, C0J52_18799, C0J52_22043, C0J52_22044, C0J52_22046, C0J52_22048, C0J52_22049, C0J52_25030, C0J52_26915, C0J52_26916, C0J52_26917, C0J52_27842
OG0000673	C0J52_02234, C0J52_06110, C0J52_06644, C0J52_10933, C0J52_15508, C0J52_16226, C0J52_20157, C0J52_21984, C0J52_22667, C0J52_24636, C0J52_27444, C0J52_27494, C0J52_27666
OG0000674	C0J52_00521	Cfor_10663, Cfor_12153, Cfor_12154	LOC111864920, LOC111872119	L9F63_012657, L9F63_012662, L9F63_017012	mbc, spg	LOC110826636, LOC110832435
OG0000675	C0J52_06306, C0J52_06309, C0J52_23384, C0J52_28048	Cfor_00246, Cfor_00247	LOC111868402	L9F63_003366, L9F63_003368, L9F63_028337, L9F63_028338	RhoGEF2	LOC110828140
OG0000676	C0J52_01638	Cfor_06121	LOC111867870, LOC111867871	L9F63_002663, L9F63_012536, L9F63_012537, L9F63_016452, L9F63_016454	LOC138703822, LOC138703823, LOC138703824	LOC110833039
OG0000677	C0J52_11766	Cfor_06092	LOC111864858	L9F63_003116, L9F63_003117, L9F63_003118, L9F63_003120, L9F63_018163, L9F63_025699, L9F63_025700, L9F63_027271	kto	LOC110839101
OG0000678	C0J52_20822, C0J52_20823, C0J52_24344, C0J52_24345	Cfor_09069	LOC111868274	L9F63_012622, L9F63_023220	LOC138691376, LOC138692078, LOC138692083, LOC138692093	LOC110834221
OG0000679	C0J52_26141	Cfor_08899	LOC111866606	L9F63_014785, L9F63_014786	LOC138711006	LOC110827135, LOC110829025, LOC110829597, LOC110831244, LOC110836389, LOC110837061, LOC110839456
OG0000680	C0J52_08597	Cfor_08953	LOC111861965, LOC111875594	L9F63_003233, L9F63_021841, L9F63_028053, L9F63_028388	LOC138697619, LOC138697620, LOC138697631, LOC138715322	LOC110832721
OG0000681	C0J52_07716, C0J52_25274	Cfor_04815	LOC111864359	L9F63_006285, L9F63_006287, L9F63_006288, L9F63_006289, L9F63_006550, L9F63_024193	LOC138701085, LOC138701086	LOC110839527
OG0000682	C0J52_26736	Cfor_01084, Cfor_10043	LOC111871732		LOC138705690, LOC138706440, LOC138706444, LOC138706446, LOC138706447, LOC138706453, LOC138706591	LOC110832030, LOC110832031
OG0000683	C0J52_10534, C0J52_15125, C0J52_27000	Cfor_06593, Cfor_11554	LOC111863989, LOC111868421, LOC111868444	L9F63_014085	LOC138703711, LOC138713583	LOC110830431, LOC110835272
OG0000684	C0J52_25917	Cfor_06213		L9F63_002658, L9F63_003713, L9F63_006064, L9F63_008248, L9F63_019306, L9F63_020348, L9F63_021184, L9F63_021596, L9F63_022366, L9F63_027362		ND1
OG0000685	C0J52_02524	Cfor_06209	LOC111863365, LOC111863368, LOC111863369, LOC111867927	L9F63_008363	LOC138699635, LOC138699637, LOC138699966, LOC138699969, LOC138699970	LOC110840274
OG0000686	C0J52_04721, C0J52_04723, C0J52_04726, C0J52_26454, C0J52_26455	Cfor_06097	LOC111865453	L9F63_005982, L9F63_005983	Jhbp1, Jhbp2	LOC110834819, LOC110834820
OG0000687	C0J52_05118, C0J52_13623, C0J52_16187, C0J52_28022	Cfor_00350, Cfor_06522	LOC111862841, LOC111872776	L9F63_002004	LOC138704244, LOC138705036, LOC138715494	LOC110839463
OG0000688	C0J52_03410	Cfor_03485, Cfor_05718	LOC111869772, LOC111869785	L9F63_005364, L9F63_005367, L9F63_024900, L9F63_024901	LOC138701802, LOC138701804	LOC110828299, LOC110828333
OG0000689	C0J52_15218, C0J52_25788	Cfor_02193, Cfor_02194	LOC111870731, LOC111870733	L9F63_006662, L9F63_006663, L9F63_006668	LOC138710785, LOC138710791	LOC110831180, LOC110831181
OG0000690	C0J52_09993, C0J52_09994	Cfor_00926	LOC111866558, LOC111871417	L9F63_002958	LOC138713160, LOC138713161, LOC138713163, LOC138713165, LOC138713166	LOC110836656, LOC110838223
OG0000691	C0J52_03376, C0J52_04822, C0J52_13013, C0J52_16792	Cfor_01147	LOC111865047	L9F63_001203, L9F63_002661, L9F63_025620	LOC138701171, LOC138706688, LOC138709034	LOC110829978
OG0000692	C0J52_01586, C0J52_01587	Cfor_01398, Cfor_12220	LOC111872100, LOC111872381	L9F63_011159, L9F63_011160, L9F63_013647	LOC138695781, LOC138703705	LOC110828771, LOC110839692
OG0000693	C0J52_09872, C0J52_16006	Cfor_11952	LOC111870136, LOC111874742	L9F63_001202, L9F63_021844, L9F63_021845, L9F63_025619	LOC138705755, LOC138708762	LOC110826516, LOC110829902
OG0000694	C0J52_14918	Cfor_12693	LOC111870295	L9F63_000080, L9F63_000440, L9F63_000441, L9F63_000442, L9F63_000443, L9F63_027798, L9F63_027799	CtsB, LOC138707389	LOC110830373
OG0000695	C0J52_08888, C0J52_16534	Cfor_10715, Cfor_10716	LOC111873902, LOC111873908	L9F63_006393, L9F63_006395, L9F63_010767, L9F63_027348	LOC138698410, LOC138698454	LOC110836501
OG0000696	C0J52_12465, C0J52_12466	Cfor_07290	LOC111875652, LOC111875657, LOC117282052	L9F63_024031, L9F63_024032	LOC138699913, LOC138699914, LOC138699915, LOC138699917	LOC110827356
OG0000697	C0J52_10650	Cfor_12990, Cfor_12991, Cfor_12992	LOC111864247, LOC111864314	L9F63_012872, L9F63_012873, L9F63_012875	LOC138712113, Shaw	LOC110827816, LOC110827818
OG0000698	C0J52_18780	Cfor_05546	LOC111866994	L9F63_005365, L9F63_007060, L9F63_007201, L9F63_008709, L9F63_008711, L9F63_008713, L9F63_019309, L9F63_024413	Ih	LOC110836677
OG0000699	C0J52_05085	Cfor_08677	LOC111861447, LOC111861462	L9F63_008077, L9F63_015886	LOC138694581, LOC138695456, LOC138695492, LOC138695519, LOC138704817	LOC110840914, LOC110840918
OG0000700	C0J52_04797, C0J52_04798, C0J52_04800	Cfor_07777	LOC111873928, LOC117283058	L9F63_016947, L9F63_016948, L9F63_016949	LOC138703582	LOC110838849, LOC110838850, LOC110838870
OG0000701	C0J52_03713	Cfor_01351, Cfor_01699, Cfor_01700, Cfor_01701, Cfor_04093, Cfor_07812, Cfor_07813, Cfor_07814, Cfor_10245, Cfor_12204		L9F63_024534, L9F63_027498
OG0000702	C0J52_10513	Cfor_01273, Cfor_09919	LOC111868971, LOC111869979, LOC111873348	L9F63_018814, L9F63_018815, L9F63_018816, L9F63_021114	LOC138706023	LOC110838976, LOC110838977
OG0000703	C0J52_02945, C0J52_05832, C0J52_05833	Cfor_06156, Cfor_08530	LOC111865146, LOC111869948	L9F63_001511, L9F63_004385	LOC138704727, LOC138711635	LOC110838483, LOC110840539
OG0000704	C0J52_16104	Cfor_04725, Cfor_04733	LOC111861697, LOC111866213	L9F63_001682, L9F63_013783, L9F63_013784, L9F63_026752, L9F63_026753	LOC138702919, LOC138702933	LOC110835896
OG0000705	C0J52_13376	Cfor_06402, Cfor_06403, Cfor_08757	LOC111865230, LOC111865234	L9F63_002309, L9F63_002310, L9F63_002311	LOC138714725, LOC138714726	LOC110837380, LOC110837382
OG0000706		Cfor_01160, Cfor_03978, Cfor_05732, Cfor_05733, Cfor_06483, Cfor_08502, Cfor_08914, Cfor_08915, Cfor_10579, Cfor_10742, Cfor_11382, Cfor_11566, Cfor_11738
OG0000707		Cfor_00738, Cfor_07045	LOC111866810, LOC111866827	L9F63_022951, L9F63_022952, L9F63_022953	LOC138693039, LOC138693362, LOC138703626	LOC110831969, LOC110831984, LOC110837756
OG0000708		Cfor_12985, Cfor_12986, Cfor_12987	LOC111871985, LOC111871992	L9F63_006911, L9F63_006912, L9F63_006914	LOC138703819, LOC138703827	LOC110834152, LOC110835649, LOC110835650
OG0000709		Cfor_09460, Cfor_12501	LOC111862080, LOC111864464, LOC111864486, LOC111865620, LOC111865759, LOC111869088, LOC111870370, LOC111871327, LOC111871441, LOC111871987, LOC111872750
OG0000710		Cfor_00615, Cfor_01165, Cfor_03226, Cfor_03553, Cfor_04041, Cfor_05507, Cfor_05551, Cfor_07169, Cfor_09438, Cfor_09902, Cfor_11308	LOC111864484		LOC138709220
OG0000711		Cfor_05502	LOC111871523	L9F63_012743, L9F63_021685, L9F63_021686	LOC138692167, LOC138704710, LOC138705583, LOC138705653, LOC138705954, LOC138705955, LOC138705957	LOC110833649
OG0000712		Cfor_00945, Cfor_00946, Cfor_05045, Cfor_10698	LOC111875671, LOC111875685	L9F63_005626, L9F63_017857, L9F63_019751, L9F63_019752, L9F63_021955	LOC138709453	LOC110827347
OG0000713		Cfor_11715	LOC111868255, LOC111869265	L9F63_001807, L9F63_005645, L9F63_005646, L9F63_024926, L9F63_026764	LOC138696515, LOC138696516, LOC138706354	LOC110826542, LOC110826580
OG0000714		Cfor_01289	LOC111869294	L9F63_007295, L9F63_020654	LOC138697550, LOC138698935, LOC138702664, LOC138702665, LOC138702822, LOC138715580, LOC138715581, LOC138715596	LOC110831275
OG0000715		Cfor_06211	LOC111863397	L9F63_003538, L9F63_008354, L9F63_025984	LOC138693355, LOC138693356, LOC138699627, LOC138699630, LOC138699633, LOC138699634, LOC138700414	LOC110828730
OG0000716		Cfor_12675	LOC111861967, LOC111862634, LOC111864969, LOC111867253, LOC111870781, LOC111872280, LOC111875808	L9F63_015779, L9F63_016147, L9F63_026043	Cdc5	LOC110830396
OG0000717		Cfor_11041	LOC111862714, LOC111866847, LOC111870324, LOC111872488, LOC111872934, LOC111873004, LOC111873479	L9F63_015284, L9F63_027495	LOC138715002	LOC110828430, LOC110830892
OG0000718				L9F63_000782, L9F63_004513, L9F63_005392, L9F63_008084, L9F63_008351, L9F63_009233, L9F63_009844, L9F63_015705, L9F63_015749, L9F63_022643, L9F63_025101, L9F63_026778, L9F63_027975
OG0000719				L9F63_002499, L9F63_005048, L9F63_005421, L9F63_006778, L9F63_012983, L9F63_015045, L9F63_016848, L9F63_017812, L9F63_019358, L9F63_023113, L9F63_026038, L9F63_028055, L9F63_028250
OG0000720				L9F63_000696, L9F63_002125, L9F63_003010, L9F63_005576, L9F63_006822, L9F63_013385, L9F63_015927, L9F63_017116, L9F63_019785, L9F63_020829, L9F63_024110, L9F63_024905, L9F63_027033
OG0000721				L9F63_002110, L9F63_004398, L9F63_007070, L9F63_011967, L9F63_012724, L9F63_012830, L9F63_015062, L9F63_018572, L9F63_018613, L9F63_019198, L9F63_025311, L9F63_027306, L9F63_027784
OG0000722					LOC138693957, LOC138695124, LOC138696349, LOC138705125, LOC138710117, LOC138710145, LOC138710202, LOC138711266, LOC138711620, LOC138715408, LOC138715446, LOC138715543, LOC138715557
OG0000723					LOC138693159, LOC138693162, LOC138694293, LOC138699513, LOC138703408, LOC138705912, LOC138705914, LOC138705916, LOC138714505, LOC138714521, LOC138714706, LOC138714837, LOC138715423
OG0000724	C0J52_00802, C0J52_05411, C0J52_08488, C0J52_10801, C0J52_12403, C0J52_13953, C0J52_14712, C0J52_19879, C0J52_21495, C0J52_22202, C0J52_22545, C0J52_25469
OG0000725	C0J52_03822, C0J52_10677, C0J52_11244, C0J52_13536, C0J52_13958, C0J52_16246, C0J52_20661, C0J52_21895, C0J52_22489, C0J52_23461, C0J52_24534, C0J52_24577
OG0000726	C0J52_03323, C0J52_13965, C0J52_19517, C0J52_19755, C0J52_20289, C0J52_21656	Cfor_05487		L9F63_004262, L9F63_007635, L9F63_008945, L9F63_019838, L9F63_027106
OG0000727	C0J52_13779, C0J52_22230			L9F63_014336, L9F63_014337, L9F63_014338, L9F63_014339, L9F63_014340, L9F63_014341, L9F63_014342, L9F63_014343, L9F63_024276, L9F63_027042
OG0000728	C0J52_00494, C0J52_01622, C0J52_01702, C0J52_05646, C0J52_07260, C0J52_11044, C0J52_11592, C0J52_14004, C0J52_18995, C0J52_20784, C0J52_27300	Cfor_01007
OG0000729	C0J52_06288, C0J52_06505, C0J52_15866, C0J52_15867, C0J52_16839, C0J52_17742, C0J52_18021, C0J52_18022, C0J52_18133, C0J52_21906, C0J52_22848, C0J52_23976
OG0000730	C0J52_02587, C0J52_04692, C0J52_06211, C0J52_06654, C0J52_08262, C0J52_09406, C0J52_09524, C0J52_15873, C0J52_19021, C0J52_25462, C0J52_25616, C0J52_26082
OG0000731	C0J52_00334, C0J52_00572, C0J52_04385, C0J52_05433, C0J52_07491, C0J52_07961, C0J52_08441, C0J52_08654, C0J52_18621, C0J52_20979, C0J52_22430, C0J52_23031
OG0000732	C0J52_15620, C0J52_24734	Cfor_11577	LOC111865302, LOC111869230	L9F63_003369, L9F63_013833, L9F63_019395, L9F63_025043, L9F63_027853	LOC138695996	LOC110833466
OG0000733	C0J52_18749, C0J52_26502	Cfor_01092, Cfor_06382	LOC111864640, LOC111868617	L9F63_015533, L9F63_016389	CARPB, LOC138702778	LOC110832024, LOC110837453
OG0000734	C0J52_08610, C0J52_10143, C0J52_12020, C0J52_15918, C0J52_17791, C0J52_18609, C0J52_25109, C0J52_25268, C0J52_25424, C0J52_26310, C0J52_27195, C0J52_28123
OG0000735	C0J52_17447	Cfor_01465	LOC111865754, LOC111871130	L9F63_002688, L9F63_012270, L9F63_019617	LOC138694561, LOC138694564, LOC138694565, LOC138695298, LOC138699506
OG0000736	C0J52_22209			L9F63_004883, L9F63_011088, L9F63_011186, L9F63_011374, L9F63_013562, L9F63_014905, L9F63_021900, L9F63_022175, L9F63_024422, L9F63_024834, L9F63_027016
OG0000737	C0J52_03570, C0J52_05500	Cfor_07877	LOC111865639, LOC111865816, LOC111874402	L9F63_004918, L9F63_014312	LOC138703032, LOC138706671	LOC110827440, LOC110835836
OG0000738	C0J52_08184, C0J52_11414, C0J52_11769, C0J52_12936, C0J52_13159, C0J52_25301, C0J52_25302, C0J52_25305, C0J52_25306, C0J52_26108, C0J52_26603				LOC138713676
OG0000739	C0J52_08342, C0J52_08344, C0J52_12240	Cfor_06336, Cfor_06337	LOC111870013	L9F63_005801, L9F63_009161, L9F63_009978	LOC138694927, LOC138701862	LOC110827384
OG0000740	C0J52_21549	Cfor_02747, Cfor_10584, Cfor_12824	LOC111869062, LOC111875762	L9F63_004946, L9F63_004947, L9F63_005144	LOC138702884, Rh50	LOC110828095
OG0000741	C0J52_02454, C0J52_03068, C0J52_05698, C0J52_08259, C0J52_12758, C0J52_14185, C0J52_16972, C0J52_18496, C0J52_20237, C0J52_22127, C0J52_25502, C0J52_26367
OG0000742	C0J52_03103, C0J52_03108, C0J52_03111, C0J52_12162, C0J52_14975, C0J52_19997, C0J52_23382, C0J52_25598, C0J52_26824, C0J52_28146, C0J52_28147, C0J52_28213
OG0000743	C0J52_15963	Cfor_03879, Cfor_03880	LOC111874761, LOC111875224	L9F63_003943, L9F63_024255, L9F63_024256, L9F63_024257, L9F63_024258	LOC138706719	LOC110831594
OG0000744	C0J52_22168, C0J52_26334, C0J52_26335, C0J52_27658	Cfor_10641, Cfor_12555	LOC111867606	L9F63_017216, L9F63_017218, L9F63_017220	Fife	LOC110834462
OG0000745	C0J52_01229, C0J52_03164, C0J52_03735, C0J52_09196, C0J52_10566, C0J52_10751, C0J52_15554, C0J52_22700, C0J52_23845, C0J52_24309, C0J52_24582, C0J52_27452
OG0000746	C0J52_14275, C0J52_23769	Cfor_05531, Cfor_10217	LOC111865185, LOC111866223	L9F63_004409, L9F63_008565	LOC138694530, LOC138705188	LOC110834681, LOC110839908
OG0000747	C0J52_00867, C0J52_06159, C0J52_06892, C0J52_07081, C0J52_08089, C0J52_08856, C0J52_10278, C0J52_12540, C0J52_12897, C0J52_15005, C0J52_21441, C0J52_21652
OG0000748	C0J52_03702, C0J52_21032		LOC111867828	L9F63_010615, L9F63_013507	LOC138695906, LOC138695930, LOC138700472, LOC138700580, LOC138712058	LOC110830598, LOC110831979
OG0000749	C0J52_08672, C0J52_12416, C0J52_13104, C0J52_15584, C0J52_18310, C0J52_19260, C0J52_21172, C0J52_23875, C0J52_24474, C0J52_24566, C0J52_25934, C0J52_28276
OG0000750	C0J52_20887		LOC111867571	L9F63_006918	LOC138699307, LOC138700995, LOC138701719, LOC138702155, LOC138702244, LOC138708623, LOC138708664, LOC138715318	LOC110826866
OG0000751	C0J52_03818, C0J52_06579, C0J52_13011, C0J52_13012, C0J52_21061, C0J52_21909, C0J52_22401, C0J52_23792, C0J52_24990, C0J52_26339, C0J52_27221, C0J52_27728
OG0000752	C0J52_02578, C0J52_02579, C0J52_14231	Cfor_12565	LOC111862768	L9F63_016170, L9F63_016171	LOC138696152, LOC138696221, LOC138697122, LOC138703421	LOC110827765
OG0000753	C0J52_15443	Cfor_08852	LOC111864095, LOC111864103	L9F63_002681, L9F63_009165, L9F63_022640	LOC138707536, LOC138707538, LOC138707539	LOC110839472, LOC110841077
OG0000754	C0J52_09024, C0J52_10334, C0J52_10717, C0J52_11908, C0J52_14596, C0J52_18604, C0J52_22063, C0J52_22544, C0J52_23308, C0J52_25414, C0J52_25804, C0J52_26304
OG0000755	C0J52_07443, C0J52_10451	Cfor_00058, Cfor_00059	LOC111862404	L9F63_013612, L9F63_023845, L9F63_024170	LOC138701551, LOC138701556, Start1	LOC110827260
OG0000756	C0J52_07040, C0J52_10479, C0J52_11734, C0J52_18548, C0J52_21944, C0J52_25456, C0J52_25496, C0J52_26172, C0J52_27321, C0J52_27591	Cfor_07713				LOC110826920
OG0000757	C0J52_05281, C0J52_06415, C0J52_06583, C0J52_08457, C0J52_11242, C0J52_12464, C0J52_16743, C0J52_20181, C0J52_21934, C0J52_22792, C0J52_27251, C0J52_27807
OG0000758	C0J52_02795, C0J52_11353, C0J52_15530, C0J52_18978, C0J52_22421, C0J52_27048, C0J52_27057			L9F63_006842, L9F63_007643, L9F63_008710, L9F63_018155, L9F63_021018
OG0000759	C0J52_14857	Cfor_08173, Cfor_09191, Cfor_09192	LOC111863084, LOC111874569	L9F63_000288, L9F63_003819	Stt3A, Stt3B	LOC110831010, LOC110837867
OG0000760	C0J52_08818, C0J52_10181, C0J52_12707, C0J52_17515, C0J52_18899			L9F63_005838, L9F63_011993, L9F63_023337, L9F63_027480	LOC138692718, LOC138707791, LOC138711822
OG0000761	C0J52_02916, C0J52_04622, C0J52_10966, C0J52_13682, C0J52_18846, C0J52_22245			L9F63_006864, L9F63_011535, L9F63_016051, L9F63_020596, L9F63_021353, L9F63_023466
OG0000762	C0J52_10983, C0J52_12565, C0J52_15329, C0J52_16661, C0J52_18455, C0J52_18696, C0J52_18805, C0J52_22305, C0J52_22567, C0J52_22828, C0J52_26133, C0J52_27356
OG0000763	C0J52_08008	Cfor_07726, Cfor_11644	LOC111862631, LOC111864191	L9F63_003983, L9F63_017897, L9F63_019315	LOC138698024, LOC138698764	LOC110840500, ND5
OG0000764	C0J52_00598, C0J52_05922, C0J52_05923, C0J52_26087, C0J52_26088	Cfor_03658	LOC111863681	L9F63_007246	LOC138702815, LOC138703772, LOC138703773, LOC138706163
OG0000765	C0J52_04007, C0J52_18506	Cfor_06892, Cfor_08889	LOC111862893, LOC111873444	L9F63_011384, L9F63_013203	LOC138691244, LOC138714857	LOC110828034, LOC110831202
OG0000766	C0J52_18156, C0J52_18157	Cfor_01271, Cfor_01746	LOC111865831	L9F63_009469, L9F63_009471, L9F63_027142	Klp31E	LOC110832401, LOC110839564, LOC110839565
OG0000767	C0J52_14038, C0J52_19455, C0J52_22407, C0J52_22409, C0J52_22411, C0J52_22413, C0J52_23825, C0J52_23826, C0J52_23827, C0J52_24082, C0J52_24953, C0J52_24954
OG0000768	C0J52_02887, C0J52_03637, C0J52_09613, C0J52_12439, C0J52_16443, C0J52_17876, C0J52_17882, C0J52_18176, C0J52_19537, C0J52_22256, C0J52_23138, C0J52_25034
OG0000769	C0J52_10668, C0J52_18623, C0J52_26586	Cfor_03705, Cfor_04654	LOC111870114	L9F63_000298	LOC138692275, LOC138704420, LOC138716248	LOC110835894, LOC110836954
OG0000770	C0J52_09375, C0J52_09376, C0J52_18790	Cfor_04466, Cfor_04467, Cfor_09204	LOC111872369, LOC111872374	L9F63_000453, L9F63_000454	LOC138698605	LOC110829933
OG0000771	C0J52_08828	Cfor_11882, Cfor_11883	LOC111874353, LOC111874370	L9F63_000604, L9F63_009010, L9F63_022244	LOC138696640, LOC138696674	LOC110828401, LOC110833858
OG0000772	C0J52_18039	Cfor_09960, Cfor_10081	LOC111871428, LOC111874952	L9F63_005849, L9F63_015291, L9F63_027218, L9F63_028042	LOC138698026	LOC110833601, LOC110841225
OG0000773	C0J52_10039	Cfor_02352, Cfor_07262	LOC111867380, LOC111875718	L9F63_011552, L9F63_011560	LOC138691036, LOC138697945, LOC138713584	LOC110828497, LOC110830658
OG0000774	C0J52_08666, C0J52_21998	Cfor_09958	LOC111874954, LOC111874959	L9F63_019765, L9F63_022512	LOC138709294, LOC138709295	LOC110833870, LOC110833890, LOC110833898
OG0000775	C0J52_02604, C0J52_02607, C0J52_19363	Cfor_06566	LOC111863972, LOC111863973	L9F63_005974, L9F63_005979, L9F63_005980	LOC138691205, LOC138691221	LOC110830453
OG0000776	C0J52_05766, C0J52_12034, C0J52_23795	Cfor_03420, Cfor_06132	LOC111864890, LOC111868348	L9F63_003349, L9F63_021439, L9F63_026273, L9F63_026674	LOC138691417
OG0000777	C0J52_05367, C0J52_21679, C0J52_21680	Cfor_09020	LOC111868739	L9F63_017200, L9F63_017202, L9F63_017204	LOC138700849, LOC138701950, LOC138702146	LOC110839830
OG0000778	C0J52_08305				LOC138693015, LOC138693026, LOC138695028, LOC138700119, LOC138701676, LOC138705603, LOC138707349, LOC138707740, LOC138707955, LOC138708106, LOC138713857
OG0000779	C0J52_19894, C0J52_19895, C0J52_19896, C0J52_26757, C0J52_26758, C0J52_26759			L9F63_012288, L9F63_012289	LOC138691094, LOC138716335, LOC138716393	LOC110837521
OG0000780	C0J52_21235	Cfor_09650, Cfor_11203	LOC111862640, LOC111864344, LOC111867029, LOC111868949, LOC111873459	L9F63_001385, L9F63_022537	PIG-N	LOC110826778
OG0000781	C0J52_08603, C0J52_17758	Cfor_10822	LOC111861933, LOC111862040	L9F63_003234, L9F63_012335, L9F63_027419	LOC138697500, LOC138697618	LOC110829656, LOC110829665
OG0000782	C0J52_04535	Cfor_02304, Cfor_09776	LOC111863520, LOC111871466	L9F63_015139, L9F63_020340, L9F63_020342	LOC138693319, LOC138707499	LOC110829076, LOC110834949
OG0000783	C0J52_13954	Cfor_01732, Cfor_09667	LOC111870946, LOC111870962	L9F63_015215, L9F63_016903, L9F63_023277	LOC138708682, LOC138708882	LOC110830205, LOC110830206
OG0000784	C0J52_20415	Cfor_04194, Cfor_05956	LOC111861596, LOC111867032, LOC111869032	L9F63_005111, L9F63_011329	LOC138691096, Npc1a	LOC110827875, LOC110830132
OG0000785	C0J52_04735, C0J52_04736	Cfor_08932, Cfor_08933	LOC111861378, LOC111862762, LOC111863116, LOC111871171	L9F63_022320	LOC138696394	LOC110830656, LOC110830695
OG0000786	C0J52_05271	Cfor_07617, Cfor_07633, Cfor_07634	LOC111864732, LOC111873788	L9F63_018617	LOC138701550, dlt	LOC110829300, LOC110830195, LOC110840152
OG0000787	C0J52_05275, C0J52_18467	Cfor_02950, Cfor_04352	LOC111861242, LOC111866012	L9F63_022237, L9F63_023577	LOC138702000, LOC138702040	LOC110828612, LOC110841312
OG0000788	C0J52_08994	Cfor_05802, Cfor_09501	LOC111862527, LOC111862973	L9F63_000738, L9F63_015039, L9F63_025618	LOC138700858, Moca-cyp	LOC110840187, LOC110840717
OG0000789	C0J52_10076, C0J52_10077, C0J52_15431, C0J52_16356, C0J52_16978, C0J52_16979, C0J52_16980, C0J52_20199, C0J52_21199, C0J52_24341, C0J52_25647			L9F63_024644
OG0000790	C0J52_04471	Cfor_05032	LOC111869550, LOC111871337	L9F63_011458, L9F63_014532, L9F63_014533, L9F63_014535, L9F63_025676, L9F63_025677	c12.2	LOC110838021
OG0000791	C0J52_26402, C0J52_26408	Cfor_04629, Cfor_04630	LOC111871678, LOC111871679	L9F63_007876, L9F63_007877	serp, verm	LOC110830904, LOC110830906
OG0000792	C0J52_08126	Cfor_04967, Cfor_08451	LOC111872051, LOC111872953	L9F63_012706, L9F63_021678	LOC138707298, LOC138715404, LOC138715743	LOC110828441, LOC110834082
OG0000793	C0J52_08142, C0J52_08145	Cfor_01762	LOC111869914	L9F63_018242, L9F63_018245, L9F63_018252	LOC138708157, LOC138708159, LOC138710229, LOC138710289	LOC110831120
OG0000794	C0J52_02683, C0J52_13917	Cfor_06762	LOC111866405, LOC111871720	L9F63_001107, L9F63_007867, L9F63_009776	LOC138702888, LOC138707426	LOC110834212, LOC110838598
OG0000795	C0J52_03499	Cfor_03103, Cfor_03105	LOC111870970, LOC111870989	L9F63_023364, L9F63_023365, L9F63_023366	LOC138696116, LOC138707675, LOC138707680	LOC110838152
OG0000796	C0J52_04936, C0J52_04937, C0J52_04938	Cfor_04491, Cfor_04492	LOC111868667	L9F63_019422, L9F63_019423, L9F63_023433	LOC138701955	LOC110833768, LOC110833769
OG0000797	C0J52_02533, C0J52_02534, C0J52_02535	Cfor_05636, Cfor_05637	LOC111867630, LOC111867642		LOC138712999, LOC138713271, LOC138713985	LOC110834484, LOC110834486
OG0000798	C0J52_16046, C0J52_26267, C0J52_27001			L9F63_001991, L9F63_001992	LOC138702733, LOC138703519, LOC138715335, LOC138715336, LOC138716350, LOC138716351, LOC138716352
OG0000799	C0J52_25554	Cfor_02514, Cfor_07982	LOC111861574, LOC111868728	L9F63_005674, L9F63_016086, L9F63_016087	LOC138713064, LOC138713069	LOC110829188, LOC110841528
OG0000800	C0J52_25556	Cfor_01651, Cfor_09521, Cfor_09655	LOC111863138, LOC111864502, LOC111875381	L9F63_028068	LOC138694754, LOC138706489, LOC138708202	LOC110838316
OG0000801	C0J52_24068, C0J52_24069, C0J52_24070	Cfor_10617, Cfor_10618	LOC111867607, LOC117282030, LOC117282563	L9F63_015617	LOC138713364, LOC138713365	LOC110834501
OG0000802	C0J52_13121	Cfor_02412, Cfor_08296	LOC117282034	L9F63_004251, L9F63_015676, L9F63_015678	LOC138696639, LOC138705885, wtrw	LOC110826719, LOC110835327
OG0000803	C0J52_21722				LOC138699805, LOC138699806, LOC138699807, LOC138699810, LOC138699811, LOC138699812, LOC138699813, LOC138700499, LOC138700500, LOC138700501	LOC110837887
OG0000804	C0J52_09634, C0J52_09644	Cfor_08622, Cfor_08624	LOC111867112	L9F63_007891, L9F63_016054, L9F63_016255, L9F63_027801	LOC138695885, LOC138698790	LOC110829174
OG0000805	C0J52_06333	Cfor_02209	LOC111862710	L9F63_001802, L9F63_001803, L9F63_025838, L9F63_026223, L9F63_026224, L9F63_027136, L9F63_027768	eIF5B	LOC110834348
OG0000806	C0J52_07039, C0J52_18971, C0J52_18973, C0J52_18974	Cfor_02452	LOC111861731, LOC111864755	L9F63_020608, L9F63_027969	LOC138706134, LOC138706135, LOC138715825
OG0000807	C0J52_00673, C0J52_00676, C0J52_00679	Cfor_07222, Cfor_07223	LOC111866670	L9F63_011446, L9F63_023192, L9F63_023195, L9F63_026933	LOC138713282	LOC110834074
OG0000808	C0J52_00689	Cfor_00161, Cfor_10000	LOC111867348, LOC111872343	L9F63_005314, L9F63_009534, L9F63_017620	Pkc98E, Pkcdelta	LOC110827301, LOC110829995
OG0000809	C0J52_03033, C0J52_10216, C0J52_10217, C0J52_14784	Cfor_04506	LOC111864953	L9F63_013056, L9F63_018653, L9F63_018654	LOC138712161, LOC138712164	LOC110831103
OG0000810	C0J52_03596, C0J52_07842	Cfor_02097, Cfor_11079	LOC111865721, LOC111867574	L9F63_017170	CSN7, LOC138701062, LOC138706389	LOC110836467, LOC110836498
OG0000811	C0J52_03427, C0J52_03430, C0J52_03431	Cfor_06443, Cfor_09649, Cfor_11204		L9F63_006423	LOC138694338, LOC138702796, LOC138703462, LOC138703464	LOC110838404
OG0000812	C0J52_03448, C0J52_03449	Cfor_00825	LOC111872413, LOC111872414, LOC111872431	L9F63_015171, L9F63_015172	LOC138713935, LOC138713939	LOC110838397, LOC110838398
OG0000813	C0J52_09985	Cfor_12715, Cfor_12716	LOC111866553, LOC111866563	L9F63_002966, L9F63_025608	LOC138713172, LOC138713173	LOC110840505, LOC110840506, LOC110841127
OG0000814	C0J52_19144, C0J52_27920	Cfor_06609, Cfor_06610	LOC111873888, LOC111874526	L9F63_014294, L9F63_014297, L9F63_014298, L9F63_027293	dally	LOC110834223
OG0000815	C0J52_08449, C0J52_38451	Cfor_06867	LOC111864335	L9F63_011127, L9F63_025321, L9F63_025860, L9F63_025861, L9F63_026050, L9F63_026478	Rbpn-5	LOC110840642
OG0000816	C0J52_27255, C0J52_27256	Cfor_11615, Cfor_11616	LOC111868220, LOC111868228	L9F63_022034, L9F63_022035	LOC138696554, LOC138696555	LOC110831598, LOC110831611
OG0000817	C0J52_13967, C0J52_13968	Cfor_07956, Cfor_07957	LOC111874860, LOC111874861	L9F63_009292, L9F63_009293, L9F63_025980	LOC138710022, LOC138710023	LOC110838918
OG0000818	C0J52_06171, C0J52_18305	Cfor_09120	LOC111864138, LOC111867340, LOC111868175, LOC111871625	L9F63_017095, L9F63_018206, L9F63_018208		LOC110829204, LOC110829215
OG0000819	C0J52_06353		LOC111861986	L9F63_002080, L9F63_021876, L9F63_021877, L9F63_021878, L9F63_025766, L9F63_025767, L9F63_025768, L9F63_025769	LOC138697621	LOC110829638
OG0000820	C0J52_20519, C0J52_20522		LOC111863462, LOC111863472	L9F63_016135	LOC138712958, LOC138713667, LOC138713668, LOC138713669, LOC138713962	LOC110829406, LOC110829420
OG0000821	C0J52_15067	Cfor_01164	LOC111874656	L9F63_022010, L9F63_022011, L9F63_025322, L9F63_025323, L9F63_025324, L9F63_025938, L9F63_026450	Gyf	LOC110826643
OG0000822	C0J52_06539				LOC138691481, LOC138692601, LOC138693332, LOC138693730, LOC138696420, LOC138702785, LOC138703085, LOC138709228, LOC138712430, LOC138715382, LOC138716218
OG0000823	C0J52_00149, C0J52_12628, C0J52_12631, C0J52_12633	Cfor_08009	LOC111861973	L9F63_007470, L9F63_007473, L9F63_019973	LOC138697908, LOC138698848	LOC110840517
OG0000824	C0J52_05485		LOC111861582, LOC111873173	L9F63_003398, L9F63_018045, L9F63_018046, L9F63_025079, L9F63_025611	LOC138696480, LOC138707363	LOC110830232, LOC110841439
OG0000825	C0J52_05758	Cfor_11758	LOC111862148	L9F63_001777, L9F63_001783, L9F63_024740, L9F63_024741	LOC138701032, LOC138701038	LOC110836225, LOC110836226, LOC110836227
OG0000826	C0J52_05764	Cfor_07724	LOC111875420	L9F63_001785, L9F63_024738	Sec24CD	LOC110829721, LOC110832023, LOC110833937, LOC110834761, LOC110834770, LOC110837719
OG0000827	C0J52_04833		LOC111874616	L9F63_014438	LOC138698327, LOC138698338, LOC138698346, LOC138698369, LOC138711746, LOC138711747, LOC138711748	LOC110829443, LOC110838878
OG0000828	C0J52_18632	Cfor_01714, Cfor_03490, Cfor_04118, Cfor_04119, Cfor_06734, Cfor_06735, Cfor_06738	LOC111862364	L9F63_020005	LOC138703428	LOC110832516
OG0000829	C0J52_11981	Cfor_08552	LOC111874373, LOC111874388, LOC111874390, LOC111874391	L9F63_013126	LOC138704499, LOC138704501	LOC110838423, LOC110838425, LOC110838431
OG0000830	C0J52_18916, C0J52_18917	Cfor_05506, Cfor_05509	LOC111867761	L9F63_013344, L9F63_013345, L9F63_021988	LOC138704295, LOC138704705	LOC110836533, LOC110836537
OG0000831	C0J52_22057	Cfor_10926	LOC111866737	L9F63_019988, L9F63_019989, L9F63_019990, L9F63_026454, L9F63_026455	LOC138704221, LOC138704763	LOC110827640, LOC110827641
OG0000832	C0J52_06437	Cfor_03091	LOC111873593	L9F63_012236, L9F63_012238	LOC138705234, LOC138712484	LOC110832070, LOC110835025, LOC110840125, LOC110840127, LOC110840345
OG0000833	C0J52_06805	Cfor_01221, Cfor_03354	LOC111869736	L9F63_003322, L9F63_021382, L9F63_021385, L9F63_021389, L9F63_021391, L9F63_024546, L9F63_024547	LOC138698907
OG0000834	C0J52_21750, C0J52_21752	Cfor_03157, Cfor_03160	LOC111873076, LOC111873077	L9F63_005282, L9F63_005285	LOC138714617, LOC138714618	LOC110832997, LOC110837393
OG0000835	C0J52_25006	Cfor_08704	LOC111861859, LOC111873722	L9F63_000605, L9F63_000606, L9F63_002383, L9F63_003282, L9F63_025280, L9F63_027067	LOC138700203	LOC110832657
OG0000836	C0J52_14530, C0J52_14532	Cfor_06238, Cfor_06239	LOC111871326, LOC111871340	L9F63_018903	LOC138694636, LOC138694637, LOC138694638	LOC110827022, LOC110827028
OG0000837	C0J52_05211	Cfor_08247, Cfor_08248	LOC111864374, LOC111864388	L9F63_002776	LOC138708078, LOC138708086, LOC138708094, LOC138709635	LOC110837128, LOC110837208
OG0000838	C0J52_21836	Cfor_07441, Cfor_08267	LOC111863904, LOC111868217	L9F63_010032, L9F63_014152, L9F63_018971	LOC138710710, RSG7	LOC110833320, LOC110835563
OG0000839	C0J52_22100	Cfor_04936	LOC111861396, LOC111868300	L9F63_000217, L9F63_000218, L9F63_014578, L9F63_014579, L9F63_027508	LOC138697702, LOC138697704	LOC110839301
OG0000840	C0J52_10832	Cfor_04667, Cfor_04668	LOC111861256, LOC111868368, LOC111868372	L9F63_006222, L9F63_027736, L9F63_027737, L9F63_027738	ninaC	LOC110828846
OG0000841	C0J52_07097	Cfor_00217, Cfor_02526	LOC111865399, LOC111874901	L9F63_018309, L9F63_018310, L9F63_024399	LOC138690945, LOC138711258	LOC110837327, LOC110840029
OG0000842	C0J52_12381	Cfor_09684	LOC111862668, LOC111862731, LOC111863772	L9F63_001804, L9F63_001805, L9F63_028192	LOC138694985, LOC138715397	LOC110829678, LOC110829679
OG0000843	C0J52_07356	Cfor_00848		L9F63_015484, L9F63_015485, L9F63_015486, L9F63_015907	LOC138702808, LOC138703665, LOC138703666, LOC138703667	LOC110833240, LOC110839835
OG0000844	C0J52_18670	Cfor_06930, Cfor_06931	LOC111874870, LOC111874875	L9F63_021723	LOC138700106, LOC138700535, LOC138700536, LOC138712226	LOC110834288, LOC110834292
OG0000845		Cfor_08764, Cfor_10360	LOC111872708, LOC111874534, LOC111875509	L9F63_009881, L9F63_028311	LOC138698091, LOC138699950	LOC110835246, LOC110838078, LOC110839400
OG0000846		Cfor_07524, Cfor_10273, Cfor_11532, Cfor_12010, Cfor_12577	LOC111864070, LOC111865751, LOC117282611	L9F63_022609	LOC138691924	LOC110828962, LOC110839512
OG0000847		Cfor_08041, Cfor_08508, Cfor_08912	LOC111864370, LOC111865515	L9F63_002261, L9F63_006545, L9F63_006546	LOC138705836, Su_var_3-3	LOC110831592, LOC110841493
OG0000848		Cfor_01539, Cfor_01561	LOC111863512, LOC111873155, LOC111873160	L9F63_010309, L9F63_023725	LOC138693134, LOC138693471, LOC138707663	LOC110834942, LOC110838820
OG0000849		Cfor_05838, Cfor_10743, Cfor_10744	LOC111862567, LOC111869431	L9F63_021247	LOC138701286, LOC138701290, LOC138704660	LOC110828715, LOC110828716, LOC110841120
OG0000850		Cfor_01127, Cfor_01128, Cfor_01129, Cfor_02251, Cfor_10050, Cfor_11068	LOC111870867	L9F63_023938	LOC138703463, SA1	LOC110832469, LOC110834977
OG0000851		Cfor_01789, Cfor_01813	LOC111868545, LOC111868553	L9F63_020722, L9F63_022396, L9F63_026913, L9F63_028094	LOC138694828, ck	LOC110837492, LOC110837501
OG0000852		Cfor_03725	LOC111870774	L9F63_021931, L9F63_025517, L9F63_025518	fzy	LOC110834168, LOC110834170, LOC110835016, LOC110839066, LOC110839783, LOC110840985
OG0000853		Cfor_07385, Cfor_12414	LOC111866753	L9F63_007204, L9F63_007205	LOC138703797, LOC138703798, LOC138703800, LOC138703804, LOC138703805	LOC110828287, LOC110828288
OG0000854		Cfor_01998	LOC111863802	L9F63_008523, L9F63_008524, L9F63_008525	LOC138716504, LOC138716505, LOC138716506, LOC138716508, LOC138716509, LOC138716510	LOC110827782
OG0000855				L9F63_000072, L9F63_000597, L9F63_001189, L9F63_003513, L9F63_004564, L9F63_004863, L9F63_006514, L9F63_008498, L9F63_011018, L9F63_017339, L9F63_019815, L9F63_022167
OG0000856				L9F63_009105, L9F63_009107, L9F63_009109, L9F63_009110, L9F63_009111, L9F63_009112, L9F63_009113, L9F63_009114, L9F63_009115, L9F63_009116, L9F63_009118, L9F63_026453
OG0000857				L9F63_003340, L9F63_003785, L9F63_011277, L9F63_011841, L9F63_013537, L9F63_014838, L9F63_020698, L9F63_022414, L9F63_022877, L9F63_024617, L9F63_024754, L9F63_024881
OG0000858				L9F63_003431, L9F63_011498, L9F63_011660, L9F63_013764, L9F63_014409, L9F63_016551, L9F63_019652, L9F63_020211, L9F63_021637, L9F63_023073, L9F63_025078, L9F63_027330
OG0000859				L9F63_000643, L9F63_000717, L9F63_005861, L9F63_006080, L9F63_012086, L9F63_012462, L9F63_012612, L9F63_016306, L9F63_021472, L9F63_021573, L9F63_023968, L9F63_027427
OG0000860				L9F63_001510, L9F63_009815, L9F63_009816, L9F63_009817, L9F63_009818, L9F63_009819, L9F63_009820, L9F63_009821, L9F63_009822, L9F63_009823, L9F63_009825, L9F63_010520
OG0000861				L9F63_001612, L9F63_001613, L9F63_001614, L9F63_001615, L9F63_001616, L9F63_001637, L9F63_001638, L9F63_001639, L9F63_001640, L9F63_001641, L9F63_001642, L9F63_021042
OG0000862				L9F63_002664, L9F63_002665, L9F63_016479, L9F63_016480, L9F63_016481, L9F63_016482, L9F63_016483, L9F63_016484, L9F63_016485, L9F63_016486, L9F63_020797, L9F63_021121
OG0000863				L9F63_006161, L9F63_006164, L9F63_024645, L9F63_024646, L9F63_024647, L9F63_024648, L9F63_024649, L9F63_024650, L9F63_024651, L9F63_024761, L9F63_024762, L9F63_024763
OG0000864					LOC138691198, LOC138700118, LOC138700149, LOC138700444, LOC138705017, LOC138705716, LOC138707292, LOC138708613, LOC138709600, LOC138711968, LOC138713575, LOC138713961
OG0000865					LOC138691850, LOC138691868, LOC138691913, LOC138691915, LOC138691929, LOC138692034, LOC138692084, LOC138692085, LOC138692086, LOC138692087, LOC138692088, LOC138692089
OG0000866					LOC138691415, LOC138691439, LOC138691448, LOC138691506, LOC138691533, LOC138691563, LOC138691570, LOC138691575, LOC138691611, LOC138692272, LOC138715383, LOC138716478
OG0000867	C0J52_02028	Cfor_08002	LOC111861975	L9F63_006583, L9F63_024912, L9F63_028000, L9F63_028001, L9F63_028002	lds	LOC110840463, LOC110841020
OG0000868	C0J52_02863, C0J52_06082, C0J52_10692, C0J52_12859, C0J52_16901, C0J52_18007, C0J52_22719, C0J52_27071, C0J52_27360, C0J52_27749, C0J52_28209
OG0000869	C0J52_11053		LOC111863709, LOC111863715	L9F63_000381, L9F63_006886, L9F63_009983, L9F63_026819	LOC138693013, LOC138700990	LOC110827501, LOC110836574
OG0000870	C0J52_16327, C0J52_18676	Cfor_03652, Cfor_11881	LOC111872887, LOC111874876	L9F63_009456	LOC138697959, LOC138700100	LOC110833157, LOC110834298
OG0000871	C0J52_11343, C0J52_12686, C0J52_16237, C0J52_17956, C0J52_19705, C0J52_20494, C0J52_21912, C0J52_22002, C0J52_24556, C0J52_26164, C0J52_26458
OG0000872	C0J52_08609			L9F63_007102, L9F63_008495, L9F63_012022, L9F63_026774	LOC138694163, LOC138694164, LOC138694167, LOC138694169	COX1, LOC110840501
OG0000873	C0J52_08612, C0J52_08613	Cfor_07776	LOC111874001	L9F63_016712, L9F63_021368, L9F63_021370	LOC138696099, LOC138696101, LOC138703119	LOC110838871
OG0000874	C0J52_08622	Cfor_02276, Cfor_02277	LOC111867049, LOC111872630	L9F63_008902, L9F63_008903, L9F63_008904, L9F63_008905	TfAP-2	LOC110833265
OG0000875	C0J52_02208, C0J52_03883, C0J52_12807, C0J52_17237, C0J52_17512, C0J52_19349, C0J52_26002			L9F63_012776, L9F63_025867	LOC138702202, LOC138707345
OG0000876	C0J52_19667, C0J52_22722	Cfor_07369, Cfor_07371, Cfor_07372	LOC111873050	L9F63_012639, L9F63_019685	LOC138708686, LOC138708687	LOC110835319
OG0000877	C0J52_00749, C0J52_17432, C0J52_18500, C0J52_19050, C0J52_19055, C0J52_21527, C0J52_23414, C0J52_25729, C0J52_26976, C0J52_27189			L9F63_005245
OG0000878	C0J52_02333, C0J52_06367, C0J52_09780, C0J52_13675, C0J52_14019, C0J52_16915, C0J52_17441, C0J52_21605, C0J52_21967, C0J52_25439, C0J52_25690
OG0000879	C0J52_08223	Cfor_00640, Cfor_01258, Cfor_02124	LOC111868080	L9F63_006298, L9F63_006299, L9F63_027000, L9F63_027001	Mical	LOC110827699
OG0000880	C0J52_02514, C0J52_05392, C0J52_06641, C0J52_15324, C0J52_17513, C0J52_19515, C0J52_20952, C0J52_23002, C0J52_25824, C0J52_26007, C0J52_27535
OG0000881	C0J52_26466, C0J52_27431	Cfor_10972, Cfor_10974	LOC111864709	L9F63_020918, L9F63_020920, L9F63_020921	LOC138709970, LOC138710688	LOC110836595
OG0000882	C0J52_03952, C0J52_08358, C0J52_13184, C0J52_16548, C0J52_20208, C0J52_20220, C0J52_22167, C0J52_23112, C0J52_23881, C0J52_24457, C0J52_24595
OG0000883	C0J52_08059, C0J52_13797, C0J52_16910, C0J52_17228, C0J52_17918, C0J52_19785, C0J52_20725, C0J52_21238, C0J52_21248, C0J52_22648, C0J52_27393
OG0000884	C0J52_05891, C0J52_08907, C0J52_11201, C0J52_11225, C0J52_16822, C0J52_16913, C0J52_18126, C0J52_24429, C0J52_26614, C0J52_27586			L9F63_005087
OG0000885	C0J52_02225, C0J52_04554, C0J52_09202, C0J52_12147, C0J52_12518, C0J52_13470, C0J52_14301, C0J52_19857, C0J52_23702, C0J52_24057			L9F63_011593
OG0000886	C0J52_13269, C0J52_17845, C0J52_20941	Cfor_12695	LOC111870304, LOC111870305	L9F63_000438, L9F63_018284	LOC138692707, Mppe	LOC110832674
OG0000887	C0J52_12519, C0J52_18822	Cfor_01985, Cfor_01986, Cfor_11336	LOC111863112	L9F63_005613, L9F63_023744, L9F63_027283	Cap-G	LOC110828585
OG0000888	C0J52_12525	Cfor_00409, Cfor_01503, Cfor_04086, Cfor_05833	LOC111861989, LOC111862942, LOC111863046			LOC110833074, LOC110840309, LOC110840705
OG0000889	C0J52_08551, C0J52_20876	Cfor_03347, Cfor_06098	LOC111865452, LOC111865485	L9F63_005981	LOC138699992, LOC138700000	LOC110834823, LOC110834824
OG0000890	C0J52_04649, C0J52_04650, C0J52_04652, C0J52_04653, C0J52_04655, C0J52_17908, C0J52_17909, C0J52_17911, C0J52_17912, C0J52_27708			L9F63_022429
OG0000891	C0J52_15835, C0J52_17402, C0J52_18099	Cfor_04521, Cfor_04522, Cfor_05538, Cfor_06108, Cfor_06431, Cfor_08726, Cfor_08727			LOC138712158
OG0000892	C0J52_06669, C0J52_06670, C0J52_06671, C0J52_16786, C0J52_16787	Cfor_06374	LOC111868106	L9F63_020985, L9F63_021580, L9F63_021581	LOC138709071
OG0000893	C0J52_00198, C0J52_00199, C0J52_00200, C0J52_00201, C0J52_00202	Cfor_02500		L9F63_015677	LOC138713329, LOC138713473, LOC138713507	LOC110835827
OG0000894	C0J52_00225, C0J52_05146, C0J52_05283, C0J52_09002, C0J52_20871	Cfor_08478	LOC111862496	L9F63_003420, L9F63_007674	LOC138698816	LOC110836024
OG0000895	C0J52_06642, C0J52_06691, C0J52_08056, C0J52_16275, C0J52_17467, C0J52_17468, C0J52_18411, C0J52_19229, C0J52_22384, C0J52_26213, C0J52_26464
OG0000896	C0J52_03806, C0J52_09201		LOC111870123, LOC111870127	L9F63_001134, L9F63_001135, L9F63_026354	LOC138716438	LOC110834418, LOC110834419, LOC110834420
OG0000897	C0J52_25498	Cfor_03863, Cfor_03864	LOC111872221	L9F63_007649, L9F63_021231, L9F63_021232, L9F63_021497, L9F63_028409	LOC138706753	LOC110828800
OG0000898	C0J52_05379, C0J52_07459, C0J52_12261, C0J52_15655, C0J52_16048, C0J52_17044, C0J52_18977, C0J52_19710, C0J52_21825, C0J52_26561, C0J52_28006
OG0000899	C0J52_27983	Cfor_10258	LOC111870925	L9F63_018358, L9F63_018359, L9F63_018361, L9F63_027313	LOC138697816	LOC110826469, LOC110841577, LOC110841578
OG0000900	C0J52_04095	Cfor_09685, Cfor_09686	LOC111862716, LOC111862749	L9F63_005283, L9F63_016261, L9F63_016262	LOC138715379, LOC138715398	LOC110829677
OG0000901	C0J52_01283, C0J52_15761, C0J52_16967, C0J52_18076, C0J52_19706, C0J52_20450, C0J52_21741, C0J52_24865, C0J52_27892				LOC138704342, LOC138713370
OG0000902	C0J52_04382, C0J52_04448, C0J52_04855, C0J52_10348, C0J52_12164, C0J52_13197, C0J52_15055, C0J52_22573, C0J52_23877, C0J52_25294, C0J52_27975
OG0000903	C0J52_06273, C0J52_10815, C0J52_23385				LOC138693263, LOC138700148, LOC138702716, LOC138705016, LOC138708662, LOC138713973, LOC138716227, LOC138716458
OG0000904	C0J52_23960, C0J52_23961, C0J52_27130	Cfor_05533, Cfor_05534	LOC111866232	L9F63_020476, L9F63_020477, L9F63_020479	LOC138694525	LOC110834664
OG0000905	C0J52_18267, C0J52_20030				LOC138701739, LOC138701740, LOC138701741, LOC138701742, LOC138701743, LOC138701744, LOC138701745, LOC138702240	LOC110832813
OG0000906	C0J52_26947	Cfor_08697, Cfor_08698	LOC111871758, LOC111871759	L9F63_016856	LOC138700206, LOC138700207, LOC138700547	LOC110839729, LOC110839731
OG0000907	C0J52_17233, C0J52_25925	Cfor_07004, Cfor_07005	LOC111862320	L9F63_015401, L9F63_015402, L9F63_015403, L9F63_026462	nrm	LOC110830403
OG0000908	C0J52_03724, C0J52_13538, C0J52_14434, C0J52_21350, C0J52_22823, C0J52_23380, C0J52_25406, C0J52_26500, C0J52_28210, C0J52_28482			L9F63_014644
OG0000909	C0J52_02336, C0J52_21192	Cfor_04519	LOC111865660, LOC111865690	L9F63_023833, L9F63_027134	Mms19, spd-2	LOC110829806, LOC110839373
OG0000910	C0J52_19104, C0J52_22478	Cfor_07251	LOC111869430	L9F63_009921, L9F63_012271	LOC138705701, LOC138709013, LOC138711596, Mdh2	LOC110840229
OG0000911	C0J52_09937, C0J52_10108, C0J52_11172, C0J52_11415, C0J52_12934, C0J52_16261, C0J52_17580, C0J52_23290, C0J52_25304, C0J52_28082	Cfor_02646
OG0000912	C0J52_17218, C0J52_26477	Cfor_12578	LOC111862349	L9F63_003019, L9F63_003076, L9F63_003359, L9F63_017539, L9F63_024576	LOC138696857	LOC110837546
OG0000913	C0J52_07563		LOC111862232	L9F63_010068, L9F63_010069, L9F63_024360, L9F63_024361, L9F63_024362, L9F63_024363, L9F63_028197	LOC138712252	LOC110838164
OG0000914	C0J52_11613, C0J52_20174		LOC111873420	L9F63_004150, L9F63_004151, L9F63_016085	LOC138706581, LOC138706582, LOC138706583	LOC110829983, LOC110829984
OG0000915	C0J52_06104, C0J52_07881, C0J52_09106, C0J52_10223, C0J52_10224, C0J52_10226, C0J52_12458, C0J52_13860, C0J52_21471, C0J52_21677, C0J52_25173
OG0000916	C0J52_05910, C0J52_06145, C0J52_06161	Cfor_06603, Cfor_09240	LOC111874140	L9F63_007218, L9F63_022329	LOC138696537, LOC138710311	LOC110839149
OG0000917	C0J52_02356, C0J52_04131, C0J52_12187, C0J52_13003, C0J52_13767, C0J52_16176, C0J52_23630, C0J52_23759, C0J52_25069, C0J52_28269			L9F63_022697
OG0000918	C0J52_16517, C0J52_16518, C0J52_16523, C0J52_25024	Cfor_11099	LOC111865514	L9F63_003962, L9F63_003963, L9F63_028219	igl	LOC110840181
OG0000919	C0J52_11233, C0J52_11239, C0J52_11241	Cfor_04593	LOC111863752, LOC111863763	L9F63_000642	LOC138695026, OtopLa	LOC110835601, LOC110835602
OG0000920	C0J52_08529, C0J52_10279	Cfor_12650	LOC111862541, LOC111866789	L9F63_011296, L9F63_013087	LOC138706306, LOC138709149	LOC110829789, LOC110834640
OG0000921	C0J52_08543	Cfor_07425, Cfor_09163, Cfor_10192	LOC111863873	L9F63_016533, L9F63_016534, L9F63_016538, L9F63_026962	IA-2	LOC110828542
OG0000922	C0J52_19885, C0J52_19887, C0J52_26820, C0J52_28234	Cfor_12453	LOC111874133, LOC111874187	L9F63_011772, L9F63_011774	LOC138710715	LOC110836406
OG0000923	C0J52_04463, C0J52_10822, C0J52_12762, C0J52_15378, C0J52_16876, C0J52_18461, C0J52_20910, C0J52_22491, C0J52_25747			L9F63_026886	LOC138692704
OG0000924	C0J52_21236	Cfor_03235	LOC111864396	L9F63_001386, L9F63_025203, L9F63_025204, L9F63_027076	LOC138708231, LOC138708233	LOC110831900, LOC110841152
OG0000925	C0J52_10110, C0J52_23307	Cfor_03361	LOC111865061, LOC111865062	L9F63_022477, L9F63_022654	LOC138709268, LOC138709270	LOC110831539, LOC110831549
OG0000926	C0J52_00551		LOC111862297, LOC111862535, LOC111867425, LOC111868662, LOC111871917, LOC111872200, LOC111874119, LOC111874819, LOC111875035, LOC117282512
OG0000927	C0J52_05224, C0J52_21306, C0J52_21307	Cfor_10373	LOC111872145	L9F63_022881	LOC138707983, LOC138709575	LOC110836760, LOC110837162, LOC110837223
OG0000928	C0J52_25356, C0J52_25358, C0J52_26746	Cfor_05556, Cfor_05557	LOC111872202	L9F63_007616, L9F63_007618, L9F63_014424	Fas3	LOC110831762
OG0000929	C0J52_01615, C0J52_01616			L9F63_017387	LOC138705128, LOC138705129, LOC138705130, LOC138705131, LOC138705132, LOC138705133, LOC138705134, LOC138705135
OG0000930	C0J52_12250, C0J52_18847, C0J52_20505, C0J52_20506, C0J52_20507, C0J52_20508, C0J52_26855, C0J52_27176, C0J52_27900, C0J52_27901, C0J52_28386
OG0000931	C0J52_08680, C0J52_08681, C0J52_09076	Cfor_07127	LOC111870384	L9F63_011353, L9F63_011377	LOC138710051, LOC138710393, LOC138710626	LOC110839891
OG0000932	C0J52_27809, C0J52_27810	Cfor_10495, Cfor_10496	LOC111867528, LOC111871849	L9F63_005200, L9F63_005201, L9F63_013906	tei	LOC110837549
OG0000933	C0J52_17223, C0J52_24387	Cfor_00155, Cfor_00156, Cfor_00202	LOC111872333	L9F63_017989, L9F63_017990	LOC138693411	LOC110840052, LOC110841113
OG0000934	C0J52_07932, C0J52_11149	Cfor_11463	LOC111862186	L9F63_003304, L9F63_003305, L9F63_023911, L9F63_023912	Mhcl	LOC110832729, LOC110841164
OG0000935	C0J52_02372, C0J52_02374, C0J52_02375, C0J52_22639, C0J52_22640	Cfor_12571	LOC111862650	L9F63_011113, L9F63_022037	LOC138696140	LOC110827764
OG0000936	C0J52_21887, C0J52_24644	Cfor_10649	LOC111865779, LOC111871829	L9F63_020553	LOC138693028, LOC138699954, LOC138715469	LOC110829866, LOC110831691
OG0000937	C0J52_25057	Cfor_06727, Cfor_06728, Cfor_09289	LOC111868052, LOC111868057	L9F63_007442	LOC138702087, LOC138702090	LOC110830111, LOC110830118
OG0000938	C0J52_01170	Cfor_09265	LOC111871360, LOC111871365	L9F63_002377, L9F63_002378, L9F63_002380	ATPsyndelta, LOC138692283	LOC110828650, LOC110828653
OG0000939	C0J52_08942, C0J52_11187, C0J52_25580	Cfor_00115, Cfor_12219	LOC111870107	L9F63_003506, L9F63_022649, L9F63_024470	LOC138707552	LOC110833199
OG0000940	C0J52_04966, C0J52_17367	Cfor_04481, Cfor_04482	LOC111868781	L9F63_010128, L9F63_010131, L9F63_025461	LOC138701546	LOC110831736, LOC110838897
OG0000941	C0J52_06417, C0J52_24916	Cfor_05057	LOC111865128	L9F63_015727, L9F63_015729, L9F63_025625, L9F63_025627	LOC138712465	LOC110837065, LOC110837079
OG0000942	C0J52_27812, C0J52_27813	Cfor_10884, Cfor_11064, Cfor_11065	LOC111866210	L9F63_015540, L9F63_027820	LOC138706455	LOC110832032, LOC110841175
OG0000943	C0J52_04715	Cfor_12539	LOC111864257, LOC111865272	L9F63_005988	LOC138700027, LOC138700028, LOC138700029, LOC138700031	LOC110840730, LOC110840733
OG0000944	C0J52_04202	Cfor_01030, Cfor_05960, Cfor_05961, Cfor_06217, Cfor_07055, Cfor_07568, Cfor_11858, Cfor_12392	LOC111861591			LOC110827910
OG0000945	C0J52_18199	Cfor_03163, Cfor_03164	LOC111873105, LOC111873109	L9F63_005274	LOC138714611, LOC138714612, LOC138714621	LOC110832964, LOC110832999
OG0000946	C0J52_02592, C0J52_20264	Cfor_06589	LOC111864209	L9F63_010442, L9F63_010717, L9F63_025896, L9F63_027477	LOC138703729	LOC110830422, LOC110830447
OG0000947	C0J52_08397, C0J52_08399, C0J52_08402		LOC111863364	L9F63_002799, L9F63_002800, L9F63_002801, L9F63_002802, L9F63_012014, L9F63_012015	LOC138708596
OG0000948	C0J52_16945, C0J52_16947	Cfor_08086, Cfor_08087		L9F63_006363, L9F63_006364	LOC138697720, LOC138699718, Osi11	LOC110829466, LOC110829467
OG0000949	C0J52_16948, C0J52_16951	Cfor_08088	LOC111864691	L9F63_006359, L9F63_006360, L9F63_006361	LOC138697721, Osi10a	LOC110829459, LOC110829477
OG0000950	C0J52_18928	Cfor_08243, Cfor_11976	LOC111861524, LOC111864386	L9F63_017252, L9F63_027487	LOC138696342, LOC138708147	LOC110830662, LOC110836992
OG0000951	C0J52_08172	Cfor_06530, Cfor_06533	LOC111861854, LOC111861856	L9F63_001410, L9F63_001412	LOC138697569, LOC138697570	LOC110835677, LOC110835679
OG0000952	C0J52_04597	Cfor_07041	LOC111866816	L9F63_017611, L9F63_017612, L9F63_017613, L9F63_017614, L9F63_023130	LOC138695863, LOC138695864	LOC110831948
OG0000953	C0J52_18687	Cfor_02563	LOC111866680, LOC111866681	L9F63_023307, L9F63_023309, L9F63_028376	LOC138698052, LOC138698053	LOC110841357, LOC110841358
OG0000954	C0J52_09814	Cfor_04294, Cfor_04296	LOC111863619, LOC111863625	L9F63_000537, L9F63_013621	Pex11ab, tsu	LOC110832465, LOC110834741
OG0000955	C0J52_08459	Cfor_03447	LOC111864324	L9F63_003429, L9F63_025645	LOC138714819, LOC138714820, LOC138714821, LOC138714822, LOC138715708	LOC110833304
OG0000956	C0J52_00882, C0J52_00884	Cfor_01665	LOC111863515, LOC111863526	L9F63_015310, L9F63_024630	LOC138707476, LOC138707477	LOC110834939, LOC110834940
OG0000957	C0J52_14444, C0J52_14445	Cfor_08331, Cfor_08332	LOC111874795, LOC111874797	L9F63_003082, L9F63_003084	LOC138696867	LOC110831475, LOC110831487
OG0000958	C0J52_08346	Cfor_04909, Cfor_04942, Cfor_12023	LOC111868049, LOC111872811	L9F63_012328	LOC138697881, LOC138697891, LOC138702053	LOC110830115
OG0000959	C0J52_12081	Cfor_04048, Cfor_12580, Cfor_12581	LOC111866667, LOC111871912	L9F63_001617, L9F63_021544	LOC138696854, LOC138706129	LOC110837522
OG0000960	C0J52_16536		LOC111873895, LOC111873897, LOC111873911	L9F63_006389, L9F63_006390, L9F63_006392	LOC138698478, LOC138698485	LOC110836492, LOC110836500
OG0000961	C0J52_00378, C0J52_16055	Cfor_07922, Cfor_07923	LOC111864901	L9F63_009062, L9F63_022013, L9F63_026063, L9F63_027471	LOC138708828	LOC110826608
OG0000962	C0J52_01410	Cfor_05267, Cfor_05903	LOC111864821, LOC111867059	L9F63_020235, L9F63_020265	LOC138707836, LOC138713379	LOC110831155, LOC110836274
OG0000963	C0J52_07551	Cfor_06960	LOC111861958	L9F63_019419, L9F63_019420, L9F63_021464, L9F63_024918, L9F63_026473, L9F63_026474	btv	LOC110826846
OG0000964	C0J52_12476, C0J52_12477, C0J52_12478			L9F63_000244, L9F63_000245, L9F63_000246, L9F63_000247, L9F63_023128	LOC138699878, LOC138700509	LOC110827361
OG0000965	C0J52_00177	Cfor_01646, Cfor_02897	LOC111866313, LOC111867540	L9F63_007933, L9F63_018110	LOC138701714, LOC138707780	LOC110831914, LOC110841466
OG0000966	C0J52_03919	Cfor_01630, Cfor_09926	LOC111865846, LOC111870655, LOC111875181	L9F63_016577	LOC138696184, LOC138708095	LOC110838981, LOC110839969
OG0000967	C0J52_03662, C0J52_16651	Cfor_09838, Cfor_09854	LOC111866529, LOC111873503	L9F63_003384, L9F63_016965	LOC138692634, LOC138706470	LOC110827567
OG0000968	C0J52_02129	Cfor_04402	LOC111871787	L9F63_004916, L9F63_004917, L9F63_005779, L9F63_005780, L9F63_005781	LOC138697100, Ogdh	LOC110837315
OG0000969	C0J52_10522, C0J52_10537, C0J52_17220, C0J52_24276	Cfor_10111	LOC111864007	L9F63_011907	LOC138691118, LOC138714150, LOC138714167	LOC110830460
OG0000970	C0J52_11878		LOC111872117	L9F63_005321, L9F63_012658, L9F63_012659	Inx3, LOC138715249, LOC138715250, LOC138715251	LOC110832440, LOC110832441
OG0000971	C0J52_04789	Cfor_06479, Cfor_06481	LOC111871641, LOC111871645, LOC111873662	L9F63_008013, L9F63_008017, L9F63_008018	timeout	LOC110831732
OG0000972	C0J52_14181			L9F63_004324, L9F63_004332, L9F63_009232, L9F63_018187, L9F63_018188, L9F63_018189, L9F63_018426, L9F63_018427, L9F63_026812, L9F63_026813
OG0000973	C0J52_17129, C0J52_17130	Cfor_07013	LOC111865262, LOC111865263	L9F63_019181, L9F63_019182	LOC138710082, LOC138710847	LOC110835477, LOC110835478
OG0000974	C0J52_02968	Cfor_06417, Cfor_08906	LOC111871500, LOC111873831	L9F63_003002, L9F63_008991	LOC138697576, Nadk2	LOC110831580, LOC110832131
OG0000975	C0J52_01016, C0J52_01017, C0J52_13014	Cfor_10331	LOC111861899, LOC111868620	L9F63_016368, L9F63_021280	LOC138711682, tum	LOC110839681
OG0000976	C0J52_13019, C0J52_13021		LOC111875028	L9F63_015841	LOC138695827, LOC138695842, LOC138695883, LOC138708791, LOC138708799, orion	LOC110839878
OG0000977	C0J52_10248, C0J52_10249		LOC111863132	L9F63_017269, L9F63_017270, L9F63_017271, L9F63_017272	LOC138697185, LOC138697186, LOC138697187	LOC110838450
OG0000978	C0J52_19874, C0J52_19875	Cfor_07793, Cfor_07794	LOC111865822, LOC111874043	L9F63_019841, L9F63_019843, L9F63_019844	LOC138709261	LOC110836293
OG0000979	C0J52_14344			L9F63_000556, L9F63_001646, L9F63_008761, L9F63_012365, L9F63_012503, L9F63_015595, L9F63_024287, L9F63_024684, L9F63_026655, L9F63_028390
OG0000980	C0J52_01882, C0J52_01913	Cfor_09735	LOC111872522	L9F63_018803	LOC138700373, LOC138700374, LOC138700375, LOC138700461, LOC138700462	LOC110835260
OG0000981	C0J52_12454	Cfor_06004, Cfor_06005	LOC111870427, LOC111870435, LOC111872453, LOC117282129	L9F63_003166, L9F63_003167	Pez	LOC110831857
OG0000982	C0J52_02332	Cfor_00229, Cfor_00310, Cfor_00311, Cfor_08464, Cfor_09484, Cfor_10538, Cfor_12521	LOC111865674		Rcd1	LOC110829808
OG0000983	C0J52_10252, C0J52_10254	Cfor_02899	LOC111871421, LOC111871423	L9F63_002442, L9F63_002443	LOC138713141, LOC138713142	LOC110827945, LOC110827947
OG0000984	C0J52_19381	Cfor_00340, Cfor_00341	LOC111867834	L9F63_005965, L9F63_021254, L9F63_025537, L9F63_025538, L9F63_026134	LOC138697000	LOC110832136
OG0000985	C0J52_04891, C0J52_04892, C0J52_04893	Cfor_10009	LOC111871232	L9F63_016442	LOC138694601, LOC138694661, LOC138694662	LOC110839436, LOC110840862
OG0000986	C0J52_21575	Cfor_00795	LOC111874930, LOC111874932, LOC111874934		LOC138712982, LOC138713800, LOC138713801, LOC138713802	LOC110831835, LOC110831839
OG0000987	C0J52_20595	Cfor_12615, Cfor_12907	LOC111863261	L9F63_019919, L9F63_023877, L9F63_023878, L9F63_023879	LOC138694281, LOC138708579	LOC110827333
OG0000988	C0J52_10830, C0J52_10831		LOC111861266	L9F63_015586, L9F63_015588	LOC138710816, LOC138710818, LOC138710819, LOC138710822, LOC138710824	LOC110828852
OG0000989	C0J52_13584	Cfor_04349	LOC111866014	L9F63_006165, L9F63_006168, L9F63_006169, L9F63_006171	LOC138701995	LOC110828608, LOC110838711, LOC110838712
OG0000990	C0J52_16366, C0J52_16367	Cfor_09999	LOC111865796	L9F63_017621, L9F63_017622, L9F63_017623, L9F63_027280, L9F63_027281	LOC138695182, LOC138695183
OG0000991		Cfor_00082, Cfor_00987, Cfor_01316, Cfor_01860, Cfor_03428, Cfor_07820, Cfor_07935, Cfor_08532, Cfor_09672, Cfor_10032, Cfor_11855
OG0000992		Cfor_10339	LOC111872859	L9F63_002777, L9F63_002778, L9F63_003089, L9F63_018003, L9F63_018004, L9F63_023049, L9F63_025891	LOC138707913	LOC110828133
OG0000993		Cfor_04043, Cfor_09656	LOC111867093, LOC111871870	L9F63_001964, L9F63_001966, L9F63_007492	Cdc42, LOC138706107	LOC110833056, LOC110836944
OG0000994		Cfor_10261, Cfor_10262, Cfor_11877	LOC111870927, LOC111874853	L9F63_021705, L9F63_022504	LOC138696808, toy	LOC110826470, LOC110834286
OG0000995		Cfor_00812, Cfor_03815	LOC111862654, LOC111871834	L9F63_000822, L9F63_005016, L9F63_025262	LOC138703292, Tbp	LOC110829898, LOC110834343
OG0000996		Cfor_10975, Cfor_10976	LOC111864711	L9F63_014308, L9F63_014310	LOC138705920, LOC138705921, LOC138705924, LOC138710361, para	LOC110836601
OG0000997		Cfor_05307	LOC111861966, LOC111863118, LOC111864175, LOC111868245, LOC111870220, LOC111875349	L9F63_023893, L9F63_027595	rdx	LOC110828755
OG0000998		Cfor_00538, Cfor_00735, Cfor_01485, Cfor_01486, Cfor_04768, Cfor_05023, Cfor_05292, Cfor_06082, Cfor_06910, Cfor_08431, Cfor_10412
OG0000999		Cfor_03545, Cfor_12585	LOC111865773, LOC111874543	L9F63_011178, L9F63_021701, L9F63_021702	LOC138696915, Sema1a	LOC110835243, LOC110837381
OG0001000		Cfor_08106, Cfor_10162	LOC111862257, LOC111869182	L9F63_002883, L9F63_026144	LOC138710977, LOC138711219, Plc21C	LOC110828821, LOC110832873
OG0001001		Cfor_11797	LOC111864886, LOC111870605, LOC111873044	L9F63_008733, L9F63_008734, L9F63_010382	LOC138691001	LOC110834529, LOC110836821, LOC110841289
OG0001002		Cfor_05821, Cfor_07104	LOC111866422, LOC111871534, LOC111872096	L9F63_006464, L9F63_016963	LOC138692973, LOC138696312	LOC110829028, LOC110833474
OG0001003		Cfor_05342	LOC111870241, LOC111870253, LOC111870590, LOC117282036	L9F63_016689, L9F63_016690	LOC138710587, LOC138711265	LOC110827770, LOC110840433
OG0001004		Cfor_11511, Cfor_11512	LOC111871555, LOC111871556	L9F63_002168	LOC138697017, LOC138697018, LOC138697019, LOC138697020	LOC110832853, LOC110832904
OG0001005		Cfor_10244		L9F63_005897, L9F63_005899	LOC138692913, LOC138713841, LOC138713842, LOC138713843, LOC138713844, LOC138713845, LOC138713846, LOC138713847
OG0001006		Cfor_04297, Cfor_06746	LOC111867114, LOC111870197	L9F63_001122, L9F63_025634, L9F63_026825, L9F63_026826, L9F63_026849	LOC138712577	LOC110840495
OG0001007		Cfor_10448, Cfor_10450	LOC111867662, LOC111867664	L9F63_013010, L9F63_013011, L9F63_013012	LOC138712338, LOC138712339	LOC110831022, LOC110831024
OG0001008		Cfor_06559	LOC111872443, LOC111873531	L9F63_000708, L9F63_004201, L9F63_004202, L9F63_004206	LOC138710476, LOC138713279	LOC110834607, LOC110839050
OG0001009			LOC111869435	L9F63_011009, L9F63_011010, L9F63_011012, L9F63_025807, L9F63_026447, L9F63_026634, L9F63_027619, L9F63_027740	LOC138697568	LOC110828521
OG0001010				L9F63_017866, L9F63_017870, L9F63_017871, L9F63_017872, L9F63_017874, L9F63_017875, L9F63_017884, L9F63_017885, L9F63_017886, L9F63_025778, L9F63_025779
OG0001011				L9F63_001578, L9F63_004973, L9F63_005499, L9F63_008012, L9F63_010114, L9F63_013699, L9F63_014919, L9F63_017996, L9F63_025789, L9F63_027275, L9F63_028239
OG0001012				L9F63_001708, L9F63_007987, L9F63_007988, L9F63_009313, L9F63_010967, L9F63_012775, L9F63_012959, L9F63_014044, L9F63_016221, L9F63_018718, L9F63_021268
OG0001013				L9F63_000488, L9F63_002996, L9F63_006088, L9F63_008038, L9F63_012169, L9F63_012423, L9F63_013644, L9F63_015179, L9F63_015281, L9F63_018335, L9F63_022755
OG0001014				L9F63_002741, L9F63_004307, L9F63_005286, L9F63_008206, L9F63_008421, L9F63_009402, L9F63_012380, L9F63_012675, L9F63_013079, L9F63_020756, L9F63_027591
OG0001015				L9F63_000736, L9F63_007489, L9F63_009013, L9F63_009920, L9F63_010166, L9F63_010620, L9F63_011268, L9F63_012224, L9F63_019307, L9F63_020252, L9F63_021076
OG0001016				L9F63_006030, L9F63_009031, L9F63_011173, L9F63_011764, L9F63_014182, L9F63_018618, L9F63_019696, L9F63_021528, L9F63_021672, L9F63_024419, L9F63_026290
OG0001017				L9F63_001033, L9F63_002060, L9F63_002506, L9F63_004891, L9F63_006370, L9F63_010171, L9F63_011427, L9F63_017804, L9F63_024433, L9F63_028132, L9F63_028373
OG0001018				L9F63_001213, L9F63_001214, L9F63_001215, L9F63_001216, L9F63_001217	LOC138695006, LOC138695011, LOC138695022, LOC138695025, LOC138695029, LOC138695045
OG0001019				L9F63_001325, L9F63_001326, L9F63_001337, L9F63_001338, L9F63_001341, L9F63_001342, L9F63_001343, L9F63_018736, L9F63_023059, L9F63_023064, L9F63_024319
OG0001020					LOC138697063, LOC138697992, LOC138701013, LOC138701505, LOC138704245, LOC138705715, LOC138705788, LOC138709189, LOC138710216, LOC138710718, LOC138711893
OG0001021					LOC138692594, LOC138692623, LOC138692765, LOC138692782, LOC138692783, LOC138692784, LOC138693339, LOC138693468, LOC138693494, LOC138698897, LOC138716492
OG0001022					LOC138704273, LOC138704277, LOC138704278, LOC138704280, LOC138704282, LOC138704377, LOC138704383, LOC138704384, LOC138704489, LOC138704490, LOC138704491
OG0001023						LOC110827663, LOC110829055, LOC110833502, LOC110833989, LOC110834007, LOC110834008, LOC110835807, LOC110838904, LOC110839786, LOC110840122, LOC110840124
OG0001024	C0J52_02041, C0J52_06180, C0J52_09230, C0J52_21449, C0J52_23953, C0J52_25298, C0J52_25590, C0J52_26029, C0J52_26687, C0J52_27027
OG0001025	C0J52_00504, C0J52_00512, C0J52_00513, C0J52_00515, C0J52_05474, C0J52_17838, C0J52_19758			L9F63_010428, L9F63_014636, L9F63_021445
OG0001026	C0J52_01235, C0J52_06854, C0J52_11712, C0J52_14066, C0J52_19764, C0J52_25847			L9F63_007604, L9F63_022657, L9F63_022777, L9F63_024052
OG0001027	C0J52_12139, C0J52_15549, C0J52_15556, C0J52_19853, C0J52_22139, C0J52_25946			L9F63_000663	LOC138691926, LOC138695030, LOC138695031
OG0001028	C0J52_23039	Cfor_09307	LOC111864391, LOC111864411	L9F63_016738, L9F63_016739	LOC138701737, glob1	LOC110827919, LOC110827920
OG0001029	C0J52_15623	Cfor_02914, Cfor_02915, Cfor_02916	LOC111871752	L9F63_011223, L9F63_011224, L9F63_024598	Zip99C	LOC110826957
OG0001030	C0J52_11541, C0J52_16331, C0J52_16973, C0J52_18406, C0J52_20323, C0J52_21948, C0J52_23150, C0J52_23629, C0J52_25242, C0J52_27727
OG0001031	C0J52_06921, C0J52_12358, C0J52_27320	Cfor_07654, Cfor_10464	LOC111866525	L9F63_010633, L9F63_024666, L9F63_027881	LOC138704513
OG0001032	C0J52_03793, C0J52_15850, C0J52_16029, C0J52_16678, C0J52_18866, C0J52_19659, C0J52_20219, C0J52_21613, C0J52_27585			L9F63_000462
OG0001033	C0J52_05552, C0J52_06326, C0J52_08050, C0J52_11656, C0J52_13973, C0J52_17076, C0J52_19660, C0J52_24680, C0J52_26211, C0J52_26659
OG0001034	C0J52_09242, C0J52_17766	Cfor_05816	LOC111868941, LOC111871835	L9F63_015707	LOC138704372, LOC138706707	LOC110833906, LOC110834179
OG0001035	C0J52_01585, C0J52_03551, C0J52_14941, C0J52_17316, C0J52_18362, C0J52_21181, C0J52_23885, C0J52_24478, C0J52_28471			L9F63_014723
OG0001036	C0J52_03560, C0J52_03563, C0J52_03565, C0J52_05495, C0J52_05496			L9F63_004922, L9F63_014314, L9F63_014315, L9F63_014316	LOC138705191
OG0001037	C0J52_00292, C0J52_05974, C0J52_10421, C0J52_15280, C0J52_17070, C0J52_18054, C0J52_21389, C0J52_23390, C0J52_24897, C0J52_26623
OG0001038	C0J52_24137	Cfor_09114, Cfor_09115	LOC111862200	L9F63_000153, L9F63_000154, L9F63_003241, L9F63_003242	LOC138715781	LOC110838772
OG0001039	C0J52_09465	Cfor_02781, Cfor_03713	LOC111868467, LOC111868806	L9F63_001200	Dic1, LOC138708775	LOC110826655, LOC110836550
OG0001040	C0J52_21553	Cfor_12096	LOC111869511	L9F63_009773, L9F63_022347	Adar	LOC110834812, LOC110836064, LOC110837336, LOC110839095
OG0001041	C0J52_06594, C0J52_09553, C0J52_09768, C0J52_11659, C0J52_11847, C0J52_13425, C0J52_17205, C0J52_17747, C0J52_18214, C0J52_18896
OG0001042	C0J52_17416, C0J52_27633	Cfor_12083, Cfor_12084	LOC111869509	L9F63_010149, L9F63_010150, L9F63_010152	LOC138702660	LOC110833720
OG0001043	C0J52_01907, C0J52_02140, C0J52_05988, C0J52_09912, C0J52_13573, C0J52_17706, C0J52_19987, C0J52_25706, C0J52_26715, C0J52_27595
OG0001044	C0J52_09979, C0J52_12535, C0J52_18693, C0J52_19116, C0J52_20932, C0J52_26110			L9F63_003059, L9F63_006673, L9F63_008147	LOC138694693
OG0001045	C0J52_03428, C0J52_05655, C0J52_10860, C0J52_14246, C0J52_15195, C0J52_19737, C0J52_20381, C0J52_24289, C0J52_25379, C0J52_27329
OG0001046	C0J52_24692	Cfor_09398	LOC111870763	L9F63_010842, L9F63_018301, L9F63_018302	LOC138708707	LOC110829316, LOC110837274, LOC110839277
OG0001047	C0J52_02410	Cfor_05667	LOC111863128, LOC111865152, LOC111867463, LOC111870991, LOC111873586	L9F63_010342	LOC138705266	LOC110830601
OG0001048	C0J52_02443, C0J52_04333, C0J52_07430, C0J52_12216, C0J52_19599, C0J52_23417, C0J52_27910			L9F63_000257, L9F63_007958, L9F63_017531
OG0001049	C0J52_02444, C0J52_03826, C0J52_08135, C0J52_13339, C0J52_17757, C0J52_18091, C0J52_20621, C0J52_25108, C0J52_25542, C0J52_25639
OG0001050	C0J52_04372, C0J52_08537, C0J52_09117, C0J52_12751, C0J52_18774, C0J52_20432, C0J52_21606, C0J52_24456, C0J52_26798	Cfor_03503
OG0001051	C0J52_20888	Cfor_08225, Cfor_08226	LOC111867570, LOC111870090	L9F63_025711	LOC138701210, LOC138701211	LOC110826876, LOC110826877
OG0001052	C0J52_27965	Cfor_11044, Cfor_11045, Cfor_11046	LOC111872920	L9F63_005167, L9F63_005168, L9F63_005169	heph	LOC110828448
OG0001053	C0J52_26646	Cfor_00134, Cfor_00136	LOC111861826	L9F63_013422, L9F63_013428, L9F63_013437	LOC138695801	LOC110829151, LOC110833270
OG0001054	C0J52_01401, C0J52_14235, C0J52_16010	Cfor_06944, Cfor_06945	LOC111870122	L9F63_000322	Cht6	LOC110826507, LOC110826514
OG0001055	C0J52_02824, C0J52_04272, C0J52_05138, C0J52_06224, C0J52_14431, C0J52_19450, C0J52_26244			L9F63_004601, L9F63_006999	LOC138710266
OG0001056	C0J52_06239	Cfor_00906, Cfor_04453	LOC111872885, LOC111874836	L9F63_004943	LOC138695042, SMC3	LOC110829946, LOC110833112
OG0001057	C0J52_09175, C0J52_12204, C0J52_15834			L9F63_005909, L9F63_005910, L9F63_023691	LOC138709083, LOC138715579, LOC138715585, LOC138715782
OG0001058	C0J52_01958, C0J52_04670, C0J52_11321, C0J52_13096, C0J52_15451, C0J52_17258, C0J52_19604, C0J52_20721, C0J52_24598, C0J52_25357
OG0001059	C0J52_11428, C0J52_11430, C0J52_11431	Cfor_03065, Cfor_03066	LOC111866915, LOC111866916	L9F63_014353	Elys	LOC110834862
OG0001060	C0J52_02181, C0J52_10971, C0J52_11284, C0J52_12181, C0J52_16528, C0J52_17930, C0J52_18841, C0J52_19728, C0J52_26527, C0J52_28371
OG0001061	C0J52_02216, C0J52_09933, C0J52_14033, C0J52_22298			L9F63_002246, L9F63_006870, L9F63_012808, L9F63_024844, L9F63_026942, L9F63_028087
OG0001062	C0J52_14244	Cfor_06432	LOC111873797	L9F63_006674	LOC138697744, LOC138697745, LOC138709556, LOC138710784	LOC110834725, LOC110835919
OG0001063	C0J52_23610, C0J52_23611, C0J52_23612	Cfor_10465, Cfor_10466	LOC111874387	L9F63_013096, L9F63_013099	LOC138704511	LOC110827843
OG0001064	C0J52_00232, C0J52_06272, C0J52_08648, C0J52_18655, C0J52_21189, C0J52_22842, C0J52_24657, C0J52_26583, C0J52_27005, C0J52_27731
OG0001065	C0J52_00268, C0J52_00269, C0J52_00270, C0J52_00271, C0J52_16454		LOC111874422	L9F63_006963	LOC138702753, LOC138702755	LOC110835831
OG0001066	C0J52_00339, C0J52_09639, C0J52_10772, C0J52_11206, C0J52_11628, C0J52_15610, C0J52_21094, C0J52_23782, C0J52_24603, C0J52_25708
OG0001067	C0J52_13238, C0J52_26553	Cfor_03178	LOC111875435	L9F63_015127, L9F63_015131, L9F63_024521, L9F63_024522	grh	LOC110829435
OG0001068	C0J52_00439, C0J52_02531, C0J52_14801, C0J52_17361, C0J52_17466, C0J52_18630, C0J52_24385, C0J52_26417, C0J52_26682, C0J52_28204
OG0001069	C0J52_10282, C0J52_16154, C0J52_16155		LOC111867092	L9F63_013090, L9F63_026343, L9F63_026344	LOC138691303, LOC138706153	LOC110836342
OG0001070	C0J52_04102, C0J52_13814, C0J52_16563, C0J52_22161, C0J52_22492, C0J52_24332, C0J52_25910		LOC111862227		LOC138695324	LOC110835380
OG0001071	C0J52_05164, C0J52_05165, C0J52_05166	Cfor_12024, Cfor_12025	LOC111872812		LOC138697867, LOC138698918	LOC110837158, LOC110837160
OG0001072	C0J52_13106	Cfor_03273	LOC117282712		LOC138693707, LOC138693971, LOC138696137, LOC138704345, LOC138705801, LOC138705813, LOC138715529
OG0001073	C0J52_12145	Cfor_08744, Cfor_08746, Cfor_08747	LOC111864186, LOC111865260	L9F63_005871, L9F63_005874	LOC138715210	LOC110826492
OG0001074	C0J52_05681, C0J52_25239, C0J52_25240	Cfor_03568	LOC111869551	L9F63_006181, L9F63_015835, L9F63_016910	LOC138706359	LOC110834342
OG0001075	C0J52_25096	Cfor_10968	LOC111861363, LOC111863337, LOC111863478, LOC111865092, LOC111866656, LOC111867992, LOC111873696	L9F63_006866
OG0001076	C0J52_05656, C0J52_19704, C0J52_21505, C0J52_27783	Cfor_03968, Cfor_05350, Cfor_09780, Cfor_11672, Cfor_12803		L9F63_012787
OG0001077	C0J52_15493	Cfor_10069, Cfor_10070	LOC111873681	L9F63_006905, L9F63_025534, L9F63_025535, L9F63_028332	sv	LOC110840051
OG0001078	C0J52_03062, C0J52_06408, C0J52_06714, C0J52_07372, C0J52_11738, C0J52_22148, C0J52_26624, C0J52_27985				LOC138702142, LOC138710259
OG0001079	C0J52_07742, C0J52_07743, C0J52_13818	Cfor_00002, Cfor_02574, Cfor_03236, Cfor_12905		L9F63_002467	LOC138699498, LOC138699501
OG0001080	C0J52_14496, C0J52_21668, C0J52_23531, C0J52_24425, C0J52_24426, C0J52_26850, C0J52_27986, C0J52_28073			L9F63_013419	LOC138703608
OG0001081	C0J52_13195, C0J52_13196, C0J52_13199	Cfor_10356	LOC111866165, LOC111870692	L9F63_013523, L9F63_013524	LOC138707595	LOC110827217
OG0001082	C0J52_01918, C0J52_04483, C0J52_12345, C0J52_13034, C0J52_13747, C0J52_14130, C0J52_16093				LOC138692945, LOC138693386, LOC138701028
OG0001083	C0J52_06758, C0J52_17141, C0J52_28480	Cfor_03845, Cfor_08057		L9F63_027352	LOC138711658	LOC110829260, LOC110830055, LOC110835904
OG0001084	C0J52_14718, C0J52_17550		LOC111862909, LOC111864064, LOC111864504, LOC111866148, LOC111866725, LOC111868659, LOC111871777, LOC111874122
OG0001085	C0J52_06256, C0J52_28422	Cfor_01674, Cfor_01675	LOC111868295	L9F63_022255, L9F63_022256	LOC138707486	LOC110834947, LOC110841099
OG0001086	C0J52_22577	Cfor_00685	LOC111866745	L9F63_011730, L9F63_011731, L9F63_011732, L9F63_011733, L9F63_027408	LOC138712641	LOC110838295
OG0001087	C0J52_06581, C0J52_25952, C0J52_25953	Cfor_07933	LOC111868953	L9F63_018883, L9F63_021440	LOC138699847	LOC110838906, LOC110838911
OG0001088	C0J52_04397	Cfor_01736, Cfor_01737, Cfor_01738, Cfor_12773	LOC111865649, LOC111869837	L9F63_016513	LOC138697988	LOC110830550
OG0001089	C0J52_09151, C0J52_11100, C0J52_14614, C0J52_19227			L9F63_002408, L9F63_004939, L9F63_021568, L9F63_023167, L9F63_023982, L9F63_027422
OG0001090	C0J52_17298				LOC138715511, LOC138715512, LOC138715514, LOC138715515, LOC138715516, LOC138715684, LOC138715687, LOC138715688, LOC138715689
OG0001091	C0J52_09838, C0J52_09839	Cfor_07260	LOC111875719, LOC111875720, LOC111875722	L9F63_011567	LOC138697873, LOC138709099	LOC110840218
OG0001092	C0J52_09842, C0J52_13759	Cfor_03522		L9F63_011568, L9F63_011569	LOC138697862, LOC138697924, LOC138697969, LOC138709092	LOC110840221
OG0001093	C0J52_09846	Cfor_09664	LOC111861513, LOC111863665, LOC111871461	L9F63_004960	LOC138698332, LOC138698629	LOC110827024, LOC110834452
OG0001094	C0J52_08439, C0J52_10629, C0J52_18781, C0J52_18787, C0J52_22861, C0J52_25041			L9F63_009717, L9F63_019308, L9F63_019310		LOC110829418
OG0001095	C0J52_02987	Cfor_02990, Cfor_02991	LOC111865273, LOC111875357, LOC111875361		LOC138700891, LOC138700892	LOC110835674, LOC110838633
OG0001096	C0J52_00664, C0J52_00868, C0J52_05020, C0J52_06321, C0J52_09219, C0J52_14582, C0J52_15789, C0J52_25135, C0J52_26616, C0J52_26689
OG0001097	C0J52_08685, C0J52_10797, C0J52_12791, C0J52_25284	Cfor_02424, Cfor_03572, Cfor_03791, Cfor_09475, Cfor_11755				LOC110836089
OG0001098	C0J52_23686, C0J52_24353	Cfor_07930	LOC111875521, LOC111875533	L9F63_013894, L9F63_023823	LOC138706025	LOC110833061, LOC110833070
OG0001099	C0J52_20394	Cfor_02172	LOC111870728	L9F63_010050, L9F63_010051, L9F63_015530, L9F63_015531, L9F63_026112	LOC138709504	LOC110834331
OG0001100	C0J52_10916, C0J52_11805, C0J52_12118, C0J52_14433, C0J52_18227, C0J52_22322, C0J52_27522, C0J52_27764, C0J52_27856, C0J52_28321
OG0001101	C0J52_00541, C0J52_12635, C0J52_16964, C0J52_18513, C0J52_18850, C0J52_25719, C0J52_25964, C0J52_26256, C0J52_26414, C0J52_27652
OG0001102	C0J52_08812	Cfor_03703, Cfor_11869	LOC111873332	L9F63_022158, L9F63_022159, L9F63_025351, L9F63_028206	Cht10	LOC110828560
OG0001103	C0J52_18037			L9F63_002558, L9F63_004293, L9F63_004328, L9F63_005420, L9F63_016859, L9F63_016911, L9F63_017904, L9F63_021515		LOC110840202
OG0001104	C0J52_10056	Cfor_01051	LOC111873547	L9F63_022995, L9F63_022996, L9F63_022997, L9F63_022998, L9F63_027278	LOC138701130	LOC110828541
OG0001105	C0J52_19570, C0J52_27949	Cfor_01906, Cfor_01910	LOC111862170	L9F63_015270, L9F63_015271, L9F63_015275	LOC138702794	LOC110830862
OG0001106	C0J52_03871, C0J52_12824	Cfor_00628, Cfor_10433	LOC111864100, LOC111870581	L9F63_011355, L9F63_017166	Rip11	LOC110835720
OG0001107	C0J52_13089, C0J52_19893, C0J52_27719		LOC111874132, LOC111874185	L9F63_012291, L9F63_012292, L9F63_026284	LOC138691067, LOC138691072
OG0001108	C0J52_18859, C0J52_22637	Cfor_12563	LOC111862653	L9F63_016172, L9F63_016173	LOC138696153, LOC138703411, LOC138703413	LOC110827747
OG0001109	C0J52_00344	Cfor_12754	LOC111866365	L9F63_002290, L9F63_004501, L9F63_004502, L9F63_005558, L9F63_020027	LOC138713301	LOC110834023
OG0001110	C0J52_02721, C0J52_03182, C0J52_03701, C0J52_08842, C0J52_11240, C0J52_12932, C0J52_15498, C0J52_17991, C0J52_25153, C0J52_26017
OG0001111	C0J52_11793, C0J52_20903, C0J52_26196	Cfor_00792, Cfor_02114, Cfor_06188, Cfor_10969	LOC111865389, LOC111868341, LOC111875759
OG0001112	C0J52_13007, C0J52_13008, C0J52_17965, C0J52_17966	Cfor_10337	LOC111875021	L9F63_017980, L9F63_017981	Liprin-gamma	LOC110834596
OG0001113	C0J52_03611, C0J52_03613, C0J52_16397	Cfor_06712, Cfor_06713	LOC111869356	L9F63_003569, L9F63_003570	Obsc	LOC110841541
OG0001114	C0J52_08207, C0J52_24698, C0J52_25821	Cfor_00849	LOC111867269	L9F63_012674, L9F63_016783, L9F63_028314	LOC138702687	LOC110839836
OG0001115	C0J52_21087	Cfor_12309	LOC111864926	L9F63_009372, L9F63_023698	LOC138701724, LOC138701725, LOC138705961, LOC138705962	LOC110826630
OG0001116	C0J52_06101	Cfor_03384, Cfor_12177	LOC111867154, LOC111874189	L9F63_012587	LOC138696281, LOC138701482	LOC110828152, LOC110833563
OG0001117	C0J52_22643	Cfor_06824	LOC111865708	L9F63_008466, L9F63_026601, L9F63_026652, L9F63_026810, L9F63_026811	LOC138704693	LOC110836732
OG0001118	C0J52_04341, C0J52_20368, C0J52_27108, C0J52_28105	Cfor_00736, Cfor_04774, Cfor_07911, Cfor_09055, Cfor_10539, Cfor_11989
OG0001119	C0J52_28488, C0J52_28489	Cfor_07068, Cfor_11416	LOC111868432	L9F63_011143, L9F63_025240, L9F63_027660	LOC138715795	LOC110835577
OG0001120	C0J52_10875, C0J52_10877, C0J52_10878	Cfor_06234	LOC111868559, LOC111868749	L9F63_024228	LOC138707385	LOC110833006, LOC110833033
OG0001121	C0J52_22991	Cfor_02664	LOC111864899, LOC111869340, LOC111872915	L9F63_024774	LOC138707388, LOC138714886	LOC110828405, LOC110833429
OG0001122	C0J52_01619, C0J52_14838			L9F63_011416, L9F63_012998, L9F63_017392, L9F63_017393, L9F63_017394, L9F63_026689, L9F63_027526, L9F63_027527
OG0001123	C0J52_09445, C0J52_17736		LOC111865946, LOC111866028, LOC111869750	L9F63_009076	LOC138695752, LOC138706012	LOC110836925, LOC110838992
OG0001124	C0J52_15118, C0J52_21131, C0J52_26043	Cfor_11256	LOC111868090	L9F63_019833, L9F63_023969	Ca-alpha1T	LOC110834398, LOC110840994
OG0001125	C0J52_09498		LOC111862748, LOC111866199, LOC111867608, LOC111869891, LOC111870037, LOC111870701, LOC111874572, LOC111875482, LOC117283107
OG0001126	C0J52_00759		LOC111875353	L9F63_002699, L9F63_002700, L9F63_002701, L9F63_002702	LOC138705597, LOC138708720, LOC138708722, LOC138708723
OG0001127	C0J52_05456, C0J52_05457, C0J52_05459	Cfor_11262, Cfor_11263	LOC111862207	L9F63_013230, L9F63_014779	LOC138702989	LOC110827701
OG0001128	C0J52_04439, C0J52_04441	Cfor_01196, Cfor_01197	LOC111875512, LOC111875532	L9F63_007039, L9F63_007041	LOC138712445	LOC110833076
OG0001129	C0J52_09222, C0J52_22822	Cfor_02921, Cfor_05725, Cfor_05726, Cfor_10190, Cfor_10535, Cfor_11228, Cfor_11419, Cfor_12071
OG0001130	C0J52_02600, C0J52_07224, C0J52_09025, C0J52_24502, C0J52_27831, C0J52_28360			L9F63_011897, L9F63_012234, L9F63_017956	LOC138691233
OG0001131	C0J52_15216, C0J52_23538, C0J52_23540, C0J52_23543, C0J52_27031	Cfor_03465	LOC111869186	L9F63_016320	LOC138701458	LOC110827466
OG0001132	C0J52_00390, C0J52_07335	Cfor_10149	LOC111862270, LOC111865084	L9F63_015208, L9F63_015209, L9F63_024524	Phlpp	LOC110832775
OG0001133	C0J52_26815	Cfor_04317	LOC111873759, LOC117283030	L9F63_008632, L9F63_008633	LOC138708578, LOC138708659, LOC138709639	LOC110839017
OG0001134	C0J52_07943, C0J52_24236, C0J52_28310		LOC111871335		LOC138692841, LOC138692854, LOC138692860, LOC138696687, LOC138696896	LOC110827883
OG0001135	C0J52_09326	Cfor_05020, Cfor_05288, Cfor_07831	LOC111874817	L9F63_019493, L9F63_019494, L9F63_019496	kn	LOC110839577
OG0001136	C0J52_02069	Cfor_11179	LOC111871080	L9F63_023619	LOC138691796, LOC138693335, LOC138707551, LOC138710245, LOC138710256	LOC110832573
OG0001137	C0J52_10711, C0J52_16788	Cfor_06444	LOC111875727	L9F63_010977, L9F63_019878, L9F63_019879, L9F63_019880	LOC138697486	LOC110828495
OG0001138	C0J52_08560		LOC111865451, LOC111865475	L9F63_005959	LOC138699988, LOC138705142, LOC138705153	LOC110827230, LOC110827231, LOC110834814
OG0001139	C0J52_02522, C0J52_12346		LOC111864776, LOC111871984, LOC111873144	L9F63_012839	LOC138710323, LOC138710325	LOC110837801, LOC110837813
OG0001140	C0J52_02368	Cfor_12567	LOC111862751, LOC111862766	L9F63_011628, L9F63_011629	LOC138696147, mei-218	LOC110827752, LOC110827757
OG0001141	C0J52_04999, C0J52_05001	Cfor_03197, Cfor_03198	LOC111871348	L9F63_019244, L9F63_019249, L9F63_026245	LOC138700327	LOC110829676
OG0001142	C0J52_01356	Cfor_11435	LOC111875786	L9F63_015809, L9F63_015810, L9F63_016219, L9F63_027028	LOC138696489, LOC138696491	LOC110830653
OG0001143	C0J52_21827, C0J52_26155	Cfor_06125	LOC111871667	L9F63_010276, L9F63_010279, L9F63_010281, L9F63_010282	mmd	LOC110837205
OG0001144	C0J52_27760			L9F63_014508, L9F63_014509, L9F63_014511	LOC138706236, LOC138706237, LOC138706238	LOC110832311, LOC110832333, LOC110836593
OG0001145	C0J52_08420, C0J52_08422	Cfor_06196	LOC111863385	L9F63_009193, L9F63_021520	LOC138700411, LOC138708581	LOC110831421, LOC110831422
OG0001146	C0J52_17976, C0J52_27030	Cfor_00172	LOC111872347	L9F63_005696, L9F63_006633, L9F63_006634, L9F63_026463	LOC138692988	LOC110835545
OG0001147	C0J52_09643			L9F63_000096, L9F63_005001, L9F63_008453, L9F63_008662, L9F63_015772, L9F63_016943, L9F63_017618, L9F63_020482, L9F63_024846
OG0001148	C0J52_03867	Cfor_08423	LOC111861309, LOC111872863	L9F63_013533, L9F63_013534, L9F63_027435, L9F63_027436	bt	LOC110827614
OG0001149	C0J52_03466, C0J52_03469	Cfor_01704, Cfor_01705, Cfor_09651	LOC111863250	L9F63_018661, L9F63_018847	LOC138699780	LOC110827345
OG0001150	C0J52_24270, C0J52_24274	Cfor_12388	LOC111872382	L9F63_001047, L9F63_016656, L9F63_025857	LOC138709965, LOC138710493	LOC110833940
OG0001151	C0J52_25559, C0J52_27405		LOC111871653, LOC111871657	L9F63_024080, L9F63_026919	LOC138710509, LOC138710511, LOC138711093	LOC110839742
OG0001152	C0J52_27657	Cfor_07234	LOC111869489	L9F63_005262, L9F63_005264, L9F63_005265, L9F63_025294, L9F63_026470	Mgtor	LOC110834042
OG0001153	C0J52_08726	Cfor_08476	LOC111862482	L9F63_003418, L9F63_003419, L9F63_013164, L9F63_013165, L9F63_013166	LOC138702635	LOC110836059
OG0001154	C0J52_09998, C0J52_09999	Cfor_04915, Cfor_06723	LOC111871404	L9F63_002955	LOC138713156, LOC138713157, LOC138713158	LOC110836659
OG0001155	C0J52_00045	Cfor_01017	LOC111865848, LOC111868679, LOC111872195, LOC111872635	L9F63_017424, L9F63_017425	stai	LOC110830998
OG0001156	C0J52_00062, C0J52_05071	Cfor_03048	LOC111864767	L9F63_000725, L9F63_014591, L9F63_025154	LOC138715018	LOC110833655, LOC110833799
OG0001157	C0J52_03381, C0J52_03382	Cfor_05368	LOC111867710	L9F63_011723, L9F63_011724, L9F63_025825, L9F63_027224	unc79	LOC110832299
OG0001158	C0J52_03383, C0J52_03384	Cfor_12949	LOC111871158	L9F63_017242, L9F63_017243, L9F63_020906	LOC138694674, LOC138694675	LOC110834436
OG0001159	C0J52_01239, C0J52_01242	Cfor_05041, Cfor_12017	LOC111870109	L9F63_021421, L9F63_025159	LOC138707733, LOC138707939	LOC110827210
OG0001160	C0J52_01269	Cfor_08402	LOC111868384	L9F63_011683, L9F63_011685, L9F63_011688	LOC138707622	LOC110833513, LOC110833531, LOC110839414
OG0001161	C0J52_15220, C0J52_15221, C0J52_15222	Cfor_02196	LOC111870743	L9F63_006664, L9F63_006665	LOC138710789	LOC110831168, LOC110835913
OG0001162	C0J52_20454	Cfor_05547	LOC111868839	L9F63_009969, L9F63_009970, L9F63_010416, L9F63_021797, L9F63_024743	LOC138706317	LOC110826776
OG0001163	C0J52_12151	Cfor_08311	LOC111875692	L9F63_011598, L9F63_012581, L9F63_025290, L9F63_027701	Hex-A, LOC138714769	LOC110840758
OG0001164	C0J52_11260, C0J52_11263	Cfor_00806, Cfor_00807, Cfor_00808	LOC111871836	L9F63_025791, L9F63_026461	LOC138715678	LOC110829893
OG0001165	C0J52_02235	Cfor_01924, Cfor_01925	LOC111866336, LOC111866345	L9F63_008869	bigmax, dmpd	LOC110829547, LOC110829551
OG0001166	C0J52_14922	Cfor_00935	LOC111866867, LOC111866883	L9F63_018858, L9F63_018859	LOC138703192, LOC138703204	LOC110827923, LOC110827925
OG0001167	C0J52_24201	Cfor_00518	LOC111870265	L9F63_002782, L9F63_012719, L9F63_012735, L9F63_014872, L9F63_015186	dpr20	LOC110834119
OG0001168	C0J52_16634, C0J52_16636	Cfor_03095, Cfor_08880	LOC111873049	L9F63_013670, L9F63_013671, L9F63_013672	LOC138708681	LOC110838154
OG0001169	C0J52_18304	Cfor_09121	LOC111866476	L9F63_018205, L9F63_018210	LOC138698651, LOC138710562, dati	LOC110839387, LOC110839620
OG0001170	C0J52_11389	Cfor_08655	LOC111861454, LOC111861458	L9F63_015865, L9F63_015866	LOC138706191, nSyb	LOC110832139, LOC110832145
OG0001171	C0J52_13150	Cfor_12350	LOC111872625	L9F63_002398	LOC138693001, LOC138703364, LOC138711623, LOC138711727, LOC138713014	LOC110826687
OG0001172	C0J52_23577	Cfor_00003, Cfor_08799, Cfor_12906	LOC111866711	L9F63_009729, L9F63_009732	LOC138698774, LOC138698775	LOC110841339
OG0001173	C0J52_01447, C0J52_24208	Cfor_07162	LOC111861878, LOC111867494	L9F63_002539, L9F63_004486, L9F63_007774	LOC138707776	LOC110840059
OG0001174	C0J52_05502	Cfor_00540, Cfor_00541	LOC111864837, LOC111864838, LOC111871775	L9F63_008782	LOC138713504	LOC110830683, LOC110830686
OG0001175	C0J52_22366, C0J52_22367	Cfor_09008	LOC111861598, LOC111863164	L9F63_008021, L9F63_015748, L9F63_026339	spir	LOC110839828
OG0001176	C0J52_16991	Cfor_03523	LOC111864510, LOC111864511	L9F63_012777, L9F63_013266	LOC138713921, LOC138713922	LOC110832385, LOC110832390
OG0001177	C0J52_21367, C0J52_21369	Cfor_02822, Cfor_10193	LOC111872239, LOC111872240	L9F63_008198, L9F63_008199	LOC138701528	LOC110829207
OG0001178	C0J52_05774	Cfor_03590	LOC111861644	L9F63_007863, L9F63_007864, L9F63_007865, L9F63_026055	LOC138705779, LOC138705780	LOC110836085
OG0001179	C0J52_18361		LOC111870261, LOC111870293, LOC111872907	L9F63_001625	LOC138697089, LOC138703124, LOC138709272	LOC110827970, LOC110831102
OG0001180	C0J52_07542	Cfor_06954	LOC111862039	L9F63_021467, L9F63_021468	LOC138698783	LOC110830737, LOC110836366, LOC110840134, LOC110841427
OG0001181	C0J52_11813	Cfor_00999	LOC111874244, LOC111875019	L9F63_010504, L9F63_013455, L9F63_026593	CalpA, LOC138690980	LOC110837755
OG0001182	C0J52_15638, C0J52_15639	Cfor_00242, Cfor_00243	LOC111868400, LOC111868463	L9F63_006471, L9F63_006472	gek	LOC110833497
OG0001183	C0J52_13827	Cfor_04022, Cfor_08053	LOC111866354, LOC111871320	L9F63_007273, L9F63_028274	LOC138709981, LOC138710940	LOC110830922
OG0001184	C0J52_03761	Cfor_10311	LOC111868900, LOC111868905	L9F63_010860, L9F63_010861	LOC138715156, lt	LOC110837407, LOC110837410
OG0001185	C0J52_15496	Cfor_07367, Cfor_09851	LOC111870149, LOC111873058	L9F63_009647	LOC138698941, LOC138708875	LOC110835312, LOC110838089
OG0001186	C0J52_11998, C0J52_11999	Cfor_10740	LOC111874955, LOC111874961	L9F63_015899	LOC138709284, LOC138709285	LOC110833902, LOC110833926
OG0001187	C0J52_05985, C0J52_05987, C0J52_05989	Cfor_02460	LOC111873713	L9F63_008383, L9F63_008384, L9F63_008385	LOC138716537	LOC110841263
OG0001188	C0J52_04790	Cfor_02569, Cfor_04513, Cfor_04650, Cfor_07544		L9F63_022738, L9F63_022739, L9F63_024473	LOC138691196, LOC138691197
OG0001189	C0J52_03710	Cfor_02014	LOC111865859	L9F63_023863, L9F63_024154, L9F63_024155, L9F63_024159, L9F63_025167	LOC138703422	LOC110837573
OG0001190	C0J52_11305	Cfor_06965	LOC111862018	L9F63_013535, L9F63_019410, L9F63_019411, L9F63_026871	LOC138697662	LOC110826815, LOC110841107
OG0001191	C0J52_10474	Cfor_02545	LOC111866688	L9F63_002523, L9F63_004200, L9F63_018009	LOC138700155, LOC138700157, LOC138700160	LOC110831683
OG0001192	C0J52_12026, C0J52_12032, C0J52_12033	Cfor_12621	LOC111873092	L9F63_014649, L9F63_014651, L9F63_014652	tweek	LOC110832988
OG0001193	C0J52_23440	Cfor_07498	LOC111868461, LOC111875544	L9F63_017347	pont, rept	LOC110833067, LOC110836547, LOC110841129
OG0001194	C0J52_02581		LOC111863363	L9F63_003536, L9F63_003537, L9F63_008356, L9F63_025983, L9F63_028310	LOC138699638, LOC138699965, LOC138699968
OG0001195	C0J52_05692	Cfor_03574	LOC111862174, LOC111862175	L9F63_006187, L9F63_006188	LOC138706367, kkv	LOC110834382, LOC110834525
OG0001196	C0J52_09864	Cfor_10956, Cfor_10957	LOC111874052, LOC111874053	L9F63_004222, L9F63_017105	LOC138701202, LOC138701203	LOC110839881
OG0001197	C0J52_20336, C0J52_20338	Cfor_07333, Cfor_07334	LOC111865331	L9F63_010923, L9F63_010925	LOC138695202	LOC110827298, LOC110840897
OG0001198	C0J52_20909	Cfor_00627, Cfor_02854	LOC111864105, LOC111874752	L9F63_007770, L9F63_017165	LOC138707964, Trxr1	LOC110829366
OG0001199	C0J52_14335, C0J52_22383			L9F63_003294, L9F63_010307, L9F63_011620, L9F63_012489, L9F63_020296, L9F63_023099, L9F63_023622, L9F63_023882
OG0001200	C0J52_14340	Cfor_05184	LOC111870674	L9F63_008441, L9F63_008442, L9F63_008444, L9F63_008446	LOC138694406, l_3_mbn	LOC110836378
OG0001201	C0J52_01046, C0J52_04182, C0J52_04186		LOC111867499	L9F63_001470, L9F63_016569, L9F63_022983, L9F63_024831	LOC138712272	LOC110832499
OG0001202	C0J52_05212, C0J52_05213	Cfor_08249	LOC111864373, LOC111864375	L9F63_012716, L9F63_015372	LOC138708041, LOC138708050	LOC110837185
OG0001203	C0J52_05220, C0J52_05221	Cfor_08255, Cfor_08256	LOC111872146	L9F63_015378	LOC138708009, LOC138709610	LOC110836749, LOC110837198
OG0001204	C0J52_18319, C0J52_18320	Cfor_00574	LOC111873843	L9F63_001148, L9F63_019676, L9F63_019957, L9F63_026261	nab	LOC110830147
OG0001205	C0J52_10779	Cfor_09720	LOC111871392, LOC111871859	L9F63_004771, L9F63_017133	AlkB, LOC138691458	LOC110835642, LOC110840394
OG0001206	C0J52_12412, C0J52_12414	Cfor_09973, Cfor_09974	LOC117282823	L9F63_003810, L9F63_023537, L9F63_024086	LOC138697778	LOC110833686
OG0001207	C0J52_01988	Cfor_03412, Cfor_03413	LOC111864158	L9F63_005184, L9F63_025811	LOC138711104, Piezo	LOC110830987, LOC110836435
OG0001208	C0J52_18469	Cfor_02831, Cfor_02949	LOC111861238, LOC111861243	L9F63_023576	LOC138702041, LOC138702044	LOC110841309, LOC110841310
OG0001209	C0J52_10095	Cfor_06810	LOC111865686	L9F63_015523, L9F63_015524, L9F63_026254	LOC138692222, LOC138715569	LOC110839349, LOC110839442
OG0001210	C0J52_21401	Cfor_10462	LOC111866524	L9F63_012899, L9F63_012901, L9F63_024664, L9F63_025444, L9F63_025445	LOC138704492	LOC110828643
OG0001211	C0J52_16040	Cfor_03453	LOC111864346	L9F63_012623, L9F63_021758, L9F63_025735	GstT3, LOC138714809, LOC138714813	LOC110833285
OG0001212	C0J52_17915, C0J52_17916	Cfor_01301	LOC111863142	L9F63_003334	LOC138697174, LOC138697175, Obp58c	LOC110838447, LOC110838448
OG0001213		Cfor_00674, Cfor_04322	LOC111865432, LOC111873774	L9F63_005848, L9F63_010236	LOC138708737, LOC138709636	LOC110833595, LOC110839141
OG0001214		Cfor_04432, Cfor_12602	LOC111861710, LOC111862573	L9F63_005887, L9F63_014258	Arc42, LOC138715216	LOC110829314, LOC110839940
OG0001215		Cfor_04252, Cfor_04253, Cfor_11979, Cfor_11980	LOC111875494, LOC111875495	L9F63_001779, L9F63_012441	LOC138712527	LOC110834768
OG0001216		Cfor_06358, Cfor_07489	LOC111870390, LOC111873119	L9F63_001023, L9F63_006761	LOC138701785, LOC138715061	LOC110827287, LOC110836563
OG0001217		Cfor_12697, Cfor_12752	LOC111870298, LOC111872189	L9F63_000430, L9F63_014798	LOC138692710, LOC138696993	LOC110832677, LOC110834014
OG0001218		Cfor_07129, Cfor_07945	LOC111870385, LOC111875773	L9F63_011373	LOC138699392, LOC138715507	LOC110839079, LOC110839080, LOC110839890
OG0001219		Cfor_00316	LOC111865344, LOC111866370, LOC111873036	L9F63_018601	LOC138694825, LOC138694826, LOC138712018	LOC110826452, LOC110834929
OG0001220		Cfor_01388, Cfor_11625	LOC111864265		LOC138704553, LOC138704554, LOC138704555, LOC138704556, LOC138704558, LOC138704559	LOC110836780
OG0001221		Cfor_00561, Cfor_02332, Cfor_05915, Cfor_06909, Cfor_07411, Cfor_10212, Cfor_10267, Cfor_11310, Cfor_12463	LOC111870823
OG0001222		Cfor_08924	LOC111868159, LOC111868533, LOC111871948, LOC111872773, LOC111874601	L9F63_018277	Bx42	LOC110832552, LOC110833892
OG0001223		Cfor_09372, Cfor_09373	LOC111870313, LOC111870337	L9F63_019386, L9F63_019387, L9F63_019388	LOC138704812	LOC110838351, LOC110838352
OG0001224		Cfor_06622, Cfor_11494	LOC111867268, LOC111868700	L9F63_001382, L9F63_001383, L9F63_025016	Pli	LOC110829762, LOC110836164
OG0001225		Cfor_02010, Cfor_03735, Cfor_10401, Cfor_12293	LOC111863814, LOC111865109, LOC111867506, LOC117282559		LOC138716483	LOC110827807
OG0001226		Cfor_06387, Cfor_06388	LOC111865468, LOC111865469	L9F63_010441, L9F63_017546	LOC138700005, LOC138700006	LOC110834828, LOC110834847
OG0001227		Cfor_09950, Cfor_12003	LOC111870098, LOC111873640	L9F63_019372, L9F63_024036	LOC138696169, LOC138707544	LOC110833181, LOC110835222
OG0001228		Cfor_02404, Cfor_02405, Cfor_02406, Cfor_02407, Cfor_09171, Cfor_09172	LOC111873065		LOC138714677, LOC138714683	LOC110832954
OG0001229		Cfor_04588, Cfor_04589	LOC111863759, LOC111863760	L9F63_000659, L9F63_000660	LOC138695017, LOC138695018, LOC138695019	LOC110834136
OG0001230		Cfor_07893, Cfor_07894	LOC111866267, LOC111874048	L9F63_013583, L9F63_014273	LOC138703295, Sod1	LOC110836300, LOC110837229
OG0001231		Cfor_06939, Cfor_09140	LOC111865855, LOC111868606	L9F63_014483, L9F63_016291	MFS10, Picot	LOC110835610, LOC110840570
OG0001232		Cfor_04975, Cfor_11344	LOC111862292, LOC111872074	L9F63_007379, L9F63_023214	LOC138708064, Trm7-32	LOC110828590, LOC110838380
OG0001233		Cfor_04873, Cfor_11270	LOC111862099, LOC111873598	L9F63_007118, L9F63_015653	LOC138695137, LOC138708818	LOC110840549, LOC110841477
OG0001234		Cfor_10126	LOC111863970, LOC111865106	L9F63_015012, L9F63_025880, L9F63_025881, L9F63_025882, L9F63_028258	LOC138711866	LOC110830423
OG0001235		Cfor_05259	LOC111874010, LOC111875561	L9F63_020275, L9F63_020276, L9F63_020277, L9F63_026017, L9F63_026018	Taf1	LOC110836258
OG0001236		Cfor_09452	LOC111867451, LOC111867452	L9F63_014497, L9F63_017362	LOC138701593, LOC138701594, LOC138701595, LOC138714633	LOC110834307
OG0001237		Cfor_09085, Cfor_09087	LOC111867382, LOC111867384	L9F63_023323, L9F63_023324, L9F63_023326	LOC138696021, LOC138696027	LOC110836885
OG0001238		Cfor_00398, Cfor_08405, Cfor_08406	LOC111866110, LOC111866535	L9F63_005331, L9F63_024797	mof	LOC110838543, LOC110841531
OG0001239		Cfor_02012, Cfor_08415	LOC111865862, LOC111872679	L9F63_000223, L9F63_020838	LOC138696066, LOC138707580	LOC110827619, LOC110837580
OG0001240		Cfor_11597	LOC111867404	L9F63_000401, L9F63_000402, L9F63_000403, L9F63_021427, L9F63_021431, L9F63_021432	LOC138697496	LOC110833994
OG0001241		Cfor_05893	LOC111874834	L9F63_009789, L9F63_009790, L9F63_009791, L9F63_011128, L9F63_021125, L9F63_021126, L9F63_022238, L9F63_022239
OG0001242		Cfor_05653, Cfor_09983	LOC111872207, LOC117282267, LOC117282428, LOC117282659, LOC117282961, LOC117283004, LOC117283037, LOC117283042
OG0001243		Cfor_09988	LOC111874209	L9F63_005552	Tbcd	LOC110829242, LOC110829243, LOC110829245, LOC110829269, LOC110839712, LOC110840967
OG0001244		Cfor_11026	LOC111872903		LOC138700351, LOC138700352, LOC138700353, LOC138700354, LOC138715342, LOC138715343, LOC138715670	LOC110828445
OG0001245		Cfor_01741, Cfor_08421	LOC111867230, LOC111872685	L9F63_021067, L9F63_022709	Ak2, Ak3	LOC110827628, LOC110828622
OG0001246		Cfor_05312, Cfor_05313	LOC111871456, LOC111873017	L9F63_018341	LOC138712119, LOC138712624, LOC138712627	LOC110831030, LOC110831033
OG0001247		Cfor_11109, Cfor_11110	LOC111863286, LOC111863293	L9F63_020038, L9F63_020039	LOC138692932, LOC138693480	LOC110833349, LOC110833379
OG0001248			LOC111864154, LOC111866330, LOC111866385, LOC111867170, LOC111867700, LOC111870420, LOC111873369, LOC111873434, LOC111875755, LOC117282381
OG0001249			LOC111862355, LOC111864176, LOC111865866, LOC111865868, LOC111867782, LOC111867814, LOC111868307, LOC111868403, LOC111871490, LOC111875288
OG0001250			LOC111867117, LOC111867119, LOC111867120, LOC111868933, LOC111871628, LOC111873302, LOC111874231, LOC111875229		Klp10A	LOC110836421
OG0001251				L9F63_000489, L9F63_001801, L9F63_002244, L9F63_003659, L9F63_006101, L9F63_007943, L9F63_008020, L9F63_015123, L9F63_015627, L9F63_019570
OG0001252				L9F63_000946, L9F63_010424, L9F63_012016, L9F63_014527, L9F63_018044, L9F63_020694, L9F63_021394, L9F63_022780, L9F63_024569, L9F63_026054
OG0001253				L9F63_003099, L9F63_003314, L9F63_007104, L9F63_007642, L9F63_008443, L9F63_010159, L9F63_017073, L9F63_017837, L9F63_018537, L9F63_027401
OG0001254				L9F63_001269, L9F63_004859, L9F63_008918, L9F63_009072, L9F63_010173, L9F63_010806, L9F63_013142, L9F63_015830, L9F63_018435, L9F63_021087
OG0001255				L9F63_000366, L9F63_001480, L9F63_001892, L9F63_004381, L9F63_004509, L9F63_005635, L9F63_006228, L9F63_010285, L9F63_012009, L9F63_017526
OG0001256				L9F63_006401, L9F63_010540, L9F63_012655, L9F63_013301, L9F63_013460, L9F63_014756, L9F63_019356, L9F63_022007, L9F63_022400, L9F63_023394
OG0001257				L9F63_013476, L9F63_013477, L9F63_022101, L9F63_022102, L9F63_022103, L9F63_022104, L9F63_022105, L9F63_022106, L9F63_022107, L9F63_022108
OG0001258				L9F63_001622, L9F63_004901, L9F63_005855, L9F63_007036, L9F63_016424, L9F63_019121, L9F63_021384, L9F63_022155, L9F63_025003, L9F63_025009
OG0001259				L9F63_022894, L9F63_022895, L9F63_022896, L9F63_023772, L9F63_023774, L9F63_023775, L9F63_024667, L9F63_024873, L9F63_024874, L9F63_024935
OG0001260				L9F63_004114, L9F63_004115	LOC138696127, LOC138696134, LOC138696141, LOC138696160, LOC138696165, LOC138696172, LOC138696190, LOC138696198
OG0001261					LOC138693289, LOC138702848, LOC138702849, LOC138702850, LOC138702851, LOC138702852, LOC138702853, LOC138705267, LOC138711910, LOC138711928
OG0001262					LOC138691593, LOC138697964, LOC138697966, LOC138697967, LOC138697970, LOC138697971, LOC138697972, LOC138697974, LOC138697975, LOC138697976
OG0001263	C0J52_00782, C0J52_09029, C0J52_09789, C0J52_13469, C0J52_15254, C0J52_16350, C0J52_18378, C0J52_19709, C0J52_23088
OG0001264	C0J52_02060, C0J52_14966	Cfor_10386	LOC111873868	L9F63_003945, L9F63_003946, L9F63_026422	MBD-like	LOC110836535
OG0001265	C0J52_19766	Cfor_06834	LOC111871796	L9F63_014961, L9F63_014963, L9F63_014964, L9F63_014965, L9F63_014966		LOC110836131
OG0001266	C0J52_02340, C0J52_02750, C0J52_06226, C0J52_06790, C0J52_14739, C0J52_17510, C0J52_22216, C0J52_23177, C0J52_26970
OG0001267	C0J52_15865		LOC111871584, LOC111871585, LOC111871586, LOC111871587, LOC111871589	L9F63_024078	LOC138712615	LOC110834614
OG0001268	C0J52_09532, C0J52_15615, C0J52_25105	Cfor_12181	LOC111862905	L9F63_018741	LOC138696320, LOC138696425	LOC110828159
OG0001269	C0J52_01801, C0J52_02124, C0J52_11599, C0J52_17145, C0J52_19261, C0J52_19657, C0J52_20001, C0J52_21374, C0J52_26489
OG0001270	C0J52_14555	Cfor_03612, Cfor_12129	LOC111874496	L9F63_001558, L9F63_001559, L9F63_022154	LOC138710919	LOC110830926
OG0001271	C0J52_08225, C0J52_08226	Cfor_02130	LOC111868082	L9F63_008071, L9F63_008073, L9F63_008074	LOC138703000	LOC110827706
OG0001272	C0J52_02941, C0J52_09009, C0J52_10085, C0J52_13905, C0J52_21045, C0J52_21620, C0J52_24751, C0J52_26932	Cfor_11695
OG0001273	C0J52_04344, C0J52_12169, C0J52_12435, C0J52_13732, C0J52_17648, C0J52_19268, C0J52_24366, C0J52_24752, C0J52_26501
OG0001274	C0J52_07958, C0J52_11636, C0J52_13028, C0J52_25897, C0J52_26602	Cfor_01244	LOC111870560		LOC138709202	LOC110832095
OG0001275	C0J52_02429, C0J52_09478, C0J52_16848, C0J52_17384, C0J52_19114, C0J52_19512, C0J52_20576, C0J52_28021	Cfor_10296
OG0001276	C0J52_21950	Cfor_11617	LOC111868224	L9F63_011136, L9F63_011137, L9F63_011139, L9F63_028318	LOC138696553	LOC110831588
OG0001277	C0J52_03246, C0J52_12573, C0J52_18933, C0J52_21328, C0J52_22268, C0J52_23156, C0J52_26112, C0J52_26933, C0J52_27510
OG0001278	C0J52_03066	Cfor_01528, Cfor_02007, Cfor_02693, Cfor_03294, Cfor_03603, Cfor_09561, Cfor_11178			LOC138708667
OG0001279	C0J52_03074, C0J52_08682			L9F63_003083, L9F63_012107, L9F63_012972, L9F63_015398, L9F63_015544, L9F63_026345, L9F63_027651
OG0001280	C0J52_03098	Cfor_04288	LOC111875131	L9F63_017914	LOC138693077, LOC138693288, Rift	LOC110832404, LOC110832405
OG0001281	C0J52_13370, C0J52_21888, C0J52_26053	Cfor_06642	LOC111868625	L9F63_001381, L9F63_025015	LOC138701198	LOC110831653
OG0001282	C0J52_04384, C0J52_07602, C0J52_19223, C0J52_19844, C0J52_22029, C0J52_22726, C0J52_22872, C0J52_24589, C0J52_25418
OG0001283	C0J52_36908	Cfor_05508	LOC111867752, LOC111867773, LOC111871802	L9F63_015285	LOC138704572	LOC110828029, LOC110836536
OG0001284	C0J52_05820, C0J52_14574, C0J52_14866, C0J52_18120, C0J52_21024, C0J52_22018, C0J52_22653, C0J52_24378, C0J52_26862
OG0001285	C0J52_05612, C0J52_05614	Cfor_12469, Cfor_12471	LOC111874173	L9F63_012603, L9F63_017690	Ndf	LOC110838573
OG0001286	C0J52_03173, C0J52_08043, C0J52_09675, C0J52_14996, C0J52_15024, C0J52_23522, C0J52_23813, C0J52_27094, C0J52_27435
OG0001287	C0J52_08092, C0J52_22833	Cfor_08289	LOC111861727	L9F63_021396, L9F63_021397, L9F63_021398	LOC138699562	LOC110838721
OG0001288	C0J52_13477, C0J52_13478		LOC111866024, LOC111867378	L9F63_021000	LOC138695744, LOC138695750	LOC110830614, LOC110830668
OG0001289	C0J52_13481, C0J52_13482, C0J52_13483	Cfor_02353	LOC111866023	L9F63_020998, L9F63_020999	LOC138695749	LOC110830628
OG0001290	C0J52_02213, C0J52_04331, C0J52_05775, C0J52_09829, C0J52_22976, C0J52_25329, C0J52_25987, C0J52_27632	Cfor_06719
OG0001291	C0J52_16313, C0J52_16316	Cfor_01949, Cfor_12914	LOC111864913	L9F63_021825, L9F63_021827	LOC138705112	LOC110826730
OG0001292	C0J52_21704, C0J52_21707	Cfor_05620, Cfor_06729, Cfor_06730, Cfor_06731, Cfor_09486	LOC111861250	L9F63_022765
OG0001293	C0J52_02354, C0J52_04480, C0J52_08656, C0J52_24788			L9F63_007899, L9F63_017192, L9F63_022607	LOC138695743, LOC138696658
OG0001294	C0J52_03142, C0J52_03144, C0J52_27147	Cfor_12972	LOC111869729	L9F63_012267, L9F63_012268	LOC138703651	LOC110837965
OG0001295	C0J52_20169	Cfor_05776	LOC111863004	L9F63_008419, L9F63_008422	LOC138694426, LOC138694429	LOC110835973, LOC110841042
OG0001296	C0J52_12602	Cfor_04676, Cfor_04677	LOC111871781, LOC111875166	L9F63_003250, L9F63_003251	LOC138707831	LOC110837298
OG0001297	C0J52_21566	Cfor_09056	LOC111865289	L9F63_009458	LOC138702661, LOC138703048, LOC138703050, LOC138703051	LOC110836210
OG0001298	C0J52_01682, C0J52_06411, C0J52_07085, C0J52_11819, C0J52_14613, C0J52_19105, C0J52_22397, C0J52_26859, C0J52_27838
OG0001299	C0J52_20890			L9F63_006924, L9F63_006925, L9F63_026279, L9F63_026280, L9F63_026281, L9F63_026282	LOC138701212	LOC110826879
OG0001300	C0J52_11237, C0J52_13891, C0J52_14120, C0J52_16656, C0J52_21249, C0J52_24310, C0J52_27638, C0J52_27858, C0J52_28457
OG0001301	C0J52_02699, C0J52_04816, C0J52_15739, C0J52_23187, C0J52_25017, C0J52_25940, C0J52_26391, C0J52_27055, C0J52_28053
OG0001302	C0J52_03387, C0J52_04926, C0J52_06163, C0J52_06775, C0J52_10018, C0J52_12493, C0J52_17623, C0J52_18024, C0J52_25389
OG0001303	C0J52_00549, C0J52_04238, C0J52_05493, C0J52_06662, C0J52_19376, C0J52_20840, C0J52_21659, C0J52_23783, C0J52_27742
OG0001304	C0J52_00211	Cfor_07864	LOC111863498	L9F63_015601	LOC138706760, LOC138706769, LOC138706778, LOC138706782	LOC110827435
OG0001305	C0J52_00243	Cfor_02958, Cfor_05805, Cfor_12712	LOC111871420	L9F63_006965	LOC138713032	LOC110836655, LOC110841144
OG0001306	C0J52_04070, C0J52_27201	Cfor_04407	LOC111872821, LOC111872839	L9F63_014456, L9F63_014462	LOC138712215	LOC110830709
OG0001307	C0J52_16279	Cfor_06021	LOC111867156	L9F63_005707, L9F63_013168, L9F63_013169	LOC138708711	LOC110833554, LOC110833606
OG0001308	C0J52_15603	Cfor_03552	LOC111862217, LOC111864128	L9F63_007895, L9F63_025863, L9F63_027173	schlank	LOC110827521
OG0001309	C0J52_20837, C0J52_23607, C0J52_24880, C0J52_26376	Cfor_10622	LOC111867643	L9F63_015633	dimm	LOC110834499
OG0001310	C0J52_13222	Cfor_06608	LOC111866791	L9F63_014299, L9F63_026776, L9F63_028402	msn	LOC110834202, LOC110834224
OG0001311	C0J52_11657	Cfor_06623	LOC111868699	L9F63_003441, L9F63_003442, L9F63_014794, L9F63_014795	LOC138700577	LOC110836165
OG0001312	C0J52_11670, C0J52_25293	Cfor_07950, Cfor_10531	LOC111861605	L9F63_000263, L9F63_027486	LOC138699395	LOC110839076
OG0001313	C0J52_16151, C0J52_19368	Cfor_05966, Cfor_06146, Cfor_11481	LOC111862419	L9F63_014451	LOC138712223	LOC110839628
OG0001314	C0J52_01084, C0J52_07386, C0J52_10201, C0J52_13406, C0J52_18123, C0J52_18915, C0J52_19509, C0J52_24329, C0J52_26469
OG0001315	C0J52_05217, C0J52_09343	Cfor_10376	LOC111872148	L9F63_013935, L9F63_015207, L9F63_025869	LOC138707941	LOC110836471
OG0001316	C0J52_21114, C0J52_21117	Cfor_09110, Cfor_09112	LOC111862823	L9F63_002970, L9F63_021579	LOC138715803	LOC110834626
OG0001317	C0J52_02783, C0J52_07406, C0J52_08660, C0J52_11808, C0J52_13261, C0J52_15916, C0J52_22095, C0J52_22457, C0J52_25998
OG0001318	C0J52_02343, C0J52_05428, C0J52_05429, C0J52_10227, C0J52_12636, C0J52_13098, C0J52_24465, C0J52_27385, C0J52_28337
OG0001319	C0J52_09596, C0J52_13107, C0J52_15585, C0J52_19259, C0J52_19984, C0J52_23876, C0J52_24567			L9F63_023145	LOC138691708
OG0001320	C0J52_06695, C0J52_06696	Cfor_10383	LOC111873865	L9F63_011783, L9F63_011784, L9F63_011785	LOC138707915	LOC110836561
OG0001321	C0J52_06709	Cfor_07948	LOC111875774	L9F63_007479, L9F63_013995, L9F63_013996, L9F63_013997	Gp210	LOC110839074
OG0001322	C0J52_12134	Cfor_11504	LOC111865223	L9F63_000879, L9F63_026921, L9F63_027716, L9F63_027717	LOC138715162	LOC110837390
OG0001323	C0J52_03811	Cfor_01323, Cfor_01324	LOC111863558, LOC111863559	L9F63_006126	LOC138692817, LOC138692818	LOC110835114
OG0001324	C0J52_05632, C0J52_06079, C0J52_27940		LOC111861650, LOC111862733, LOC111867174, LOC111872029, LOC111874618, LOC117282711
OG0001325	C0J52_10194	Cfor_10931, Cfor_10932	LOC111872292, LOC111872308	L9F63_009689	LOC138698292	LOC110829437, LOC110829453
OG0001326	C0J52_21162	Cfor_07795, Cfor_07796	LOC111869028	L9F63_001079	LOC138700269, LOC138700270, LOC138700271	LOC110831040
OG0001327	C0J52_04005, C0J52_11310, C0J52_14589, C0J52_24610, C0J52_24739, C0J52_24740, C0J52_25432, C0J52_25943			L9F63_015196
OG0001328	C0J52_24405, C0J52_24406	Cfor_01278	LOC111874397, LOC111874414		LOC138713519, LOC138714003	LOC110837302, LOC110837304
OG0001329	C0J52_22239	Cfor_01442, Cfor_05451, Cfor_06720	LOC111862491	L9F63_012189	LOC138713733	LOC110827599, LOC110827605
OG0001330	C0J52_12507	Cfor_02160	LOC111864198	L9F63_006684, L9F63_006685, L9F63_006686, L9F63_025462	LOC138710797	LOC110835917
OG0001331	C0J52_23001		LOC117282215, LOC117282283, LOC117282294, LOC117282421, LOC117282448, LOC117282474, LOC117282658, LOC117283116
OG0001332	C0J52_19278, C0J52_24723, C0J52_26705, C0J52_26706		LOC111863882, LOC111873879		LOC138701635, LOC138705646, LOC138712003
OG0001333	C0J52_04346, C0J52_25297	Cfor_06206		L9F63_003444, L9F63_013224, L9F63_017556	LOC138700412, LOC138700578	LOC110831416
OG0001334	C0J52_05892, C0J52_05893, C0J52_05894, C0J52_14083, C0J52_18101, C0J52_21137, C0J52_22709, C0J52_24427, C0J52_25338
OG0001335	C0J52_03948, C0J52_24825	Cfor_12600	LOC111861715	L9F63_000369, L9F63_019264, L9F63_022044	LOC138715207	LOC110839938
OG0001336	C0J52_26386, C0J52_28129	Cfor_07200, Cfor_07308	LOC111872877, LOC111874627	L9F63_006095	LOC138694744	LOC110829272
OG0001337	C0J52_17618, C0J52_20999, C0J52_21000	Cfor_06280	LOC111865162	L9F63_000343	alpha-Spec	LOC110836766, LOC110838947
OG0001338	C0J52_08747, C0J52_13391, C0J52_22253, C0J52_23126, C0J52_26366, C0J52_27295, C0J52_28139			L9F63_000999, L9F63_011736
OG0001339	C0J52_14478	Cfor_03346, Cfor_08587	LOC111873679	L9F63_019579	LOC138715198	LOC110827857, LOC110827858, LOC110827863
OG0001340	C0J52_10515, C0J52_23122	Cfor_06581	LOC111863720, LOC117283162	L9F63_017550, L9F63_024071	LOC138703745	LOC110830468
OG0001341	C0J52_20990, C0J52_20991, C0J52_20992	Cfor_04992	LOC111870283	L9F63_017065	LOC138692877, LOC138692878	LOC110830757
OG0001342	C0J52_00866, C0J52_22483	Cfor_00842	LOC111866415	L9F63_015493, L9F63_015494, L9F63_015495	LOC138703677	LOC110833260
OG0001343	C0J52_04340, C0J52_18336, C0J52_27107	Cfor_02734, Cfor_09054, Cfor_09290, Cfor_10541		L9F63_021224		LOC110840755
OG0001344	C0J52_13396	Cfor_05141, Cfor_05143	LOC111862988	L9F63_012430, L9F63_012432, L9F63_027838	Hml	LOC110839843
OG0001345	C0J52_15811	Cfor_12214	LOC111873157	L9F63_002071, L9F63_002072, L9F63_002073	LOC138692451, LOC138692517	LOC110829033
OG0001346	C0J52_07558, C0J52_26562	Cfor_05600	LOC111869006	L9F63_013021, L9F63_013022, L9F63_025171	LOC138700248	LOC110830110
OG0001347	C0J52_25483	Cfor_10243	LOC111873971	L9F63_005893, L9F63_005894, L9F63_028288	LOC138713853, LOC138713855	LOC110836983
OG0001348	C0J52_23298	Cfor_10746	LOC111865611, LOC111871743	L9F63_007349, L9F63_007352	LOC138705604, LOC138705684	LOC110832039
OG0001349	C0J52_13133, C0J52_13134	Cfor_02643	LOC111863898	L9F63_014607, L9F63_014608, L9F63_028329	LOC138698719	LOC110833400
OG0001350	C0J52_14610, C0J52_28382	Cfor_12251	LOC111864645, LOC117282325	L9F63_003361, L9F63_010033, L9F63_018417		LOC110840103
OG0001351	C0J52_13082	Cfor_06512	LOC111871063	L9F63_012278, L9F63_012279, L9F63_026822, L9F63_026823	LOC138703018	LOC110831470
OG0001352	C0J52_03983, C0J52_09564	Cfor_06641	LOC111862163	L9F63_010550, L9F63_010551	LOC138694482	LOC110830229, LOC110830243
OG0001353	C0J52_19360	Cfor_11069		L9F63_000495, L9F63_008962, L9F63_013258, L9F63_014787, L9F63_025362	LOC138695736, LOC138712262
OG0001354	C0J52_00347	Cfor_05537, Cfor_07348	LOC111866856, LOC111866999, LOC111870619	L9F63_002294	LOC138713296	LOC110833982
OG0001355	C0J52_16250, C0J52_19716, C0J52_20922	Cfor_08738	LOC111872500	L9F63_008883, L9F63_015142	LOC138702837	LOC110836809
OG0001356	C0J52_03134	Cfor_11959, Cfor_11981	LOC111865624, LOC111869451	L9F63_006723, L9F63_006724	Rbcn-3B	LOC110837970
OG0001357	C0J52_01693, C0J52_02670, C0J52_04946, C0J52_09413, C0J52_12126, C0J52_20981, C0J52_22652, C0J52_23994, C0J52_24656
OG0001358	C0J52_04205, C0J52_09632, C0J52_27454	Cfor_05959	LOC111867083	L9F63_001968, L9F63_005106	LOC138691098	LOC110827908
OG0001359	C0J52_24585	Cfor_01218, Cfor_01431	LOC111862502	L9F63_002674	LOC138708536, LOC138713023	LOC110829535, LOC110840039
OG0001360	C0J52_00715, C0J52_16409	Cfor_01076	LOC111874440	L9F63_010169, L9F63_013684	LOC138714943, LOC138715331	LOC110827737
OG0001361	C0J52_05424	Cfor_02868, Cfor_11548	LOC111865267	L9F63_013715, L9F63_013717, L9F63_027402	Shab	LOC110839243
OG0001362	C0J52_06109, C0J52_25854	Cfor_06049	LOC111871439	L9F63_005176, L9F63_006887, L9F63_025657	LOC138715725	LOC110835066
OG0001363	C0J52_06471	Cfor_05311	LOC111871455	L9F63_013794, L9F63_018340, L9F63_025512, L9F63_027370	Ret	LOC110831101
OG0001364	C0J52_04337			L9F63_018346, L9F63_018347, L9F63_025564, L9F63_027109, L9F63_027110, L9F63_027111, L9F63_027112, L9F63_027513
OG0001365	C0J52_20954	Cfor_04329, Cfor_04330	LOC111873750	L9F63_001534, L9F63_001535, L9F63_001536	Nmdar1	LOC110837591
OG0001366	C0J52_03878	Cfor_03808, Cfor_03809	LOC111862746	L9F63_000832, L9F63_000834, L9F63_028090	fusl	LOC110834360
OG0001367	C0J52_06124	Cfor_09941	LOC111873649	L9F63_012108, L9F63_012109, L9F63_026346	LOC138696189	LOC110838979, LOC110841075
OG0001368	C0J52_10316, C0J52_14160	Cfor_08601	LOC111870380	L9F63_002213, L9F63_002214	LOC138706674	LOC110838099, LOC110838102
OG0001369	C0J52_13962	Cfor_12143	LOC111863428	L9F63_022509, L9F63_022510, L9F63_025265, L9F63_026861	Gycalpha99B	LOC110840164
OG0001370	C0J52_00529	Cfor_11328	LOC111868014	L9F63_018161, L9F63_024436, L9F63_025088, L9F63_026991	LOC138696416	LOC110830025
OG0001371	C0J52_04624, C0J52_04625, C0J52_27872		LOC111870353	L9F63_003121	LOC138703564, LOC138703567, LOC138703569, LOC138703570
OG0001372	C0J52_17848	Cfor_00471, Cfor_08585	LOC111861927	L9F63_018397, L9F63_027125, L9F63_027126	Ip6k	LOC110838628
OG0001373	C0J52_01592	Cfor_02703	LOC111868046, LOC111869442	L9F63_013693	LOC138698397, LOC138698400	LOC110833303, LOC110833336
OG0001374	C0J52_01640, C0J52_01814, C0J52_01815, C0J52_26533		LOC111868257	L9F63_020877, L9F63_020878	pps	LOC110841056
OG0001375	C0J52_17015	Cfor_06039	LOC111861542, LOC111862925, LOC111871630	L9F63_016055, L9F63_016056	Prp8	LOC110836122
OG0001376	C0J52_24821	Cfor_09405	LOC111870764, LOC111870766	L9F63_008594	Dtwd2, betaggt-I	LOC110830971, LOC110830974
OG0001377	C0J52_00707, C0J52_04208	Cfor_06842	LOC111871815, LOC111875330	L9F63_012064	LOC138713015, LOC138713577	LOC110841103
OG0001378	C0J52_00744	Cfor_12634	LOC111873666	L9F63_019033, L9F63_026501	LOC138715218, LOC138715219, LOC138715220	LOC110840824
OG0001379	C0J52_02825	Cfor_07338	LOC111864414, LOC111866895, LOC111871631, LOC111872225	L9F63_006069	LOC138694803	LOC110840312
OG0001380	C0J52_00092, C0J52_03301, C0J52_03597, C0J52_07922, C0J52_07923, C0J52_08454, C0J52_10019, C0J52_15429, C0J52_17019
OG0001381	C0J52_15785, C0J52_15787	Cfor_06917	LOC111866763	L9F63_017438, L9F63_017439	LOC138699820, LOC138700423	LOC110837849
OG0001382	C0J52_19835	Cfor_08495, Cfor_11497	LOC111864817, LOC111865135	L9F63_003416	LOC138702641, LOC138703690	LOC110836044
OG0001383	C0J52_20498	Cfor_05325	LOC111867675	L9F63_003845, L9F63_003846, L9F63_025224	LOC138712099	LOC110831080, LOC110831081
OG0001384	C0J52_23169, C0J52_23171, C0J52_28267	Cfor_03283	LOC111871296, LOC111875525	L9F63_020127	Vps13B	LOC110841426
OG0001385	C0J52_15420	Cfor_01263, Cfor_01264, Cfor_11177	LOC111861601, LOC111863103	L9F63_000267	wwk	LOC110839089
OG0001386	C0J52_06331, C0J52_16015, C0J52_27608	Cfor_12822, Cfor_12823	LOC111875763	L9F63_010142	Con	LOC110828107
OG0001387	C0J52_06877, C0J52_24052	Cfor_07583	LOC111871662	L9F63_020287, L9F63_020289	LOC138713199, LOC138713200	LOC110829000
OG0001388	C0J52_05375, C0J52_28426	Cfor_11341	LOC111868176, LOC111871635, LOC117283148	L9F63_009662	LOC138704917	LOC110830145
OG0001389	C0J52_28178		LOC111872785	L9F63_000995, L9F63_001377, L9F63_003068, L9F63_012330, L9F63_016985, L9F63_023913, L9F63_028245
OG0001390	C0J52_02871	Cfor_03555, Cfor_03556	LOC111869652	L9F63_006491, L9F63_006493, L9F63_027250	LOC138706401	LOC110834412
OG0001391	C0J52_01182		LOC111862579, LOC111862590	L9F63_002369, L9F63_002372	LOC138710065, LOC138716220	LOC110835011, LOC110835012
OG0001392	C0J52_20667	Cfor_02382, Cfor_02383	LOC111875645	L9F63_023235, L9F63_023236, L9F63_025541	hyd	LOC110836928
OG0001393	C0J52_23246, C0J52_25718	Cfor_06845	LOC111871801	L9F63_013117, L9F63_013118	l_3_80Fj	LOC110830185, LOC110841058
OG0001394	C0J52_26789	Cfor_11553	LOC111868413	L9F63_018959, L9F63_018960, L9F63_018962, L9F63_018963	LOC138694552	LOC110835255
OG0001395	C0J52_02833, C0J52_02834, C0J52_02835, C0J52_02837, C0J52_12618, C0J52_24911, C0J52_24912, C0J52_24914				LOC138700372
OG0001396	C0J52_19177, C0J52_20851	Cfor_09101	LOC111862729	L9F63_008701, L9F63_012046	LOC138695175, LOC138695290	LOC110838781
OG0001397	C0J52_25576, C0J52_27034	Cfor_00114	LOC111872937	L9F63_003503, L9F63_003504, L9F63_024943	LOC138715267	LOC110839780
OG0001398	C0J52_22749, C0J52_22750, C0J52_23467, C0J52_23468	Cfor_04372	LOC111868966	L9F63_005729	LOC138694491	LOC110835507
OG0001399	C0J52_10707	Cfor_03524	LOC111862309	L9F63_007445, L9F63_007446, L9F63_008604	LOC138702134, LOC138707923	LOC110828216
OG0001400	C0J52_08556	Cfor_00004, Cfor_12491	LOC111864273	L9F63_005961, L9F63_026944	mAChR-B	LOC110829616, LOC110841086
OG0001401	C0J52_08568	Cfor_10805	LOC111862044	L9F63_003854, L9F63_021874, L9F63_024713, L9F63_025763	LOC138705141	LOC110829637
OG0001402	C0J52_05036	Cfor_03185	LOC111862072	L9F63_007843, L9F63_007844, L9F63_007845	bark	LOC110832060, LOC110834771
OG0001403	C0J52_04228, C0J52_04229	Cfor_11205, Cfor_11206	LOC111871195	L9F63_022027, L9F63_022030	kmr	LOC110840313
OG0001404	C0J52_08769, C0J52_08773	Cfor_01470	LOC111875628	L9F63_001557, L9F63_015406	G9a	LOC110836606, LOC110836607
OG0001405	C0J52_06660, C0J52_10245, C0J52_13285, C0J52_14949, C0J52_15367, C0J52_19145, C0J52_21858, C0J52_24554			L9F63_016332
OG0001406	C0J52_08837, C0J52_08838	Cfor_07432, Cfor_07433	LOC111862623	L9F63_016701, L9F63_024107	Gfrl	LOC110831160
OG0001407	C0J52_08849		LOC111872319		LOC138694676, LOC138694677, LOC138694678, LOC138694680, LOC138695308, LOC138711753	LOC110829063
OG0001408	C0J52_01296, C0J52_04837			L9F63_009685	LOC138693973, LOC138693974, LOC138693975, LOC138711824, LOC138711825, LOC138711826
OG0001409	C0J52_13650, C0J52_27384, C0J52_27552	Cfor_03966	LOC111872450	L9F63_010137, L9F63_026779	Hers	LOC110828084
OG0001410	C0J52_04989	Cfor_04198	LOC111874692, LOC111874703	L9F63_000476, L9F63_027562, L9F63_027563	LOC138716443	LOC110836198
OG0001411	C0J52_12176, C0J52_12178	Cfor_00575	LOC111874060	L9F63_008108, L9F63_008109	LOC138704808	LOC110830152, LOC110830162
OG0001412	C0J52_22771, C0J52_24408	Cfor_05124	LOC111868860	L9F63_013451	Dys	LOC110831506, LOC110835959, LOC110836112
OG0001413	C0J52_01718	Cfor_00530, Cfor_07201, Cfor_10654, Cfor_11484	LOC111874647	L9F63_017726	LOC138712371	LOC110839636
OG0001414	C0J52_01729, C0J52_01731	Cfor_06138	LOC111874658	L9F63_020858, L9F63_027056, L9F63_027485	LOC138712232	LOC110839656
OG0001415	C0J52_01732	Cfor_06137	LOC111874657	L9F63_020857, L9F63_027053, L9F63_027054, L9F63_027055	LOC138712234	LOC110839655
OG0001416	C0J52_26837, C0J52_26838	Cfor_04968	LOC111872049	L9F63_024393, L9F63_024558	LOC138691400, LOC138708079	LOC110834080
OG0001417	C0J52_12003, C0J52_12004, C0J52_25495			L9F63_016347, L9F63_016348	LOC138694951, LOC138694952, LOC138694953	LOC110827548
OG0001418	C0J52_08217	Cfor_06078, Cfor_06220	LOC111861475, LOC111862426	L9F63_003520, L9F63_015890		LOC110832263, LOC110840916
OG0001419	C0J52_10904, C0J52_10907	Cfor_09425	LOC111866487	L9F63_028040	LOC138706076, LOC138706077, LOC138706091	LOC110840418
OG0001420	C0J52_13645, C0J52_13646	Cfor_03969	LOC111872447	L9F63_010135, L9F63_010136, L9F63_024996	LOC138703158	LOC110828102
OG0001421	C0J52_11362	Cfor_00430		L9F63_004171, L9F63_004172, L9F63_004173, L9F63_004175, L9F63_004176	LOC138698178	LOC110838762
OG0001422	C0J52_00179, C0J52_27411		LOC111867531, LOC111867533	L9F63_018106, L9F63_018107	LOC138701709, LOC138701711	LOC110838271
OG0001423	C0J52_01930, C0J52_06831, C0J52_13532, C0J52_15800		LOC111864818, LOC111864947, LOC111868087, LOC111872800		LOC138705588
OG0001424	C0J52_05932	Cfor_07543, Cfor_07913, Cfor_10100, Cfor_10200, Cfor_10891		L9F63_010583, L9F63_018148	ntc
OG0001425	C0J52_10967, C0J52_14075	Cfor_10662	LOC111868958, LOC117282951	L9F63_013646, L9F63_016834	LOC138699825	LOC110839693
OG0001426	C0J52_13862	Cfor_04092, Cfor_04511	LOC111871638	L9F63_014279, L9F63_014280, L9F63_014286	pum	LOC110828773
OG0001427	C0J52_02674, C0J52_06815	Cfor_09736	LOC111872487	L9F63_016363, L9F63_018800, L9F63_027257	LOC138700459, LOC138700460
OG0001428	C0J52_23470	Cfor_09603	LOC111865592	L9F63_008009, L9F63_008854, L9F63_015642, L9F63_015643, L9F63_025584		LOC110838602
OG0001429	C0J52_09996	Cfor_06724, Cfor_06725	LOC111871413	L9F63_002956, L9F63_002957, L9F63_027691	LOC138713159	LOC110836658
OG0001430	C0J52_10000	Cfor_02904, Cfor_02905	LOC111871412	L9F63_002951, L9F63_002954	Ccn	LOC110840995, LOC110841013
OG0001431	C0J52_00071	Cfor_00364	LOC111861643	L9F63_007480, L9F63_019806, L9F63_026901	LOC138696881, LOC138696890	LOC110836078
OG0001432	C0J52_03377	Cfor_01148, Cfor_01149, Cfor_01150	LOC111865048	L9F63_023210	LOC138706681, LOC138706682	LOC110829963
OG0001433	C0J52_08169	Cfor_06529	LOC111862212, LOC111868981	L9F63_022043, L9F63_025475	DCTN1-p150	LOC110839429, LOC110840685
OG0001434	C0J52_04566	Cfor_09708	LOC111871387, LOC117282854	L9F63_004765	LOC138694324	LOC110829767, LOC110835647, LOC110839603
OG0001435	C0J52_04586	Cfor_10835, Cfor_10836	LOC111866834	L9F63_004750	LOC138692233	LOC110834993, LOC110839999, LOC110840062
OG0001436	C0J52_17305	Cfor_00328, Cfor_00329	LOC111870546	L9F63_012645, L9F63_012646	LOC138715258	LOC110839581, LOC110839582
OG0001437	C0J52_11275, C0J52_11276	Cfor_06652, Cfor_06653	LOC111868630	L9F63_019223, L9F63_019225	Myc	LOC110831645
OG0001438	C0J52_04402	Cfor_09375	LOC111870314	L9F63_008861, L9F63_024106, L9F63_025457	LOC138703523, LOC138703550, LOC138703551
OG0001439	C0J52_15700, C0J52_18783	Cfor_09230	LOC111863395	L9F63_009716, L9F63_009718	LOC138713684, LOC138713685	LOC110829410
OG0001440	C0J52_07869	Cfor_01753	LOC111874297	L9F63_006294	LOC138692979, LOC138692985, LOC138711619, LOC138715559	LOC110839570
OG0001441	C0J52_07663, C0J52_27606	Cfor_08116	LOC111872166	L9F63_025123	LOC138706422	LOC110826931, LOC110828804, LOC110839608
OG0001442	C0J52_10372, C0J52_19307	Cfor_05074, Cfor_05075	LOC111868039	L9F63_006751, L9F63_006753	Delta	LOC110839762
OG0001443	C0J52_28246	Cfor_09547	LOC111869477, LOC111870656	L9F63_009179, L9F63_024173, L9F63_024174	MTPAP	LOC110840580
OG0001444	C0J52_11128	Cfor_12107	LOC111874454	L9F63_018451, L9F63_027933, L9F63_027934	pbl	LOC110830810, LOC110839454
OG0001445	C0J52_11178	Cfor_07471	LOC111865021	L9F63_015364, L9F63_017942	LOC138705775, LOC138705843	LOC110833106, LOC110833108
OG0001446	C0J52_08340, C0J52_19787			L9F63_002170, L9F63_006596, L9F63_010370, L9F63_010965, L9F63_011687, L9F63_014650, L9F63_026677
OG0001447	C0J52_07383, C0J52_07385, C0J52_19711		LOC111862708	L9F63_011746, L9F63_026488	LOC138703226, LOC138703227	LOC110834357
OG0001448	C0J52_09523, C0J52_09525	Cfor_05039	LOC111870092	L9F63_019345, L9F63_024680, L9F63_024681	LOC138707935	LOC110827209
OG0001449	C0J52_15203, C0J52_15207		LOC111871482, LOC117282862	L9F63_007158, L9F63_013801, L9F63_026578	LOC138693401, LOC138693433
OG0001450	C0J52_18601, C0J52_18602	Cfor_08434, Cfor_08435	LOC111873317	L9F63_003480, L9F63_003481	LOC138701649	LOC110836787
OG0001451	C0J52_03748	Cfor_05581	LOC111870713	L9F63_014442, L9F63_014443	LOC138712324, LOC138712327, LOC138712328	LOC110827191
OG0001452	C0J52_12077, C0J52_12079	Cfor_03855	LOC111863465	L9F63_021547, L9F63_021548, L9F63_021549	LOC138696216	LOC110839862
OG0001453	C0J52_19682		LOC111866920	L9F63_014393, L9F63_014394, L9F63_014395, L9F63_026221, L9F63_026222	LOC138705268	LOC110834859
OG0001454	C0J52_00357	Cfor_04312	LOC111873769	L9F63_015197, L9F63_015198, L9F63_027575, L9F63_027576	LOC138709628	LOC110837799
OG0001455	C0J52_00398		LOC111868585	L9F63_018001, L9F63_018002, L9F63_022131, L9F63_027127	LOC138696559	LOC110828115, LOC110837675
OG0001456	C0J52_13163, C0J52_17084	Cfor_08099	LOC117283114	L9F63_000203	LOC138694812, LOC138697735	LOC110828620, LOC110834735
OG0001457	C0J52_15058	Cfor_07859	LOC111864604	L9F63_009782, L9F63_021632	LOC138696575	LOC110831585, LOC110831921, LOC110840795
OG0001458	C0J52_07552	Cfor_06961	LOC111862009	L9F63_019416, L9F63_019417, L9F63_019418, L9F63_024917	LOC138697660	LOC110826838
OG0001459	C0J52_00161	Cfor_02931	LOC111869610	L9F63_019963, L9F63_019964	Cubn	LOC110833706, LOC110833707, LOC110841061
OG0001460	C0J52_03328, C0J52_13041	Cfor_06307	LOC111871180	L9F63_005826, L9F63_007582, L9F63_007583	LOC138701815	LOC110837612
OG0001461	C0J52_17535	Cfor_12069, Cfor_12070	LOC111866143	L9F63_002255, L9F63_002256	LOC138698684, Notum	LOC110838925
OG0001462	C0J52_03920, C0J52_03922	Cfor_09957	LOC111873643, LOC111873650	L9F63_016576	LOC138696179	LOC110841032, LOC110841033
OG0001463	C0J52_16469	Cfor_11588	LOC111875211	L9F63_008039, L9F63_010880, L9F63_019085	LOC138701315, LOC138702861	LOC110836319
OG0001464	C0J52_15650	Cfor_04979	LOC111867063	L9F63_022272, L9F63_022273, L9F63_022274, L9F63_028020	LOC138707845	LOC110831149
OG0001465	C0J52_11812	Cfor_08037	LOC111865360	L9F63_005590, L9F63_017302, L9F63_017304, L9F63_025376	LOC138705059	LOC110830096
OG0001466	C0J52_15743	Cfor_06032	LOC111862935	L9F63_001176	LOC138708766, LOC138708767, LOC138708768, LOC138708773	LOC110833583
OG0001467	C0J52_10009, C0J52_10011	Cfor_09939	LOC111874041	L9F63_013584, L9F63_013590, L9F63_013592	Sap47	LOC110836301
OG0001468	C0J52_10016	Cfor_09905, Cfor_09934	LOC111874047	L9F63_013600, L9F63_013602	LOC138709257, LOC138709260	LOC110836305
OG0001469	C0J52_09065	Cfor_09132	LOC111869131	L9F63_013269, L9F63_013270, L9F63_026373, L9F63_027003	ppk17	LOC110841239
OG0001470	C0J52_13724	Cfor_05501	LOC111871522	L9F63_004835, L9F63_016852, L9F63_020940, L9F63_020941	Gdh	LOC110833642
OG0001471	C0J52_05754	Cfor_11751	LOC111862133	L9F63_001772, L9F63_024882, L9F63_024883	LOC138701023	LOC110836231, LOC110836252
OG0001472	C0J52_07661, C0J52_12397	Cfor_09677	LOC111862704	L9F63_001795, L9F63_001796	LOC138715376	LOC110828664, LOC110834370
OG0001473	C0J52_00435	Cfor_01350	LOC111870049	L9F63_022747, L9F63_022748, L9F63_025297, L9F63_025298	tup	LOC110829596
OG0001474	C0J52_19606	Cfor_01166	LOC111874711	L9F63_024526	kdn	LOC110826638, LOC110830891, LOC110836367, LOC110840288
OG0001475	C0J52_02748	Cfor_07686	LOC111869816	L9F63_009162, L9F63_009163, L9F63_023803	LOC138696705, LOC138701753	LOC110839038
OG0001476	C0J52_10066	Cfor_01870, Cfor_01871	LOC111866911	L9F63_014365	LOC138697498, LOC138711074, LOC138711960	LOC110837763
OG0001477	C0J52_23387, C0J52_23388	Cfor_09612	LOC111873761	L9F63_002405, L9F63_016786	Dh31, LOC138692733	LOC110838044
OG0001478	C0J52_02469	Cfor_01642, Cfor_01643	LOC111870490, LOC111872759	L9F63_002677, L9F63_022360	mei-41	LOC110831919
OG0001479	C0J52_02501, C0J52_14108	Cfor_06546	LOC111861681	L9F63_018625, L9F63_018626	LOC138705711, SP1173	LOC110834405
OG0001480	C0J52_19461	Cfor_06295, Cfor_06296	LOC111868283	L9F63_012466, L9F63_013185	LOC138701890, LOC138702258	LOC110837636
OG0001481	C0J52_15020		LOC111871751, LOC117283077	L9F63_002196, L9F63_005317, L9F63_019947, L9F63_019948, L9F63_019949, L9F63_019950
OG0001482	C0J52_04814, C0J52_04815, C0J52_04818	Cfor_11384, Cfor_11488	LOC111873469	L9F63_007339	LOC138715163	LOC110831187
OG0001483	C0J52_03715, C0J52_03717		LOC111871302	L9F63_023158, L9F63_023899	LOC138703425, LOC138703426, LOC138703427	LOC110837578
OG0001484	C0J52_21202, C0J52_26647	Cfor_06053	LOC111871432	L9F63_011389, L9F63_019053	LOC138715134	LOC110835067, LOC110841194
OG0001485	C0J52_26692	Cfor_09124, Cfor_09125	LOC111866474	L9F63_007314, L9F63_007315, L9F63_007318	rn	LOC110835993
OG0001486	C0J52_16422	Cfor_12274	LOC111874548	L9F63_009310	LOC138697074, LOC138709979, LOC138715365, LOC138716415	LOC110837465
OG0001487	C0J52_16423, C0J52_16424	Cfor_12273	LOC111874549, LOC117283104	L9F63_009309	LOC138696918	LOC110827963, LOC110827964
OG0001488	C0J52_10670, C0J52_10671	Cfor_07485	LOC111864797	L9F63_020883, L9F63_021724, L9F63_021725	LOC138715019	LOC110829355
OG0001489	C0J52_14300	Cfor_05182	LOC111867521	L9F63_003216, L9F63_015306, L9F63_024779	LOC138703042, LOC138707581	LOC110836005
OG0001490	C0J52_03846			L9F63_005732, L9F63_015647, L9F63_015648, L9F63_015650, L9F63_019347, L9F63_019348, L9F63_021080, L9F63_022842
OG0001491	C0J52_20416	Cfor_11123, Cfor_11124	LOC111866452		LOC138698320, LOC138698323	LOC110833383, LOC110833399, LOC110840259
OG0001492	C0J52_09855	Cfor_06705	LOC111868520	L9F63_005007, L9F63_005008, L9F63_005009, L9F63_005010	wry	LOC110841479
OG0001493	C0J52_28095		LOC111864239, LOC111872098, LOC117282588		LOC138694127, LOC138697071, LOC138700171, LOC138705845, LOC138708744
OG0001494	C0J52_02960	Cfor_04261	LOC111861391	L9F63_001427, L9F63_021045	LOC138692665, LOC138697697	LOC110829009, LOC110839426
OG0001495	C0J52_14536	Cfor_06242	LOC111871352	L9F63_018906, L9F63_018907, L9F63_018908, L9F63_026348	LOC138694633	LOC110827025
OG0001496	C0J52_14346, C0J52_14347	Cfor_00110, Cfor_04250	LOC111862965	L9F63_021041, L9F63_027867	LOC138694437	LOC110835984
OG0001497	C0J52_01903	Cfor_11037	LOC111872921	L9F63_001834, L9F63_001835, L9F63_027158, L9F63_027159	LOC138714949	LOC110828404
OG0001498	C0J52_05204	Cfor_10391	LOC111863460, LOC111863483, LOC111871942, LOC111873873	L9F63_005079	LOC138707490	LOC110836349
OG0001499	C0J52_27722	Cfor_07566	LOC111866944, LOC111869407, LOC111873221	L9F63_009683	LOC138711743	LOC110834130, LOC110838874
OG0001500	C0J52_10611	Cfor_09560	LOC111865959, LOC111866898, LOC111871976	L9F63_004712, L9F63_004713	Dhfr	LOC110837041
OG0001501	C0J52_02347	Cfor_09479	LOC111868451	L9F63_012509, L9F63_027332, L9F63_027333, L9F63_028202	LOC138715788	LOC110829812
OG0001502	C0J52_25870, C0J52_25871	Cfor_09842, Cfor_10044	LOC111865566	L9F63_001370, L9F63_006554	dysf	LOC110832222
OG0001503	C0J52_15302	Cfor_11539	LOC111869073	L9F63_002481, L9F63_016215, L9F63_020832, L9F63_027140	LOC138715285	LOC110835402
OG0001504	C0J52_07203, C0J52_07205	Cfor_07205, Cfor_07312	LOC111865992	L9F63_014996	plx	LOC110837367, LOC110838095
OG0001505	C0J52_21714, C0J52_21716	Cfor_06484, Cfor_06485	LOC111867222	L9F63_011769, L9F63_027227	LOC138709972	LOC110830984
OG0001506	C0J52_11618	Cfor_06383, Cfor_06524, Cfor_07075	LOC111873419	L9F63_004145	Polr3E	LOC110829980, LOC110838903
OG0001507	C0J52_25208	Cfor_07919, Cfor_11868	LOC111861806	L9F63_009938, L9F63_009940	LOC138696247, LOC138696248	LOC110827831
OG0001508	C0J52_11899	Cfor_05940	LOC111862903	L9F63_013094, L9F63_020869, L9F63_020871, L9F63_026837	LOC138696270	LOC110833491
OG0001509	C0J52_14098, C0J52_14099, C0J52_14100	Cfor_08801	LOC111866677	L9F63_020912, L9F63_020913	HGTX	LOC110841337
OG0001510	C0J52_20212	Cfor_07818		L9F63_004034, L9F63_009151, L9F63_009396, L9F63_011444, L9F63_026259	LOC138693303	LOC110831532
OG0001511	C0J52_25466	Cfor_03621	LOC111872475	L9F63_010781, L9F63_010782, L9F63_010784, L9F63_021730	LOC138706084	LOC110833558
OG0001512	C0J52_04874, C0J52_04878	Cfor_11056	LOC111872923	L9F63_006851, L9F63_006852	LOC138714968	LOC110828414, LOC110828437
OG0001513	C0J52_01062	Cfor_03276	LOC111864982, LOC111871212	L9F63_003799, L9F63_003800, L9F63_007364	LOC138698335	LOC110835693
OG0001514	C0J52_19185	Cfor_10256	LOC111872470, LOC111872538	L9F63_018176, L9F63_018177	LOC138694384	LOC110827140, LOC110836007
OG0001515	C0J52_20616, C0J52_20617		LOC111862961	L9F63_008427, L9F63_008428, L9F63_008429	LOC138694420, LOC138694421, LOC138694422
OG0001516	C0J52_24339, C0J52_24340	Cfor_02585, Cfor_03620	LOC111868275	L9F63_021288, L9F63_024938	LOC138691892	LOC110836151
OG0001517	C0J52_13302, C0J52_13307	Cfor_00069, Cfor_00070	LOC111861632	L9F63_019803, L9F63_020281	LOC138695085	LOC110829518
OG0001518	C0J52_26351	Cfor_00358, Cfor_01375, Cfor_02575	LOC111865462	L9F63_000692, L9F63_009424	LOC138705023	LOC110834806
OG0001519	C0J52_12604	Cfor_08952	LOC111875622	L9F63_021843	LOC138696246, LOC138698387, LOC138713643, LOC138715321	LOC110832720
OG0001520		Cfor_09298	LOC111866770, LOC111871139	L9F63_027727	LOC138706616, LOC138707557, LOC138713498	LOC110835002, LOC110837888
OG0001521		Cfor_11146	LOC111875466	L9F63_020111, L9F63_027621, L9F63_027623, L9F63_027624, L9F63_027626	LOC138699453	LOC110832649
OG0001522		Cfor_00145, Cfor_04430, Cfor_05099	LOC111871879, LOC111873169		Arf1, Arf4	LOC110826869, LOC110830242
OG0001523		Cfor_02055	LOC111864354, LOC111869617	L9F63_004802, L9F63_006277	Cdk1, LOC138705204	LOC110831693, LOC110836477
OG0001524		Cfor_02073, Cfor_03035	LOC111862840, LOC111866237, LOC111870416, LOC117282172	L9F63_005192	LOC138713096	LOC110830793
OG0001525		Cfor_02092	LOC111862983, LOC111870484	L9F63_006523, L9F63_018404, L9F63_027461	LOC138701103	LOC110836487, LOC110840621
OG0001526		Cfor_00272, Cfor_09103	LOC111862694, LOC111863640	L9F63_000528	LOC138715785, homer	LOC110832462, LOC110838784
OG0001527		Cfor_05827, Cfor_05828, Cfor_07745, Cfor_12765		L9F63_004963, L9F63_004964, L9F63_011729, L9F63_028244	LOC138695088
OG0001528		Cfor_05091	LOC111865644, LOC111865645, LOC111872640, LOC111872641, LOC111873308		LOC138698254	LOC110837165, LOC110837184
OG0001529		Cfor_09751	LOC111872528	L9F63_004062, L9F63_024301, L9F63_024302	LOC138700342, LOC138700343, LOC138700451	LOC110836660
OG0001530		Cfor_00306, Cfor_00307, Cfor_00503, Cfor_02601	LOC111868838	L9F63_024401	LOC138711260	LOC110837335, LOC110837337
OG0001531		Cfor_05954	LOC111864038	L9F63_005114	LOC138691089, LOC138691090, LOC138691091, LOC138691110, LOC138695818	LOC110827913
OG0001532		Cfor_01981, Cfor_01982, Cfor_07143	LOC111863891	L9F63_011056, L9F63_023262	msps	LOC110827202, LOC110837729
OG0001533		Cfor_03618, Cfor_08870	LOC111868424, LOC111868426	L9F63_024096	Col4a1, LOC138714606	LOC110829801, LOC110829802
OG0001534		Cfor_03359, Cfor_03360, Cfor_10236	LOC111865069	L9F63_000162, L9F63_001335, L9F63_001339	LOC138713030	LOC110831568
OG0001535		Cfor_03810	LOC111862698	L9F63_000831, L9F63_026164	Rab3-GAP	LOC110834365, LOC110834703, LOC110834746, LOC110834751
OG0001536		Cfor_10295, Cfor_12185	LOC111862728	L9F63_012167, L9F63_018389, L9F63_027115	LOC138712593, LOC138712594	LOC110832795
OG0001537		Cfor_02365	LOC111863193	L9F63_009090, L9F63_016141, L9F63_016142, L9F63_023095, L9F63_026538	LOC138695766	LOC110836916
OG0001538		Cfor_01200, Cfor_01201	LOC111871117	L9F63_013086	Parp1	LOC110828240, LOC110828244, LOC110839764, LOC110840957
OG0001539		Cfor_10216	LOC111861551, LOC111872549, LOC111873508	L9F63_003393, L9F63_003395	LOC138713703	LOC110833747, LOC110839180
OG0001540		Cfor_02642	LOC111863899	L9F63_014605, L9F63_028011, L9F63_028324, L9F63_028325, L9F63_028326	LOC138698750	LOC110833401
OG0001541		Cfor_10980, Cfor_11637	LOC111864706, LOC111865575	L9F63_011494	LOC138698122, gro	LOC110830955, LOC110836620
OG0001542		Cfor_05814	LOC111865936, LOC111867813	L9F63_003354, L9F63_018485	LOC138694978, LOC138694979	LOC110831753, LOC110831755
OG0001543		Cfor_02279, Cfor_05160	LOC111865391	L9F63_008095, L9F63_009330, L9F63_009341	LOC138691642, fry	LOC110840030
OG0001544		Cfor_09808, Cfor_09809	LOC111873279, LOC111873283	L9F63_006623	LOC138700272, LOC138700281	LOC110826519, LOC110826520
OG0001545		Cfor_03373, Cfor_10077	LOC111869636, LOC111870837	L9F63_008800, L9F63_025238	LOC138697786	LOC110833661, LOC110841218
OG0001546		Cfor_03994, Cfor_03995, Cfor_06184, Cfor_06186	LOC111872032	L9F63_017470, L9F63_027095	LOC138700418	LOC110831437
OG0001547		Cfor_02106, Cfor_02107, Cfor_06632	LOC111875071	L9F63_020415, L9F63_022424, L9F63_026541	barr	LOC110828246
OG0001548		Cfor_03127	LOC111864243, LOC111867713, LOC111870700, LOC111875101	L9F63_001429, L9F63_021195	arr	LOC110839428
OG0001549		Cfor_05356	LOC111868337	L9F63_015120, L9F63_022716, L9F63_025180, L9F63_027351	LOC138691896, LOC138714489	LOC110836284
OG0001550		Cfor_01740, Cfor_05360	LOC111867229, LOC111867231	L9F63_022710	Hydr1, LOC138714784	LOC110828619, LOC110828621
OG0001551		Cfor_11095	LOC111861747, LOC111861755, LOC111862219, LOC111862221, LOC117282829	L9F63_009495	l_2_37Cb	LOC110833815
OG0001552		Cfor_11670, Cfor_11733	LOC111865492, LOC111874571	L9F63_003822	Idh, LOC138704994	LOC110834848, LOC110839897
OG0001553		Cfor_02669, Cfor_07904	LOC111866273, LOC111871095	L9F63_024854	LOC138701300, LOC138707558	LOC110833435, LOC110839250
OG0001554		Cfor_04346	LOC111864652	L9F63_008512, L9F63_011507, L9F63_014492	LOC138701570	LOC110827784, LOC110838412, LOC110840564
OG0001555		Cfor_00076, Cfor_04353		L9F63_008436, L9F63_010961, L9F63_015115, L9F63_026876	LOC138708660	LOC110827949, LOC110829508
OG0001556		Cfor_04370	LOC111868902, LOC111868930	L9F63_005716, L9F63_005718	LOC138694494, LOC138694499	LOC110835490, LOC110835493
OG0001557		Cfor_06299	LOC111868286, LOC111868287	L9F63_007979, L9F63_007982, L9F63_007983	LOC138701876, LOC138701877	LOC110837631
OG0001558		Cfor_12089	LOC111862418	L9F63_022014, L9F63_023296, L9F63_023297, L9F63_025859, L9F63_027096	LOC138709508	LOC110834329
OG0001559		Cfor_01107, Cfor_03128	LOC111874280	L9F63_003376, L9F63_012391, L9F63_020780, L9F63_020781	LOC138706571	LOC110829585
OG0001560		Cfor_05098	LOC111865520	L9F63_009026, L9F63_009027, L9F63_009028, L9F63_009029, L9F63_026429	LOC138705824	LOC110828483
OG0001561		Cfor_02270, Cfor_02271, Cfor_11409, Cfor_11410	LOC117282628	L9F63_008595, L9F63_008596, L9F63_009841		LOC110829827
OG0001562		Cfor_05561, Cfor_05562	LOC111874264	L9F63_013318, L9F63_013319	ACC	LOC110832490, LOC110832505, LOC110841132
OG0001563		Cfor_00209, Cfor_05586	LOC111870704, LOC111870706	L9F63_017085	LOC138712319, LOC138712320	LOC110840876, LOC110840877
OG0001564		Cfor_04528, Cfor_04529	LOC111866741, LOC111866742	L9F63_007214, L9F63_007215	LOC138703786, MsrA	LOC110828308
OG0001565		Cfor_01275	LOC111861796, LOC111874417	L9F63_009843, L9F63_015615	LOC138694981, LOC138713513	LOC110835822, LOC110836328
OG0001566		Cfor_05158	LOC111864245, LOC111864619, LOC111868168, LOC111871029, LOC111872769	L9F63_009344	Ns4	LOC110840036
OG0001567		Cfor_07688, Cfor_09880	LOC111867005, LOC111875483, LOC111875492	L9F63_023624	LOC138706043	LOC110829090, LOC110839039
OG0001568		Cfor_03759, Cfor_09890	LOC111861224, LOC111861566	L9F63_004074, L9F63_023972	LOC138707679, LOC138713222	LOC110828886
OG0001569		Cfor_01101, Cfor_01102, Cfor_01103, Cfor_04620	LOC111862393	L9F63_003062, L9F63_003672	ND-51	LOC110830917
OG0001570		Cfor_12040	LOC111866114, LOC111875227	L9F63_009992	Diap1	LOC110829766, LOC110834188, LOC110837211, LOC110838932
OG0001571		Cfor_00112, Cfor_01086, Cfor_01099, Cfor_01100	LOC111871733	L9F63_019898	ClpX, LOC138694246	LOC110832035
OG0001572		Cfor_00504, Cfor_03515	LOC111861807, LOC111871022	L9F63_011610, L9F63_021740	LOC138704408	LOC110827404, LOC110833011
OG0001573		Cfor_01378	LOC111863000, LOC111864476, LOC111865107, LOC111866346, LOC111868335, LOC111872592, LOC111874309, LOC111874982
OG0001574		Cfor_08873	LOC111862069, LOC111862615	L9F63_002625, L9F63_013158, L9F63_013160, L9F63_013161	nompC	LOC110827555
OG0001575		Cfor_11478, Cfor_11480	LOC111864055	L9F63_002498, L9F63_002510, L9F63_002514	LOC138716394, dlg1	LOC110831408
OG0001576		Cfor_01964, Cfor_01966				LOC110826650, LOC110826689, LOC110827576, LOC110827577, LOC110827579, LOC110831286, LOC110840260
OG0001577		Cfor_09587, Cfor_09588	LOC111863204, LOC111863205	L9F63_002009, L9F63_002010	LOC138696023, LOC138696024	LOC110828379
OG0001578		Cfor_09665, Cfor_12668	LOC111870292	L9F63_008343, L9F63_008344, L9F63_008346, L9F63_025221	slo	LOC110830367
OG0001579		Cfor_03631	LOC111863073, LOC111864353		LOC138706353, LOC138706375, LOC138706376, LOC138706377, LOC138706378, LOC138706380
OG0001580		Cfor_10064, Cfor_10068	LOC111863661	L9F63_015778, L9F63_024316, L9F63_028317	LOC138698979, LOC138698980	LOC110826820
OG0001581		Cfor_01734	LOC111864076, LOC111869845		sbr	LOC110830540, LOC110830554, LOC110833934, LOC110838012, LOC110840975
OG0001582		Cfor_06588	LOC111864208	L9F63_010443, L9F63_010444, L9F63_023406, L9F63_027917	LOC138702752, LOC138703732	LOC110830485
OG0001583		Cfor_09668		L9F63_018136, L9F63_018137, L9F63_025568, L9F63_025569, L9F63_025570, L9F63_027488, L9F63_027489		LOC110830207
OG0001584		Cfor_07687, Cfor_07690	LOC111869815, LOC111875477	L9F63_023929	LOC138701562, LOC138701566	LOC110839033, LOC110839035
OG0001585		Cfor_00507, Cfor_00509	LOC111868213	L9F63_010917, L9F63_024455, L9F63_027943	LOC138708110, LOC138713341	LOC110833015
OG0001586		Cfor_02996	LOC111875347	L9F63_019728	LOC138700859	LOC110834175, LOC110839287, LOC110839685, LOC110840349, LOC110840960
OG0001587			LOC111865315	L9F63_002028, L9F63_016014, L9F63_025865, L9F63_025866, L9F63_026256, L9F63_027871, L9F63_027872, L9F63_027986
OG0001588			LOC111867806	L9F63_003611, L9F63_003612, L9F63_025733, L9F63_025821, L9F63_025822	poe	LOC110831242, LOC110831245
OG0001589			LOC111862384, LOC111863606, LOC111868022, LOC111868023, LOC111868024, LOC111871143, LOC111871169, LOC111873185, LOC111873356
OG0001590			LOC111861546, LOC111861923, LOC111861924, LOC111862783, LOC111863461, LOC111865695, LOC111871745, LOC117282090, LOC117283051
OG0001591			LOC111874936, LOC111874939		LOC138712978, LOC138712979, LOC138712980, LOC138713796, LOC138713797, LOC138713798	LOC110831869
OG0001592			LOC111861321		LOC138691340, LOC138691354, LOC138691493, LOC138710261, LOC138710262, LOC138710263, LOC138716435	LOC110832825
OG0001593				L9F63_000023, L9F63_006538, L9F63_007545, L9F63_007782, L9F63_009991, L9F63_010122, L9F63_020422, L9F63_023318, L9F63_025160
OG0001594				L9F63_000035, L9F63_008272, L9F63_008273, L9F63_009356, L9F63_012362, L9F63_015391, L9F63_017592, L9F63_023116, L9F63_025656
OG0001595				L9F63_003326, L9F63_011144, L9F63_011214, L9F63_016011, L9F63_017615, L9F63_018081, L9F63_018578, L9F63_022875, L9F63_025715
OG0001596				L9F63_014246, L9F63_014247, L9F63_014248, L9F63_015715, L9F63_020667, L9F63_020668, L9F63_020669, L9F63_027184, L9F63_027185
OG0001597				L9F63_000920, L9F63_005660, L9F63_009301, L9F63_014068, L9F63_015060, L9F63_018298, L9F63_019781, L9F63_021414, L9F63_022527
OG0001598				L9F63_001327, L9F63_001328, L9F63_001329, L9F63_001330, L9F63_001331, L9F63_001332, L9F63_001333, L9F63_001334, L9F63_024990
OG0001599					LOC138691598, LOC138694477, LOC138697112, LOC138697136, LOC138702711, LOC138704243, LOC138706624, LOC138709156, LOC138715706
OG0001600					LOC138706619, LOC138706626, LOC138706629, LOC138706637, LOC138709505, LOC138709514, LOC138709523, LOC138709532, LOC138709539
OG0001601					LOC138698503, LOC138698504, LOC138698505, LOC138698507, LOC138698508, LOC138698509, LOC138698510, LOC138698975, LOC138709484
OG0001602					LOC138698511, LOC138698513, LOC138698514, LOC138698515, LOC138698516, LOC138698519, LOC138698892, LOC138698977, LOC138710041
OG0001603					LOC138691873, LOC138692203, LOC138695245, LOC138695260, LOC138695358, LOC138711794, LOC138711843, LOC138716286, LOC138716290
OG0001604					LOC138699866, LOC138703416, LOC138703417, LOC138703418, LOC138703419, LOC138706083, LOC138706098, LOC138706099, LOC138713873
OG0001605					LOC138691363, LOC138691365, LOC138691367, LOC138691368, LOC138691369, LOC138691370, LOC138691371, LOC138691372, LOC138700918
OG0001606					LOC138696970, LOC138697078, LOC138697080, LOC138697081, LOC138697082, LOC138697083, LOC138697178, LOC138697180, LOC138697181
OG0001607					LOC138700969, LOC138700970, LOC138702153, LOC138702154, LOC138702176, LOC138702177, LOC138702180, LOC138705198, LOC138705199
OG0001608	C0J52_00775	Cfor_01629	LOC111869153	L9F63_008613, L9F63_008614	LOC138708091, LOC138708093	LOC110839965
OG0001609	C0J52_00803, C0J52_02663, C0J52_13076, C0J52_14697, C0J52_19635, C0J52_23377, C0J52_24728, C0J52_27932
OG0001610	C0J52_00811	Cfor_10877		L9F63_014349	LOC138691454, LOC138691455, LOC138705944, LOC138705949	LOC110830360
OG0001611	C0J52_02020, C0J52_05391, C0J52_08714, C0J52_08996, C0J52_19486, C0J52_19807, C0J52_24811, C0J52_27284
OG0001612	C0J52_02047	Cfor_02892	LOC111869210	L9F63_019539	LOC138696721, LOC138696724	LOC110827956, LOC110827957
OG0001613	C0J52_19941, C0J52_22131	Cfor_12081	LOC111866105, LOC111875203	L9F63_002262	gogo	LOC110833385
OG0001614	C0J52_11041	Cfor_11880	LOC111874843	L9F63_021711, L9F63_021712	LOC138696751, LOC138696752	LOC110834299
OG0001615	C0J52_23032, C0J52_23036	Cfor_09305	LOC111864385	L9F63_005699	LOC138701734, LOC138701735	LOC110827918
OG0001616	C0J52_03969, C0J52_07670, C0J52_07686, C0J52_13559, C0J52_14036, C0J52_19352, C0J52_21479, C0J52_24188
OG0001617	C0J52_21484	Cfor_09542	LOC111862350	L9F63_014853, L9F63_014854, L9F63_019146	Root	LOC110828792
OG0001618	C0J52_06939, C0J52_13392	Cfor_07519	LOC111869695	L9F63_007365, L9F63_014466	LOC138700988	LOC110827005
OG0001619	C0J52_08658, C0J52_08661, C0J52_12696			L9F63_015470, L9F63_015472, L9F63_015475	LOC138709355, LOC138709356
OG0001620	C0J52_08623	Cfor_08491	LOC111872972	L9F63_003411, L9F63_008907	LOC138696242, LOC138703695	LOC110836043
OG0001621	C0J52_05693, C0J52_08588, C0J52_09869, C0J52_18702, C0J52_19536, C0J52_27647, C0J52_27756			L9F63_027463
OG0001622	C0J52_05672, C0J52_09750, C0J52_14125, C0J52_15686, C0J52_18921, C0J52_20045, C0J52_25045, C0J52_27067
OG0001623	C0J52_24125		LOC111862162	L9F63_010077	Usp16-45	LOC110830673, LOC110832498, LOC110836111, LOC110840278
OG0001624	C0J52_17813, C0J52_20751, C0J52_21638	Cfor_01889	LOC111875569	L9F63_010190	LOC138695999	LOC110830830
OG0001625	C0J52_14411, C0J52_14413	Cfor_02245	LOC111873498	L9F63_004552	LOC138706379, LOC138706383	LOC110839052
OG0001626	C0J52_03530	Cfor_08797	LOC111869289	L9F63_018768, L9F63_019758, L9F63_019759	LOC138709440	LOC110838343
OG0001627	C0J52_00846, C0J52_00847	Cfor_05924	LOC111869311	L9F63_023547, L9F63_026970	Fadd	LOC110837312
OG0001628	C0J52_16683	Cfor_09609	LOC111861833	L9F63_001594, L9F63_001595, L9F63_025394	LOC138709582	LOC110838996
OG0001629	C0J52_05075, C0J52_13443, C0J52_14799, C0J52_18983, C0J52_19898, C0J52_26446, C0J52_26731, C0J52_27404
OG0001630	C0J52_04473, C0J52_06849, C0J52_06850, C0J52_08814, C0J52_11188, C0J52_22045			L9F63_010996	LOC138701951
OG0001631	C0J52_04537, C0J52_13524	Cfor_02310	LOC111867201	L9F63_020343	LOC138695292, LOC138707501	LOC110834952
OG0001632	C0J52_10437	Cfor_04724	LOC111869998	L9F63_018466	LOC138702916, LOC138716162	LOC110828673, LOC110838201
OG0001633	C0J52_12244, C0J52_12245	Cfor_06334	LOC111870015	L9F63_005799	LOC138701866, yellow-g	LOC110827455
OG0001634	C0J52_12247, C0J52_12248	Cfor_06331, Cfor_06332	LOC111870036	L9F63_005797	LOC138701869	LOC110827281
OG0001635	C0J52_08738, C0J52_12653, C0J52_12778, C0J52_17942, C0J52_17993, C0J52_19518, C0J52_25129, C0J52_25892
OG0001636	C0J52_06262, C0J52_06656, C0J52_10580, C0J52_19249, C0J52_21949, C0J52_21970, C0J52_24169, C0J52_24761
OG0001637	C0J52_21951, C0J52_21952	Cfor_11618	LOC111872697	L9F63_017008	Mf	LOC110835152, LOC110835160
OG0001638	C0J52_05899, C0J52_07894, C0J52_08475, C0J52_09023, C0J52_09463, C0J52_17523, C0J52_24860, C0J52_25859
OG0001639	C0J52_09464	Cfor_03715, Cfor_03717	LOC111868798	L9F63_025068, L9F63_025069	LOC138708937	LOC110826659
OG0001640	C0J52_05559, C0J52_14737, C0J52_21329	Cfor_06400	LOC111865238	L9F63_002305	LOC138714729	LOC110837379
OG0001641	C0J52_08194, C0J52_09921, C0J52_21338, C0J52_23631		LOC111863207, LOC111864166, LOC111865596, LOC117282504
OG0001642	C0J52_00926, C0J52_09975, C0J52_15464, C0J52_17085, C0J52_17086, C0J52_17313, C0J52_22901, C0J52_23132
OG0001643	C0J52_02719, C0J52_13258, C0J52_15100, C0J52_19072, C0J52_21557, C0J52_22353, C0J52_24640, C0J52_26075
OG0001644	C0J52_24896, C0J52_26935	Cfor_08026		L9F63_003288, L9F63_003289, L9F63_003295, L9F63_021151, L9F63_021156
OG0001645	C0J52_10855, C0J52_12961, C0J52_19045, C0J52_20829, C0J52_22672, C0J52_23696, C0J52_23833, C0J52_25234
OG0001646	C0J52_13361	Cfor_08994	LOC111865931, LOC111873585	L9F63_005639	LOC138706355, LOC138710959	LOC110828822
OG0001647	C0J52_15851	Cfor_06310	LOC111871184	L9F63_005825, L9F63_023949, L9F63_025431	LOC138701824	LOC110837618
OG0001648	C0J52_15857	Cfor_04708	LOC111866814	L9F63_009227, L9F63_025755, L9F63_025756	LOC138692250	LOC110831529
OG0001649	C0J52_13190	Cfor_11870	LOC111873338	L9F63_011555, L9F63_011557	LOC138697183, LOC138697223	LOC110828563
OG0001650	C0J52_24152, C0J52_27811	Cfor_12085	LOC111869510	L9F63_009762, L9F63_027017	LOC138703020	LOC110832837
OG0001651	C0J52_26022	Cfor_02408, Cfor_02409	LOC111863131	L9F63_015981, L9F63_028077	LOC138696984	LOC110836095
OG0001652	C0J52_16905	Cfor_11365, Cfor_11366	LOC111870315	L9F63_012684, L9F63_026757	spas	LOC110839205
OG0001653	C0J52_03321, C0J52_12278, C0J52_14095, C0J52_14571, C0J52_23152	Cfor_09826	LOC111870281		LOC138698360
OG0001654	C0J52_25076, C0J52_25079	Cfor_09269	LOC111871351	L9F63_002382, L9F63_002384	LOC138691226	LOC110828682
OG0001655	C0J52_08099, C0J52_08100	Cfor_08305	LOC111861740	L9F63_020191, L9F63_027531	LOC138699548	LOC110835556
OG0001656	C0J52_11215, C0J52_14525	Cfor_02206	LOC111865696, LOC111868339	L9F63_004880	LOC138698145, LOC138699967
OG0001657	C0J52_15967	Cfor_08955	LOC111875613	L9F63_023333, L9F63_026588, L9F63_026589	LOC138714900	LOC110832723
OG0001658	C0J52_12647	Cfor_10003	LOC111871223	L9F63_005554, L9F63_005555	Vps13	LOC110839925, LOC110840494
OG0001659	C0J52_12560, C0J52_13551, C0J52_15213, C0J52_15214, C0J52_18851, C0J52_21529, C0J52_23537, C0J52_24482
OG0001660	C0J52_14905	Cfor_01123, Cfor_01482, Cfor_09333	LOC111874106	L9F63_014849	loqs	LOC110837998
OG0001661	C0J52_18257, C0J52_26295	Cfor_10246	LOC111867280	L9F63_021808, L9F63_021809	ab	LOC110837360
OG0001662	C0J52_08033, C0J52_09529, C0J52_09731, C0J52_13472, C0J52_16811, C0J52_25623, C0J52_25988, C0J52_26130
OG0001663	C0J52_19036, C0J52_24855, C0J52_24856	Cfor_00829	LOC111872439	L9F63_011789	LOC138703701	LOC110838384
OG0001664	C0J52_00456, C0J52_00457, C0J52_21222	Cfor_04887	LOC111873626	L9F63_007112	LOC138712423	LOC110840547
OG0001665	C0J52_16317	Cfor_02415	LOC111864916	L9F63_021823, L9F63_021824, L9F63_026158	Blos3	LOC110826735
OG0001666	C0J52_11175, C0J52_18814	Cfor_08445	LOC111864300	L9F63_011778	LOC138698735, LOC138714971	LOC110827733
OG0001667	C0J52_01039, C0J52_19420, C0J52_21272, C0J52_27905		LOC111862800	L9F63_005399	Nxt1	LOC110837944
OG0001668	C0J52_02405, C0J52_08989, C0J52_11228, C0J52_12393, C0J52_17629, C0J52_18553, C0J52_23563, C0J52_28379
OG0001669	C0J52_02408	Cfor_06191	LOC111872023	L9F63_002788, L9F63_002790, L9F63_025654, L9F63_025655		LOC110831443
OG0001670	C0J52_02426, C0J52_04391, C0J52_06323, C0J52_17949, C0J52_18191, C0J52_23211, C0J52_27311			L9F63_008946
OG0001671	C0J52_02440	Cfor_00190, Cfor_00303	LOC111872018	L9F63_017471, L9F63_017473	Bdp1	LOC110831441
OG0001672	C0J52_02446	Cfor_06179	LOC111872020	L9F63_002792, L9F63_002793, L9F63_026881	Eps-15	LOC110831414
OG0001673	C0J52_08739, C0J52_12654, C0J52_17943, C0J52_22512, C0J52_22515, C0J52_25130, C0J52_25895				LOC138703162
OG0001674	C0J52_17600, C0J52_18931, C0J52_19313, C0J52_22525, C0J52_22707, C0J52_25872, C0J52_28384, C0J52_28425
OG0001675	C0J52_09189, C0J52_09953	Cfor_07630	LOC111873793	L9F63_014419, L9F63_026328	LOC138701522	LOC110840146
OG0001676	C0J52_09954	Cfor_07627, Cfor_07628	LOC111873784	L9F63_014422	LOC138701519, LOC138701520	LOC110829282
OG0001677	C0J52_09960	Cfor_11604	LOC111862957	L9F63_006037, L9F63_006038, L9F63_017147	LOC138700080	LOC110835180
OG0001678	C0J52_21175	Cfor_03875	LOC111870819	L9F63_022498, L9F63_025554, L9F63_025555	LOC138706638	LOC110840583
OG0001679	C0J52_00306, C0J52_01369, C0J52_06612, C0J52_08414, C0J52_13209, C0J52_17519, C0J52_24641, C0J52_26858
OG0001680	C0J52_01259, C0J52_06234, C0J52_11810, C0J52_13117, C0J52_14129, C0J52_26944		LOC111871640, LOC117282814
OG0001681	C0J52_23744	Cfor_05721, Cfor_05722	LOC111867285	L9F63_000694, L9F63_000695	LOC138705028	LOC110839448
OG0001682	C0J52_02177, C0J52_16059, C0J52_18314, C0J52_21848, C0J52_24287			L9F63_012838, L9F63_026787	LOC138691816
OG0001683	C0J52_02200	Cfor_03749	LOC111867516	L9F63_005124, L9F63_020586, L9F63_020587	LOC138712294	LOC110832492
OG0001684	C0J52_02206, C0J52_02207		LOC111863146	L9F63_013151, L9F63_013152	LOC138691770, Obp93a	LOC110828061
OG0001685	C0J52_21461	Cfor_05505	LOC111871517	L9F63_012737, L9F63_012738, L9F63_024746	Gdap2	LOC110833629
OG0001686	C0J52_18103	Cfor_03199	LOC111862764	L9F63_016285	LOC138714873	LOC110829705, LOC110831249, LOC110835354
OG0001687	C0J52_00147, C0J52_00197	Cfor_04458	LOC111872372	L9F63_019976	LOC138694729, LOC138695063	LOC110829937
OG0001688	C0J52_00206	Cfor_02504, Cfor_02505	LOC117282757	L9F63_016747, L9F63_016748	Jarid2	LOC110835814
OG0001689	C0J52_00222, C0J52_02316, C0J52_04395	Cfor_01735	LOC111869850	L9F63_016514	LOC138697986	LOC110830549
OG0001690	C0J52_00229	Cfor_10426	LOC111866561, LOC111866568	L9F63_006977	Nopp140	LOC110838227, LOC110838228
OG0001691	C0J52_00231, C0J52_00233	Cfor_10425	LOC111866548	L9F63_006973, L9F63_006974	LOC138713040	LOC110838211
OG0001692	C0J52_22543	Cfor_09755	LOC111872492	L9F63_011741	LOC138694902	LOC110832616, LOC110832647, LOC110839701
OG0001693	C0J52_16281	Cfor_06119	LOC111864885	L9F63_000619, L9F63_000620, L9F63_024224	Trx2	LOC110833037
OG0001694	C0J52_00903, C0J52_27204	Cfor_10573	LOC111867780	L9F63_006847, L9F63_020507	dgo	LOC110835949
OG0001695	C0J52_00932, C0J52_11640, C0J52_21773	Cfor_01607	LOC111869243	L9F63_015691	LOC138692289	LOC110828943
OG0001696	C0J52_06414, C0J52_12336, C0J52_13504, C0J52_13742, C0J52_15664, C0J52_26068, C0J52_26373, C0J52_27253
OG0001697	C0J52_01890, C0J52_05577, C0J52_09177, C0J52_12612, C0J52_13745, C0J52_27465			L9F63_010946, L9F63_023294
OG0001698	C0J52_06889, C0J52_09129	Cfor_01059, Cfor_04520	LOC111865664	L9F63_007688	LOC138713712	LOC110836016
OG0001699	C0J52_11520	Cfor_03330, Cfor_05029	LOC111862570	L9F63_000372, L9F63_021245	Prdm13	LOC110828718
OG0001700	C0J52_05040	Cfor_10984	LOC111865544	L9F63_012134, L9F63_012135	GCC88	LOC110832205, LOC110832221
OG0001701	C0J52_05055	Cfor_05988	LOC111871995, LOC111871997, LOC111872749	L9F63_020474	dgt6	LOC110831841
OG0001702	C0J52_18056	Cfor_12859	LOC111861365	L9F63_013758, L9F63_013759	LOC138697771	LOC110838960, LOC110838963
OG0001703	C0J52_16299	Cfor_05386	LOC111863358	L9F63_016243, L9F63_025308, L9F63_025310	LOC138715458	LOC110832284
OG0001704	C0J52_16301	Cfor_05387	LOC111863359	L9F63_016244, L9F63_025307, L9F63_026046	Dtd	LOC110832285
OG0001705	C0J52_11662	Cfor_04648, Cfor_04767, Cfor_09186	LOC111863080	L9F63_017603	LOC138699748	LOC110837881
OG0001706	C0J52_11666	Cfor_08413	LOC111872677	L9F63_010555, L9F63_010556	LOC138694821, LOC138707784	LOC110827609
OG0001707	C0J52_25455	Cfor_04719	LOC111861685	L9F63_023701	LOC138702910	LOC110828641, LOC110828814, LOC110828944
OG0001708	C0J52_01420, C0J52_16158		LOC111872058	L9F63_025814	LOC138696753, LOC138708081	LOC110833714, LOC110834108
OG0001709	C0J52_00407, C0J52_07489, C0J52_12820, C0J52_24176, C0J52_24244, C0J52_25332			L9F63_014673	LOC138693486
OG0001710	C0J52_13272	Cfor_04363	LOC111862592	L9F63_000576, L9F63_018265, L9F63_018267	sm	LOC110835495
OG0001711	C0J52_05168, C0J52_16062, C0J52_18074, C0J52_18369, C0J52_21273, C0J52_21922, C0J52_22794, C0J52_23455
OG0001712	C0J52_17195, C0J52_17196	Cfor_00006, Cfor_09201	LOC111863076	L9F63_000277	LOC138699751	LOC110837875
OG0001713	C0J52_21843, C0J52_21845	Cfor_00450	LOC117282027	L9F63_012517, L9F63_012518	Remo	LOC110826912
OG0001714	C0J52_19998	Cfor_02045	LOC111871800	L9F63_000678, L9F63_000679, L9F63_028233	Dronc	LOC110836204
OG0001715	C0J52_03788	Cfor_01172	LOC111871652, LOC111871656	L9F63_012428, L9F63_024230	LOC138710513	LOC110839734
OG0001716	C0J52_03796	Cfor_01562	LOC111873256	L9F63_010310	LOC138692916, LOC138693469, LOC138693470	LOC110838823
OG0001717	C0J52_03803	Cfor_03151	LOC111870906	L9F63_001131, L9F63_001132	Atg2	LOC110832408, LOC110834415
OG0001718	C0J52_01739, C0J52_03817, C0J52_05383, C0J52_06391, C0J52_08778, C0J52_18140, C0J52_24268, C0J52_26571
OG0001719	C0J52_17235, C0J52_23601, C0J52_24925, C0J52_25617, C0J52_27341	Cfor_00256, Cfor_08728	LOC117282363
OG0001720	C0J52_18116, C0J52_24928	Cfor_07218	LOC111869993	L9F63_018317, L9F63_025149	stck	LOC110829193
OG0001721	C0J52_01926, C0J52_05319, C0J52_05634, C0J52_09080, C0J52_18268, C0J52_18913, C0J52_19979, C0J52_21159
OG0001722	C0J52_05644	Cfor_00149, Cfor_00150, Cfor_00151	LOC111873175	L9F63_018043	LOC138707752	LOC110830240
OG0001723	C0J52_02773, C0J52_11650, C0J52_11736, C0J52_15782, C0J52_21854, C0J52_22844				LOC138703489, LOC138713611
OG0001724	C0J52_00379, C0J52_07696, C0J52_11798, C0J52_18565, C0J52_22085, C0J52_24166, C0J52_26181, C0J52_28417
OG0001725	C0J52_06276, C0J52_08152, C0J52_12819, C0J52_16289, C0J52_21975, C0J52_23928, C0J52_26981, C0J52_27181
OG0001726	C0J52_04083	Cfor_11584	LOC111863115	L9F63_001597, L9F63_007964, L9F63_025843	GlnRS	LOC110836329
OG0001727	C0J52_09481	Cfor_00890, Cfor_10515	LOC111872997, LOC111873240	L9F63_002643	IntS8	LOC110827053
OG0001728	C0J52_07797, C0J52_10912, C0J52_11755, C0J52_13816, C0J52_21409, C0J52_24180, C0J52_25896, C0J52_28108
OG0001729	C0J52_11768, C0J52_14390, C0J52_16870, C0J52_22346, C0J52_24219, C0J52_25117, C0J52_27316, C0J52_28323
OG0001730	C0J52_10189	Cfor_10936	LOC111872287	L9F63_003318, L9F63_027615, L9F63_027616	LOC138698068	LOC110829449
OG0001731	C0J52_21765	Cfor_05198	LOC111870541	L9F63_018517, L9F63_026218, L9F63_026219	LOC138694852	LOC110835396
OG0001732	C0J52_16242, C0J52_16950, C0J52_19173, C0J52_22472, C0J52_22488, C0J52_24666, C0J52_26946			L9F63_023953
OG0001733	C0J52_22241, C0J52_22242		LOC111862498, LOC111862500	L9F63_007363	LOC138713723	LOC110827593, LOC110827607
OG0001734	C0J52_12502	Cfor_02159	LOC111861634	L9F63_006692, L9F63_027957	LOC138693479, LOC138710631	LOC110835921
OG0001735	C0J52_06627, C0J52_17517	Cfor_06790	LOC111869874	L9F63_024675, L9F63_024676	LOC138701379	LOC110837691
OG0001736	C0J52_06634	Cfor_12432	LOC111869776	L9F63_003098, L9F63_022066, L9F63_022067	RhoGAP71E	LOC110826589
OG0001737	C0J52_11509, C0J52_11858	Cfor_05258	LOC111874022	L9F63_020278, L9F63_024660	LOC138713191	LOC110836259
OG0001738	C0J52_18559	Cfor_00817, Cfor_00818	LOC111872385	L9F63_006419, L9F63_006421	yki	LOC110838408
OG0001739	C0J52_03780, C0J52_15238, C0J52_15239	Cfor_06886	LOC111861674	L9F63_021537	Zdhhc8	LOC110833297
OG0001740	C0J52_15517, C0J52_15519	Cfor_08430, Cfor_12218	LOC111864754	L9F63_017135	LOC138692242	LOC110837835
OG0001741	C0J52_16889	Cfor_10352, Cfor_10353	LOC111866169	L9F63_005133, L9F63_005134	syd	LOC110830203
OG0001742	C0J52_04589, C0J52_21932, C0J52_22576	Cfor_09706	LOC111871381	L9F63_004763	ATPsynE	LOC110835636
OG0001743	C0J52_10576	Cfor_10120	LOC111863966	L9F63_008881	LOC138695224, LOC138712126, mas	LOC110830414
OG0001744	C0J52_08391, C0J52_23484, C0J52_23485	Cfor_11795		L9F63_010380	LOC138716307	LOC110841264, LOC110841308
OG0001745	C0J52_04354	Cfor_06208	LOC111863375	L9F63_008364, L9F63_008365, L9F63_026160	LOC138700413	LOC110840276
OG0001746	C0J52_07453, C0J52_09866, C0J52_14635, C0J52_16099, C0J52_19151, C0J52_23407, C0J52_23771			L9F63_020158
OG0001747	C0J52_01155, C0J52_19589	Cfor_01584	LOC111875256	L9F63_011026	LOC138716453	LOC110835605, LOC110835607
OG0001748	C0J52_16510	Cfor_05593	LOC111866440	L9F63_013743, L9F63_013745, L9F63_025089	Wee1	LOC110835658
OG0001749	C0J52_22863	Cfor_01778	LOC111866903	L9F63_000274, L9F63_000275, L9F63_025871	peng	LOC110839319
OG0001750	C0J52_02998, C0J52_02999	Cfor_01845, Cfor_01959	LOC111875498	L9F63_020905	Csk	LOC110834762
OG0001751	C0J52_03005, C0J52_10055, C0J52_10669, C0J52_14625, C0J52_18309, C0J52_21817, C0J52_25794, C0J52_26157
OG0001752	C0J52_03016	Cfor_06265	LOC111867562	L9F63_017777, L9F63_027455, L9F63_027456	LOC138701230	LOC110826886
OG0001753	C0J52_23264	Cfor_07972, Cfor_07975	LOC111862868	L9F63_002102, L9F63_002108	Eip74EF	LOC110841478
OG0001754	C0J52_16662, C0J52_16664, C0J52_16666, C0J52_25618			L9F63_019681, L9F63_020212	LOC138705170, LOC138715004
OG0001755	C0J52_21178	Cfor_08883	LOC111871926, LOC117282043	L9F63_013181, L9F63_013182	LOC138701559	LOC110831725
OG0001756	C0J52_05175, C0J52_21183	Cfor_08127	LOC111873360	L9F63_013046, L9F63_019433	LOC138706411	LOC110834177
OG0001757	C0J52_22948, C0J52_22949	Cfor_07309, Cfor_07730	LOC111861278	L9F63_008330	LOC138699426	LOC110839845
OG0001758	C0J52_22950		LOC111864665	L9F63_007481, L9F63_026139, L9F63_026140	LOC138693154, LOC138693200	LOC110826801
OG0001759	C0J52_17746	Cfor_02377	LOC111875639	L9F63_023322, L9F63_026977, L9F63_026978	jbug	LOC110836878
OG0001760	C0J52_17935	Cfor_04912, Cfor_05289	LOC111861898	L9F63_005311, L9F63_011533	LOC138711687	LOC110829861
OG0001761	C0J52_04732, C0J52_15391, C0J52_17339, C0J52_19180, C0J52_20609, C0J52_24824, C0J52_26797				LOC138704966
OG0001762	C0J52_23930	Cfor_00692	LOC111866750	L9F63_002267, L9F63_002395	LOC138698730, LOC138704816	LOC110840483
OG0001763	C0J52_07579	Cfor_05605	LOC111869045	L9F63_013045, L9F63_027653, L9F63_028400	LOC138700236	LOC110840622
OG0001764	C0J52_20177	Cfor_11300	LOC111868813	L9F63_005227, L9F63_010883	LOC138708943, LOC138708945, LOC138708947
OG0001765	C0J52_16589, C0J52_21468	Cfor_00479	LOC111870793	L9F63_012640, L9F63_012641	LOC138699944	LOC110835797
OG0001766	C0J52_08269, C0J52_16619	Cfor_05079	LOC111873311	L9F63_006741, L9F63_027098	LOC138698226	LOC110837170
OG0001767	C0J52_08807	Cfor_05430	LOC111869354	L9F63_019626, L9F63_019627	LOC138706244	LOC110836584, LOC110836588
OG0001768	C0J52_13129		LOC111863935, LOC111875192	L9F63_014592, L9F63_025034, L9F63_025152	LOC138698714	LOC110833315
OG0001769	C0J52_14597	Cfor_05829, Cfor_05830	LOC111863651	L9F63_004961, L9F63_004962	Cad87A	LOC110832669
OG0001770	C0J52_10062, C0J52_24948	Cfor_01045	LOC111863870	L9F63_016530, L9F63_028377	BBS1	LOC110828543
OG0001771	C0J52_11211, C0J52_19485, C0J52_19561, C0J52_24576			L9F63_023583	LOC138703661, LOC138705934, LOC138715064
OG0001772	C0J52_28142	Cfor_00522	LOC111870260	L9F63_012627, L9F63_012718, L9F63_021293	LOC138692595	LOC110834116
OG0001773	C0J52_19345	Cfor_08985	LOC111866593	L9F63_015741, L9F63_015742, L9F63_015743	hppy	LOC110828830
OG0001774	C0J52_25023	Cfor_05614	LOC111863488, LOC111865513	L9F63_003964, L9F63_028218	LOC138696964	LOC110840183
OG0001775	C0J52_25595	Cfor_12736, Cfor_12737	LOC111870072	L9F63_011514, L9F63_011515	ara	LOC110830290
OG0001776	C0J52_19371	Cfor_06149, Cfor_09680, Cfor_11472	LOC111862431	L9F63_021507	LOC138712220	LOC110839631
OG0001777	C0J52_00298, C0J52_10713, C0J52_13027			L9F63_022466, L9F63_027544	LOC138702994, LOC138713337	LOC110829108
OG0001778	C0J52_00329	Cfor_07374	LOC111862400	L9F63_001138, L9F63_028180, L9F63_028181	Vps8	LOC110829110
OG0001779	C0J52_01302, C0J52_10539, C0J52_11226, C0J52_13828, C0J52_16050, C0J52_23763, C0J52_27233			L9F63_017035
OG0001780	C0J52_14983, C0J52_14984, C0J52_14985	Cfor_03501	LOC111873822	L9F63_023048	LOC138698781	LOC110832132
OG0001781	C0J52_22470, C0J52_22471, C0J52_24777	Cfor_01144	LOC111868107		LOC138706294	LOC110835738, LOC110835753
OG0001782	C0J52_16249, C0J52_19182, C0J52_28390	Cfor_05907	LOC111872418	L9F63_004628	LOC138694382	LOC110827141
OG0001783	C0J52_03131, C0J52_26410				LOC138697157, LOC138709246	LOC110826678, LOC110827581, LOC110839951, LOC110839952
OG0001784	C0J52_25038, C0J52_25039	Cfor_03094	LOC111873054	L9F63_013662, L9F63_013664	LOC138708871	LOC110838155
OG0001785	C0J52_02735, C0J52_09868, C0J52_21021	Cfor_02510	LOC111861285	L9F63_005683	LOC138713057	LOC110830976
OG0001786	C0J52_11408	Cfor_01878	LOC111870440, LOC111874350	L9F63_005772, L9F63_027064	Pef	LOC110827223
OG0001787	C0J52_11409	Cfor_01879	LOC111874363	L9F63_005765, L9F63_005768, L9F63_026907	LOC138700278	LOC110827221
OG0001788	C0J52_08535	Cfor_07571, Cfor_07572	LOC111863876	L9F63_011288, L9F63_011289	RhoGAP19D	LOC110828540
OG0001789	C0J52_22590, C0J52_22592	Cfor_12789	LOC111864278	L9F63_001811	LOC138704548, LOC138704552	LOC110836778
OG0001790	C0J52_20286, C0J52_20287	Cfor_07407	LOC111864231, LOC111873260, LOC111875141		LOC138703134	LOC110828109
OG0001791	C0J52_05397, C0J52_08036, C0J52_11082, C0J52_12485, C0J52_15583, C0J52_19068, C0J52_21959, C0J52_23684
OG0001792	C0J52_12769, C0J52_12773	Cfor_11401	LOC111868216	L9F63_016753, L9F63_016754	LOC138691143	LOC110839220
OG0001793	C0J52_04927, C0J52_04929, C0J52_21230	Cfor_04498	LOC111868543	L9F63_020238	LOC138701945	LOC110833759
OG0001794	C0J52_21152, C0J52_21153	Cfor_03480	LOC111864341	L9F63_012455, L9F63_012456	LOC138701731	LOC110827935
OG0001795	C0J52_21155	Cfor_03475	LOC111868278	L9F63_012458, L9F63_025945, L9F63_025946	ckn	LOC110840598
OG0001796	C0J52_22118, C0J52_22119	Cfor_10477	LOC111874379	L9F63_013121, L9F63_013122	LOC138704497	LOC110838428
OG0001797	C0J52_22050, C0J52_22254, C0J52_25614		LOC111873863, LOC117282140	L9F63_008947, L9F63_009046, L9F63_025058
OG0001798	C0J52_06449, C0J52_06453	Cfor_08444	LOC111864299	L9F63_008066, L9F63_008069	BtbVII	LOC110827731
OG0001799	C0J52_06465	Cfor_09057, Cfor_09058	LOC111861862	L9F63_013232, L9F63_013234	LOC138703044	LOC110836233
OG0001800	C0J52_23434	Cfor_09984	LOC111874626	L9F63_006308, L9F63_015572, L9F63_027953	Keap1	LOC110836765
OG0001801	C0J52_23116	Cfor_08604	LOC111870870, LOC111870891	L9F63_020989	LOC138706672, LOC138706673	LOC110838104
OG0001802	C0J52_03886	Cfor_03813	LOC111862725	L9F63_000824, L9F63_000828, L9F63_027179	LOC138697011	LOC110834369
OG0001803	C0J52_03901	Cfor_00426	LOC111871077	L9F63_004189, L9F63_004190, L9F63_024184	LOC138698191	LOC110838764
OG0001804	C0J52_03902	Cfor_00425	LOC111871059	L9F63_004192, L9F63_026549, L9F63_027536	LOC138698192	LOC110838756
OG0001805	C0J52_16706, C0J52_17755	Cfor_05673	LOC111867628	L9F63_005637, L9F63_013175	LOC138706351	LOC110828561
OG0001806	C0J52_17831	Cfor_03626	LOC111862256, LOC111874316	L9F63_002410	LOC138713885	LOC110838040, LOC110838488
OG0001807	C0J52_04538	Cfor_02309	LOC111862380, LOC111867221	L9F63_020344, L9F63_020345	LOC138707504	LOC110834950
OG0001808	C0J52_23251	Cfor_07233	LOC111869493	L9F63_005260, L9F63_005261	LOC138713405, LOC138713407	LOC110834072
OG0001809	C0J52_00517, C0J52_00520	Cfor_12155	LOC117282928	L9F63_012664, L9F63_023655	LOC138715254	LOC110832449
OG0001810	C0J52_00538	Cfor_05228	LOC111861498, LOC111867960, LOC117282847	L9F63_020974	LOC138703514	LOC110827116
OG0001811	C0J52_12287	Cfor_04053	LOC111862385, LOC117282168	L9F63_015355	LOC138715024	LOC110829841, LOC110829888
OG0001812	C0J52_16614	Cfor_03910	LOC111865361, LOC111865787	L9F63_016927, L9F63_016928	LOC138700108	LOC110831664
OG0001813	C0J52_25830	Cfor_03284	LOC111871287	L9F63_000638, L9F63_010668, L9F63_013322	LOC138710639	LOC110841402
OG0001814	C0J52_07809, C0J52_09601, C0J52_10237, C0J52_15548, C0J52_18389, C0J52_20194, C0J52_24461, C0J52_26719
OG0001815	C0J52_01234, C0J52_09624, C0J52_22097, C0J52_25295	Cfor_11605		L9F63_019660	LOC138700179, LOC138705846
OG0001816	C0J52_17368	Cfor_06992, Cfor_06993	LOC111867123	L9F63_004288, L9F63_004289	LOC138708963	LOC110835305
OG0001817	C0J52_01597	Cfor_12424	LOC111874277	L9F63_010488, L9F63_026783, L9F63_026784	mam	LOC110827653
OG0001818	C0J52_11756	Cfor_06091	LOC111864862	L9F63_003114, L9F63_025921, L9F63_027503	LOC138696158	LOC110839102
OG0001819	C0J52_17890	Cfor_07808	LOC111868985, LOC111869037	L9F63_003914, L9F63_003915	LOC138700260	LOC110831050
OG0001820	C0J52_01198, C0J52_27022	Cfor_02442	LOC111866004, LOC111866008	L9F63_020603	LOC138703264	LOC110839361
OG0001821	C0J52_27307	Cfor_12591	LOC111861720	L9F63_000874, L9F63_023303, L9F63_028238	Rab26	LOC110827847
OG0001822	C0J52_09924		LOC111866158	L9F63_023166, L9F63_024720	LOC138708047, LOC138710998	LOC110836386, LOC110840781
OG0001823	C0J52_00737, C0J52_00738	Cfor_12976	LOC111869498	L9F63_009187, L9F63_009190	LOC138703635	LOC110837963
OG0001824	C0J52_08988	Cfor_09515	LOC111862521	L9F63_024377, L9F63_026161, L9F63_026162	LOC138694770	LOC110840524
OG0001825	C0J52_07310, C0J52_23708		LOC111867546, LOC111873615	L9F63_018840	LOC138703165	LOC110836241, LOC110836242
OG0001826	C0J52_03024, C0J52_21201	Cfor_02057	LOC111867931	L9F63_019646, L9F63_022698	Lpin	LOC110832662
OG0001827	C0J52_02807	Cfor_01866, Cfor_01867	LOC111871273	L9F63_015047	LOC138694789	LOC110835572, LOC110840108
OG0001828	C0J52_02813	Cfor_01858, Cfor_07067, Cfor_07311	LOC111865348	L9F63_010905	Dad	LOC110840114
OG0001829	C0J52_08027, C0J52_08029	Cfor_08174	LOC111874573	L9F63_003824, L9F63_003829	ttk	LOC110839895
OG0001830	C0J52_27410	Cfor_10079, Cfor_10080	LOC111869634	L9F63_005850, L9F63_005851	LOC138714702	LOC110841217
OG0001831	C0J52_27564	Cfor_08695	LOC111863313	L9F63_015665, L9F63_026191, L9F63_026192	LOC138700208	LOC110839727
OG0001832	C0J52_11785, C0J52_11786	Cfor_10864	LOC111863197	L9F63_026197	LOC138704262, LOC138704350	LOC110827286
OG0001833	C0J52_14955, C0J52_14956			L9F63_008579, L9F63_014816, L9F63_018605	LOC138698156, LOC138698160, LOC138698161
OG0001834	C0J52_18041, C0J52_27110, C0J52_28137	Cfor_08501	LOC111865553	L9F63_003592	smash	LOC110841474
OG0001835	C0J52_06049	Cfor_05881	LOC111875735	L9F63_005566, L9F63_005567, L9F63_026663	LOC138716293	LOC110831112
OG0001836	C0J52_06069	Cfor_05885	LOC111863902	L9F63_006322	LOC138716299	LOC110830766, LOC110832015, LOC110840053
OG0001837	C0J52_15947	Cfor_09541	LOC111871224, LOC111871313	L9F63_015042	LOC138694575, LOC138694936	LOC110840504
OG0001838	C0J52_21280	Cfor_10286	LOC111870913	L9F63_021482, L9F63_021484, L9F63_025758	LOC138697673	LOC110826461
OG0001839	C0J52_07975	Cfor_06635	LOC111870350	L9F63_016039, L9F63_016040, L9F63_025185	PAPLA1	LOC110839214
OG0001840	C0J52_01504, C0J52_01505	Cfor_08966	LOC111865010	L9F63_016383	Nuak	LOC110832713, LOC110832716
OG0001841	C0J52_01521	Cfor_08972	LOC111865005	L9F63_009318, L9F63_009319, L9F63_009320	LOC138714883	LOC110832724
OG0001842	C0J52_15421	Cfor_01261, Cfor_01262	LOC111861602	L9F63_000276, L9F63_025870	LOC138699788	LOC110839090
OG0001843	C0J52_02285, C0J52_14631	Cfor_04150	LOC111865211	L9F63_023051, L9F63_024248	LOC138710368	LOC110836632
OG0001844	C0J52_25398, C0J52_27018	Cfor_12353	LOC111872649	L9F63_022015, L9F63_023694	LOC138703360	LOC110826648
OG0001845	C0J52_08589	Cfor_10816, Cfor_10817	LOC111861978	L9F63_018762, L9F63_018764	LOC138705161	LOC110829650
OG0001846	C0J52_07630	Cfor_08354	LOC111867312, LOC111873853	L9F63_023008, L9F63_023009	LOC138703272	LOC110832358
OG0001847	C0J52_19316, C0J52_25161	Cfor_03391	LOC111873197	L9F63_001199, L9F63_020803	LOC138707656	LOC110828899
OG0001848	C0J52_03235, C0J52_12712, C0J52_12715, C0J52_12718		LOC111870880	L9F63_020085	nej	LOC110829589
OG0001849	C0J52_13811, C0J52_24951	Cfor_09871	LOC111867853	L9F63_006264, L9F63_027892	Cipc	LOC110832337
OG0001850	C0J52_24757	Cfor_05578	LOC111875341	L9F63_023518, L9F63_023520	LOC138711645, LOC138712127	LOC110830364
OG0001851	C0J52_05964	Cfor_03152, Cfor_03154	LOC111870902	L9F63_001896, L9F63_001898	lobo	LOC110832393
OG0001852	C0J52_09323, C0J52_09324	Cfor_11486, Cfor_11565	LOC111874816	L9F63_016594	ths	LOC110839652
OG0001853	C0J52_15141	Cfor_11688	LOC111870430	L9F63_012419, L9F63_012421, L9F63_012422	Top1	LOC110831210
OG0001854	C0J52_23363, C0J52_23364	Cfor_10696, Cfor_10697	LOC111867726	L9F63_009602	LOC138706539	LOC110833927
OG0001855	C0J52_18351	Cfor_09026	LOC111868736	L9F63_018936, L9F63_026083, L9F63_026084	LOC138700844	LOC110839432
OG0001856	C0J52_18355	Cfor_09029	LOC111868730	L9F63_018931, L9F63_018932	LOC138700842, LOC138700883	LOC110833793
OG0001857	C0J52_18356		LOC111868748	L9F63_018924, L9F63_018925, L9F63_018926, L9F63_026024	LOC138700841	LOC110833782
OG0001858	C0J52_10715	Cfor_08842	LOC111864111	L9F63_019884, L9F63_019885, L9F63_025234	LOC138707526	LOC110835688
OG0001859	C0J52_27611		LOC111868128, LOC111868132	L9F63_008148, L9F63_008149	LOC138696370, LOC138696374	LOC110828528
OG0001860	C0J52_04943	Cfor_04490	LOC111868633, LOC111869562	L9F63_023101	LOC138701959, LOC138704998	LOC110827929
OG0001861	C0J52_04957, C0J52_10799, C0J52_10990, C0J52_11147, C0J52_11562, C0J52_22927	Cfor_10670				LOC110838457
OG0001862	C0J52_04958	Cfor_04484, Cfor_06390	LOC111868509	L9F63_021165, L9F63_023834	LOC138701579	LOC110835580
OG0001863	C0J52_08552	Cfor_12534	LOC111864270	L9F63_001885, L9F63_001888, L9F63_010272	LOC138700018	LOC110829625
OG0001864	C0J52_08567	Cfor_10804		L9F63_021875, L9F63_023524, L9F63_025764, L9F63_025765	LOC138704252	LOC110829652
OG0001865	C0J52_26209, C0J52_26419	Cfor_10015	LOC111861851	L9F63_004511, L9F63_026255	LOC138694719	LOC110830609
OG0001866	C0J52_02550, C0J52_02551	Cfor_11387	LOC111865730	L9F63_000776, L9F63_000777	LOC138697070	LOC110834250
OG0001867	C0J52_02841	Cfor_06986	LOC111861962	L9F63_016892, L9F63_025688	LOC138706800, Nep5	LOC110826819
OG0001868	C0J52_24919	Cfor_05059	LOC111865114	L9F63_015738, L9F63_025498, L9F63_025499	LOC138712468	LOC110837096
OG0001869	C0J52_02364	Cfor_04069, Cfor_10596	LOC111862323	L9F63_011638, L9F63_027585	LOC138714973	LOC110829724
OG0001870	C0J52_07794	Cfor_04732	LOC111861700, LOC111866201	L9F63_006830, L9F63_026951	Cad74A	LOC110837657
OG0001871	C0J52_23704	Cfor_07897	LOC111866274, LOC111866287	L9F63_006774, L9F63_006775	LOC138704248	LOC110837237
OG0001872	C0J52_11974, C0J52_11975	Cfor_01061	LOC111869830	L9F63_014235	sr	LOC110830545, LOC110830548
OG0001873	C0J52_05033	Cfor_03186, Cfor_03187	LOC111862070	L9F63_007846, L9F63_026040	LOC138700314	LOC110832061
OG0001874	C0J52_01761, C0J52_04707			L9F63_001359, L9F63_003633, L9F63_014620, L9F63_021842, L9F63_023151, L9F63_025481
OG0001875	C0J52_04714	Cfor_12535	LOC111865426	L9F63_001878, L9F63_005989, L9F63_008297	LOC138700026	LOC110834210
OG0001876	C0J52_24239, C0J52_24241	Cfor_11421	LOC111874240	L9F63_021351	LOC138696408	LOC110830701, LOC110830705
OG0001877	C0J52_26060, C0J52_27460	Cfor_03916	LOC111865358	L9F63_002517	LOC138693260	LOC110839699, LOC110839700
OG0001878	C0J52_26949	Cfor_01624, Cfor_01625	LOC111871136	L9F63_007939, L9F63_023727	Zir	LOC110831937
OG0001879	C0J52_15985	Cfor_00301, Cfor_00439	LOC111862505	L9F63_007637, L9F63_025209	LOC138713713	LOC110836393
OG0001880	C0J52_15997, C0J52_15998	Cfor_01445	LOC111862484	L9F63_007356, L9F63_024406	LOC138713719	LOC110836395
OG0001881	C0J52_14134, C0J52_14136	Cfor_00140	LOC111873165	L9F63_013516, L9F63_015011	LOC138708193	LOC110830237
OG0001882	C0J52_21036	Cfor_04890	LOC111871737, LOC111873612	L9F63_006012, L9F63_024994	LOC138712410	LOC110826474
OG0001883	C0J52_08850	Cfor_09367	LOC111868317	L9F63_012528, L9F63_027828, L9F63_027829	Gabat	LOC110838360
OG0001884	C0J52_05332		LOC111862737, LOC111869201, LOC117282762		LOC138698939	LOC110838070, LOC110838072, LOC110838081
OG0001885	C0J52_05337	Cfor_02618, Cfor_02620	LOC111866049	L9F63_017318	LOC138698734	LOC110834713, LOC110834716
OG0001886	C0J52_01290, C0J52_01304	Cfor_11469		L9F63_010706, L9F63_020700, L9F63_022593, L9F63_027459	LOC138711709
OG0001887	C0J52_09747		LOC111863767	L9F63_000657	LOC138694839	LOC110827411, LOC110829763, LOC110832018, LOC110838243
OG0001888	C0J52_09751	Cfor_08122	LOC111872164	L9F63_002899	LOC138706428	LOC110828735, LOC110839607, LOC110839610
OG0001889	C0J52_27267	Cfor_11739, Cfor_11985	LOC111874082	L9F63_018055	LOC138694580, LOC138695362	LOC110827296
OG0001890	C0J52_07404, C0J52_27268	Cfor_11740, Cfor_11986	LOC111868855	L9F63_016756	LOC138694583	LOC110836763
OG0001891	C0J52_26415	Cfor_08321	LOC111870562, LOC111870570, LOC111874519	L9F63_025550, L9F63_025551		LOC110826910
OG0001892	C0J52_14267	Cfor_05214	LOC111871913	L9F63_010834, L9F63_026064, L9F63_026065	wb	LOC110827145
OG0001893	C0J52_25894			L9F63_013570, L9F63_024330, L9F63_025909, L9F63_026333, L9F63_026529, L9F63_028154, L9F63_028247
OG0001894	C0J52_01721, C0J52_01722, C0J52_01724, C0J52_23817	Cfor_11482	LOC111874668		LOC138712243	LOC110839664
OG0001895	C0J52_01750		LOC117282505	L9F63_014448, L9F63_025900	LOC138711594	LOC110834789, LOC110834792, LOC110840132
OG0001896	C0J52_06611	Cfor_00314, Cfor_03530, Cfor_03668, Cfor_08612, Cfor_10589, Cfor_10907, Cfor_11414
OG0001897	C0J52_23137	Cfor_02810	LOC111868883	L9F63_007511, L9F63_007514, L9F63_027614	LOC138691011	LOC110834987
OG0001898	C0J52_07786, C0J52_28132	Cfor_04066	LOC111862335	L9F63_010475, L9F63_010476	LOC138714955	LOC110830078
OG0001899	C0J52_17978, C0J52_23868	Cfor_00170, Cfor_00171	LOC111872349	L9F63_006631		LOC110835547, LOC110835550
OG0001900	C0J52_12954, C0J52_25425	Cfor_11530	LOC111862244	L9F63_003328	LOC138715298, LOC138715732	LOC110835539
OG0001901	C0J52_16932, C0J52_20127		LOC111864685	L9F63_006339, L9F63_019465, L9F63_025427	LOC138697713	LOC110829483
OG0001902	C0J52_03329, C0J52_04234	Cfor_10593	LOC111874026	L9F63_006219, L9F63_006220	LOC138696427	LOC110835515
OG0001903	C0J52_10732, C0J52_27114	Cfor_11809	LOC111869302, LOC117282392	L9F63_019600	CngB	LOC110841575
OG0001904	C0J52_09629	Cfor_12337	LOC111867108	L9F63_019160, L9F63_024040	LOC138695797, LOC138695798	LOC110829175
OG0001905	C0J52_06319	Cfor_04615	LOC111868792	L9F63_005249, L9F63_020425, L9F63_020426	LOC138701974	LOC110826601
OG0001906	C0J52_03862	Cfor_08828, Cfor_08832, Cfor_08837		L9F63_014869, L9F63_022443	LOC138707357	LOC110833987
OG0001907	C0J52_03864	Cfor_08839, Cfor_08840	LOC111864099	L9F63_013530, L9F63_013531	Mitf	LOC110835699
OG0001908	C0J52_12986, C0J52_12987, C0J52_12988	Cfor_05892	LOC111874832	L9F63_021149	LOC138716292	LOC110831786
OG0001909	C0J52_10867	Cfor_00596	LOC111869790	L9F63_008587, L9F63_025972	LOC138705244	LOC110841566, LOC110841572
OG0001910	C0J52_27830	Cfor_00091	LOC111865435	L9F63_007825, L9F63_025276, L9F63_025277	BI-1	LOC110838790
OG0001911	C0J52_04770	Cfor_08338	LOC111872086	L9F63_013259, L9F63_013260, L9F63_013261	shot	LOC110831493
OG0001912	C0J52_23971	Cfor_03820, Cfor_03821	LOC111865280, LOC111870693	L9F63_013620	LOC138700159	LOC110831681
OG0001913	C0J52_25071, C0J52_27825	Cfor_09770	LOC111866065	L9F63_007169	LOC138692748, LOC138693473	LOC110829066
OG0001914	C0J52_00682	Cfor_00173	LOC111872355	L9F63_009505, L9F63_009506	Bruce	LOC110835551, LOC110841111
OG0001915	C0J52_18554, C0J52_27882	Cfor_03291	LOC111871295	L9F63_000633, L9F63_025549	RalGPS	LOC110841417
OG0001916	C0J52_08637, C0J52_08638, C0J52_13155			L9F63_011761, L9F63_020606	LOC138715600, LOC138715819, LOC138715824
OG0001917	C0J52_08290, C0J52_08291	Cfor_04790	LOC111867576	L9F63_019585, L9F63_024975	LOC138701000	LOC110836502
OG0001918	C0J52_08074	Cfor_03220	LOC111870311		LOC138693791, LOC138696399, LOC138698194	LOC110828182, LOC110841153
OG0001919	C0J52_03412	Cfor_03339	LOC111869781	L9F63_005094, L9F63_028293, L9F63_028334	Amnionless	LOC110828826
OG0001920	C0J52_19251	Cfor_03125, Cfor_12989	LOC111864256	L9F63_020229, L9F63_020230	LOC138712107	LOC110827811
OG0001921	C0J52_03579	Cfor_07592, Cfor_08980, Cfor_10706	LOC111873894	L9F63_006010	br	LOC110839538
OG0001922	C0J52_03607	Cfor_06693	LOC111874781	L9F63_002918, L9F63_003571	Arr1, krz	LOC110826540
OG0001923	C0J52_13866	Cfor_08203	LOC111864078	L9F63_014277, L9F63_021732, L9F63_027091	GluRS-m	LOC110830342
OG0001924	C0J52_28180	Cfor_07453	LOC111867750	L9F63_006841, L9F63_006843, L9F63_006844	Fmr1	LOC110835942
OG0001925	C0J52_26735	Cfor_05598	LOC111866424, LOC111868594	L9F63_018546	LOC138702059	LOC110835660, LOC110838043
OG0001926	C0J52_13245	Cfor_08592, Cfor_08594	LOC111864433	L9F63_007857, L9F63_022281	Miga	LOC110833820
OG0001927	C0J52_03439, C0J52_03440	Cfor_00831, Cfor_00832	LOC111872389	L9F63_000746	nsl1	LOC110838393
OG0001928	C0J52_00044	Cfor_01018	LOC111872267, LOC111875190	L9F63_017420, L9F63_017421	NFAT	LOC110831100
OG0001929	C0J52_00069	Cfor_03596	LOC111861647, LOC111869876	L9F63_012848, L9F63_020468	LOC138694368	LOC110836088
OG0001930	C0J52_01228	Cfor_04611, Cfor_04612	LOC111863757	L9F63_000647	jing	LOC110831789, LOC110835600
OG0001931	C0J52_16440, C0J52_16441, C0J52_16442	Cfor_11264	LOC117282988	L9F63_014660	LOC138714657	LOC110832987
OG0001932	C0J52_10795	Cfor_05172, Cfor_05173	LOC111866164, LOC111866183	L9F63_020234	LOC138707741	LOC110827218
OG0001933	C0J52_03836, C0J52_03837, C0J52_27699			L9F63_002870, L9F63_002871, L9F63_002872	LOC138709263	LOC110831540
OG0001934	C0J52_26305	Cfor_00452	LOC111874511	L9F63_012507, L9F63_027464	LOC138701407	LOC110826922, LOC110826925
OG0001935	C0J52_08376	Cfor_11799	LOC111870608	L9F63_013481, L9F63_013482, L9F63_027681	Set2	LOC110839808
OG0001936	C0J52_08381			L9F63_002686, L9F63_012479, L9F63_013343, L9F63_018961, L9F63_019069, L9F63_022064, L9F63_024083
OG0001937	C0J52_08394	Cfor_11793	LOC111870614	L9F63_007590, L9F63_010411, L9F63_010412	rst	LOC110841283
OG0001938	C0J52_11278	Cfor_00001, Cfor_00289	LOC111862492	L9F63_003051, L9F63_028289	LOC138706270	LOC110832275
OG0001939	C0J52_01957	Cfor_07304, Cfor_07305, Cfor_07770	LOC111868061	L9F63_002991	cyr	LOC110830139
OG0001940	C0J52_11160, C0J52_17407, C0J52_17408	Cfor_12749	LOC111872192	L9F63_014801	LOC138696779	LOC110833979
OG0001941	C0J52_11168	Cfor_09316	LOC111865908, LOC111871820	L9F63_024652	LOC138704254	LOC110826533, LOC110833717
OG0001942	C0J52_06551	Cfor_09853	LOC111873495	L9F63_021768, L9F63_023946	LOC138706524	LOC110827563, LOC110833750
OG0001943	C0J52_01565	Cfor_09933	LOC111865899	L9F63_019380, L9F63_019383, L9F63_025413	LOC138709438	LOC110839382
OG0001944	C0J52_13352	Cfor_11971	LOC111863048	L9F63_008839, L9F63_008840	LOC138705931, LOC138705935	LOC110831800
OG0001945	C0J52_17450	Cfor_00710, Cfor_10293, Cfor_10404	LOC111861909	L9F63_021326	LOC138716020	LOC110839597
OG0001946	C0J52_19309	Cfor_05077	LOC111873304	L9F63_006743, L9F63_006744, L9F63_026950	Ino80	LOC110837171
OG0001947	C0J52_11802, C0J52_27278	Cfor_03917	LOC111865370	L9F63_007260, L9F63_026265	Nepl16	LOC110830091
OG0001948	C0J52_19310	Cfor_03389, Cfor_03753	LOC111873194	L9F63_020810, L9F63_020812	mdu	LOC110828904
OG0001949	C0J52_09368	Cfor_02901	LOC111871409, LOC117282858	L9F63_002450	LOC138713146, LOC138713975	LOC110827953
OG0001950	C0J52_09808	Cfor_03906, Cfor_03907	LOC111865785	L9F63_016935, L9F63_016936	LOC138700063	LOC110831666
OG0001951	C0J52_15328	Cfor_06920	LOC111871868	L9F63_017786, L9F63_027875, L9F63_027876	PGAP3	LOC110829348
OG0001952	C0J52_12571	Cfor_04017	LOC111871427, LOC111873675	L9F63_002751, L9F63_002752	LOC138696357	LOC110827656
OG0001953	C0J52_14929, C0J52_14930	Cfor_10469	LOC111874385	L9F63_012888, L9F63_012889	LOC138704274	LOC110835948
OG0001954	C0J52_23680	Cfor_04132, Cfor_04133	LOC111872620	L9F63_005706, L9F63_005708	r	LOC110834919
OG0001955	C0J52_15284	Cfor_07675	LOC111869819	L9F63_011720, L9F63_011721, L9F63_011722	LOC138701938, LOC138702049
OG0001956	C0J52_08433	Cfor_09113	LOC111862204	L9F63_024685, L9F63_027448, L9F63_027449	LOC138715784	LOC110838771
OG0001957	C0J52_08445, C0J52_08447	Cfor_06868	LOC111864327	L9F63_007968, L9F63_007970	LOC138714835	LOC110840645
OG0001958	C0J52_08446	Cfor_06879	LOC111864320	L9F63_007969, L9F63_021531	LOC138715592, Pax	LOC110833279
OG0001959	C0J52_08452	Cfor_00742, Cfor_00858	LOC111864342	L9F63_011126	Chchd2, LOC138700564	LOC110840651
OG0001960	C0J52_09569	Cfor_10443	LOC111867655	L9F63_021133, L9F63_021134	LOC138712358, LOC138712359	LOC110831095
OG0001961	C0J52_19138	Cfor_06614	LOC111862959	L9F63_014278, L9F63_027090	Fip1	LOC110834207, LOC110840697
OG0001962	C0J52_22931, C0J52_22932, C0J52_22933	Cfor_08511			LOC138705640, LOC138705641, LOC138705833	LOC110841499
OG0001963	C0J52_21806, C0J52_28311	Cfor_00079	LOC111861664	L9F63_010023, L9F63_025019	LOC138695092	LOC110829524
OG0001964	C0J52_00876	Cfor_01663	LOC111868302	L9F63_022517, L9F63_022518, L9F63_028321	nompA	LOC110834943
OG0001965	C0J52_08357	Cfor_00299, Cfor_00300, Cfor_00655, Cfor_01956, Cfor_11247	LOC117282597			LOC110830105
OG0001966	C0J52_06379, C0J52_06385	Cfor_09100	LOC111862744	L9F63_012037, L9F63_012054	LOC138704726	LOC110838782
OG0001967	C0J52_07084	Cfor_04027	LOC111869192	L9F63_002436, L9F63_026746	Mekk1	LOC110838032, LOC110838037
OG0001968	C0J52_19698	Cfor_03804	LOC111862639	L9F63_016419, L9F63_024623, L9F63_024624	LOC138703224	LOC110834352
OG0001969	C0J52_09043	Cfor_08409	LOC111864635	L9F63_002453, L9F63_022628	LOC138692036, LOC138707757	LOC110833536
OG0001970	C0J52_19101	Cfor_00056	LOC111864255	L9F63_020759, L9F63_027777	LOC138710978	LOC110827269, LOC110827276
OG0001971	C0J52_05723	Cfor_10788	LOC111870536	L9F63_003619, L9F63_026225, L9F63_026226	LOC138704235	LOC110831246
OG0001972	C0J52_15212	Cfor_09769	LOC111866058	L9F63_007168, L9F63_024241, L9F63_024242	LOC138692803	LOC110829085
OG0001973	C0J52_16640	Cfor_11581, Cfor_11582	LOC111867900	L9F63_007962, L9F63_025846	LOC138701304	LOC110836322
OG0001974	C0J52_07673, C0J52_07674	Cfor_11067	LOC111870868	L9F63_024397	LanA	LOC110834976, LOC110834983
OG0001975	C0J52_06347	Cfor_08051	LOC111874257, LOC111874258	L9F63_011208, L9F63_011209	LOC138711998	LOC110830322
OG0001976	C0J52_09771	Cfor_11372	LOC111870327, LOC111870329	L9F63_012700	LOC138704381	LOC110840728, LOC110841139
OG0001977	C0J52_07517, C0J52_08859	Cfor_01825, Cfor_08418	LOC111864451	L9F63_022646	LOC138707674	LOC110827620
OG0001978	C0J52_11031	Cfor_00933	LOC111866877	L9F63_014725	tapas	LOC110827880, LOC110836625, LOC110837805
OG0001979	C0J52_10750	Cfor_10397	LOC111873877	L9F63_015223, L9F63_015225	LOC138700127, LOC138705841	LOC110836224
OG0001980	C0J52_10767	Cfor_06974	LOC111861953	L9F63_019548	LOC138698209, lft	LOC110826845, LOC110826850
OG0001981	C0J52_08054	Cfor_01835	LOC111872507	L9F63_001205, L9F63_001206	LOC138695072, LOC138695093	LOC110836801
OG0001982	C0J52_24808, C0J52_24812, C0J52_25963	Cfor_07720	LOC111875418	L9F63_009538	gukh	LOC110834752
OG0001983	C0J52_15074	Cfor_07936	LOC111868951	L9F63_015154, L9F63_016522, L9F63_021629	Dg	LOC110840892
OG0001984	C0J52_13160	Cfor_11011, Cfor_11012	LOC111874632	L9F63_000201, L9F63_000202	LOC138695208	LOC110828105
OG0001985	C0J52_13176	Cfor_08962	LOC111865011, LOC111875610	L9F63_013989, L9F63_013991	LOC138714904	LOC110832727
OG0001986	C0J52_22160	Cfor_04237	LOC111874700	L9F63_001492, L9F63_013043, L9F63_026850	Nmdmc	LOC110828188
OG0001987	C0J52_01416, C0J52_01417		LOC111875126	L9F63_021639	LOC138707344, LOC138708087, LOC138708088	LOC110834107
OG0001988	C0J52_06542	Cfor_06817	LOC111865707	L9F63_008456, L9F63_018118	LOC138694541, LOC138705942	LOC110836734
OG0001989	C0J52_00166	Cfor_00013	LOC111868097	L9F63_022975, L9F63_023644, L9F63_023645	LOC138701704	LOC110839118
OG0001990	C0J52_03349	Cfor_10063, Cfor_10065, Cfor_10066	LOC111863671	L9F63_011874	LOC138698528	LOC110826802
OG0001991	C0J52_17530, C0J52_28275	Cfor_12066	LOC111866145	L9F63_010011, L9F63_010012	LOC138698658	LOC110834718
OG0001992	C0J52_07012, C0J52_16871	Cfor_06274	LOC111865167	L9F63_000334, L9F63_000335	sws	LOC110836820
OG0001993	C0J52_05696, C0J52_07133, C0J52_07134	Cfor_07613	LOC111868663	L9F63_008184	LOC138701496	LOC110829301
OG0001994	C0J52_07143	Cfor_07611	LOC111868660, LOC111872724	L9F63_008187, L9F63_008188	LOC138701493	LOC110829306
OG0001995	C0J52_03943	Cfor_04149	LOC111865212	L9F63_019174	LOC138710353, LOC138710354, LOC138710355	LOC110836633
OG0001996	C0J52_11633	Cfor_12485	LOC111874142	L9F63_003770, L9F63_009966, L9F63_009968	mesh	LOC110829230
OG0001997	C0J52_16470	Cfor_08626	LOC111874255	L9F63_008040, L9F63_008041, L9F63_017030	LOC138702817, LOC138702866
OG0001998	C0J52_05872	Cfor_03526	LOC117282429, LOC117282430	L9F63_008598	LOC138707728, LOC138707729	LOC110828231
[truncated: 12,845 more rows]

## Sheet: Orthogroups_GeneCount
Orthogroup	BGer	CFor	CSec	DPun	Pamfeo	ZooNev	Orthogroup Sets
OG0000000	1	0	1	0	329	0	Other
OG0000001	0	0	0	258	0	0	Single species
OG0000002	1	0	0	0	150	0	Other
OG0000003	0	1	134	0	0	0	Other
OG0000004	120	0	0	1	0	0	Blaberoidea
OG0000005	106	0	1	4	0	0	Other
OG0000006	1	0	0	105	0	2	Other
OG0000007	0	0	0	99	1	0	Other
OG0000008	55	25	12	2	1	4	Blattodea
OG0000009	97	1	0	0	0	0	Other
OG0000010	2	2	8	82	1	1	Blattodea
OG0000011	20	6	20	14	20	13	Blattodea
OG0000012	0	0	0	91	0	0	Single species
OG0000013	0	0	0	0	89	0	Single species
OG0000014	0	0	4	0	1	81	Other
OG0000015	65	6	3	4	3	4	Blattodea
OG0000016	82	0	1	0	0	0	Other
OG0000017	29	14	1	32	2	1	Blattodea
OG0000018	0	0	0	0	79	0	Single species
OG0000019	4	4	21	17	17	15	Blattodea
OG0000020	6	7	25	6	5	25	Blattodea
OG0000021	0	0	0	74	0	0	Single species
OG0000022	25	15	13	3	6	11	Blattodea
OG0000023	68	0	0	0	0	0	Single species
OG0000024	30	18	3	11	2	2	Blattodea
OG0000025	1	0	0	65	0	0	Blaberoidea
OG0000026	0	0	0	0	66	0	Single species
OG0000027	14	2	0	48	0	0	Other
OG0000028	1	63	0	0	0	0	Other
OG0000029	56	0	0	7	0	0	Blaberoidea
OG0000030	63	0	0	0	0	0	Single species
OG0000031	1	1	15	0	0	46	Other
OG0000032	4	10	11	18	11	8	Blattodea
OG0000033	0	0	0	62	0	0	Single species
OG0000034	0	0	0	0	62	0	Single species
OG0000035	31	3	0	19	7	1	Other
OG0000036	6	4	9	13	9	19	Blattodea
OG0000037	4	10	11	15	9	11	Blattodea
OG0000038	2	4	7	23	17	6	Blattodea
OG0000039	6	13	28	0	1	10	Other
OG0000040	13	4	5	3	26	7	Blattodea
OG0000041	3	5	11	10	24	5	Blattodea
OG0000042	1	0	0	57	0	0	Blaberoidea
OG0000043	0	0	0	0	58	0	Single species
OG0000044	0	0	0	0	58	0	Single species
OG0000045	57	0	0	0	0	0	Single species
OG0000046	0	0	0	57	0	0	Single species
OG0000047	4	0	1	50	0	1	Other
OG0000048	55	0	0	0	0	0	Single species
[truncated: 14,795 more rows]

## Sheet: Orthogroups_UnassignedGenes
BGer	CFor	CSec	DPun	Pamfeo	ZooNev
[truncated: 14,596 more rows]

[truncated: 2 more sheets: Orthogroups_SpeciesOverlaps, Duplications_per_Orthogroup]
