# Supplementary material for: Improved chromosome-level genome assembly of the American cockroach, Periplaneta americana
Source: G3 (Bethesda). 2025 Oct 22;16(1):jkaf247. doi: 10.1093/g3journal/jkaf247 (PMC12774602; doi:10.1093/g3journal/jkaf247)
Supplement: jkaf247_Supplementary_Data [file jkaf247_supplementary_data.zip › Supplemental_File_3_G3-2025-406135.xlsx]

## Sheet: Overview
	Supplementary File 3
	GO terms were obtained from the GAF file found with this assembly's annotation files. The GAF and GFF files for P. americana can be downloaded at: https://ftp.ncbi.nlm.nih.gov/genomes/all/annotation_releases/6978/GCF_040183065.1-RS_2024_10/
	1	PAMFEO_Unique_OGs
			Proteins found in orthogroups that were unique to P. americana
	2	PAMFEO_Unique_GOcounts
			Weighted counts of GO terms associated with the genes from Sheet 1
	3	Shared_OGs
			P. americana proteins found in orthogroups that were shared by all Blattodea species analyzed
	4	Shared_GOcounts
			Weighted counts of GO terms associated with the genes from Sheet 3

## Sheet: PAMFEO_Unique_OGs
Symbol	Orthogroup	specificPlacement	description	GO_ID	Aspect	Term
LOC138691301	OG0000013	Chromosome16	zinc finger protein 664-like	GO:0000978	MF	RNA polymerase II cis-regulatory region sequence-specific DNA binding
LOC138691301	OG0000013	Chromosome16	zinc finger protein 664-like	GO:0000981	MF	DNA-binding transcription factor activity, RNA polymerase II-specific
LOC138691301	OG0000013	Chromosome16	zinc finger protein 664-like	GO:0006357	BP	regulation of transcription by RNA polymerase II
LOC138691320	OG0000013	Chromosome16	zinc finger protein 235-like	GO:0005634	CC	nucleus
LOC138691320	OG0000013	Chromosome16	zinc finger protein 235-like	GO:0000981	MF	DNA-binding transcription factor activity, RNA polymerase II-specific
LOC138691320	OG0000013	Chromosome16	zinc finger protein 235-like	GO:0005515	MF	protein binding
LOC138691320	OG0000013	Chromosome16	zinc finger protein 235-like	GO:0006357	BP	regulation of transcription by RNA polymerase II
LOC138691330	OG0000013	Chromosome16	uncharacterized LOC138691330	NA	NA	NA
LOC138691332	OG0000013	Chromosome16	zinc finger protein ZFP2-like	GO:0000978	MF	RNA polymerase II cis-regulatory region sequence-specific DNA binding
LOC138691332	OG0000013	Chromosome16	zinc finger protein ZFP2-like	GO:0000981	MF	DNA-binding transcription factor activity, RNA polymerase II-specific
LOC138691332	OG0000013	Chromosome16	zinc finger protein ZFP2-like	GO:0006355	BP	regulation of DNA-templated transcription
LOC138691346	OG0000013	Chromosome16	zinc finger protein 665-like	GO:0005634	CC	nucleus
LOC138691346	OG0000013	Chromosome16	zinc finger protein 665-like	GO:0000977	MF	RNA polymerase II transcription regulatory region sequence-specific DNA binding
LOC138691346	OG0000013	Chromosome16	zinc finger protein 665-like	GO:0000981	MF	DNA-binding transcription factor activity, RNA polymerase II-specific
LOC138691346	OG0000013	Chromosome16	zinc finger protein 665-like	GO:0006357	BP	regulation of transcription by RNA polymerase II
LOC138691427	OG0000013	Chromosome16	uncharacterized LOC138691427	NA	NA	NA
LOC138691428	OG0000013	Chromosome16	zinc finger protein 665-like	GO:0005634	CC	nucleus
LOC138691428	OG0000013	Chromosome16	zinc finger protein 665-like	GO:0010468	BP	regulation of gene expression
LOC138691451	OG0000013	Chromosome16	zinc finger protein 493-like	GO:0005634	CC	nucleus
LOC138691451	OG0000013	Chromosome16	zinc finger protein 493-like	GO:0000978	MF	RNA polymerase II cis-regulatory region sequence-specific DNA binding
LOC138691451	OG0000013	Chromosome16	zinc finger protein 493-like	GO:0001228	MF	DNA-binding transcription activator activity, RNA polymerase II-specific
LOC138691451	OG0000013	Chromosome16	zinc finger protein 493-like	GO:0006357	BP	regulation of transcription by RNA polymerase II
LOC138691509	OG0000013	Chromosome16	zinc finger protein 233-like	GO:0000978	MF	RNA polymerase II cis-regulatory region sequence-specific DNA binding
LOC138691509	OG0000013	Chromosome16	zinc finger protein 233-like	GO:0000981	MF	DNA-binding transcription factor activity, RNA polymerase II-specific
LOC138691509	OG0000013	Chromosome16	zinc finger protein 233-like	GO:0006357	BP	regulation of transcription by RNA polymerase II
LOC138691512	OG0000013	Chromosome16	zinc finger protein 235-like	GO:0005634	CC	nucleus
LOC138691512	OG0000013	Chromosome16	zinc finger protein 235-like	GO:0000978	MF	RNA polymerase II cis-regulatory region sequence-specific DNA binding
LOC138691512	OG0000013	Chromosome16	zinc finger protein 235-like	GO:0000981	MF	DNA-binding transcription factor activity, RNA polymerase II-specific
LOC138691512	OG0000013	Chromosome16	zinc finger protein 235-like	GO:0006357	BP	regulation of transcription by RNA polymerase II
LOC138691521	OG0000013	Chromosome16	zinc finger protein ZFP2-like	NA	NA	NA
LOC138691522	OG0000013	Chromosome16	zinc finger protein 235-like	NA	NA	NA
LOC138691526	OG0000013	Chromosome16	zinc finger protein 239-like	GO:0005654	CC	nucleoplasm
LOC138691526	OG0000013	Chromosome16	zinc finger protein 239-like	GO:0000978	MF	RNA polymerase II cis-regulatory region sequence-specific DNA binding
LOC138691526	OG0000013	Chromosome16	zinc finger protein 239-like	GO:0001227	MF	DNA-binding transcription repressor activity, RNA polymerase II-specific
LOC138691526	OG0000013	Chromosome16	zinc finger protein 239-like	GO:0006357	BP	regulation of transcription by RNA polymerase II
LOC138691528	OG0000013	Chromosome16	zinc finger protein ZFP2-like	GO:0005634	CC	nucleus
LOC138691528	OG0000013	Chromosome16	zinc finger protein ZFP2-like	GO:0000977	MF	RNA polymerase II transcription regulatory region sequence-specific DNA binding
LOC138691528	OG0000013	Chromosome16	zinc finger protein ZFP2-like	GO:0000981	MF	DNA-binding transcription factor activity, RNA polymerase II-specific
LOC138691528	OG0000013	Chromosome16	zinc finger protein ZFP2-like	GO:0001655	BP	urogenital system development
LOC138691528	OG0000013	Chromosome16	zinc finger protein ZFP2-like	GO:0006357	BP	regulation of transcription by RNA polymerase II
LOC138691528	OG0000013	Chromosome16	zinc finger protein ZFP2-like	GO:0009790	BP	embryo development
LOC138691530	OG0000013	Chromosome16	zinc finger protein 239-like	GO:0000978	MF	RNA polymerase II cis-regulatory region sequence-specific DNA binding
LOC138691530	OG0000013	Chromosome16	zinc finger protein 239-like	GO:0003700	MF	DNA-binding transcription factor activity
LOC138691530	OG0000013	Chromosome16	zinc finger protein 239-like	GO:0006357	BP	regulation of transcription by RNA polymerase II
LOC138691538	OG0000013	Chromosome16	zinc finger protein ZFP2-like	GO:0000978	MF	RNA polymerase II cis-regulatory region sequence-specific DNA binding
LOC138691538	OG0000013	Chromosome16	zinc finger protein ZFP2-like	GO:0000981	MF	DNA-binding transcription factor activity, RNA polymerase II-specific
LOC138691538	OG0000013	Chromosome16	zinc finger protein ZFP2-like	GO:0006357	BP	regulation of transcription by RNA polymerase II
LOC138691540	OG0000013	Chromosome16	zinc finger protein 665-like	GO:0000978	MF	RNA polymerase II cis-regulatory region sequence-specific DNA binding
LOC138691540	OG0000013	Chromosome16	zinc finger protein 665-like	GO:0000981	MF	DNA-binding transcription factor activity, RNA polymerase II-specific
LOC138691540	OG0000013	Chromosome16	zinc finger protein 665-like	GO:0006355	BP	regulation of DNA-templated transcription
LOC138691541	OG0000013	Chromosome16	gastrula zinc finger protein XlCGF26.1-like	GO:0000978	MF	RNA polymerase II cis-regulatory region sequence-specific DNA binding
LOC138691541	OG0000013	Chromosome16	gastrula zinc finger protein XlCGF26.1-like	GO:0000981	MF	DNA-binding transcription factor activity, RNA polymerase II-specific
LOC138691541	OG0000013	Chromosome16	gastrula zinc finger protein XlCGF26.1-like	GO:0006355	BP	regulation of DNA-templated transcription
LOC138691542	OG0000013	Chromosome16	zinc finger protein 726-like	GO:0000978	MF	RNA polymerase II cis-regulatory region sequence-specific DNA binding
LOC138691542	OG0000013	Chromosome16	zinc finger protein 726-like	GO:0000981	MF	DNA-binding transcription factor activity, RNA polymerase II-specific
LOC138691542	OG0000013	Chromosome16	zinc finger protein 726-like	GO:0006357	BP	regulation of transcription by RNA polymerase II
LOC138691552	OG0000013	Chromosome16	zinc finger protein ZFP2-like	GO:0000978	MF	RNA polymerase II cis-regulatory region sequence-specific DNA binding
LOC138691552	OG0000013	Chromosome16	zinc finger protein ZFP2-like	GO:0000981	MF	DNA-binding transcription factor activity, RNA polymerase II-specific
LOC138691552	OG0000013	Chromosome16	zinc finger protein ZFP2-like	GO:0006357	BP	regulation of transcription by RNA polymerase II
LOC138691560	OG0000013	Chromosome16	zinc finger protein 665-like	GO:0000978	MF	RNA polymerase II cis-regulatory region sequence-specific DNA binding
LOC138691560	OG0000013	Chromosome16	zinc finger protein 665-like	GO:0003700	MF	DNA-binding transcription factor activity
LOC138691560	OG0000013	Chromosome16	zinc finger protein 665-like	GO:0006357	BP	regulation of transcription by RNA polymerase II
LOC138691561	OG0000013	Chromosome16	zinc finger protein 665-like	GO:0005634	CC	nucleus
LOC138691561	OG0000013	Chromosome16	zinc finger protein 665-like	GO:0000981	MF	DNA-binding transcription factor activity, RNA polymerase II-specific
LOC138691561	OG0000013	Chromosome16	zinc finger protein 665-like	GO:0006357	BP	regulation of transcription by RNA polymerase II
LOC138691562	OG0000013	Chromosome16	gastrula zinc finger protein XlCGF57.1-like	GO:0005634	CC	nucleus
LOC138691562	OG0000013	Chromosome16	gastrula zinc finger protein XlCGF57.1-like	GO:0000978	MF	RNA polymerase II cis-regulatory region sequence-specific DNA binding
LOC138691562	OG0000013	Chromosome16	gastrula zinc finger protein XlCGF57.1-like	GO:0000981	MF	DNA-binding transcription factor activity, RNA polymerase II-specific
LOC138691562	OG0000013	Chromosome16	gastrula zinc finger protein XlCGF57.1-like	GO:0001655	BP	urogenital system development
LOC138691562	OG0000013	Chromosome16	gastrula zinc finger protein XlCGF57.1-like	GO:0006357	BP	regulation of transcription by RNA polymerase II
LOC138691562	OG0000013	Chromosome16	gastrula zinc finger protein XlCGF57.1-like	GO:0009790	BP	embryo development
LOC138691568	OG0000013	Chromosome16	zinc finger protein 678-like	GO:0000978	MF	RNA polymerase II cis-regulatory region sequence-specific DNA binding
LOC138691568	OG0000013	Chromosome16	zinc finger protein 678-like	GO:0000981	MF	DNA-binding transcription factor activity, RNA polymerase II-specific
LOC138691568	OG0000013	Chromosome16	zinc finger protein 678-like	GO:0006357	BP	regulation of transcription by RNA polymerase II
LOC138691569	OG0000013	Chromosome16	zinc finger protein 235-like	GO:0000978	MF	RNA polymerase II cis-regulatory region sequence-specific DNA binding
LOC138691569	OG0000013	Chromosome16	zinc finger protein 235-like	GO:0003700	MF	DNA-binding transcription factor activity
LOC138691569	OG0000013	Chromosome16	zinc finger protein 235-like	GO:0006357	BP	regulation of transcription by RNA polymerase II
LOC138691602	OG0000013	Chromosome16	uncharacterized LOC138691602	GO:0005634	CC	nucleus
LOC138691602	OG0000013	Chromosome16	uncharacterized LOC138691602	GO:0010468	BP	regulation of gene expression
LOC138691612	OG0000013	Chromosome16	uncharacterized LOC138691612	NA	NA	NA
LOC138691613	OG0000013	Chromosome16	uncharacterized LOC138691613	NA	NA	NA
LOC138691614	OG0000013	Chromosome16	zinc finger protein 98-like	GO:0000978	MF	RNA polymerase II cis-regulatory region sequence-specific DNA binding
LOC138691614	OG0000013	Chromosome16	zinc finger protein 98-like	GO:0000981	MF	DNA-binding transcription factor activity, RNA polymerase II-specific
LOC138691614	OG0000013	Chromosome16	zinc finger protein 98-like	GO:0006357	BP	regulation of transcription by RNA polymerase II
LOC138691615	OG0000013	Chromosome16	zinc finger protein 235-like	GO:0000978	MF	RNA polymerase II cis-regulatory region sequence-specific DNA binding
LOC138691615	OG0000013	Chromosome16	zinc finger protein 235-like	GO:0000981	MF	DNA-binding transcription factor activity, RNA polymerase II-specific
LOC138691615	OG0000013	Chromosome16	zinc finger protein 235-like	GO:0006357	BP	regulation of transcription by RNA polymerase II
LOC138691734	OG0000013	Chromosome16	zinc finger protein 235-like	GO:0000978	MF	RNA polymerase II cis-regulatory region sequence-specific DNA binding
LOC138691734	OG0000013	Chromosome16	zinc finger protein 235-like	GO:0000981	MF	DNA-binding transcription factor activity, RNA polymerase II-specific
LOC138691734	OG0000013	Chromosome16	zinc finger protein 235-like	GO:0006357	BP	regulation of transcription by RNA polymerase II
LOC138691735	OG0000013	Chromosome16	zinc finger protein 233-like	GO:0000978	MF	RNA polymerase II cis-regulatory region sequence-specific DNA binding
LOC138691735	OG0000013	Chromosome16	zinc finger protein 233-like	GO:0000981	MF	DNA-binding transcription factor activity, RNA polymerase II-specific
LOC138691735	OG0000013	Chromosome16	zinc finger protein 233-like	GO:0006357	BP	regulation of transcription by RNA polymerase II
LOC138691736	OG0000013	Chromosome16	zinc finger protein 235-like	GO:0000978	MF	RNA polymerase II cis-regulatory region sequence-specific DNA binding
LOC138691736	OG0000013	Chromosome16	zinc finger protein 235-like	GO:0000981	MF	DNA-binding transcription factor activity, RNA polymerase II-specific
LOC138691736	OG0000013	Chromosome16	zinc finger protein 235-like	GO:0006357	BP	regulation of transcription by RNA polymerase II
LOC138691737	OG0000013	Chromosome16	zinc finger protein 83-like	GO:0005654	CC	nucleoplasm
LOC138691737	OG0000013	Chromosome16	zinc finger protein 83-like	GO:0000978	MF	RNA polymerase II cis-regulatory region sequence-specific DNA binding
LOC138691737	OG0000013	Chromosome16	zinc finger protein 83-like	GO:0001227	MF	DNA-binding transcription repressor activity, RNA polymerase II-specific
LOC138691737	OG0000013	Chromosome16	zinc finger protein 83-like	GO:0006357	BP	regulation of transcription by RNA polymerase II
LOC138691748	OG0000013	Chromosome16	zinc finger protein 722-like	GO:0000785	CC	chromatin
LOC138691748	OG0000013	Chromosome16	zinc finger protein 722-like	GO:0005634	CC	nucleus
LOC138691748	OG0000013	Chromosome16	zinc finger protein 722-like	GO:0005667	CC	transcription regulator complex
LOC138691748	OG0000013	Chromosome16	zinc finger protein 722-like	GO:0031519	CC	PcG protein complex
LOC138691748	OG0000013	Chromosome16	zinc finger protein 722-like	GO:0000978	MF	RNA polymerase II cis-regulatory region sequence-specific DNA binding
LOC138691748	OG0000013	Chromosome16	zinc finger protein 722-like	GO:0000981	MF	DNA-binding transcription factor activity, RNA polymerase II-specific
LOC138691748	OG0000013	Chromosome16	zinc finger protein 722-like	GO:0006357	BP	regulation of transcription by RNA polymerase II
LOC138691758	OG0000013	Chromosome16	zinc finger protein 665-like	GO:0005634	CC	nucleus
LOC138691758	OG0000013	Chromosome16	zinc finger protein 665-like	GO:0005654	CC	nucleoplasm
LOC138691758	OG0000013	Chromosome16	zinc finger protein 665-like	GO:0000978	MF	RNA polymerase II cis-regulatory region sequence-specific DNA binding
LOC138691758	OG0000013	Chromosome16	zinc finger protein 665-like	GO:0001227	MF	DNA-binding transcription repressor activity, RNA polymerase II-specific
LOC138691758	OG0000013	Chromosome16	zinc finger protein 665-like	GO:0006357	BP	regulation of transcription by RNA polymerase II
LOC138691762	OG0000013	Chromosome16	uncharacterized LOC138691762	GO:0000978	MF	RNA polymerase II cis-regulatory region sequence-specific DNA binding
LOC138691762	OG0000013	Chromosome16	uncharacterized LOC138691762	GO:0000981	MF	DNA-binding transcription factor activity, RNA polymerase II-specific
LOC138691762	OG0000013	Chromosome16	uncharacterized LOC138691762	GO:0006357	BP	regulation of transcription by RNA polymerase II
LOC138691763	OG0000013	Chromosome16	zinc finger protein 235-like	GO:0005634	CC	nucleus
LOC138691763	OG0000013	Chromosome16	zinc finger protein 235-like	GO:0000978	MF	RNA polymerase II cis-regulatory region sequence-specific DNA binding
LOC138691763	OG0000013	Chromosome16	zinc finger protein 235-like	GO:0000981	MF	DNA-binding transcription factor activity, RNA polymerase II-specific
LOC138691763	OG0000013	Chromosome16	zinc finger protein 235-like	GO:0006357	BP	regulation of transcription by RNA polymerase II
LOC138691767	OG0000013	Chromosome16	zinc finger protein 678-like	GO:0000978	MF	RNA polymerase II cis-regulatory region sequence-specific DNA binding
LOC138691767	OG0000013	Chromosome16	zinc finger protein 678-like	GO:0000981	MF	DNA-binding transcription factor activity, RNA polymerase II-specific
LOC138691767	OG0000013	Chromosome16	zinc finger protein 678-like	GO:0006357	BP	regulation of transcription by RNA polymerase II
LOC138691768	OG0000013	Chromosome16	zinc finger protein ZFP2-like	GO:0000978	MF	RNA polymerase II cis-regulatory region sequence-specific DNA binding
LOC138691768	OG0000013	Chromosome16	zinc finger protein ZFP2-like	GO:0000981	MF	DNA-binding transcription factor activity, RNA polymerase II-specific
LOC138691768	OG0000013	Chromosome16	zinc finger protein ZFP2-like	GO:0006355	BP	regulation of DNA-templated transcription
LOC138691773	OG0000013	Chromosome16	zinc finger protein 737-like	NA	NA	NA
LOC138691774	OG0000013	Chromosome16	zinc finger protein 723-like	GO:0005634	CC	nucleus
LOC138691774	OG0000013	Chromosome16	zinc finger protein 723-like	GO:0000978	MF	RNA polymerase II cis-regulatory region sequence-specific DNA binding
LOC138691774	OG0000013	Chromosome16	zinc finger protein 723-like	GO:0000981	MF	DNA-binding transcription factor activity, RNA polymerase II-specific
LOC138691774	OG0000013	Chromosome16	zinc finger protein 723-like	GO:0006357	BP	regulation of transcription by RNA polymerase II
LOC138691775	OG0000013	Chromosome16	uncharacterized LOC138691775	GO:0005634	CC	nucleus
LOC138691775	OG0000013	Chromosome16	uncharacterized LOC138691775	GO:0000977	MF	RNA polymerase II transcription regulatory region sequence-specific DNA binding
LOC138691775	OG0000013	Chromosome16	uncharacterized LOC138691775	GO:0000981	MF	DNA-binding transcription factor activity, RNA polymerase II-specific
LOC138691775	OG0000013	Chromosome16	uncharacterized LOC138691775	GO:0001655	BP	urogenital system development
LOC138691775	OG0000013	Chromosome16	uncharacterized LOC138691775	GO:0006357	BP	regulation of transcription by RNA polymerase II
LOC138691775	OG0000013	Chromosome16	uncharacterized LOC138691775	GO:0009790	BP	embryo development
LOC138691776	OG0000013	Chromosome16	zinc finger protein 91-like	GO:0005634	CC	nucleus
LOC138691776	OG0000013	Chromosome16	zinc finger protein 91-like	GO:0000981	MF	DNA-binding transcription factor activity, RNA polymerase II-specific
LOC138691776	OG0000013	Chromosome16	zinc finger protein 91-like	GO:0006357	BP	regulation of transcription by RNA polymerase II
LOC138691781	OG0000013	Chromosome16	zinc finger protein 493-like	GO:0000978	MF	RNA polymerase II cis-regulatory region sequence-specific DNA binding
LOC138691781	OG0000013	Chromosome16	zinc finger protein 493-like	GO:0003700	MF	DNA-binding transcription factor activity
LOC138691781	OG0000013	Chromosome16	zinc finger protein 493-like	GO:0006357	BP	regulation of transcription by RNA polymerase II
LOC138691783	OG0000013	Chromosome16	zinc finger protein ZFP2-like	GO:0005634	CC	nucleus
LOC138691783	OG0000013	Chromosome16	zinc finger protein ZFP2-like	GO:0000977	MF	RNA polymerase II transcription regulatory region sequence-specific DNA binding
LOC138691783	OG0000013	Chromosome16	zinc finger protein ZFP2-like	GO:0000981	MF	DNA-binding transcription factor activity, RNA polymerase II-specific
LOC138691783	OG0000013	Chromosome16	zinc finger protein ZFP2-like	GO:0001655	BP	urogenital system development
LOC138691783	OG0000013	Chromosome16	zinc finger protein ZFP2-like	GO:0006357	BP	regulation of transcription by RNA polymerase II
LOC138691783	OG0000013	Chromosome16	zinc finger protein ZFP2-like	GO:0009790	BP	embryo development
LOC138691950	OG0000013	Chromosome16	zinc finger protein 83-like	NA	NA	NA
LOC138692048	OG0000013	Chromosome16	oocyte zinc finger protein XlCOF6-like	GO:0005634	CC	nucleus
LOC138692048	OG0000013	Chromosome16	oocyte zinc finger protein XlCOF6-like	GO:0010468	BP	regulation of gene expression
LOC138692051	OG0000013	Chromosome16	zinc finger protein 665-like	GO:0000978	MF	RNA polymerase II cis-regulatory region sequence-specific DNA binding
LOC138692051	OG0000013	Chromosome16	zinc finger protein 665-like	GO:0003700	MF	DNA-binding transcription factor activity
LOC138692051	OG0000013	Chromosome16	zinc finger protein 665-like	GO:0006357	BP	regulation of transcription by RNA polymerase II
LOC138692052	OG0000013	Chromosome16	zinc finger protein ZFP2-like	GO:0005654	CC	nucleoplasm
LOC138692052	OG0000013	Chromosome16	zinc finger protein ZFP2-like	GO:0000978	MF	RNA polymerase II cis-regulatory region sequence-specific DNA binding
LOC138692052	OG0000013	Chromosome16	zinc finger protein ZFP2-like	GO:0001227	MF	DNA-binding transcription repressor activity, RNA polymerase II-specific
LOC138692052	OG0000013	Chromosome16	zinc finger protein ZFP2-like	GO:0006357	BP	regulation of transcription by RNA polymerase II
LOC138692053	OG0000013	Chromosome16	zinc finger protein 83-like	GO:0000978	MF	RNA polymerase II cis-regulatory region sequence-specific DNA binding
LOC138692053	OG0000013	Chromosome16	zinc finger protein 83-like	GO:0000981	MF	DNA-binding transcription factor activity, RNA polymerase II-specific
LOC138692053	OG0000013	Chromosome16	zinc finger protein 83-like	GO:0006355	BP	regulation of DNA-templated transcription
LOC138692114	OG0000013	Chromosome16	zinc finger protein 665-like	GO:0000978	MF	RNA polymerase II cis-regulatory region sequence-specific DNA binding
LOC138692114	OG0000013	Chromosome16	zinc finger protein 665-like	GO:0003700	MF	DNA-binding transcription factor activity
LOC138692114	OG0000013	Chromosome16	zinc finger protein 665-like	GO:0006357	BP	regulation of transcription by RNA polymerase II
LOC138692115	OG0000013	Chromosome16	zinc finger protein 665-like	GO:0005634	CC	nucleus
LOC138692115	OG0000013	Chromosome16	zinc finger protein 665-like	GO:0000977	MF	RNA polymerase II transcription regulatory region sequence-specific DNA binding
LOC138692115	OG0000013	Chromosome16	zinc finger protein 665-like	GO:0000981	MF	DNA-binding transcription factor activity, RNA polymerase II-specific
LOC138692115	OG0000013	Chromosome16	zinc finger protein 665-like	GO:0006357	BP	regulation of transcription by RNA polymerase II
LOC138692132	OG0000013	Chromosome16	zinc finger protein 665-like	NA	NA	NA
LOC138692140	OG0000013	Chromosome16	zinc finger protein 235-like	GO:0000978	MF	RNA polymerase II cis-regulatory region sequence-specific DNA binding
LOC138692140	OG0000013	Chromosome16	zinc finger protein 235-like	GO:0000981	MF	DNA-binding transcription factor activity, RNA polymerase II-specific
LOC138692140	OG0000013	Chromosome16	zinc finger protein 235-like	GO:0006357	BP	regulation of transcription by RNA polymerase II
LOC138692150	OG0000013	Chromosome16	zinc finger protein 665-like	GO:0005634	CC	nucleus
LOC138692150	OG0000013	Chromosome16	zinc finger protein 665-like	GO:0000978	MF	RNA polymerase II cis-regulatory region sequence-specific DNA binding
LOC138692150	OG0000013	Chromosome16	zinc finger protein 665-like	GO:0001228	MF	DNA-binding transcription activator activity, RNA polymerase II-specific
LOC138692150	OG0000013	Chromosome16	zinc finger protein 665-like	GO:0006357	BP	regulation of transcription by RNA polymerase II
LOC138692152	OG0000013	Chromosome16	zinc finger protein ZFP2-like	GO:0005634	CC	nucleus
LOC138692152	OG0000013	Chromosome16	zinc finger protein ZFP2-like	GO:0000978	MF	RNA polymerase II cis-regulatory region sequence-specific DNA binding
LOC138692152	OG0000013	Chromosome16	zinc finger protein ZFP2-like	GO:0000981	MF	DNA-binding transcription factor activity, RNA polymerase II-specific
LOC138692152	OG0000013	Chromosome16	zinc finger protein ZFP2-like	GO:0006357	BP	regulation of transcription by RNA polymerase II
LOC138692158	OG0000013	Chromosome16	zinc finger protein 665-like	GO:0005634	CC	nucleus
LOC138692158	OG0000013	Chromosome16	zinc finger protein 665-like	GO:0000977	MF	RNA polymerase II transcription regulatory region sequence-specific DNA binding
LOC138692158	OG0000013	Chromosome16	zinc finger protein 665-like	GO:0000981	MF	DNA-binding transcription factor activity, RNA polymerase II-specific
LOC138692158	OG0000013	Chromosome16	zinc finger protein 665-like	GO:0006357	BP	regulation of transcription by RNA polymerase II
LOC138692163	OG0000013	Chromosome16	zinc finger protein ZFP2-like	GO:0000978	MF	RNA polymerase II cis-regulatory region sequence-specific DNA binding
LOC138692163	OG0000013	Chromosome16	zinc finger protein ZFP2-like	GO:0000981	MF	DNA-binding transcription factor activity, RNA polymerase II-specific
LOC138692163	OG0000013	Chromosome16	zinc finger protein ZFP2-like	GO:0006355	BP	regulation of DNA-templated transcription
LOC138692165	OG0000013	Chromosome16	zinc finger protein 665-like	GO:0000978	MF	RNA polymerase II cis-regulatory region sequence-specific DNA binding
LOC138692165	OG0000013	Chromosome16	zinc finger protein 665-like	GO:0000981	MF	DNA-binding transcription factor activity, RNA polymerase II-specific
LOC138692165	OG0000013	Chromosome16	zinc finger protein 665-like	GO:0006355	BP	regulation of DNA-templated transcription
LOC138692183	OG0000013	Chromosome16	uncharacterized LOC138692183	NA	NA	NA
LOC138692193	OG0000013	Chromosome16	zinc finger protein 135-like	GO:0005634	CC	nucleus
LOC138692193	OG0000013	Chromosome16	zinc finger protein 135-like	GO:0000981	MF	DNA-binding transcription factor activity, RNA polymerase II-specific
LOC138692193	OG0000013	Chromosome16	zinc finger protein 135-like	GO:0006357	BP	regulation of transcription by RNA polymerase II
LOC138692572	OG0000013	Chromosome17	zinc finger protein 180-like	GO:0005634	CC	nucleus
LOC138692572	OG0000013	Chromosome17	zinc finger protein 180-like	GO:0010468	BP	regulation of gene expression
LOC138692653	OG0000013	Chromosome17	zinc finger protein 345-like	GO:0005634	CC	nucleus
LOC138692653	OG0000013	Chromosome17	zinc finger protein 345-like	GO:0000978	MF	RNA polymerase II cis-regulatory region sequence-specific DNA binding
LOC138692653	OG0000013	Chromosome17	zinc finger protein 345-like	GO:0000981	MF	DNA-binding transcription factor activity, RNA polymerase II-specific
LOC138692653	OG0000013	Chromosome17	zinc finger protein 345-like	GO:0006357	BP	regulation of transcription by RNA polymerase II
LOC138692668	OG0000013	Chromosome17	zinc finger protein 235-like	GO:0005634	CC	nucleus
LOC138692668	OG0000013	Chromosome17	zinc finger protein 235-like	GO:0010468	BP	regulation of gene expression
LOC138692724	OG0000013	Chromosome17	zinc finger protein 665-like	NA	NA	NA
LOC138692863	OG0000013	Chromosome17	zinc finger protein 235-like	NA	NA	NA
LOC138692974	OG0000013	Chromosome17	uncharacterized LOC138692974	NA	NA	NA
LOC138692991	OG0000013	Chromosome17	zinc finger protein ZFP2-like	GO:0005634	CC	nucleus
LOC138692991	OG0000013	Chromosome17	zinc finger protein ZFP2-like	GO:0000978	MF	RNA polymerase II cis-regulatory region sequence-specific DNA binding
LOC138692991	OG0000013	Chromosome17	zinc finger protein ZFP2-like	GO:0000981	MF	DNA-binding transcription factor activity, RNA polymerase II-specific
LOC138692991	OG0000013	Chromosome17	zinc finger protein ZFP2-like	GO:0006357	BP	regulation of transcription by RNA polymerase II
LOC138693032	OG0000013	Chromosome17	zinc finger protein 665-like	NA	NA	NA
LOC138693052	OG0000013	Chromosome17	zinc finger protein 271-like	GO:0005634	CC	nucleus
LOC138693052	OG0000013	Chromosome17	zinc finger protein 271-like	GO:0000978	MF	RNA polymerase II cis-regulatory region sequence-specific DNA binding
LOC138693052	OG0000013	Chromosome17	zinc finger protein 271-like	GO:0000981	MF	DNA-binding transcription factor activity, RNA polymerase II-specific
LOC138693052	OG0000013	Chromosome17	zinc finger protein 271-like	GO:0006357	BP	regulation of transcription by RNA polymerase II
LOC138693078	OG0000013	Chromosome17	zinc finger protein ZFP2-like	GO:0000785	CC	chromatin
LOC138693078	OG0000013	Chromosome17	zinc finger protein ZFP2-like	GO:0005667	CC	transcription regulator complex
LOC138693078	OG0000013	Chromosome17	zinc finger protein ZFP2-like	GO:0031519	CC	PcG protein complex
LOC138693078	OG0000013	Chromosome17	zinc finger protein ZFP2-like	GO:0000978	MF	RNA polymerase II cis-regulatory region sequence-specific DNA binding
LOC138693078	OG0000013	Chromosome17	zinc finger protein ZFP2-like	GO:0000981	MF	DNA-binding transcription factor activity, RNA polymerase II-specific
LOC138693078	OG0000013	Chromosome17	zinc finger protein ZFP2-like	GO:0006357	BP	regulation of transcription by RNA polymerase II
LOC138693124	OG0000013	Chromosome17	zinc finger protein 235-like	GO:0000978	MF	RNA polymerase II cis-regulatory region sequence-specific DNA binding
LOC138693124	OG0000013	Chromosome17	zinc finger protein 235-like	GO:0003700	MF	DNA-binding transcription factor activity
LOC138693124	OG0000013	Chromosome17	zinc finger protein 235-like	GO:0006357	BP	regulation of transcription by RNA polymerase II
LOC138693165	OG0000013	Chromosome17	zinc finger protein 665-like	GO:0005634	CC	nucleus
LOC138693165	OG0000013	Chromosome17	zinc finger protein 665-like	GO:0000978	MF	RNA polymerase II cis-regulatory region sequence-specific DNA binding
LOC138693165	OG0000013	Chromosome17	zinc finger protein 665-like	GO:0000981	MF	DNA-binding transcription factor activity, RNA polymerase II-specific
LOC138693165	OG0000013	Chromosome17	zinc finger protein 665-like	GO:0001655	BP	urogenital system development
LOC138693165	OG0000013	Chromosome17	zinc finger protein 665-like	GO:0006357	BP	regulation of transcription by RNA polymerase II
LOC138693165	OG0000013	Chromosome17	zinc finger protein 665-like	GO:0009790	BP	embryo development
LOC138693177	OG0000013	Chromosome17	zinc finger protein ZFP2-like	GO:0000785	CC	chromatin
LOC138693177	OG0000013	Chromosome17	zinc finger protein ZFP2-like	GO:0005667	CC	transcription regulator complex
LOC138693177	OG0000013	Chromosome17	zinc finger protein ZFP2-like	GO:0031519	CC	PcG protein complex
LOC138693177	OG0000013	Chromosome17	zinc finger protein ZFP2-like	GO:0000978	MF	RNA polymerase II cis-regulatory region sequence-specific DNA binding
LOC138693177	OG0000013	Chromosome17	zinc finger protein ZFP2-like	GO:0000981	MF	DNA-binding transcription factor activity, RNA polymerase II-specific
LOC138693177	OG0000013	Chromosome17	zinc finger protein ZFP2-like	GO:0006357	BP	regulation of transcription by RNA polymerase II
LOC138693234	OG0000013	Chromosome17	zinc finger protein ZFP2-like	NA	NA	NA
LOC138693264	OG0000013	Chromosome17	zinc finger protein 492-like	GO:0005634	CC	nucleus
LOC138693264	OG0000013	Chromosome17	zinc finger protein 492-like	GO:0000978	MF	RNA polymerase II cis-regulatory region sequence-specific DNA binding
LOC138693264	OG0000013	Chromosome17	zinc finger protein 492-like	GO:0000981	MF	DNA-binding transcription factor activity, RNA polymerase II-specific
LOC138693264	OG0000013	Chromosome17	zinc finger protein 492-like	GO:0006357	BP	regulation of transcription by RNA polymerase II
LOC138693274	OG0000013	Chromosome17	zinc finger protein 665-like	NA	NA	NA
LOC138693315	OG0000013	Chromosome17	zinc finger protein 665-like	GO:0000978	MF	RNA polymerase II cis-regulatory region sequence-specific DNA binding
LOC138693315	OG0000013	Chromosome17	zinc finger protein 665-like	GO:0000981	MF	DNA-binding transcription factor activity, RNA polymerase II-specific
LOC138693315	OG0000013	Chromosome17	zinc finger protein 665-like	GO:0006355	BP	regulation of DNA-templated transcription
LOC138693352	OG0000013	Chromosome17	zinc finger protein ZFP2-like	GO:0000978	MF	RNA polymerase II cis-regulatory region sequence-specific DNA binding
LOC138693352	OG0000013	Chromosome17	zinc finger protein ZFP2-like	GO:0000981	MF	DNA-binding transcription factor activity, RNA polymerase II-specific
LOC138693352	OG0000013	Chromosome17	zinc finger protein ZFP2-like	GO:0006357	BP	regulation of transcription by RNA polymerase II
LOC138693378	OG0000013	Chromosome17	zinc finger protein 721-like	GO:0005634	CC	nucleus
LOC138693378	OG0000013	Chromosome17	zinc finger protein 721-like	GO:0010468	BP	regulation of gene expression
LOC138693379	OG0000013	Chromosome17	zinc finger protein 664-like	GO:0005654	CC	nucleoplasm
LOC138693379	OG0000013	Chromosome17	zinc finger protein 664-like	GO:0000978	MF	RNA polymerase II cis-regulatory region sequence-specific DNA binding
LOC138693379	OG0000013	Chromosome17	zinc finger protein 664-like	GO:0001227	MF	DNA-binding transcription repressor activity, RNA polymerase II-specific
LOC138693379	OG0000013	Chromosome17	zinc finger protein 664-like	GO:0006357	BP	regulation of transcription by RNA polymerase II
LOC138693434	OG0000013	Chromosome17	zinc finger protein ZFP2-like	GO:0000978	MF	RNA polymerase II cis-regulatory region sequence-specific DNA binding
LOC138693434	OG0000013	Chromosome17	zinc finger protein ZFP2-like	GO:0000981	MF	DNA-binding transcription factor activity, RNA polymerase II-specific
LOC138693434	OG0000013	Chromosome17	zinc finger protein ZFP2-like	GO:0006355	BP	regulation of DNA-templated transcription
LOC138693441	OG0000013	Chromosome17	zinc finger protein 235-like	GO:0000978	MF	RNA polymerase II cis-regulatory region sequence-specific DNA binding
LOC138693441	OG0000013	Chromosome17	zinc finger protein 235-like	GO:0003700	MF	DNA-binding transcription factor activity
LOC138693441	OG0000013	Chromosome17	zinc finger protein 235-like	GO:0006357	BP	regulation of transcription by RNA polymerase II
LOC138693450	OG0000013	Chromosome17	zinc finger protein 665-like	GO:0000978	MF	RNA polymerase II cis-regulatory region sequence-specific DNA binding
LOC138693450	OG0000013	Chromosome17	zinc finger protein 665-like	GO:0003700	MF	DNA-binding transcription factor activity
LOC138693450	OG0000013	Chromosome17	zinc finger protein 665-like	GO:0006357	BP	regulation of transcription by RNA polymerase II
LOC138693453	OG0000013	Chromosome17	zinc finger protein 665-like	GO:0000978	MF	RNA polymerase II cis-regulatory region sequence-specific DNA binding
LOC138693453	OG0000013	Chromosome17	zinc finger protein 665-like	GO:0003700	MF	DNA-binding transcription factor activity
LOC138693453	OG0000013	Chromosome17	zinc finger protein 665-like	GO:0006357	BP	regulation of transcription by RNA polymerase II
LOC138705738	OG0000013	Chromosome9	zinc finger protein 665-like	GO:0005634	CC	nucleus
LOC138705738	OG0000013	Chromosome9	zinc finger protein 665-like	GO:0000978	MF	RNA polymerase II cis-regulatory region sequence-specific DNA binding
LOC138705738	OG0000013	Chromosome9	zinc finger protein 665-like	GO:0000981	MF	DNA-binding transcription factor activity, RNA polymerase II-specific
LOC138705738	OG0000013	Chromosome9	zinc finger protein 665-like	GO:0006357	BP	regulation of transcription by RNA polymerase II
LOC138705749	OG0000013	Chromosome9	zinc finger protein 239-like	GO:0005634	CC	nucleus
LOC138705749	OG0000013	Chromosome9	zinc finger protein 239-like	GO:0000978	MF	RNA polymerase II cis-regulatory region sequence-specific DNA binding
LOC138705749	OG0000013	Chromosome9	zinc finger protein 239-like	GO:0000981	MF	DNA-binding transcription factor activity, RNA polymerase II-specific
LOC138705749	OG0000013	Chromosome9	zinc finger protein 239-like	GO:0006357	BP	regulation of transcription by RNA polymerase II
LOC138705753	OG0000013	Chromosome9	zinc finger protein 664-like	GO:0000978	MF	RNA polymerase II cis-regulatory region sequence-specific DNA binding
LOC138705753	OG0000013	Chromosome9	zinc finger protein 664-like	GO:0003700	MF	DNA-binding transcription factor activity
LOC138705753	OG0000013	Chromosome9	zinc finger protein 664-like	GO:0006357	BP	regulation of transcription by RNA polymerase II
LOC138691334	OG0000018	Chromosome16	golgin subfamily A member 6-like protein 26	NA	NA	NA
LOC138691349	OG0000018	Chromosome16	ankyrin repeat and protein kinase domain-containing protein 1-like	GO:0005515	MF	protein binding
LOC138691350	OG0000018	Chromosome16	golgin subfamily A member 6-like protein 6	NA	NA	NA
LOC138691489	OG0000018	Chromosome16	26S proteasome non-ATPase regulatory subunit 10-like	GO:0005515	MF	protein binding
LOC138691531	OG0000018	Chromosome16	ankyrin repeat domain-containing protein 23-like	GO:0005515	MF	protein binding
LOC138691675	OG0000018	Chromosome2	ankyrin repeat and SAM domain-containing protein 3-like	GO:0005515	MF	protein binding
LOC138691705	OG0000018	Chromosome2	CARD- and ANK-domain containing inflammasome adapter protein-like	GO:0005515	MF	protein binding
LOC138691715	OG0000018	Chromosome2	ankyrin repeat domain-containing protein 23-like	GO:0003723	MF	RNA binding
LOC138691715	OG0000018	Chromosome2	ankyrin repeat domain-containing protein 23-like	GO:0004540	MF	ribonuclease activity
LOC138691715	OG0000018	Chromosome2	ankyrin repeat domain-containing protein 23-like	GO:0005515	MF	protein binding
LOC138691715	OG0000018	Chromosome2	ankyrin repeat domain-containing protein 23-like	GO:0006396	BP	RNA processing
LOC138692268	OG0000018	Chromosome16	ankyrin repeat and protein kinase domain-containing protein 1-like	GO:0005634	CC	nucleus
LOC138692268	OG0000018	Chromosome16	ankyrin repeat and protein kinase domain-containing protein 1-like	GO:0005515	MF	protein binding
LOC138692581	OG0000018	Chromosome17	ankyrin repeat domain-containing protein 23-like	GO:0005515	MF	protein binding
LOC138692980	OG0000018	Chromosome17	ankyrin repeat domain-containing protein 39-like	GO:0031436	CC	BRCA1-BARD1 complex
LOC138692980	OG0000018	Chromosome17	ankyrin repeat domain-containing protein 39-like	GO:0070531	CC	BRCA1-A complex
LOC138692980	OG0000018	Chromosome17	ankyrin repeat domain-containing protein 39-like	GO:0004842	MF	ubiquitin-protein transferase activity
LOC138692980	OG0000018	Chromosome17	ankyrin repeat domain-containing protein 39-like	GO:0005515	MF	protein binding
LOC138692980	OG0000018	Chromosome17	ankyrin repeat domain-containing protein 39-like	GO:0085020	BP	protein K6-linked ubiquitination
LOC138692986	OG0000018	Chromosome17	uncharacterized LOC138692986	GO:0005515	MF	protein binding
LOC138693327	OG0000018	Chromosome17	golgin subfamily A member 6-like protein 7	GO:0005515	MF	protein binding
LOC138694362	OG0000018	Chromosome2	ankyrin repeat domain-containing protein 17-like	GO:0097543	CC	ciliary inversin compartment
LOC138694362	OG0000018	Chromosome2	ankyrin repeat domain-containing protein 17-like	GO:0005515	MF	protein binding
LOC138694362	OG0000018	Chromosome2	ankyrin repeat domain-containing protein 17-like	GO:1904108	BP	protein localization to ciliary inversin compartment
LOC138695156	OG0000018	Chromosome2	ankyrin repeat domain-containing protein 2-like	GO:0005515	MF	protein binding
LOC138695352	OG0000018	Chromosome2	ankyrin repeat domain-containing protein 31-like	GO:0005515	MF	protein binding
LOC138695353	OG0000018	Chromosome2	ankyrin repeat domain-containing protein 6-like	GO:0005515	MF	protein binding
LOC138695376	OG0000018	Chromosome2	26S proteasome non-ATPase regulatory subunit 10-like	GO:0005515	MF	protein binding
LOC138695378	OG0000018	Chromosome2	trichohyalin-like	GO:0005515	MF	protein binding
LOC138699639	OG0000018	Chromosome1	ankyrin repeat domain-containing protein 23-like	GO:0005515	MF	protein binding
LOC138707553	OG0000018	Chromosome1	ankyrin repeat domain-containing protein 2-like	GO:0005515	MF	protein binding
LOC138707730	OG0000018	Chromosome10	RNA polymerase-associated protein CTR9 homolog	NA	NA	NA
LOC138711637	OG0000018	Chromosome2	ankyrin repeat domain-containing protein 65-like	GO:0005634	CC	nucleus
LOC138711637	OG0000018	Chromosome2	ankyrin repeat domain-containing protein 65-like	GO:0000976	MF	transcription cis-regulatory region binding
LOC138711637	OG0000018	Chromosome2	ankyrin repeat domain-containing protein 65-like	GO:0005515	MF	protein binding
LOC138711637	OG0000018	Chromosome2	ankyrin repeat domain-containing protein 65-like	GO:0045944	BP	positive regulation of transcription by RNA polymerase II
LOC138712056	OG0000018	Chromosome2	ankyrin repeat domain-containing protein 6-like	GO:0005515	MF	protein binding
LOC138712170	OG0000018	Chromosome2	ankyrin repeat and protein kinase domain-containing protein 1-like	GO:0005515	MF	protein binding
LOC138712177	OG0000018	Chromosome2	26S proteasome non-ATPase regulatory subunit 10-like	GO:0005515	MF	protein binding
LOC138712185	OG0000018	Chromosome2	uncharacterized LOC138712185	GO:0005515	MF	protein binding
LOC138712210	OG0000018	Chromosome2	ankyrin repeat domain-containing protein 23-like	GO:0005515	MF	protein binding
LOC138712216	OG0000018	Chromosome2	26S proteasome non-ATPase regulatory subunit 10-like	GO:0005515	MF	protein binding
LOC138712218	OG0000018	Chromosome2	26S proteasome non-ATPase regulatory subunit 10-like	GO:0005515	MF	protein binding
LOC138712269	OG0000018	Chromosome2	reticulocyte-binding protein homolog 2a-like	GO:0005515	MF	protein binding
LOC138712275	OG0000018	Chromosome2	26S proteasome non-ATPase regulatory subunit 10-like	GO:0005515	MF	protein binding
LOC138712280	OG0000018	Chromosome2	26S proteasome non-ATPase regulatory subunit 10-like	GO:0005515	MF	protein binding
LOC138712284	OG0000018	Chromosome2	26S proteasome non-ATPase regulatory subunit 10-like	GO:0005515	MF	protein binding
LOC138712308	OG0000018	Chromosome2	meiosis-specific nuclear structural protein 1-like	GO:0005634	CC	nucleus
LOC138712308	OG0000018	Chromosome2	meiosis-specific nuclear structural protein 1-like	GO:0005515	MF	protein binding
LOC138712340	OG0000018	Chromosome2	golgin subfamily A member 6-like protein 1	GO:0005515	MF	protein binding
LOC138712347	OG0000018	Chromosome2	ankyrin repeat domain-containing protein 50-like	GO:0031436	CC	BRCA1-BARD1 complex
LOC138712347	OG0000018	Chromosome2	ankyrin repeat domain-containing protein 50-like	GO:0070531	CC	BRCA1-A complex
LOC138712347	OG0000018	Chromosome2	ankyrin repeat domain-containing protein 50-like	GO:0004842	MF	ubiquitin-protein transferase activity
LOC138712347	OG0000018	Chromosome2	ankyrin repeat domain-containing protein 50-like	GO:0005515	MF	protein binding
LOC138712347	OG0000018	Chromosome2	ankyrin repeat domain-containing protein 50-like	GO:0085020	BP	protein K6-linked ubiquitination
LOC138712829	OG0000018	Chromosome2	golgin subfamily A member 6-like protein 24	GO:0005634	CC	nucleus
LOC138712829	OG0000018	Chromosome2	golgin subfamily A member 6-like protein 24	GO:0005515	MF	protein binding
LOC138712829	OG0000018	Chromosome2	golgin subfamily A member 6-like protein 24	GO:0010468	BP	regulation of gene expression
LOC138712887	OG0000018	Chromosome2	M protein, serotype 2.1-like	GO:0005634	CC	nucleus
LOC138712887	OG0000018	Chromosome2	M protein, serotype 2.1-like	GO:0005737	CC	cytoplasm
LOC138712887	OG0000018	Chromosome2	M protein, serotype 2.1-like	GO:0000976	MF	transcription cis-regulatory region binding
LOC138712887	OG0000018	Chromosome2	M protein, serotype 2.1-like	GO:0005515	MF	protein binding
LOC138712887	OG0000018	Chromosome2	M protein, serotype 2.1-like	GO:0045944	BP	positive regulation of transcription by RNA polymerase II
LOC138712988	OG0000018	Chromosome2	uncharacterized LOC138712988	GO:0005515	MF	protein binding
LOC138713020	OG0000018	Chromosome2	26S proteasome non-ATPase regulatory subunit 10-like	GO:0031436	CC	BRCA1-BARD1 complex
LOC138713020	OG0000018	Chromosome2	26S proteasome non-ATPase regulatory subunit 10-like	GO:0070531	CC	BRCA1-A complex
LOC138713020	OG0000018	Chromosome2	26S proteasome non-ATPase regulatory subunit 10-like	GO:0004842	MF	ubiquitin-protein transferase activity
LOC138713020	OG0000018	Chromosome2	26S proteasome non-ATPase regulatory subunit 10-like	GO:0005515	MF	protein binding
LOC138713020	OG0000018	Chromosome2	26S proteasome non-ATPase regulatory subunit 10-like	GO:0085020	BP	protein K6-linked ubiquitination
LOC138713037	OG0000018	Chromosome2	ankyrin repeat domain-containing protein 6-like	GO:0031436	CC	BRCA1-BARD1 complex
LOC138713037	OG0000018	Chromosome2	ankyrin repeat domain-containing protein 6-like	GO:0070531	CC	BRCA1-A complex
LOC138713037	OG0000018	Chromosome2	ankyrin repeat domain-containing protein 6-like	GO:0004842	MF	ubiquitin-protein transferase activity
LOC138713037	OG0000018	Chromosome2	ankyrin repeat domain-containing protein 6-like	GO:0005515	MF	protein binding
LOC138713037	OG0000018	Chromosome2	ankyrin repeat domain-containing protein 6-like	GO:0085020	BP	protein K6-linked ubiquitination
LOC138713042	OG0000018	Chromosome2	ankyrin repeat domain-containing protein 23-like	GO:0005515	MF	protein binding
LOC138713049	OG0000018	Chromosome2	26S proteasome non-ATPase regulatory subunit 10-like	GO:0031436	CC	BRCA1-BARD1 complex
LOC138713049	OG0000018	Chromosome2	26S proteasome non-ATPase regulatory subunit 10-like	GO:0070531	CC	BRCA1-A complex
LOC138713049	OG0000018	Chromosome2	26S proteasome non-ATPase regulatory subunit 10-like	GO:0004842	MF	ubiquitin-protein transferase activity
LOC138713049	OG0000018	Chromosome2	26S proteasome non-ATPase regulatory subunit 10-like	GO:0005515	MF	protein binding
LOC138713049	OG0000018	Chromosome2	26S proteasome non-ATPase regulatory subunit 10-like	GO:0085020	BP	protein K6-linked ubiquitination
LOC138713056	OG0000018	Chromosome2	CARD- and ANK-domain containing inflammasome adapter protein-like	GO:0031436	CC	BRCA1-BARD1 complex
LOC138713056	OG0000018	Chromosome2	CARD- and ANK-domain containing inflammasome adapter protein-like	GO:0070531	CC	BRCA1-A complex
LOC138713056	OG0000018	Chromosome2	CARD- and ANK-domain containing inflammasome adapter protein-like	GO:0004842	MF	ubiquitin-protein transferase activity
LOC138713056	OG0000018	Chromosome2	CARD- and ANK-domain containing inflammasome adapter protein-like	GO:0005515	MF	protein binding
LOC138713056	OG0000018	Chromosome2	CARD- and ANK-domain containing inflammasome adapter protein-like	GO:0085020	BP	protein K6-linked ubiquitination
LOC138713065	OG0000018	Chromosome2	26S proteasome non-ATPase regulatory subunit 10-like	GO:0005634	CC	nucleus
LOC138713065	OG0000018	Chromosome2	26S proteasome non-ATPase regulatory subunit 10-like	GO:0003700	MF	DNA-binding transcription factor activity
LOC138713065	OG0000018	Chromosome2	26S proteasome non-ATPase regulatory subunit 10-like	GO:0005515	MF	protein binding
LOC138713065	OG0000018	Chromosome2	26S proteasome non-ATPase regulatory subunit 10-like	GO:0006355	BP	regulation of DNA-templated transcription
LOC138713083	OG0000018	Chromosome2	26S proteasome non-ATPase regulatory subunit 10-like	GO:0097543	CC	ciliary inversin compartment
LOC138713083	OG0000018	Chromosome2	26S proteasome non-ATPase regulatory subunit 10-like	GO:0005515	MF	protein binding
LOC138713083	OG0000018	Chromosome2	26S proteasome non-ATPase regulatory subunit 10-like	GO:1904108	BP	protein localization to ciliary inversin compartment
LOC138713093	OG0000018	Chromosome2	ankyrin repeat domain-containing protein 65-like	GO:0005515	MF	protein binding
LOC138713101	OG0000018	Chromosome2	ankyrin repeat domain-containing protein 39-like	GO:0005515	MF	protein binding
LOC138713111	OG0000018	Chromosome2	26S proteasome non-ATPase regulatory subunit 10-like	GO:0005515	MF	protein binding
LOC138713138	OG0000018	Chromosome2	ankyrin repeat and death domain-containing protein 1A-like	GO:0005515	MF	protein binding
LOC138713416	OG0000018	Chromosome2	ankyrin repeat and SAM domain-containing protein 3-like	GO:0031436	CC	BRCA1-BARD1 complex
LOC138713416	OG0000018	Chromosome2	ankyrin repeat and SAM domain-containing protein 3-like	GO:0070531	CC	BRCA1-A complex
LOC138713416	OG0000018	Chromosome2	ankyrin repeat and SAM domain-containing protein 3-like	GO:0004842	MF	ubiquitin-protein transferase activity
LOC138713416	OG0000018	Chromosome2	ankyrin repeat and SAM domain-containing protein 3-like	GO:0005515	MF	protein binding
LOC138713416	OG0000018	Chromosome2	ankyrin repeat and SAM domain-containing protein 3-like	GO:0085020	BP	protein K6-linked ubiquitination
LOC138713461	OG0000018	Chromosome2	golgin subfamily A member 6-like protein 22	GO:0097543	CC	ciliary inversin compartment
LOC138713461	OG0000018	Chromosome2	golgin subfamily A member 6-like protein 22	GO:0005515	MF	protein binding
LOC138713461	OG0000018	Chromosome2	golgin subfamily A member 6-like protein 22	GO:1904108	BP	protein localization to ciliary inversin compartment
LOC138713499	OG0000018	Chromosome2	golgin subfamily A member 6-like protein 24	GO:0005515	MF	protein binding
LOC138713563	OG0000018	Chromosome2	uncharacterized LOC138713563	GO:0005515	MF	protein binding
LOC138713572	OG0000018	Chromosome2	ankyrin repeat domain-containing protein 23-like	GO:0031436	CC	BRCA1-BARD1 complex
LOC138713572	OG0000018	Chromosome2	ankyrin repeat domain-containing protein 23-like	GO:0070531	CC	BRCA1-A complex
LOC138713572	OG0000018	Chromosome2	ankyrin repeat domain-containing protein 23-like	GO:0004842	MF	ubiquitin-protein transferase activity
LOC138713572	OG0000018	Chromosome2	ankyrin repeat domain-containing protein 23-like	GO:0005515	MF	protein binding
LOC138713572	OG0000018	Chromosome2	ankyrin repeat domain-containing protein 23-like	GO:0085020	BP	protein K6-linked ubiquitination
LOC138713597	OG0000018	Chromosome2	ankyrin repeat domain-containing protein 23-like	GO:0031436	CC	BRCA1-BARD1 complex
LOC138713597	OG0000018	Chromosome2	ankyrin repeat domain-containing protein 23-like	GO:0070531	CC	BRCA1-A complex
LOC138713597	OG0000018	Chromosome2	ankyrin repeat domain-containing protein 23-like	GO:0004842	MF	ubiquitin-protein transferase activity
LOC138713597	OG0000018	Chromosome2	ankyrin repeat domain-containing protein 23-like	GO:0005515	MF	protein binding
LOC138713597	OG0000018	Chromosome2	ankyrin repeat domain-containing protein 23-like	GO:0085020	BP	protein K6-linked ubiquitination
LOC138713600	OG0000018	Chromosome2	26S proteasome non-ATPase regulatory subunit 10-like	GO:0005634	CC	nucleus
LOC138713600	OG0000018	Chromosome2	26S proteasome non-ATPase regulatory subunit 10-like	GO:0000976	MF	transcription cis-regulatory region binding
LOC138713600	OG0000018	Chromosome2	26S proteasome non-ATPase regulatory subunit 10-like	GO:0005515	MF	protein binding
LOC138713600	OG0000018	Chromosome2	26S proteasome non-ATPase regulatory subunit 10-like	GO:0045944	BP	positive regulation of transcription by RNA polymerase II
LOC138713633	OG0000018	Chromosome2	uncharacterized LOC138713633	GO:0005515	MF	protein binding
LOC138713639	OG0000018	Chromosome2	26S proteasome non-ATPase regulatory subunit 10-like	GO:0005515	MF	protein binding
LOC138713652	OG0000018	Chromosome2	ankyrin repeat domain-containing protein 23-like	GO:0005515	MF	protein binding
LOC138713659	OG0000018	Chromosome2	ankyrin repeat and death domain-containing protein 1A-like	GO:0031436	CC	BRCA1-BARD1 complex
LOC138713659	OG0000018	Chromosome2	ankyrin repeat and death domain-containing protein 1A-like	GO:0070531	CC	BRCA1-A complex
LOC138713659	OG0000018	Chromosome2	ankyrin repeat and death domain-containing protein 1A-like	GO:0004842	MF	ubiquitin-protein transferase activity
LOC138713659	OG0000018	Chromosome2	ankyrin repeat and death domain-containing protein 1A-like	GO:0005515	MF	protein binding
LOC138713659	OG0000018	Chromosome2	ankyrin repeat and death domain-containing protein 1A-like	GO:0085020	BP	protein K6-linked ubiquitination
LOC138713674	OG0000018	Chromosome2	26S proteasome non-ATPase regulatory subunit 10-like	GO:0005515	MF	protein binding
LOC138713688	OG0000018	Chromosome2	putative ankyrin repeat protein PA3287	GO:0005515	MF	protein binding
LOC138713705	OG0000018	Chromosome2	ankyrin repeat and protein kinase domain-containing protein 1-like	GO:0005515	MF	protein binding
LOC138713717	OG0000018	Chromosome2	26S proteasome non-ATPase regulatory subunit 10-like	GO:0005515	MF	protein binding
LOC138713724	OG0000018	Chromosome2	26S proteasome non-ATPase regulatory subunit 10-like	GO:0005515	MF	protein binding
LOC138713730	OG0000018	Chromosome2	ankyrin repeat domain-containing protein 39-like	GO:0031436	CC	BRCA1-BARD1 complex
LOC138713730	OG0000018	Chromosome2	ankyrin repeat domain-containing protein 39-like	GO:0070531	CC	BRCA1-A complex
LOC138713730	OG0000018	Chromosome2	ankyrin repeat domain-containing protein 39-like	GO:0004842	MF	ubiquitin-protein transferase activity
LOC138713730	OG0000018	Chromosome2	ankyrin repeat domain-containing protein 39-like	GO:0005515	MF	protein binding
LOC138713730	OG0000018	Chromosome2	ankyrin repeat domain-containing protein 39-like	GO:0085020	BP	protein K6-linked ubiquitination
LOC138713731	OG0000018	Chromosome2	ankyrin repeat domain-containing protein 39-like	GO:0005515	MF	protein binding
LOC138713732	OG0000018	Chromosome2	ankyrin repeat and SAM domain-containing protein 3-like	GO:0005515	MF	protein binding
LOC138713749	OG0000018	Chromosome2	ankyrin repeat and death domain-containing protein 1A-like	GO:0005515	MF	protein binding
LOC138713754	OG0000018	Chromosome2	putative ankyrin repeat protein PA3287	GO:0005515	MF	protein binding
LOC138714245	OG0000018	Chromosome2	trichohyalin-like	GO:0031436	CC	BRCA1-BARD1 complex
LOC138714245	OG0000018	Chromosome2	trichohyalin-like	GO:0070531	CC	BRCA1-A complex
LOC138714245	OG0000018	Chromosome2	trichohyalin-like	GO:0004842	MF	ubiquitin-protein transferase activity
LOC138714245	OG0000018	Chromosome2	trichohyalin-like	GO:0005515	MF	protein binding
LOC138714245	OG0000018	Chromosome2	trichohyalin-like	GO:0085020	BP	protein K6-linked ubiquitination
LOC138714261	OG0000018	Chromosome2	trichohyalin-like	GO:0005634	CC	nucleus
LOC138714261	OG0000018	Chromosome2	trichohyalin-like	GO:0005515	MF	protein binding
LOC138714288	OG0000018	Chromosome2	26S proteasome non-ATPase regulatory subunit 10-like	GO:0005515	MF	protein binding
LOC138714385	OG0000018	Chromosome2	protein enabled homolog	NA	NA	NA
LOC138715137	OG0000018	Chromosome2	ankyrin repeat and death domain-containing protein 1A-like	GO:0005515	MF	protein binding
LOC138716233	OG0000018	Chromosome2	golgin subfamily A member 6-like protein 22	GO:0005515	MF	protein binding
LOC138716260	OG0000018	Chromosome2	uncharacterized LOC138716260	NA	NA	NA
LOC138691418	OG0000026	Chromosome16	uncharacterized LOC138691418	NA	NA	NA
LOC138692731	OG0000026	Chromosome17	nascent polypeptide-associated complex subunit alpha, muscle-specific form-like	NA	NA	NA
LOC138692856	OG0000026	Chromosome17	uncharacterized LOC138692856	NA	NA	NA
LOC138692964	OG0000026	Chromosome17	calphotin-like	NA	NA	NA
LOC138693331	OG0000026	Chromosome17	calphotin-like	NA	NA	NA
LOC138693725	OG0000026	NW_027185500.1	uncharacterized LOC138693725	NA	NA	NA
LOC138693785	OG0000026	NW_027185502.1	pneumococcal serine-rich repeat protein-like	NA	NA	NA
LOC138693803	OG0000026	NW_027185502.1	uncharacterized LOC138693803	NA	NA	NA
LOC138693805	OG0000026	NW_027185502.1	proline-rich protein 36-like	NA	NA	NA
LOC138693809	OG0000026	NW_027185502.1	uncharacterized LOC138693809	NA	NA	NA
LOC138693827	OG0000026	NW_027185503.1	uncharacterized LOC138693827	NA	NA	NA
LOC138693966	OG0000026	NW_027185509.1	uncharacterized LOC138693966	NA	NA	NA
LOC138694126	OG0000026	NW_027185532.1	uncharacterized LOC138694126	NA	NA	NA
LOC138695367	OG0000026	Chromosome2	uncharacterized LOC138695367	NA	NA	NA
LOC138695971	OG0000026	Chromosome3	uncharacterized LOC138695971	NA	NA	NA
LOC138696002	OG0000026	Chromosome3	uncharacterized LOC138696002	NA	NA	NA
LOC138696073	OG0000026	Chromosome3	uncharacterized LOC138696073	NA	NA	NA
LOC138697024	OG0000026	Chromosome3	uncharacterized LOC138697024	NA	NA	NA
LOC138698385	OG0000026	Chromosome4	titin homolog	GO:0005634	CC	nucleus
LOC138698385	OG0000026	Chromosome4	titin homolog	GO:0030686	CC	90S preribosome
LOC138698385	OG0000026	Chromosome4	titin homolog	GO:0030490	BP	maturation of SSU-rRNA
LOC138699411	OG0000026	Chromosome5	uncharacterized LOC138699411	NA	NA	NA
LOC138700141	OG0000026	Chromosome1	uncharacterized LOC138700141	NA	NA	NA
LOC138700146	OG0000026	Chromosome1	uncharacterized LOC138700146	NA	NA	NA
LOC138700156	OG0000026	Chromosome1	uncharacterized LOC138700156	NA	NA	NA
LOC138700162	OG0000026	Chromosome1	uncharacterized LOC138700162	NA	NA	NA
LOC138700191	OG0000026	Chromosome1	uncharacterized LOC138700191	NA	NA	NA
LOC138701573	OG0000026	Chromosome6	BCL-6 corepressor-like protein 1	NA	NA	NA
LOC138702259	OG0000026	Chromosome6	uncharacterized LOC138702259	NA	NA	NA
LOC138702268	OG0000026	Chromosome6	uncharacterized LOC138702268	NA	NA	NA
LOC138702739	OG0000026	Chromosome7	uncharacterized LOC138702739	NA	NA	NA
LOC138702791	OG0000026	Chromosome7	uncharacterized LOC138702791	NA	NA	NA
LOC138703467	OG0000026	Chromosome7	RNA-binding protein 25-like	NA	NA	NA
LOC138703470	OG0000026	Chromosome7	uncharacterized LOC138703470	NA	NA	NA
LOC138704256	OG0000026	Chromosome8	calphotin-like	NA	NA	NA
LOC138704260	OG0000026	Chromosome8	atherin-like	NA	NA	NA
LOC138704700	OG0000026	Chromosome8	microtubule-actin cross-linking factor 1, isoforms 6/7-like	NA	NA	NA
LOC138704739	OG0000026	Chromosome8	helicase SRCAP-like	NA	NA	NA
LOC138704746	OG0000026	Chromosome8	proline-rich protein 36-like	NA	NA	NA
LOC138704747	OG0000026	Chromosome8	uncharacterized LOC138704747	NA	NA	NA
LOC138705214	OG0000026	Chromosome8	calphotin-like	NA	NA	NA
LOC138705226	OG0000026	Chromosome8	calphotin-like	NA	NA	NA
LOC138705227	OG0000026	Chromosome8	fap1 adhesin-like	NA	NA	NA
LOC138705844	OG0000026	Chromosome9	uncharacterized LOC138705844	NA	NA	NA
LOC138708520	OG0000026	Chromosome11	uncharacterized LOC138708520	NA	NA	NA
LOC138708538	OG0000026	Chromosome11	calphotin-like	NA	NA	NA
LOC138709040	OG0000026	Chromosome11	calphotin-like	NA	NA	NA
LOC138709212	OG0000026	Chromosome11	uncharacterized LOC138709212	NA	NA	NA
LOC138709939	OG0000026	Chromosome12	uncharacterized LOC138709939	NA	NA	NA
LOC138709959	OG0000026	Chromosome12	uncharacterized LOC138709959	GO:0005634	CC	nucleus
LOC138709959	OG0000026	Chromosome12	uncharacterized LOC138709959	GO:0030686	CC	90S preribosome
LOC138709959	OG0000026	Chromosome12	uncharacterized LOC138709959	GO:0030490	BP	maturation of SSU-rRNA
LOC138710116	OG0000026	Chromosome12	uncharacterized LOC138710116	NA	NA	NA
LOC138710131	OG0000026	Chromosome12	uncharacterized LOC138710131	NA	NA	NA
LOC138711683	OG0000026	Chromosome2	uncharacterized LOC138711683	NA	NA	NA
LOC138713017	OG0000026	Chromosome14	titin homolog	NA	NA	NA
LOC138713306	OG0000026	Chromosome14	uncharacterized LOC138713306	NA	NA	NA
LOC138713385	OG0000026	Chromosome14	uncharacterized LOC138713385	NA	NA	NA
LOC138713615	OG0000026	Chromosome14	proline-rich protein 36-like	NA	NA	NA
LOC138713693	OG0000026	Chromosome14	uncharacterized LOC138713693	NA	NA	NA
LOC138715356	OG0000026	Chromosome15	uncharacterized LOC138715356	NA	NA	NA
LOC138715443	OG0000026	Chromosome15	uncharacterized LOC138715443	NA	NA	NA
LOC138715445	OG0000026	Chromosome15	uncharacterized LOC138715445	NA	NA	NA
LOC138715558	OG0000026	Chromosome15	uncharacterized LOC138715558	NA	NA	NA
LOC138715562	OG0000026	Chromosome15	uncharacterized LOC138715562	NA	NA	NA
LOC138715564	OG0000026	Chromosome15	uncharacterized LOC138715564	NA	NA	NA
LOC138715692	OG0000026	Chromosome15	uncharacterized LOC138715692	NA	NA	NA
LOC138715739	OG0000026	Chromosome15	calphotin-like	NA	NA	NA
LOC138715744	OG0000026	Chromosome15	uncharacterized LOC138715744	NA	NA	NA
LOC138715748	OG0000026	Chromosome15	calphotin-like	NA	NA	NA
LOC138691315	OG0000034	Chromosome16	zinc finger protein 493-like	GO:0000978	MF	RNA polymerase II cis-regulatory region sequence-specific DNA binding
LOC138691315	OG0000034	Chromosome16	zinc finger protein 493-like	GO:0003700	MF	DNA-binding transcription factor activity
LOC138691315	OG0000034	Chromosome16	zinc finger protein 493-like	GO:0006357	BP	regulation of transcription by RNA polymerase II
LOC138691414	OG0000034	Chromosome16	uncharacterized LOC138691414	NA	NA	NA
LOC138691446	OG0000034	Chromosome16	uncharacterized LOC138691446	GO:0005634	CC	nucleus
LOC138691446	OG0000034	Chromosome16	uncharacterized LOC138691446	GO:0000981	MF	DNA-binding transcription factor activity, RNA polymerase II-specific
LOC138691446	OG0000034	Chromosome16	uncharacterized LOC138691446	GO:0006357	BP	regulation of transcription by RNA polymerase II
LOC138691457	OG0000034	Chromosome16	gastrula zinc finger protein XlCGF57.1-like	GO:0005654	CC	nucleoplasm
LOC138691457	OG0000034	Chromosome16	gastrula zinc finger protein XlCGF57.1-like	GO:0000978	MF	RNA polymerase II cis-regulatory region sequence-specific DNA binding
LOC138691457	OG0000034	Chromosome16	gastrula zinc finger protein XlCGF57.1-like	GO:0001227	MF	DNA-binding transcription repressor activity, RNA polymerase II-specific
LOC138691457	OG0000034	Chromosome16	gastrula zinc finger protein XlCGF57.1-like	GO:0006357	BP	regulation of transcription by RNA polymerase II
LOC138691471	OG0000034	Chromosome16	zinc finger protein 235-like	GO:0005634	CC	nucleus
LOC138691471	OG0000034	Chromosome16	zinc finger protein 235-like	GO:0010468	BP	regulation of gene expression
LOC138691499	OG0000034	Chromosome16	zinc finger protein 493-like	GO:0000978	MF	RNA polymerase II cis-regulatory region sequence-specific DNA binding
LOC138691499	OG0000034	Chromosome16	zinc finger protein 493-like	GO:0000981	MF	DNA-binding transcription factor activity, RNA polymerase II-specific
LOC138691499	OG0000034	Chromosome16	zinc finger protein 493-like	GO:0006355	BP	regulation of DNA-templated transcription
LOC138691532	OG0000034	Chromosome16	zinc finger protein 93-like	GO:0005634	CC	nucleus
LOC138691532	OG0000034	Chromosome16	zinc finger protein 93-like	GO:0000977	MF	RNA polymerase II transcription regulatory region sequence-specific DNA binding
LOC138691532	OG0000034	Chromosome16	zinc finger protein 93-like	GO:0000981	MF	DNA-binding transcription factor activity, RNA polymerase II-specific
LOC138691532	OG0000034	Chromosome16	zinc finger protein 93-like	GO:0001655	BP	urogenital system development
LOC138691532	OG0000034	Chromosome16	zinc finger protein 93-like	GO:0006357	BP	regulation of transcription by RNA polymerase II
LOC138691532	OG0000034	Chromosome16	zinc finger protein 93-like	GO:0009790	BP	embryo development
LOC138691534	OG0000034	Chromosome16	zinc finger protein 665-like	GO:0005634	CC	nucleus
LOC138691534	OG0000034	Chromosome16	zinc finger protein 665-like	GO:0010468	BP	regulation of gene expression
LOC138691548	OG0000034	Chromosome16	zinc finger protein 665-like	GO:0000978	MF	RNA polymerase II cis-regulatory region sequence-specific DNA binding
LOC138691548	OG0000034	Chromosome16	zinc finger protein 665-like	GO:0000981	MF	DNA-binding transcription factor activity, RNA polymerase II-specific
LOC138691548	OG0000034	Chromosome16	zinc finger protein 665-like	GO:0006357	BP	regulation of transcription by RNA polymerase II
LOC138691579	OG0000034	Chromosome16	uncharacterized LOC138691579	NA	NA	NA
LOC138691592	OG0000034	Chromosome16	oocyte zinc finger protein XlCOF6-like	GO:0005634	CC	nucleus
LOC138691592	OG0000034	Chromosome16	oocyte zinc finger protein XlCOF6-like	GO:0000978	MF	RNA polymerase II cis-regulatory region sequence-specific DNA binding
LOC138691592	OG0000034	Chromosome16	oocyte zinc finger protein XlCOF6-like	GO:0000981	MF	DNA-binding transcription factor activity, RNA polymerase II-specific
LOC138691592	OG0000034	Chromosome16	oocyte zinc finger protein XlCOF6-like	GO:0006357	BP	regulation of transcription by RNA polymerase II
LOC138691595	OG0000034	Chromosome16	zinc finger protein 235-like	GO:0000978	MF	RNA polymerase II cis-regulatory region sequence-specific DNA binding
LOC138691595	OG0000034	Chromosome16	zinc finger protein 235-like	GO:0003700	MF	DNA-binding transcription factor activity
LOC138691595	OG0000034	Chromosome16	zinc finger protein 235-like	GO:0006357	BP	regulation of transcription by RNA polymerase II
LOC138691621	OG0000034	Chromosome16	gastrula zinc finger protein XlCGF57.1-like	GO:0005634	CC	nucleus
LOC138691621	OG0000034	Chromosome16	gastrula zinc finger protein XlCGF57.1-like	GO:0000978	MF	RNA polymerase II cis-regulatory region sequence-specific DNA binding
LOC138691621	OG0000034	Chromosome16	gastrula zinc finger protein XlCGF57.1-like	GO:0000981	MF	DNA-binding transcription factor activity, RNA polymerase II-specific
LOC138691621	OG0000034	Chromosome16	gastrula zinc finger protein XlCGF57.1-like	GO:0006357	BP	regulation of transcription by RNA polymerase II
LOC138691676	OG0000034	Chromosome16	zinc finger protein 493-like	GO:0000978	MF	RNA polymerase II cis-regulatory region sequence-specific DNA binding
LOC138691676	OG0000034	Chromosome16	zinc finger protein 493-like	GO:0000981	MF	DNA-binding transcription factor activity, RNA polymerase II-specific
LOC138691676	OG0000034	Chromosome16	zinc finger protein 493-like	GO:0006355	BP	regulation of DNA-templated transcription
LOC138691677	OG0000034	Chromosome16	zinc finger protein 708-like	GO:0005634	CC	nucleus
LOC138691677	OG0000034	Chromosome16	zinc finger protein 708-like	GO:0005654	CC	nucleoplasm
LOC138691677	OG0000034	Chromosome16	zinc finger protein 708-like	GO:0000978	MF	RNA polymerase II cis-regulatory region sequence-specific DNA binding
LOC138691677	OG0000034	Chromosome16	zinc finger protein 708-like	GO:0001227	MF	DNA-binding transcription repressor activity, RNA polymerase II-specific
LOC138691677	OG0000034	Chromosome16	zinc finger protein 708-like	GO:0006357	BP	regulation of transcription by RNA polymerase II
LOC138691679	OG0000034	Chromosome16	zinc finger protein ZFP2-like	GO:0005634	CC	nucleus
LOC138691679	OG0000034	Chromosome16	zinc finger protein ZFP2-like	GO:0005654	CC	nucleoplasm
LOC138691679	OG0000034	Chromosome16	zinc finger protein ZFP2-like	GO:0000978	MF	RNA polymerase II cis-regulatory region sequence-specific DNA binding
LOC138691679	OG0000034	Chromosome16	zinc finger protein ZFP2-like	GO:0001227	MF	DNA-binding transcription repressor activity, RNA polymerase II-specific
LOC138691679	OG0000034	Chromosome16	zinc finger protein ZFP2-like	GO:0006357	BP	regulation of transcription by RNA polymerase II
LOC138691680	OG0000034	Chromosome16	zinc finger protein 714-like	GO:0005634	CC	nucleus
LOC138691680	OG0000034	Chromosome16	zinc finger protein 714-like	GO:0000981	MF	DNA-binding transcription factor activity, RNA polymerase II-specific
LOC138691680	OG0000034	Chromosome16	zinc finger protein 714-like	GO:0006357	BP	regulation of transcription by RNA polymerase II
LOC138691707	OG0000034	Chromosome16	zinc finger protein 664-like	NA	NA	NA
LOC138691710	OG0000034	Chromosome16	zinc finger protein 99-like	GO:0000978	MF	RNA polymerase II cis-regulatory region sequence-specific DNA binding
LOC138691710	OG0000034	Chromosome16	zinc finger protein 99-like	GO:0003700	MF	DNA-binding transcription factor activity
LOC138691710	OG0000034	Chromosome16	zinc finger protein 99-like	GO:0006357	BP	regulation of transcription by RNA polymerase II
LOC138691711	OG0000034	Chromosome16	zinc finger protein 729-like	GO:0005634	CC	nucleus
LOC138691711	OG0000034	Chromosome16	zinc finger protein 729-like	GO:0000977	MF	RNA polymerase II transcription regulatory region sequence-specific DNA binding
LOC138691711	OG0000034	Chromosome16	zinc finger protein 729-like	GO:0000981	MF	DNA-binding transcription factor activity, RNA polymerase II-specific
LOC138691711	OG0000034	Chromosome16	zinc finger protein 729-like	GO:0006357	BP	regulation of transcription by RNA polymerase II
LOC138691712	OG0000034	Chromosome16	zinc finger protein 665-like	GO:0000785	CC	chromatin
LOC138691712	OG0000034	Chromosome16	zinc finger protein 665-like	GO:0005634	CC	nucleus
LOC138691712	OG0000034	Chromosome16	zinc finger protein 665-like	GO:0005667	CC	transcription regulator complex
LOC138691712	OG0000034	Chromosome16	zinc finger protein 665-like	GO:0031519	CC	PcG protein complex
LOC138691712	OG0000034	Chromosome16	zinc finger protein 665-like	GO:0000978	MF	RNA polymerase II cis-regulatory region sequence-specific DNA binding
LOC138691712	OG0000034	Chromosome16	zinc finger protein 665-like	GO:0000981	MF	DNA-binding transcription factor activity, RNA polymerase II-specific
LOC138691712	OG0000034	Chromosome16	zinc finger protein 665-like	GO:0006357	BP	regulation of transcription by RNA polymerase II
LOC138691713	OG0000034	Chromosome16	zinc finger protein ZFP2-like	NA	NA	NA
LOC138691714	OG0000034	Chromosome16	zinc finger protein 235-like	GO:0000978	MF	RNA polymerase II cis-regulatory region sequence-specific DNA binding
LOC138691714	OG0000034	Chromosome16	zinc finger protein 235-like	GO:0003700	MF	DNA-binding transcription factor activity
LOC138691714	OG0000034	Chromosome16	zinc finger protein 235-like	GO:0006357	BP	regulation of transcription by RNA polymerase II
LOC138691717	OG0000034	Chromosome16	uncharacterized LOC138691717	NA	NA	NA
LOC138691719	OG0000034	Chromosome16	zinc finger protein 233-like	GO:0005634	CC	nucleus
LOC138691719	OG0000034	Chromosome16	zinc finger protein 233-like	GO:0010468	BP	regulation of gene expression
LOC138691727	OG0000034	Chromosome16	zinc finger protein 596-like	GO:0005634	CC	nucleus
LOC138691727	OG0000034	Chromosome16	zinc finger protein 596-like	GO:0000981	MF	DNA-binding transcription factor activity, RNA polymerase II-specific
LOC138691727	OG0000034	Chromosome16	zinc finger protein 596-like	GO:0006357	BP	regulation of transcription by RNA polymerase II
LOC138691728	OG0000034	Chromosome16	zinc finger protein ZFP2-like	GO:0005654	CC	nucleoplasm
LOC138691728	OG0000034	Chromosome16	zinc finger protein ZFP2-like	GO:0000978	MF	RNA polymerase II cis-regulatory region sequence-specific DNA binding
LOC138691728	OG0000034	Chromosome16	zinc finger protein ZFP2-like	GO:0001227	MF	DNA-binding transcription repressor activity, RNA polymerase II-specific
LOC138691728	OG0000034	Chromosome16	zinc finger protein ZFP2-like	GO:0006357	BP	regulation of transcription by RNA polymerase II
LOC138691741	OG0000034	Chromosome16	zinc finger protein 665-like	GO:0000978	MF	RNA polymerase II cis-regulatory region sequence-specific DNA binding
LOC138691741	OG0000034	Chromosome16	zinc finger protein 665-like	GO:0003700	MF	DNA-binding transcription factor activity
LOC138691741	OG0000034	Chromosome16	zinc finger protein 665-like	GO:0006357	BP	regulation of transcription by RNA polymerase II
LOC138691744	OG0000034	Chromosome16	zinc finger protein 724-like	GO:0005634	CC	nucleus
LOC138691744	OG0000034	Chromosome16	zinc finger protein 724-like	GO:0000977	MF	RNA polymerase II transcription regulatory region sequence-specific DNA binding
LOC138691744	OG0000034	Chromosome16	zinc finger protein 724-like	GO:0000981	MF	DNA-binding transcription factor activity, RNA polymerase II-specific
LOC138691744	OG0000034	Chromosome16	zinc finger protein 724-like	GO:0001655	BP	urogenital system development
LOC138691744	OG0000034	Chromosome16	zinc finger protein 724-like	GO:0006357	BP	regulation of transcription by RNA polymerase II
LOC138691744	OG0000034	Chromosome16	zinc finger protein 724-like	GO:0009790	BP	embryo development
LOC138691746	OG0000034	Chromosome16	zinc finger protein 729-like	GO:0005634	CC	nucleus
LOC138691746	OG0000034	Chromosome16	zinc finger protein 729-like	GO:0000977	MF	RNA polymerase II transcription regulatory region sequence-specific DNA binding
LOC138691746	OG0000034	Chromosome16	zinc finger protein 729-like	GO:0000981	MF	DNA-binding transcription factor activity, RNA polymerase II-specific
LOC138691746	OG0000034	Chromosome16	zinc finger protein 729-like	GO:0006357	BP	regulation of transcription by RNA polymerase II
LOC138691754	OG0000034	Chromosome16	gastrula zinc finger protein XlCGF57.1-like	GO:0000785	CC	chromatin
LOC138691754	OG0000034	Chromosome16	gastrula zinc finger protein XlCGF57.1-like	GO:0005667	CC	transcription regulator complex
LOC138691754	OG0000034	Chromosome16	gastrula zinc finger protein XlCGF57.1-like	GO:0031519	CC	PcG protein complex
LOC138691754	OG0000034	Chromosome16	gastrula zinc finger protein XlCGF57.1-like	GO:0000978	MF	RNA polymerase II cis-regulatory region sequence-specific DNA binding
LOC138691754	OG0000034	Chromosome16	gastrula zinc finger protein XlCGF57.1-like	GO:0000981	MF	DNA-binding transcription factor activity, RNA polymerase II-specific
LOC138691754	OG0000034	Chromosome16	gastrula zinc finger protein XlCGF57.1-like	GO:0006357	BP	regulation of transcription by RNA polymerase II
LOC138691756	OG0000034	Chromosome16	zinc finger protein 99-like	GO:0000978	MF	RNA polymerase II cis-regulatory region sequence-specific DNA binding
LOC138691756	OG0000034	Chromosome16	zinc finger protein 99-like	GO:0000981	MF	DNA-binding transcription factor activity, RNA polymerase II-specific
LOC138691756	OG0000034	Chromosome16	zinc finger protein 99-like	GO:0006357	BP	regulation of transcription by RNA polymerase II
LOC138691757	OG0000034	Chromosome16	zinc finger protein 271-like	GO:0005654	CC	nucleoplasm
LOC138691757	OG0000034	Chromosome16	zinc finger protein 271-like	GO:0000978	MF	RNA polymerase II cis-regulatory region sequence-specific DNA binding
LOC138691757	OG0000034	Chromosome16	zinc finger protein 271-like	GO:0001227	MF	DNA-binding transcription repressor activity, RNA polymerase II-specific
LOC138691757	OG0000034	Chromosome16	zinc finger protein 271-like	GO:0006357	BP	regulation of transcription by RNA polymerase II
LOC138691759	OG0000034	Chromosome16	zinc finger protein 493-like	GO:0005634	CC	nucleus
LOC138691759	OG0000034	Chromosome16	zinc finger protein 493-like	GO:0000978	MF	RNA polymerase II cis-regulatory region sequence-specific DNA binding
LOC138691759	OG0000034	Chromosome16	zinc finger protein 493-like	GO:0000981	MF	DNA-binding transcription factor activity, RNA polymerase II-specific
LOC138691759	OG0000034	Chromosome16	zinc finger protein 493-like	GO:0006357	BP	regulation of transcription by RNA polymerase II
LOC138691784	OG0000034	Chromosome16	zinc finger protein 235-like	GO:0005634	CC	nucleus
LOC138691784	OG0000034	Chromosome16	zinc finger protein 235-like	GO:0000981	MF	DNA-binding transcription factor activity, RNA polymerase II-specific
LOC138691784	OG0000034	Chromosome16	zinc finger protein 235-like	GO:0006357	BP	regulation of transcription by RNA polymerase II
LOC138691785	OG0000034	Chromosome16	uncharacterized LOC138691785	NA	NA	NA
LOC138692049	OG0000034	Chromosome16	oocyte zinc finger protein XlCOF6-like	GO:0005634	CC	nucleus
LOC138692049	OG0000034	Chromosome16	oocyte zinc finger protein XlCOF6-like	GO:0005654	CC	nucleoplasm
LOC138692049	OG0000034	Chromosome16	oocyte zinc finger protein XlCOF6-like	GO:0000978	MF	RNA polymerase II cis-regulatory region sequence-specific DNA binding
LOC138692049	OG0000034	Chromosome16	oocyte zinc finger protein XlCOF6-like	GO:0001227	MF	DNA-binding transcription repressor activity, RNA polymerase II-specific
LOC138692049	OG0000034	Chromosome16	oocyte zinc finger protein XlCOF6-like	GO:0006357	BP	regulation of transcription by RNA polymerase II
LOC138692050	OG0000034	Chromosome16	zinc finger protein 726-like	GO:0000785	CC	chromatin
LOC138692050	OG0000034	Chromosome16	zinc finger protein 726-like	GO:0005667	CC	transcription regulator complex
LOC138692050	OG0000034	Chromosome16	zinc finger protein 726-like	GO:0031519	CC	PcG protein complex
LOC138692050	OG0000034	Chromosome16	zinc finger protein 726-like	GO:0000978	MF	RNA polymerase II cis-regulatory region sequence-specific DNA binding
LOC138692050	OG0000034	Chromosome16	zinc finger protein 726-like	GO:0000981	MF	DNA-binding transcription factor activity, RNA polymerase II-specific
LOC138692050	OG0000034	Chromosome16	zinc finger protein 726-like	GO:0006357	BP	regulation of transcription by RNA polymerase II
LOC138692090	OG0000034	Chromosome16	oocyte zinc finger protein XlCOF6-like	GO:0005634	CC	nucleus
LOC138692090	OG0000034	Chromosome16	oocyte zinc finger protein XlCOF6-like	GO:0000978	MF	RNA polymerase II cis-regulatory region sequence-specific DNA binding
LOC138692090	OG0000034	Chromosome16	oocyte zinc finger protein XlCOF6-like	GO:0000981	MF	DNA-binding transcription factor activity, RNA polymerase II-specific
LOC138692090	OG0000034	Chromosome16	oocyte zinc finger protein XlCOF6-like	GO:0006357	BP	regulation of transcription by RNA polymerase II
LOC138692669	OG0000034	Chromosome17	zinc finger protein 235-like	GO:0000785	CC	chromatin
LOC138692669	OG0000034	Chromosome17	zinc finger protein 235-like	GO:0005667	CC	transcription regulator complex
LOC138692669	OG0000034	Chromosome17	zinc finger protein 235-like	GO:0031519	CC	PcG protein complex
LOC138692669	OG0000034	Chromosome17	zinc finger protein 235-like	GO:0000978	MF	RNA polymerase II cis-regulatory region sequence-specific DNA binding
LOC138692669	OG0000034	Chromosome17	zinc finger protein 235-like	GO:0000981	MF	DNA-binding transcription factor activity, RNA polymerase II-specific
LOC138692669	OG0000034	Chromosome17	zinc finger protein 235-like	GO:0006357	BP	regulation of transcription by RNA polymerase II
LOC138692702	OG0000034	Chromosome17	oocyte zinc finger protein XlCOF6.1-like	GO:0005634	CC	nucleus
LOC138692702	OG0000034	Chromosome17	oocyte zinc finger protein XlCOF6.1-like	GO:0005654	CC	nucleoplasm
LOC138692702	OG0000034	Chromosome17	oocyte zinc finger protein XlCOF6.1-like	GO:0000978	MF	RNA polymerase II cis-regulatory region sequence-specific DNA binding
LOC138692702	OG0000034	Chromosome17	oocyte zinc finger protein XlCOF6.1-like	GO:0001227	MF	DNA-binding transcription repressor activity, RNA polymerase II-specific
LOC138692702	OG0000034	Chromosome17	oocyte zinc finger protein XlCOF6.1-like	GO:0006357	BP	regulation of transcription by RNA polymerase II
LOC138692714	OG0000034	Chromosome17	zinc finger protein 239-like	GO:0005634	CC	nucleus
LOC138692714	OG0000034	Chromosome17	zinc finger protein 239-like	GO:0000978	MF	RNA polymerase II cis-regulatory region sequence-specific DNA binding
LOC138692714	OG0000034	Chromosome17	zinc finger protein 239-like	GO:0000981	MF	DNA-binding transcription factor activity, RNA polymerase II-specific
LOC138692714	OG0000034	Chromosome17	zinc finger protein 239-like	GO:0006357	BP	regulation of transcription by RNA polymerase II
LOC138692778	OG0000034	Chromosome17	DNA ligase 1-like	NA	NA	NA
LOC138692862	OG0000034	Chromosome17	zinc finger protein 708-like	GO:0005634	CC	nucleus
LOC138692862	OG0000034	Chromosome17	zinc finger protein 708-like	GO:0000978	MF	RNA polymerase II cis-regulatory region sequence-specific DNA binding
LOC138692862	OG0000034	Chromosome17	zinc finger protein 708-like	GO:0000981	MF	DNA-binding transcription factor activity, RNA polymerase II-specific
LOC138692862	OG0000034	Chromosome17	zinc finger protein 708-like	GO:0006355	BP	regulation of DNA-templated transcription
LOC138692884	OG0000034	Chromosome17	oocyte zinc finger protein XlCOF6-like	GO:0000978	MF	RNA polymerase II cis-regulatory region sequence-specific DNA binding
LOC138692884	OG0000034	Chromosome17	oocyte zinc finger protein XlCOF6-like	GO:0000981	MF	DNA-binding transcription factor activity, RNA polymerase II-specific
LOC138692884	OG0000034	Chromosome17	oocyte zinc finger protein XlCOF6-like	GO:0006357	BP	regulation of transcription by RNA polymerase II
LOC138693176	OG0000034	Chromosome17	zinc finger protein 271-like	GO:0005634	CC	nucleus
LOC138693176	OG0000034	Chromosome17	zinc finger protein 271-like	GO:0000978	MF	RNA polymerase II cis-regulatory region sequence-specific DNA binding
LOC138693176	OG0000034	Chromosome17	zinc finger protein 271-like	GO:0000981	MF	DNA-binding transcription factor activity, RNA polymerase II-specific
LOC138693176	OG0000034	Chromosome17	zinc finger protein 271-like	GO:0006357	BP	regulation of transcription by RNA polymerase II
LOC138693197	OG0000034	Chromosome17	gastrula zinc finger protein XlCGF57.1-like	GO:0000785	CC	chromatin
LOC138693197	OG0000034	Chromosome17	gastrula zinc finger protein XlCGF57.1-like	GO:0005667	CC	transcription regulator complex
LOC138693197	OG0000034	Chromosome17	gastrula zinc finger protein XlCGF57.1-like	GO:0031519	CC	PcG protein complex
LOC138693197	OG0000034	Chromosome17	gastrula zinc finger protein XlCGF57.1-like	GO:0000978	MF	RNA polymerase II cis-regulatory region sequence-specific DNA binding
LOC138693197	OG0000034	Chromosome17	gastrula zinc finger protein XlCGF57.1-like	GO:0000981	MF	DNA-binding transcription factor activity, RNA polymerase II-specific
LOC138693197	OG0000034	Chromosome17	gastrula zinc finger protein XlCGF57.1-like	GO:0006357	BP	regulation of transcription by RNA polymerase II
LOC138693227	OG0000034	Chromosome17	zinc finger protein ZFP2-like	GO:0005634	CC	nucleus
LOC138693227	OG0000034	Chromosome17	zinc finger protein ZFP2-like	GO:0000978	MF	RNA polymerase II cis-regulatory region sequence-specific DNA binding
LOC138693227	OG0000034	Chromosome17	zinc finger protein ZFP2-like	GO:0000981	MF	DNA-binding transcription factor activity, RNA polymerase II-specific
LOC138693227	OG0000034	Chromosome17	zinc finger protein ZFP2-like	GO:0006357	BP	regulation of transcription by RNA polymerase II
LOC138693233	OG0000034	Chromosome17	zinc finger protein 271-like	NA	NA	NA
LOC138693245	OG0000034	Chromosome17	zinc finger protein 708-like	GO:0000978	MF	RNA polymerase II cis-regulatory region sequence-specific DNA binding
LOC138693245	OG0000034	Chromosome17	zinc finger protein 708-like	GO:0000981	MF	DNA-binding transcription factor activity, RNA polymerase II-specific
LOC138693245	OG0000034	Chromosome17	zinc finger protein 708-like	GO:0006357	BP	regulation of transcription by RNA polymerase II
LOC138693258	OG0000034	Chromosome17	zinc finger protein 596-like	GO:0005634	CC	nucleus
LOC138693258	OG0000034	Chromosome17	zinc finger protein 596-like	GO:0000977	MF	RNA polymerase II transcription regulatory region sequence-specific DNA binding
LOC138693258	OG0000034	Chromosome17	zinc finger protein 596-like	GO:0000981	MF	DNA-binding transcription factor activity, RNA polymerase II-specific
LOC138693258	OG0000034	Chromosome17	zinc finger protein 596-like	GO:0001655	BP	urogenital system development
LOC138693258	OG0000034	Chromosome17	zinc finger protein 596-like	GO:0006357	BP	regulation of transcription by RNA polymerase II
LOC138693258	OG0000034	Chromosome17	zinc finger protein 596-like	GO:0009790	BP	embryo development
LOC138693290	OG0000034	Chromosome17	zinc finger protein 235-like	GO:0000978	MF	RNA polymerase II cis-regulatory region sequence-specific DNA binding
LOC138693290	OG0000034	Chromosome17	zinc finger protein 235-like	GO:0003700	MF	DNA-binding transcription factor activity
LOC138693290	OG0000034	Chromosome17	zinc finger protein 235-like	GO:0006357	BP	regulation of transcription by RNA polymerase II
LOC138693300	OG0000034	Chromosome17	uncharacterized LOC138693300	NA	NA	NA
LOC138693317	OG0000034	Chromosome17	zinc finger protein 665-like	GO:0000978	MF	RNA polymerase II cis-regulatory region sequence-specific DNA binding
LOC138693317	OG0000034	Chromosome17	zinc finger protein 665-like	GO:0000981	MF	DNA-binding transcription factor activity, RNA polymerase II-specific
LOC138693317	OG0000034	Chromosome17	zinc finger protein 665-like	GO:0006357	BP	regulation of transcription by RNA polymerase II
LOC138693395	OG0000034	Chromosome17	zinc finger protein 708-like	NA	NA	NA
LOC138693403	OG0000034	Chromosome17	zinc finger protein 235-like	NA	NA	NA
LOC138693407	OG0000034	Chromosome17	zinc finger protein 235-like	GO:0000978	MF	RNA polymerase II cis-regulatory region sequence-specific DNA binding
LOC138693407	OG0000034	Chromosome17	zinc finger protein 235-like	GO:0000981	MF	DNA-binding transcription factor activity, RNA polymerase II-specific
LOC138693407	OG0000034	Chromosome17	zinc finger protein 235-like	GO:0006357	BP	regulation of transcription by RNA polymerase II
LOC138705739	OG0000034	Chromosome9	zinc finger protein 729-like	GO:0000785	CC	chromatin
LOC138705739	OG0000034	Chromosome9	zinc finger protein 729-like	GO:0005634	CC	nucleus
LOC138705739	OG0000034	Chromosome9	zinc finger protein 729-like	GO:0005667	CC	transcription regulator complex
LOC138705739	OG0000034	Chromosome9	zinc finger protein 729-like	GO:0031519	CC	PcG protein complex
LOC138705739	OG0000034	Chromosome9	zinc finger protein 729-like	GO:0000978	MF	RNA polymerase II cis-regulatory region sequence-specific DNA binding
LOC138705739	OG0000034	Chromosome9	zinc finger protein 729-like	GO:0000981	MF	DNA-binding transcription factor activity, RNA polymerase II-specific
LOC138705739	OG0000034	Chromosome9	zinc finger protein 729-like	GO:0006357	BP	regulation of transcription by RNA polymerase II
LOC138705744	OG0000034	Chromosome9	uncharacterized LOC138705744	NA	NA	NA
LOC138705746	OG0000034	Chromosome9	gastrula zinc finger protein XlCGF57.1-like	GO:0000978	MF	RNA polymerase II cis-regulatory region sequence-specific DNA binding
LOC138705746	OG0000034	Chromosome9	gastrula zinc finger protein XlCGF57.1-like	GO:0003700	MF	DNA-binding transcription factor activity
LOC138705746	OG0000034	Chromosome9	gastrula zinc finger protein XlCGF57.1-like	GO:0006357	BP	regulation of transcription by RNA polymerase II
LOC138705751	OG0000034	Chromosome9	zinc finger protein 623-like	GO:0005634	CC	nucleus
LOC138705751	OG0000034	Chromosome9	zinc finger protein 623-like	GO:0000978	MF	RNA polymerase II cis-regulatory region sequence-specific DNA binding
LOC138705751	OG0000034	Chromosome9	zinc finger protein 623-like	GO:0000981	MF	DNA-binding transcription factor activity, RNA polymerase II-specific
LOC138705751	OG0000034	Chromosome9	zinc finger protein 623-like	GO:0006357	BP	regulation of transcription by RNA polymerase II
LOC138710300	OG0000034	Chromosome12	gastrula zinc finger protein XlCGF57.1-like	GO:0005634	CC	nucleus
LOC138710300	OG0000034	Chromosome12	gastrula zinc finger protein XlCGF57.1-like	GO:0005654	CC	nucleoplasm
LOC138710300	OG0000034	Chromosome12	gastrula zinc finger protein XlCGF57.1-like	GO:0000978	MF	RNA polymerase II cis-regulatory region sequence-specific DNA binding
LOC138710300	OG0000034	Chromosome12	gastrula zinc finger protein XlCGF57.1-like	GO:0001227	MF	DNA-binding transcription repressor activity, RNA polymerase II-specific
LOC138710300	OG0000034	Chromosome12	gastrula zinc finger protein XlCGF57.1-like	GO:0006357	BP	regulation of transcription by RNA polymerase II
LOC138691917	OG0000043	Chromosome16	uncharacterized LOC138691917	NA	NA	NA
LOC138693387	OG0000043	Chromosome17	uncharacterized LOC138693387	NA	NA	NA
LOC138693444	OG0000043	Chromosome17	uncharacterized LOC138693444	NA	NA	NA
LOC138693498	OG0000043	Chromosome2	uncharacterized LOC138693498	NA	NA	NA
LOC138693737	OG0000043	NW_027185501.1	uncharacterized LOC138693737	NA	NA	NA
LOC138694377	OG0000043	Chromosome2	uncharacterized LOC138694377	NA	NA	NA
LOC138694614	OG0000043	Chromosome2	uncharacterized LOC138694614	NA	NA	NA
LOC138696196	OG0000043	Chromosome3	uncharacterized LOC138696196	NA	NA	NA
LOC138696671	OG0000043	Chromosome1	uncharacterized LOC138696671	NA	NA	NA
LOC138698399	OG0000043	Chromosome4	uncharacterized LOC138698399	NA	NA	NA
LOC138698538	OG0000043	Chromosome4	uncharacterized LOC138698538	NA	NA	NA
LOC138699669	OG0000043	Chromosome5	uncharacterized LOC138699669	NA	NA	NA
LOC138699716	OG0000043	Chromosome1	uncharacterized LOC138699716	NA	NA	NA
LOC138699763	OG0000043	Chromosome1	uncharacterized LOC138699763	NA	NA	NA
LOC138700047	OG0000043	Chromosome5	uncharacterized LOC138700047	NA	NA	NA
LOC138700150	OG0000043	Chromosome5	uncharacterized LOC138700150	NA	NA	NA
LOC138700185	OG0000043	Chromosome5	uncharacterized LOC138700185	NA	NA	NA
LOC138700188	OG0000043	Chromosome5	uncharacterized LOC138700188	NA	NA	NA
LOC138700196	OG0000043	Chromosome5	uncharacterized LOC138700196	NA	NA	NA
LOC138700202	OG0000043	Chromosome5	uncharacterized LOC138700202	NA	NA	NA
LOC138700437	OG0000043	Chromosome5	uncharacterized LOC138700437	NA	NA	NA
LOC138703057	OG0000043	Chromosome7	uncharacterized LOC138703057	NA	NA	NA
LOC138703107	OG0000043	Chromosome7	uncharacterized LOC138703107	NA	NA	NA
LOC138703143	OG0000043	Chromosome7	uncharacterized LOC138703143	NA	NA	NA
LOC138703452	OG0000043	Chromosome7	uncharacterized LOC138703452	NA	NA	NA
LOC138703810	OG0000043	Chromosome7	uncharacterized LOC138703810	NA	NA	NA
LOC138704349	OG0000043	Chromosome8	uncharacterized LOC138704349	NA	NA	NA
LOC138704577	OG0000043	Chromosome8	uncharacterized LOC138704577	NA	NA	NA
LOC138704975	OG0000043	Chromosome8	uncharacterized LOC138704975	NA	NA	NA
LOC138705236	OG0000043	Chromosome8	uncharacterized LOC138705236	NA	NA	NA
LOC138705734	OG0000043	Chromosome9	uncharacterized LOC138705734	NA	NA	NA
LOC138705908	OG0000043	Chromosome9	uncharacterized LOC138705908	NA	NA	NA
LOC138707745	OG0000043	Chromosome10	uncharacterized LOC138707745	NA	NA	NA
LOC138707905	OG0000043	Chromosome10	uncharacterized LOC138707905	NA	NA	NA
LOC138707927	OG0000043	Chromosome10	uncharacterized LOC138707927	NA	NA	NA
LOC138708608	OG0000043	Chromosome11	uncharacterized LOC138708608	NA	NA	NA
LOC138708906	OG0000043	Chromosome11	uncharacterized LOC138708906	NA	NA	NA
LOC138708971	OG0000043	Chromosome11	uncharacterized LOC138708971	NA	NA	NA
LOC138709110	OG0000043	Chromosome11	uncharacterized LOC138709110	NA	NA	NA
LOC138710206	OG0000043	Chromosome12	uncharacterized LOC138710206	NA	NA	NA
LOC138710310	OG0000043	Chromosome12	uncharacterized LOC138710310	NA	NA	NA
LOC138710894	OG0000043	Chromosome12	uncharacterized LOC138710894	NA	NA	NA
LOC138711963	OG0000043	Chromosome13	uncharacterized LOC138711963	NA	NA	NA
LOC138711977	OG0000043	Chromosome13	uncharacterized LOC138711977	NA	NA	NA
LOC138712450	OG0000043	Chromosome13	uncharacterized LOC138712450	NA	NA	NA
LOC138712557	OG0000043	Chromosome13	uncharacterized LOC138712557	NA	NA	NA
LOC138713553	OG0000043	Chromosome14	uncharacterized LOC138713553	NA	NA	NA
LOC138713579	OG0000043	Chromosome14	uncharacterized LOC138713579	NA	NA	NA
LOC138713960	OG0000043	Chromosome14	uncharacterized LOC138713960	NA	NA	NA
LOC138714625	OG0000043	Chromosome15	uncharacterized LOC138714625	NA	NA	NA
LOC138714969	OG0000043	Chromosome2	uncharacterized LOC138714969	NA	NA	NA
LOC138715211	OG0000043	Chromosome15	uncharacterized LOC138715211	NA	NA	NA
LOC138715364	OG0000043	Chromosome15	uncharacterized LOC138715364	NA	NA	NA
LOC138715393	OG0000043	Chromosome15	uncharacterized LOC138715393	NA	NA	NA
LOC138715440	OG0000043	Chromosome15	uncharacterized LOC138715440	NA	NA	NA
LOC138715471	OG0000043	Chromosome15	uncharacterized LOC138715471	NA	NA	NA
LOC138716265	OG0000043	Chromosome16	uncharacterized LOC138716265	NA	NA	NA
LOC138716386	OG0000043	Chromosome16	uncharacterized LOC138716386	NA	NA	NA
LOC138691316	OG0000044	Chromosome16	zinc finger protein 235-like	NA	NA	NA
LOC138691321	OG0000044	Chromosome16	gastrula zinc finger protein XlCGF26.1-like	GO:0005654	CC	nucleoplasm
LOC138691321	OG0000044	Chromosome16	gastrula zinc finger protein XlCGF26.1-like	GO:0000978	MF	RNA polymerase II cis-regulatory region sequence-specific DNA binding
LOC138691321	OG0000044	Chromosome16	gastrula zinc finger protein XlCGF26.1-like	GO:0001227	MF	DNA-binding transcription repressor activity, RNA polymerase II-specific
LOC138691321	OG0000044	Chromosome16	gastrula zinc finger protein XlCGF26.1-like	GO:0006357	BP	regulation of transcription by RNA polymerase II
LOC138691505	OG0000044	Chromosome16	gastrula zinc finger protein XlCGF26.1-like	GO:0005634	CC	nucleus
LOC138691505	OG0000044	Chromosome16	gastrula zinc finger protein XlCGF26.1-like	GO:0000978	MF	RNA polymerase II cis-regulatory region sequence-specific DNA binding
LOC138691505	OG0000044	Chromosome16	gastrula zinc finger protein XlCGF26.1-like	GO:0000981	MF	DNA-binding transcription factor activity, RNA polymerase II-specific
LOC138691505	OG0000044	Chromosome16	gastrula zinc finger protein XlCGF26.1-like	GO:0006357	BP	regulation of transcription by RNA polymerase II
LOC138691507	OG0000044	Chromosome16	zinc finger protein 235-like	GO:0005654	CC	nucleoplasm
LOC138691507	OG0000044	Chromosome16	zinc finger protein 235-like	GO:0000978	MF	RNA polymerase II cis-regulatory region sequence-specific DNA binding
LOC138691507	OG0000044	Chromosome16	zinc finger protein 235-like	GO:0001227	MF	DNA-binding transcription repressor activity, RNA polymerase II-specific
LOC138691507	OG0000044	Chromosome16	zinc finger protein 235-like	GO:0006357	BP	regulation of transcription by RNA polymerase II
LOC138691508	OG0000044	Chromosome16	zinc finger protein 235-like	NA	NA	NA
LOC138691511	OG0000044	Chromosome16	oocyte zinc finger protein XlCOF6.1-like	GO:0005654	CC	nucleoplasm
LOC138691511	OG0000044	Chromosome16	oocyte zinc finger protein XlCOF6.1-like	GO:0000978	MF	RNA polymerase II cis-regulatory region sequence-specific DNA binding
LOC138691511	OG0000044	Chromosome16	oocyte zinc finger protein XlCOF6.1-like	GO:0001227	MF	DNA-binding transcription repressor activity, RNA polymerase II-specific
LOC138691511	OG0000044	Chromosome16	oocyte zinc finger protein XlCOF6.1-like	GO:0006357	BP	regulation of transcription by RNA polymerase II
LOC138691517	OG0000044	Chromosome16	zinc finger protein 235-like	GO:0005654	CC	nucleoplasm
LOC138691517	OG0000044	Chromosome16	zinc finger protein 235-like	GO:0000978	MF	RNA polymerase II cis-regulatory region sequence-specific DNA binding
LOC138691517	OG0000044	Chromosome16	zinc finger protein 235-like	GO:0001227	MF	DNA-binding transcription repressor activity, RNA polymerase II-specific
LOC138691517	OG0000044	Chromosome16	zinc finger protein 235-like	GO:0006357	BP	regulation of transcription by RNA polymerase II
LOC138691520	OG0000044	Chromosome16	gastrula zinc finger protein XlCGF26.1-like	GO:0005634	CC	nucleus
LOC138691520	OG0000044	Chromosome16	gastrula zinc finger protein XlCGF26.1-like	GO:0000977	MF	RNA polymerase II transcription regulatory region sequence-specific DNA binding
LOC138691520	OG0000044	Chromosome16	gastrula zinc finger protein XlCGF26.1-like	GO:0000981	MF	DNA-binding transcription factor activity, RNA polymerase II-specific
LOC138691520	OG0000044	Chromosome16	gastrula zinc finger protein XlCGF26.1-like	GO:0001655	BP	urogenital system development
LOC138691520	OG0000044	Chromosome16	gastrula zinc finger protein XlCGF26.1-like	GO:0006357	BP	regulation of transcription by RNA polymerase II
LOC138691520	OG0000044	Chromosome16	gastrula zinc finger protein XlCGF26.1-like	GO:0009790	BP	embryo development
LOC138691544	OG0000044	Chromosome16	zinc finger protein 235-like	GO:0005634	CC	nucleus
LOC138691544	OG0000044	Chromosome16	zinc finger protein 235-like	GO:0000978	MF	RNA polymerase II cis-regulatory region sequence-specific DNA binding
LOC138691544	OG0000044	Chromosome16	zinc finger protein 235-like	GO:0000981	MF	DNA-binding transcription factor activity, RNA polymerase II-specific
LOC138691544	OG0000044	Chromosome16	zinc finger protein 235-like	GO:0006357	BP	regulation of transcription by RNA polymerase II
LOC138691647	OG0000044	Chromosome16	zinc finger protein 227-like	GO:0000978	MF	RNA polymerase II cis-regulatory region sequence-specific DNA binding
LOC138691647	OG0000044	Chromosome16	zinc finger protein 227-like	GO:0000981	MF	DNA-binding transcription factor activity, RNA polymerase II-specific
LOC138691647	OG0000044	Chromosome16	zinc finger protein 227-like	GO:0006355	BP	regulation of DNA-templated transcription
LOC138691648	OG0000044	Chromosome16	zinc finger protein 234-like	GO:0005634	CC	nucleus
LOC138691648	OG0000044	Chromosome16	zinc finger protein 234-like	GO:0010468	BP	regulation of gene expression
LOC138691649	OG0000044	Chromosome16	zinc finger protein 235-like	GO:0005634	CC	nucleus
LOC138691649	OG0000044	Chromosome16	zinc finger protein 235-like	GO:0000978	MF	RNA polymerase II cis-regulatory region sequence-specific DNA binding
LOC138691649	OG0000044	Chromosome16	zinc finger protein 235-like	GO:0000981	MF	DNA-binding transcription factor activity, RNA polymerase II-specific
LOC138691649	OG0000044	Chromosome16	zinc finger protein 235-like	GO:0006357	BP	regulation of transcription by RNA polymerase II
LOC138691650	OG0000044	Chromosome16	gastrula zinc finger protein XlCGF26.1-like	GO:0005634	CC	nucleus
LOC138691650	OG0000044	Chromosome16	gastrula zinc finger protein XlCGF26.1-like	GO:0000978	MF	RNA polymerase II cis-regulatory region sequence-specific DNA binding
LOC138691650	OG0000044	Chromosome16	gastrula zinc finger protein XlCGF26.1-like	GO:0000981	MF	DNA-binding transcription factor activity, RNA polymerase II-specific
LOC138691650	OG0000044	Chromosome16	gastrula zinc finger protein XlCGF26.1-like	GO:0006357	BP	regulation of transcription by RNA polymerase II
LOC138691651	OG0000044	Chromosome16	zinc finger protein 235-like	GO:0000978	MF	RNA polymerase II cis-regulatory region sequence-specific DNA binding
LOC138691651	OG0000044	Chromosome16	zinc finger protein 235-like	GO:0000981	MF	DNA-binding transcription factor activity, RNA polymerase II-specific
LOC138691651	OG0000044	Chromosome16	zinc finger protein 235-like	GO:0006357	BP	regulation of transcription by RNA polymerase II
LOC138691652	OG0000044	Chromosome16	zinc finger protein 235-like	GO:0005654	CC	nucleoplasm
LOC138691652	OG0000044	Chromosome16	zinc finger protein 235-like	GO:0000978	MF	RNA polymerase II cis-regulatory region sequence-specific DNA binding
LOC138691652	OG0000044	Chromosome16	zinc finger protein 235-like	GO:0001227	MF	DNA-binding transcription repressor activity, RNA polymerase II-specific
LOC138691652	OG0000044	Chromosome16	zinc finger protein 235-like	GO:0006357	BP	regulation of transcription by RNA polymerase II
LOC138691656	OG0000044	Chromosome16	gastrula zinc finger protein XlCGF57.1-like	NA	NA	NA
LOC138691660	OG0000044	Chromosome16	gastrula zinc finger protein XlCGF26.1-like	GO:0000978	MF	RNA polymerase II cis-regulatory region sequence-specific DNA binding
LOC138691660	OG0000044	Chromosome16	gastrula zinc finger protein XlCGF26.1-like	GO:0000981	MF	DNA-binding transcription factor activity, RNA polymerase II-specific
LOC138691660	OG0000044	Chromosome16	gastrula zinc finger protein XlCGF26.1-like	GO:0006357	BP	regulation of transcription by RNA polymerase II
LOC138691661	OG0000044	Chromosome16	zinc finger protein 253-like	GO:0000978	MF	RNA polymerase II cis-regulatory region sequence-specific DNA binding
LOC138691661	OG0000044	Chromosome16	zinc finger protein 253-like	GO:0003700	MF	DNA-binding transcription factor activity
LOC138691661	OG0000044	Chromosome16	zinc finger protein 253-like	GO:0006357	BP	regulation of transcription by RNA polymerase II
LOC138691662	OG0000044	Chromosome16	zinc finger protein 233-like	GO:0005634	CC	nucleus
LOC138691662	OG0000044	Chromosome16	zinc finger protein 233-like	GO:0000977	MF	RNA polymerase II transcription regulatory region sequence-specific DNA binding
LOC138691662	OG0000044	Chromosome16	zinc finger protein 233-like	GO:0000981	MF	DNA-binding transcription factor activity, RNA polymerase II-specific
LOC138691662	OG0000044	Chromosome16	zinc finger protein 233-like	GO:0001655	BP	urogenital system development
LOC138691662	OG0000044	Chromosome16	zinc finger protein 233-like	GO:0006357	BP	regulation of transcription by RNA polymerase II
LOC138691662	OG0000044	Chromosome16	zinc finger protein 233-like	GO:0009790	BP	embryo development
LOC138691663	OG0000044	Chromosome16	zinc finger protein 506-like	GO:0000978	MF	RNA polymerase II cis-regulatory region sequence-specific DNA binding
LOC138691663	OG0000044	Chromosome16	zinc finger protein 506-like	GO:0000981	MF	DNA-binding transcription factor activity, RNA polymerase II-specific
LOC138691663	OG0000044	Chromosome16	zinc finger protein 506-like	GO:0006355	BP	regulation of DNA-templated transcription
LOC138691769	OG0000044	Chromosome16	gastrula zinc finger protein XlCGF28.1-like	GO:0005654	CC	nucleoplasm
LOC138691769	OG0000044	Chromosome16	gastrula zinc finger protein XlCGF28.1-like	GO:0000978	MF	RNA polymerase II cis-regulatory region sequence-specific DNA binding
LOC138691769	OG0000044	Chromosome16	gastrula zinc finger protein XlCGF28.1-like	GO:0001227	MF	DNA-binding transcription repressor activity, RNA polymerase II-specific
LOC138691769	OG0000044	Chromosome16	gastrula zinc finger protein XlCGF28.1-like	GO:0006357	BP	regulation of transcription by RNA polymerase II
LOC138691771	OG0000044	Chromosome16	gastrula zinc finger protein XlCGF42.1-like	GO:0005634	CC	nucleus
LOC138691771	OG0000044	Chromosome16	gastrula zinc finger protein XlCGF42.1-like	GO:0010468	BP	regulation of gene expression
LOC138691772	OG0000044	Chromosome16	uncharacterized LOC138691772	NA	NA	NA
LOC138691780	OG0000044	Chromosome16	zinc finger protein 235-like	GO:0000978	MF	RNA polymerase II cis-regulatory region sequence-specific DNA binding
LOC138691780	OG0000044	Chromosome16	zinc finger protein 235-like	GO:0000981	MF	DNA-binding transcription factor activity, RNA polymerase II-specific
LOC138691780	OG0000044	Chromosome16	zinc finger protein 235-like	GO:0006355	BP	regulation of DNA-templated transcription
LOC138692010	OG0000044	Chromosome16	zinc finger protein 234-like	GO:0000978	MF	RNA polymerase II cis-regulatory region sequence-specific DNA binding
LOC138692010	OG0000044	Chromosome16	zinc finger protein 234-like	GO:0000981	MF	DNA-binding transcription factor activity, RNA polymerase II-specific
LOC138692010	OG0000044	Chromosome16	zinc finger protein 234-like	GO:0006355	BP	regulation of DNA-templated transcription
LOC138692014	OG0000044	Chromosome16	zinc finger protein 596-like	GO:0005634	CC	nucleus
LOC138692014	OG0000044	Chromosome16	zinc finger protein 596-like	GO:0000978	MF	RNA polymerase II cis-regulatory region sequence-specific DNA binding
LOC138692014	OG0000044	Chromosome16	zinc finger protein 596-like	GO:0000981	MF	DNA-binding transcription factor activity, RNA polymerase II-specific
LOC138692014	OG0000044	Chromosome16	zinc finger protein 596-like	GO:0006357	BP	regulation of transcription by RNA polymerase II
LOC138692015	OG0000044	Chromosome16	zinc finger protein 227-like	GO:0005634	CC	nucleus
LOC138692015	OG0000044	Chromosome16	zinc finger protein 227-like	GO:0010468	BP	regulation of gene expression
LOC138692016	OG0000044	Chromosome16	zinc finger protein ZFP2-like	GO:0005654	CC	nucleoplasm
LOC138692016	OG0000044	Chromosome16	zinc finger protein ZFP2-like	GO:0000978	MF	RNA polymerase II cis-regulatory region sequence-specific DNA binding
LOC138692016	OG0000044	Chromosome16	zinc finger protein ZFP2-like	GO:0001227	MF	DNA-binding transcription repressor activity, RNA polymerase II-specific
LOC138692016	OG0000044	Chromosome16	zinc finger protein ZFP2-like	GO:0006357	BP	regulation of transcription by RNA polymerase II
LOC138692019	OG0000044	Chromosome16	gastrula zinc finger protein XlCGF26.1-like	GO:0005654	CC	nucleoplasm
LOC138692019	OG0000044	Chromosome16	gastrula zinc finger protein XlCGF26.1-like	GO:0000978	MF	RNA polymerase II cis-regulatory region sequence-specific DNA binding
LOC138692019	OG0000044	Chromosome16	gastrula zinc finger protein XlCGF26.1-like	GO:0001227	MF	DNA-binding transcription repressor activity, RNA polymerase II-specific
LOC138692019	OG0000044	Chromosome16	gastrula zinc finger protein XlCGF26.1-like	GO:0006310	BP	DNA recombination
LOC138692019	OG0000044	Chromosome16	gastrula zinc finger protein XlCGF26.1-like	GO:0006357	BP	regulation of transcription by RNA polymerase II
LOC138692019	OG0000044	Chromosome16	gastrula zinc finger protein XlCGF26.1-like	GO:0015074	BP	DNA integration
LOC138692020	OG0000044	Chromosome16	oocyte zinc finger protein XlCOF7.1-like	NA	NA	NA
LOC138692022	OG0000044	Chromosome16	zinc finger protein 235-like	GO:0005634	CC	nucleus
LOC138692022	OG0000044	Chromosome16	zinc finger protein 235-like	GO:0000981	MF	DNA-binding transcription factor activity, RNA polymerase II-specific
LOC138692022	OG0000044	Chromosome16	zinc finger protein 235-like	GO:0006357	BP	regulation of transcription by RNA polymerase II
LOC138692023	OG0000044	Chromosome16	zinc finger protein 235-like	GO:0005654	CC	nucleoplasm
LOC138692023	OG0000044	Chromosome16	zinc finger protein 235-like	GO:0000978	MF	RNA polymerase II cis-regulatory region sequence-specific DNA binding
LOC138692023	OG0000044	Chromosome16	zinc finger protein 235-like	GO:0001227	MF	DNA-binding transcription repressor activity, RNA polymerase II-specific
LOC138692023	OG0000044	Chromosome16	zinc finger protein 235-like	GO:0006357	BP	regulation of transcription by RNA polymerase II
LOC138692024	OG0000044	Chromosome16	zinc finger protein 235-like	GO:0000785	CC	chromatin
LOC138692024	OG0000044	Chromosome16	zinc finger protein 235-like	GO:0005667	CC	transcription regulator complex
LOC138692024	OG0000044	Chromosome16	zinc finger protein 235-like	GO:0031519	CC	PcG protein complex
LOC138692024	OG0000044	Chromosome16	zinc finger protein 235-like	GO:0000978	MF	RNA polymerase II cis-regulatory region sequence-specific DNA binding
LOC138692024	OG0000044	Chromosome16	zinc finger protein 235-like	GO:0000981	MF	DNA-binding transcription factor activity, RNA polymerase II-specific
LOC138692024	OG0000044	Chromosome16	zinc finger protein 235-like	GO:0006357	BP	regulation of transcription by RNA polymerase II
LOC138692025	OG0000044	Chromosome16	zinc finger protein 235-like	GO:0005634	CC	nucleus
LOC138692025	OG0000044	Chromosome16	zinc finger protein 235-like	GO:0000978	MF	RNA polymerase II cis-regulatory region sequence-specific DNA binding
LOC138692025	OG0000044	Chromosome16	zinc finger protein 235-like	GO:0000981	MF	DNA-binding transcription factor activity, RNA polymerase II-specific
LOC138692025	OG0000044	Chromosome16	zinc finger protein 235-like	GO:0006357	BP	regulation of transcription by RNA polymerase II
LOC138692027	OG0000044	Chromosome16	zinc finger protein 664-like	GO:0005634	CC	nucleus
LOC138692027	OG0000044	Chromosome16	zinc finger protein 664-like	GO:0000978	MF	RNA polymerase II cis-regulatory region sequence-specific DNA binding
LOC138692027	OG0000044	Chromosome16	zinc finger protein 664-like	GO:0000981	MF	DNA-binding transcription factor activity, RNA polymerase II-specific
LOC138692027	OG0000044	Chromosome16	zinc finger protein 664-like	GO:0001655	BP	urogenital system development
LOC138692027	OG0000044	Chromosome16	zinc finger protein 664-like	GO:0006357	BP	regulation of transcription by RNA polymerase II
LOC138692027	OG0000044	Chromosome16	zinc finger protein 664-like	GO:0009790	BP	embryo development
LOC138692055	OG0000044	Chromosome16	zinc finger protein ZFP2-like	GO:0005634	CC	nucleus
LOC138692055	OG0000044	Chromosome16	zinc finger protein ZFP2-like	GO:0010468	BP	regulation of gene expression
LOC138692057	OG0000044	Chromosome16	zinc finger protein 235-like	GO:0005654	CC	nucleoplasm
LOC138692057	OG0000044	Chromosome16	zinc finger protein 235-like	GO:0000978	MF	RNA polymerase II cis-regulatory region sequence-specific DNA binding
LOC138692057	OG0000044	Chromosome16	zinc finger protein 235-like	GO:0001227	MF	DNA-binding transcription repressor activity, RNA polymerase II-specific
LOC138692057	OG0000044	Chromosome16	zinc finger protein 235-like	GO:0006357	BP	regulation of transcription by RNA polymerase II
LOC138692058	OG0000044	Chromosome16	zinc finger protein 664-like	GO:0000978	MF	RNA polymerase II cis-regulatory region sequence-specific DNA binding
LOC138692058	OG0000044	Chromosome16	zinc finger protein 664-like	GO:0000981	MF	DNA-binding transcription factor activity, RNA polymerase II-specific
LOC138692058	OG0000044	Chromosome16	zinc finger protein 664-like	GO:0006357	BP	regulation of transcription by RNA polymerase II
LOC138692059	OG0000044	Chromosome16	zinc finger protein 664-like	GO:0005634	CC	nucleus
LOC138692059	OG0000044	Chromosome16	zinc finger protein 664-like	GO:0000978	MF	RNA polymerase II cis-regulatory region sequence-specific DNA binding
LOC138692059	OG0000044	Chromosome16	zinc finger protein 664-like	GO:0000981	MF	DNA-binding transcription factor activity, RNA polymerase II-specific
LOC138692059	OG0000044	Chromosome16	zinc finger protein 664-like	GO:0006357	BP	regulation of transcription by RNA polymerase II
LOC138692060	OG0000044	Chromosome16	zinc finger protein 235-like	GO:0005654	CC	nucleoplasm
LOC138692060	OG0000044	Chromosome16	zinc finger protein 235-like	GO:0000978	MF	RNA polymerase II cis-regulatory region sequence-specific DNA binding
LOC138692060	OG0000044	Chromosome16	zinc finger protein 235-like	GO:0001227	MF	DNA-binding transcription repressor activity, RNA polymerase II-specific
LOC138692060	OG0000044	Chromosome16	zinc finger protein 235-like	GO:0006357	BP	regulation of transcription by RNA polymerase II
LOC138692063	OG0000044	Chromosome16	zinc finger protein 664-like	GO:0000978	MF	RNA polymerase II cis-regulatory region sequence-specific DNA binding
LOC138692063	OG0000044	Chromosome16	zinc finger protein 664-like	GO:0003700	MF	DNA-binding transcription factor activity
LOC138692063	OG0000044	Chromosome16	zinc finger protein 664-like	GO:0006357	BP	regulation of transcription by RNA polymerase II
LOC138692064	OG0000044	Chromosome16	zinc finger protein 235-like	GO:0000978	MF	RNA polymerase II cis-regulatory region sequence-specific DNA binding
LOC138692064	OG0000044	Chromosome16	zinc finger protein 235-like	GO:0003700	MF	DNA-binding transcription factor activity
LOC138692064	OG0000044	Chromosome16	zinc finger protein 235-like	GO:0006357	BP	regulation of transcription by RNA polymerase II
LOC138692065	OG0000044	Chromosome16	uncharacterized LOC138692065	NA	NA	NA
LOC138692066	OG0000044	Chromosome16	oocyte zinc finger protein XlCOF7.1-like	GO:0000978	MF	RNA polymerase II cis-regulatory region sequence-specific DNA binding
LOC138692066	OG0000044	Chromosome16	oocyte zinc finger protein XlCOF7.1-like	GO:0000981	MF	DNA-binding transcription factor activity, RNA polymerase II-specific
LOC138692066	OG0000044	Chromosome16	oocyte zinc finger protein XlCOF7.1-like	GO:0006355	BP	regulation of DNA-templated transcription
LOC138692068	OG0000044	Chromosome16	gastrula zinc finger protein XlCGF26.1-like	GO:0005634	CC	nucleus
LOC138692068	OG0000044	Chromosome16	gastrula zinc finger protein XlCGF26.1-like	GO:0010468	BP	regulation of gene expression
LOC138692069	OG0000044	Chromosome16	gastrula zinc finger protein XlCGF17.1-like	GO:0005634	CC	nucleus
LOC138692069	OG0000044	Chromosome16	gastrula zinc finger protein XlCGF17.1-like	GO:0005654	CC	nucleoplasm
LOC138692069	OG0000044	Chromosome16	gastrula zinc finger protein XlCGF17.1-like	GO:0000978	MF	RNA polymerase II cis-regulatory region sequence-specific DNA binding
LOC138692069	OG0000044	Chromosome16	gastrula zinc finger protein XlCGF17.1-like	GO:0001227	MF	DNA-binding transcription repressor activity, RNA polymerase II-specific
LOC138692069	OG0000044	Chromosome16	gastrula zinc finger protein XlCGF17.1-like	GO:0003712	MF	transcription coregulator activity
LOC138692069	OG0000044	Chromosome16	gastrula zinc finger protein XlCGF17.1-like	GO:0006357	BP	regulation of transcription by RNA polymerase II
LOC138692071	OG0000044	Chromosome16	zinc finger protein 239-like	GO:0005634	CC	nucleus
LOC138692071	OG0000044	Chromosome16	zinc finger protein 239-like	GO:0000977	MF	RNA polymerase II transcription regulatory region sequence-specific DNA binding
LOC138692071	OG0000044	Chromosome16	zinc finger protein 239-like	GO:0000981	MF	DNA-binding transcription factor activity, RNA polymerase II-specific
LOC138692071	OG0000044	Chromosome16	zinc finger protein 239-like	GO:0001655	BP	urogenital system development
LOC138692071	OG0000044	Chromosome16	zinc finger protein 239-like	GO:0006357	BP	regulation of transcription by RNA polymerase II
LOC138692071	OG0000044	Chromosome16	zinc finger protein 239-like	GO:0009790	BP	embryo development
LOC138692094	OG0000044	Chromosome16	zinc finger protein 235-like	GO:0005634	CC	nucleus
LOC138692094	OG0000044	Chromosome16	zinc finger protein 235-like	GO:0000978	MF	RNA polymerase II cis-regulatory region sequence-specific DNA binding
LOC138692094	OG0000044	Chromosome16	zinc finger protein 235-like	GO:0003700	MF	DNA-binding transcription factor activity
LOC138692094	OG0000044	Chromosome16	zinc finger protein 235-like	GO:0006357	BP	regulation of transcription by RNA polymerase II
LOC138692095	OG0000044	Chromosome16	zinc finger protein OZF-like	GO:0000978	MF	RNA polymerase II cis-regulatory region sequence-specific DNA binding
LOC138692095	OG0000044	Chromosome16	zinc finger protein OZF-like	GO:0000981	MF	DNA-binding transcription factor activity, RNA polymerase II-specific
LOC138692095	OG0000044	Chromosome16	zinc finger protein OZF-like	GO:0006357	BP	regulation of transcription by RNA polymerase II
LOC138692097	OG0000044	Chromosome16	zinc finger protein 235-like	GO:0000978	MF	RNA polymerase II cis-regulatory region sequence-specific DNA binding
LOC138692097	OG0000044	Chromosome16	zinc finger protein 235-like	GO:0000981	MF	DNA-binding transcription factor activity, RNA polymerase II-specific
LOC138692097	OG0000044	Chromosome16	zinc finger protein 235-like	GO:0006355	BP	regulation of DNA-templated transcription
LOC138692098	OG0000044	Chromosome16	gastrula zinc finger protein XlCGF26.1-like	GO:0005634	CC	nucleus
LOC138692098	OG0000044	Chromosome16	gastrula zinc finger protein XlCGF26.1-like	GO:0010468	BP	regulation of gene expression
LOC138692106	OG0000044	Chromosome16	gastrula zinc finger protein XlCGF28.1-like	GO:0005634	CC	nucleus
LOC138692106	OG0000044	Chromosome16	gastrula zinc finger protein XlCGF28.1-like	GO:0010468	BP	regulation of gene expression
LOC138692184	OG0000044	Chromosome16	oocyte zinc finger protein XlCOF7.1-like	GO:0005654	CC	nucleoplasm
LOC138692184	OG0000044	Chromosome16	oocyte zinc finger protein XlCOF7.1-like	GO:0000978	MF	RNA polymerase II cis-regulatory region sequence-specific DNA binding
LOC138692184	OG0000044	Chromosome16	oocyte zinc finger protein XlCOF7.1-like	GO:0001227	MF	DNA-binding transcription repressor activity, RNA polymerase II-specific
LOC138692184	OG0000044	Chromosome16	oocyte zinc finger protein XlCOF7.1-like	GO:0006357	BP	regulation of transcription by RNA polymerase II
LOC138692807	OG0000044	Chromosome17	zinc finger protein 234-like	NA	NA	NA
LOC138692808	OG0000044	Chromosome17	zinc finger protein 235-like	GO:0005634	CC	nucleus
LOC138692808	OG0000044	Chromosome17	zinc finger protein 235-like	GO:0000978	MF	RNA polymerase II cis-regulatory region sequence-specific DNA binding
LOC138692808	OG0000044	Chromosome17	zinc finger protein 235-like	GO:0000981	MF	DNA-binding transcription factor activity, RNA polymerase II-specific
LOC138692808	OG0000044	Chromosome17	zinc finger protein 235-like	GO:0006357	BP	regulation of transcription by RNA polymerase II
LOC138693125	OG0000044	Chromosome17	zinc finger protein 235-like	GO:0000978	MF	RNA polymerase II cis-regulatory region sequence-specific DNA binding
LOC138693125	OG0000044	Chromosome17	zinc finger protein 235-like	GO:0000981	MF	DNA-binding transcription factor activity, RNA polymerase II-specific
LOC138693125	OG0000044	Chromosome17	zinc finger protein 235-like	GO:0006355	BP	regulation of DNA-templated transcription
LOC138693347	OG0000044	Chromosome17	zinc finger protein 665-like	GO:0000978	MF	RNA polymerase II cis-regulatory region sequence-specific DNA binding
LOC138693347	OG0000044	Chromosome17	zinc finger protein 665-like	GO:0000981	MF	DNA-binding transcription factor activity, RNA polymerase II-specific
LOC138693347	OG0000044	Chromosome17	zinc finger protein 665-like	GO:0006355	BP	regulation of DNA-templated transcription
LOC138693445	OG0000044	Chromosome17	zinc finger protein 235-like	GO:0000978	MF	RNA polymerase II cis-regulatory region sequence-specific DNA binding
LOC138693445	OG0000044	Chromosome17	zinc finger protein 235-like	GO:0000981	MF	DNA-binding transcription factor activity, RNA polymerase II-specific
LOC138693445	OG0000044	Chromosome17	zinc finger protein 235-like	GO:0006357	BP	regulation of transcription by RNA polymerase II
LOC138690938	OG0000054	Chromosome16	uncharacterized LOC138690938	NA	NA	NA
LOC138691510	OG0000054	Chromosome16	uncharacterized LOC138691510	NA	NA	NA
LOC138691515	OG0000054	Chromosome16	zinc finger protein 431-like	GO:0000978	MF	RNA polymerase II cis-regulatory region sequence-specific DNA binding
LOC138691515	OG0000054	Chromosome16	zinc finger protein 431-like	GO:0000981	MF	DNA-binding transcription factor activity, RNA polymerase II-specific
LOC138691515	OG0000054	Chromosome16	zinc finger protein 431-like	GO:0006355	BP	regulation of DNA-templated transcription
LOC138691516	OG0000054	Chromosome16	zinc finger protein 235-like	GO:0000978	MF	RNA polymerase II cis-regulatory region sequence-specific DNA binding
LOC138691516	OG0000054	Chromosome16	zinc finger protein 235-like	GO:0003700	MF	DNA-binding transcription factor activity
LOC138691516	OG0000054	Chromosome16	zinc finger protein 235-like	GO:0006357	BP	regulation of transcription by RNA polymerase II
LOC138691527	OG0000054	Chromosome16	zinc finger protein 235-like	GO:0005634	CC	nucleus
LOC138691527	OG0000054	Chromosome16	zinc finger protein 235-like	GO:0000978	MF	RNA polymerase II cis-regulatory region sequence-specific DNA binding
LOC138691527	OG0000054	Chromosome16	zinc finger protein 235-like	GO:0000981	MF	DNA-binding transcription factor activity, RNA polymerase II-specific
LOC138691527	OG0000054	Chromosome16	zinc finger protein 235-like	GO:0006357	BP	regulation of transcription by RNA polymerase II
LOC138691536	OG0000054	Chromosome16	zinc finger protein 664-like	GO:0005634	CC	nucleus
LOC138691536	OG0000054	Chromosome16	zinc finger protein 664-like	GO:0000977	MF	RNA polymerase II transcription regulatory region sequence-specific DNA binding
LOC138691536	OG0000054	Chromosome16	zinc finger protein 664-like	GO:0000981	MF	DNA-binding transcription factor activity, RNA polymerase II-specific
LOC138691536	OG0000054	Chromosome16	zinc finger protein 664-like	GO:0001655	BP	urogenital system development
LOC138691536	OG0000054	Chromosome16	zinc finger protein 664-like	GO:0006357	BP	regulation of transcription by RNA polymerase II
LOC138691536	OG0000054	Chromosome16	zinc finger protein 664-like	GO:0009790	BP	embryo development
LOC138691546	OG0000054	Chromosome16	zinc finger protein 235-like	GO:0000978	MF	RNA polymerase II cis-regulatory region sequence-specific DNA binding
LOC138691546	OG0000054	Chromosome16	zinc finger protein 235-like	GO:0000981	MF	DNA-binding transcription factor activity, RNA polymerase II-specific
LOC138691546	OG0000054	Chromosome16	zinc finger protein 235-like	GO:0006355	BP	regulation of DNA-templated transcription
LOC138691549	OG0000054	Chromosome16	zinc finger protein ZFP2-like	GO:0000978	MF	RNA polymerase II cis-regulatory region sequence-specific DNA binding
LOC138691549	OG0000054	Chromosome16	zinc finger protein ZFP2-like	GO:0000981	MF	DNA-binding transcription factor activity, RNA polymerase II-specific
LOC138691549	OG0000054	Chromosome16	zinc finger protein ZFP2-like	GO:0006357	BP	regulation of transcription by RNA polymerase II
LOC138691604	OG0000054	Chromosome16	zinc finger protein 493-like	GO:0000785	CC	chromatin
LOC138691604	OG0000054	Chromosome16	zinc finger protein 493-like	GO:0005667	CC	transcription regulator complex
LOC138691604	OG0000054	Chromosome16	zinc finger protein 493-like	GO:0031519	CC	PcG protein complex
LOC138691604	OG0000054	Chromosome16	zinc finger protein 493-like	GO:0000978	MF	RNA polymerase II cis-regulatory region sequence-specific DNA binding
LOC138691604	OG0000054	Chromosome16	zinc finger protein 493-like	GO:0000981	MF	DNA-binding transcription factor activity, RNA polymerase II-specific
LOC138691604	OG0000054	Chromosome16	zinc finger protein 493-like	GO:0006357	BP	regulation of transcription by RNA polymerase II
LOC138691606	OG0000054	Chromosome16	zinc finger protein 235-like	NA	NA	NA
LOC138691607	OG0000054	Chromosome16	zinc finger protein 155-like	GO:0000978	MF	RNA polymerase II cis-regulatory region sequence-specific DNA binding
LOC138691607	OG0000054	Chromosome16	zinc finger protein 155-like	GO:0000981	MF	DNA-binding transcription factor activity, RNA polymerase II-specific
LOC138691607	OG0000054	Chromosome16	zinc finger protein 155-like	GO:0006357	BP	regulation of transcription by RNA polymerase II
LOC138691626	OG0000054	Chromosome16	zinc finger protein ZFP2-like	GO:0005634	CC	nucleus
LOC138691626	OG0000054	Chromosome16	zinc finger protein ZFP2-like	GO:0000978	MF	RNA polymerase II cis-regulatory region sequence-specific DNA binding
LOC138691626	OG0000054	Chromosome16	zinc finger protein ZFP2-like	GO:0000981	MF	DNA-binding transcription factor activity, RNA polymerase II-specific
LOC138691626	OG0000054	Chromosome16	zinc finger protein ZFP2-like	GO:0001655	BP	urogenital system development
LOC138691626	OG0000054	Chromosome16	zinc finger protein ZFP2-like	GO:0006357	BP	regulation of transcription by RNA polymerase II
LOC138691626	OG0000054	Chromosome16	zinc finger protein ZFP2-like	GO:0009790	BP	embryo development
LOC138691628	OG0000054	Chromosome16	zinc finger protein 235-like	GO:0000978	MF	RNA polymerase II cis-regulatory region sequence-specific DNA binding
LOC138691628	OG0000054	Chromosome16	zinc finger protein 235-like	GO:0000981	MF	DNA-binding transcription factor activity, RNA polymerase II-specific
LOC138691628	OG0000054	Chromosome16	zinc finger protein 235-like	GO:0006357	BP	regulation of transcription by RNA polymerase II
LOC138691631	OG0000054	Chromosome16	zinc finger protein 83-like	NA	NA	NA
LOC138691632	OG0000054	Chromosome16	zinc finger protein ZFP2-like	GO:0000978	MF	RNA polymerase II cis-regulatory region sequence-specific DNA binding
LOC138691632	OG0000054	Chromosome16	zinc finger protein ZFP2-like	GO:0000981	MF	DNA-binding transcription factor activity, RNA polymerase II-specific
LOC138691632	OG0000054	Chromosome16	zinc finger protein ZFP2-like	GO:0006355	BP	regulation of DNA-templated transcription
LOC138691634	OG0000054	Chromosome16	zinc finger protein 587B-like	GO:0000785	CC	chromatin
LOC138691634	OG0000054	Chromosome16	zinc finger protein 587B-like	GO:0005667	CC	transcription regulator complex
LOC138691634	OG0000054	Chromosome16	zinc finger protein 587B-like	GO:0031519	CC	PcG protein complex
LOC138691634	OG0000054	Chromosome16	zinc finger protein 587B-like	GO:0000978	MF	RNA polymerase II cis-regulatory region sequence-specific DNA binding
LOC138691634	OG0000054	Chromosome16	zinc finger protein 587B-like	GO:0000981	MF	DNA-binding transcription factor activity, RNA polymerase II-specific
LOC138691634	OG0000054	Chromosome16	zinc finger protein 587B-like	GO:0006357	BP	regulation of transcription by RNA polymerase II
LOC138691733	OG0000054	Chromosome16	zinc finger protein 492-like	GO:0005634	CC	nucleus
LOC138691733	OG0000054	Chromosome16	zinc finger protein 492-like	GO:0000978	MF	RNA polymerase II cis-regulatory region sequence-specific DNA binding
LOC138691733	OG0000054	Chromosome16	zinc finger protein 492-like	GO:0000981	MF	DNA-binding transcription factor activity, RNA polymerase II-specific
LOC138691733	OG0000054	Chromosome16	zinc finger protein 492-like	GO:0006357	BP	regulation of transcription by RNA polymerase II
LOC138692118	OG0000054	Chromosome16	zinc finger protein 492-like	GO:0000978	MF	RNA polymerase II cis-regulatory region sequence-specific DNA binding
LOC138692118	OG0000054	Chromosome16	zinc finger protein 492-like	GO:0000981	MF	DNA-binding transcription factor activity, RNA polymerase II-specific
LOC138692118	OG0000054	Chromosome16	zinc finger protein 492-like	GO:0006357	BP	regulation of transcription by RNA polymerase II
LOC138692119	OG0000054	Chromosome16	zinc finger protein 235-like	GO:0000785	CC	chromatin
LOC138692119	OG0000054	Chromosome16	zinc finger protein 235-like	GO:0005667	CC	transcription regulator complex
LOC138692119	OG0000054	Chromosome16	zinc finger protein 235-like	GO:0031519	CC	PcG protein complex
LOC138692119	OG0000054	Chromosome16	zinc finger protein 235-like	GO:0000978	MF	RNA polymerase II cis-regulatory region sequence-specific DNA binding
LOC138692119	OG0000054	Chromosome16	zinc finger protein 235-like	GO:0000981	MF	DNA-binding transcription factor activity, RNA polymerase II-specific
LOC138692119	OG0000054	Chromosome16	zinc finger protein 235-like	GO:0006357	BP	regulation of transcription by RNA polymerase II
LOC138692120	OG0000054	Chromosome16	zinc finger and SCAN domain-containing protein 2-like	GO:0005634	CC	nucleus
LOC138692120	OG0000054	Chromosome16	zinc finger and SCAN domain-containing protein 2-like	GO:0000981	MF	DNA-binding transcription factor activity, RNA polymerase II-specific
LOC138692120	OG0000054	Chromosome16	zinc finger and SCAN domain-containing protein 2-like	GO:0006357	BP	regulation of transcription by RNA polymerase II
LOC138692121	OG0000054	Chromosome16	zinc finger protein 235-like	GO:0000978	MF	RNA polymerase II cis-regulatory region sequence-specific DNA binding
LOC138692121	OG0000054	Chromosome16	zinc finger protein 235-like	GO:0000981	MF	DNA-binding transcription factor activity, RNA polymerase II-specific
LOC138692121	OG0000054	Chromosome16	zinc finger protein 235-like	GO:0006357	BP	regulation of transcription by RNA polymerase II
LOC138692122	OG0000054	Chromosome16	zinc finger protein 678-like	GO:0005634	CC	nucleus
LOC138692122	OG0000054	Chromosome16	zinc finger protein 678-like	GO:0000978	MF	RNA polymerase II cis-regulatory region sequence-specific DNA binding
LOC138692122	OG0000054	Chromosome16	zinc finger protein 678-like	GO:0000981	MF	DNA-binding transcription factor activity, RNA polymerase II-specific
LOC138692122	OG0000054	Chromosome16	zinc finger protein 678-like	GO:0006357	BP	regulation of transcription by RNA polymerase II
LOC138692123	OG0000054	Chromosome16	zinc finger protein 493-like	GO:0000978	MF	RNA polymerase II cis-regulatory region sequence-specific DNA binding
LOC138692123	OG0000054	Chromosome16	zinc finger protein 493-like	GO:0003700	MF	DNA-binding transcription factor activity
LOC138692123	OG0000054	Chromosome16	zinc finger protein 493-like	GO:0006357	BP	regulation of transcription by RNA polymerase II
LOC138692126	OG0000054	Chromosome16	zinc finger protein 728-like	GO:0005654	CC	nucleoplasm
LOC138692126	OG0000054	Chromosome16	zinc finger protein 728-like	GO:0000978	MF	RNA polymerase II cis-regulatory region sequence-specific DNA binding
LOC138692126	OG0000054	Chromosome16	zinc finger protein 728-like	GO:0001227	MF	DNA-binding transcription repressor activity, RNA polymerase II-specific
LOC138692126	OG0000054	Chromosome16	zinc finger protein 728-like	GO:0006357	BP	regulation of transcription by RNA polymerase II
LOC138692127	OG0000054	Chromosome16	zinc finger protein 83-like	GO:0000978	MF	RNA polymerase II cis-regulatory region sequence-specific DNA binding
LOC138692127	OG0000054	Chromosome16	zinc finger protein 83-like	GO:0000981	MF	DNA-binding transcription factor activity, RNA polymerase II-specific
LOC138692127	OG0000054	Chromosome16	zinc finger protein 83-like	GO:0006357	BP	regulation of transcription by RNA polymerase II
LOC138692128	OG0000054	Chromosome16	zinc finger protein 235-like	GO:0000978	MF	RNA polymerase II cis-regulatory region sequence-specific DNA binding
LOC138692128	OG0000054	Chromosome16	zinc finger protein 235-like	GO:0000981	MF	DNA-binding transcription factor activity, RNA polymerase II-specific
LOC138692128	OG0000054	Chromosome16	zinc finger protein 235-like	GO:0006357	BP	regulation of transcription by RNA polymerase II
LOC138692147	OG0000054	Chromosome16	zinc finger protein ZFP2-like	GO:0005634	CC	nucleus
LOC138692147	OG0000054	Chromosome16	zinc finger protein ZFP2-like	GO:0000978	MF	RNA polymerase II cis-regulatory region sequence-specific DNA binding
LOC138692147	OG0000054	Chromosome16	zinc finger protein ZFP2-like	GO:0000981	MF	DNA-binding transcription factor activity, RNA polymerase II-specific
LOC138692147	OG0000054	Chromosome16	zinc finger protein ZFP2-like	GO:0006357	BP	regulation of transcription by RNA polymerase II
LOC138692148	OG0000054	Chromosome16	zinc finger protein 737-like	GO:0005634	CC	nucleus
LOC138692148	OG0000054	Chromosome16	zinc finger protein 737-like	GO:0000978	MF	RNA polymerase II cis-regulatory region sequence-specific DNA binding
LOC138692148	OG0000054	Chromosome16	zinc finger protein 737-like	GO:0000981	MF	DNA-binding transcription factor activity, RNA polymerase II-specific
LOC138692148	OG0000054	Chromosome16	zinc finger protein 737-like	GO:0006357	BP	regulation of transcription by RNA polymerase II
LOC138692153	OG0000054	Chromosome16	zinc finger protein 721-like	GO:0000978	MF	RNA polymerase II cis-regulatory region sequence-specific DNA binding
LOC138692153	OG0000054	Chromosome16	zinc finger protein 721-like	GO:0000981	MF	DNA-binding transcription factor activity, RNA polymerase II-specific
LOC138692153	OG0000054	Chromosome16	zinc finger protein 721-like	GO:0006357	BP	regulation of transcription by RNA polymerase II
LOC138692154	OG0000054	Chromosome16	zinc finger protein 493-like	NA	NA	NA
LOC138692159	OG0000054	Chromosome16	zinc finger protein ZFP2-like	GO:0005654	CC	nucleoplasm
LOC138692159	OG0000054	Chromosome16	zinc finger protein ZFP2-like	GO:0000978	MF	RNA polymerase II cis-regulatory region sequence-specific DNA binding
LOC138692159	OG0000054	Chromosome16	zinc finger protein ZFP2-like	GO:0001227	MF	DNA-binding transcription repressor activity, RNA polymerase II-specific
LOC138692159	OG0000054	Chromosome16	zinc finger protein ZFP2-like	GO:0006357	BP	regulation of transcription by RNA polymerase II
LOC138692160	OG0000054	Chromosome16	zinc finger protein 235-like	NA	NA	NA
LOC138692162	OG0000054	Chromosome16	zinc finger protein 665-like	GO:0005634	CC	nucleus
LOC138692162	OG0000054	Chromosome16	zinc finger protein 665-like	GO:0005654	CC	nucleoplasm
LOC138692162	OG0000054	Chromosome16	zinc finger protein 665-like	GO:0000978	MF	RNA polymerase II cis-regulatory region sequence-specific DNA binding
LOC138692162	OG0000054	Chromosome16	zinc finger protein 665-like	GO:0001227	MF	DNA-binding transcription repressor activity, RNA polymerase II-specific
LOC138692162	OG0000054	Chromosome16	zinc finger protein 665-like	GO:0001655	BP	urogenital system development
LOC138692162	OG0000054	Chromosome16	zinc finger protein 665-like	GO:0006357	BP	regulation of transcription by RNA polymerase II
LOC138692162	OG0000054	Chromosome16	zinc finger protein 665-like	GO:0009790	BP	embryo development
LOC138692182	OG0000054	Chromosome16	zinc finger protein ZFP2-like	GO:0005654	CC	nucleoplasm
LOC138692182	OG0000054	Chromosome16	zinc finger protein ZFP2-like	GO:0000978	MF	RNA polymerase II cis-regulatory region sequence-specific DNA binding
LOC138692182	OG0000054	Chromosome16	zinc finger protein ZFP2-like	GO:0001227	MF	DNA-binding transcription repressor activity, RNA polymerase II-specific
LOC138692182	OG0000054	Chromosome16	zinc finger protein ZFP2-like	GO:0006357	BP	regulation of transcription by RNA polymerase II
LOC138692639	OG0000054	Chromosome17	zinc finger protein 83-like	GO:0005634	CC	nucleus
LOC138692639	OG0000054	Chromosome17	zinc finger protein 83-like	GO:0000977	MF	RNA polymerase II transcription regulatory region sequence-specific DNA binding
LOC138692639	OG0000054	Chromosome17	zinc finger protein 83-like	GO:0000981	MF	DNA-binding transcription factor activity, RNA polymerase II-specific
LOC138692639	OG0000054	Chromosome17	zinc finger protein 83-like	GO:0001655	BP	urogenital system development
LOC138692639	OG0000054	Chromosome17	zinc finger protein 83-like	GO:0006357	BP	regulation of transcription by RNA polymerase II
LOC138692639	OG0000054	Chromosome17	zinc finger protein 83-like	GO:0009790	BP	embryo development
LOC138692660	OG0000054	Chromosome17	zinc finger protein 235-like	GO:0005634	CC	nucleus
LOC138692660	OG0000054	Chromosome17	zinc finger protein 235-like	GO:0000981	MF	DNA-binding transcription factor activity, RNA polymerase II-specific
LOC138692660	OG0000054	Chromosome17	zinc finger protein 235-like	GO:0006357	BP	regulation of transcription by RNA polymerase II
LOC138692662	OG0000054	Chromosome17	zinc finger protein 227-like	GO:0005654	CC	nucleoplasm
LOC138692662	OG0000054	Chromosome17	zinc finger protein 227-like	GO:0000978	MF	RNA polymerase II cis-regulatory region sequence-specific DNA binding
LOC138692662	OG0000054	Chromosome17	zinc finger protein 227-like	GO:0001227	MF	DNA-binding transcription repressor activity, RNA polymerase II-specific
LOC138692662	OG0000054	Chromosome17	zinc finger protein 227-like	GO:0006357	BP	regulation of transcription by RNA polymerase II
LOC138693031	OG0000054	Chromosome17	zinc finger protein 235-like	GO:0005634	CC	nucleus
LOC138693031	OG0000054	Chromosome17	zinc finger protein 235-like	GO:0000977	MF	RNA polymerase II transcription regulatory region sequence-specific DNA binding
LOC138693031	OG0000054	Chromosome17	zinc finger protein 235-like	GO:0000981	MF	DNA-binding transcription factor activity, RNA polymerase II-specific
LOC138693031	OG0000054	Chromosome17	zinc finger protein 235-like	GO:0001655	BP	urogenital system development
LOC138693031	OG0000054	Chromosome17	zinc finger protein 235-like	GO:0006357	BP	regulation of transcription by RNA polymerase II
LOC138693031	OG0000054	Chromosome17	zinc finger protein 235-like	GO:0009790	BP	embryo development
LOC138693033	OG0000054	Chromosome17	zinc finger protein 235-like	GO:0000978	MF	RNA polymerase II cis-regulatory region sequence-specific DNA binding
LOC138693033	OG0000054	Chromosome17	zinc finger protein 235-like	GO:0000981	MF	DNA-binding transcription factor activity, RNA polymerase II-specific
LOC138693033	OG0000054	Chromosome17	zinc finger protein 235-like	GO:0006357	BP	regulation of transcription by RNA polymerase II
LOC138693034	OG0000054	Chromosome17	zinc finger protein 813-like	GO:0000978	MF	RNA polymerase II cis-regulatory region sequence-specific DNA binding
LOC138693034	OG0000054	Chromosome17	zinc finger protein 813-like	GO:0000981	MF	DNA-binding transcription factor activity, RNA polymerase II-specific
LOC138693034	OG0000054	Chromosome17	zinc finger protein 813-like	GO:0006357	BP	regulation of transcription by RNA polymerase II
LOC138693175	OG0000054	Chromosome17	zinc finger protein ZFP2-like	NA	NA	NA
LOC138693253	OG0000054	Chromosome17	zinc finger protein 83-like	GO:0000978	MF	RNA polymerase II cis-regulatory region sequence-specific DNA binding
LOC138693253	OG0000054	Chromosome17	zinc finger protein 83-like	GO:0000981	MF	DNA-binding transcription factor activity, RNA polymerase II-specific
LOC138693253	OG0000054	Chromosome17	zinc finger protein 83-like	GO:0006357	BP	regulation of transcription by RNA polymerase II
LOC138693255	OG0000054	Chromosome17	zinc finger protein ZFP2-like	NA	NA	NA
LOC138693283	OG0000054	Chromosome17	zinc finger protein 665-like	GO:0005634	CC	nucleus
LOC138693283	OG0000054	Chromosome17	zinc finger protein 665-like	GO:0000981	MF	DNA-binding transcription factor activity, RNA polymerase II-specific
LOC138693283	OG0000054	Chromosome17	zinc finger protein 665-like	GO:0006357	BP	regulation of transcription by RNA polymerase II
LOC138693329	OG0000054	Chromosome17	zinc finger protein ZFP2-like	GO:0000978	MF	RNA polymerase II cis-regulatory region sequence-specific DNA binding
LOC138693329	OG0000054	Chromosome17	zinc finger protein ZFP2-like	GO:0003700	MF	DNA-binding transcription factor activity
LOC138693329	OG0000054	Chromosome17	zinc finger protein ZFP2-like	GO:0006357	BP	regulation of transcription by RNA polymerase II
LOC138693330	OG0000054	Chromosome17	zinc finger protein 235-like	GO:0000978	MF	RNA polymerase II cis-regulatory region sequence-specific DNA binding
LOC138693330	OG0000054	Chromosome17	zinc finger protein 235-like	GO:0003700	MF	DNA-binding transcription factor activity
LOC138693330	OG0000054	Chromosome17	zinc finger protein 235-like	GO:0006357	BP	regulation of transcription by RNA polymerase II
LOC138693366	OG0000054	Chromosome17	zinc finger protein 721-like	GO:0005654	CC	nucleoplasm
LOC138693366	OG0000054	Chromosome17	zinc finger protein 721-like	GO:0000978	MF	RNA polymerase II cis-regulatory region sequence-specific DNA binding
LOC138693366	OG0000054	Chromosome17	zinc finger protein 721-like	GO:0001227	MF	DNA-binding transcription repressor activity, RNA polymerase II-specific
LOC138693366	OG0000054	Chromosome17	zinc finger protein 721-like	GO:0006357	BP	regulation of transcription by RNA polymerase II
LOC138693367	OG0000054	Chromosome17	zinc finger protein 83-like	GO:0000978	MF	RNA polymerase II cis-regulatory region sequence-specific DNA binding
LOC138693367	OG0000054	Chromosome17	zinc finger protein 83-like	GO:0000981	MF	DNA-binding transcription factor activity, RNA polymerase II-specific
LOC138693367	OG0000054	Chromosome17	zinc finger protein 83-like	GO:0006355	BP	regulation of DNA-templated transcription
LOC138693383	OG0000054	Chromosome17	zinc finger protein 665-like	GO:0005634	CC	nucleus
LOC138693383	OG0000054	Chromosome17	zinc finger protein 665-like	GO:0010468	BP	regulation of gene expression
LOC138693384	OG0000054	Chromosome17	zinc finger protein 235-like	GO:0000978	MF	RNA polymerase II cis-regulatory region sequence-specific DNA binding
LOC138693384	OG0000054	Chromosome17	zinc finger protein 235-like	GO:0000981	MF	DNA-binding transcription factor activity, RNA polymerase II-specific
LOC138693384	OG0000054	Chromosome17	zinc finger protein 235-like	GO:0006357	BP	regulation of transcription by RNA polymerase II
LOC138693385	OG0000054	Chromosome17	zinc finger protein 420-like	NA	NA	NA
LOC138705745	OG0000054	Chromosome9	zinc finger protein 235-like	GO:0005634	CC	nucleus
LOC138705745	OG0000054	Chromosome9	zinc finger protein 235-like	GO:0000978	MF	RNA polymerase II cis-regulatory region sequence-specific DNA binding
LOC138705745	OG0000054	Chromosome9	zinc finger protein 235-like	GO:0000981	MF	DNA-binding transcription factor activity, RNA polymerase II-specific
LOC138705745	OG0000054	Chromosome9	zinc finger protein 235-like	GO:0006357	BP	regulation of transcription by RNA polymerase II
LOC138716466	OG0000054	Chromosome16	zinc finger protein 493-like	NA	NA	NA
LOC138716523	OG0000054	Chromosome16	uncharacterized LOC138716523	NA	NA	NA
LOC138690939	OG0000057	Chromosome2	zinc finger protein 235-like	NA	NA	NA
LOC138690944	OG0000057	Chromosome2	zinc finger protein 728-like	GO:0005634	CC	nucleus
LOC138690944	OG0000057	Chromosome2	zinc finger protein 728-like	GO:0000981	MF	DNA-binding transcription factor activity, RNA polymerase II-specific
LOC138690944	OG0000057	Chromosome2	zinc finger protein 728-like	GO:0006357	BP	regulation of transcription by RNA polymerase II
LOC138690968	OG0000057	Chromosome2	zinc finger protein 226-like	GO:0005654	CC	nucleoplasm
LOC138690968	OG0000057	Chromosome2	zinc finger protein 226-like	GO:0000978	MF	RNA polymerase II cis-regulatory region sequence-specific DNA binding
LOC138690968	OG0000057	Chromosome2	zinc finger protein 226-like	GO:0001227	MF	DNA-binding transcription repressor activity, RNA polymerase II-specific
LOC138690968	OG0000057	Chromosome2	zinc finger protein 226-like	GO:0006357	BP	regulation of transcription by RNA polymerase II
LOC138690976	OG0000057	Chromosome2	zinc finger protein 724-like	GO:0000978	MF	RNA polymerase II cis-regulatory region sequence-specific DNA binding
LOC138690976	OG0000057	Chromosome2	zinc finger protein 724-like	GO:0000981	MF	DNA-binding transcription factor activity, RNA polymerase II-specific
LOC138690976	OG0000057	Chromosome2	zinc finger protein 724-like	GO:0006357	BP	regulation of transcription by RNA polymerase II
LOC138690982	OG0000057	Chromosome2	zinc finger protein OZF-like	GO:0000978	MF	RNA polymerase II cis-regulatory region sequence-specific DNA binding
LOC138690982	OG0000057	Chromosome2	zinc finger protein OZF-like	GO:0003700	MF	DNA-binding transcription factor activity
LOC138690982	OG0000057	Chromosome2	zinc finger protein OZF-like	GO:0006357	BP	regulation of transcription by RNA polymerase II
LOC138690996	OG0000057	Chromosome2	zinc finger protein 454-like	GO:0000978	MF	RNA polymerase II cis-regulatory region sequence-specific DNA binding
LOC138690996	OG0000057	Chromosome2	zinc finger protein 454-like	GO:0000981	MF	DNA-binding transcription factor activity, RNA polymerase II-specific
LOC138690996	OG0000057	Chromosome2	zinc finger protein 454-like	GO:0006355	BP	regulation of DNA-templated transcription
LOC138691007	OG0000057	Chromosome2	zinc finger protein OZF-like	GO:0005634	CC	nucleus
LOC138691007	OG0000057	Chromosome2	zinc finger protein OZF-like	GO:0000981	MF	DNA-binding transcription factor activity, RNA polymerase II-specific
LOC138691007	OG0000057	Chromosome2	zinc finger protein OZF-like	GO:0006357	BP	regulation of transcription by RNA polymerase II
LOC138692035	OG0000057	Chromosome16	zinc finger and BTB domain-containing protein 49-like	GO:0000978	MF	RNA polymerase II cis-regulatory region sequence-specific DNA binding
LOC138692035	OG0000057	Chromosome16	zinc finger and BTB domain-containing protein 49-like	GO:0003700	MF	DNA-binding transcription factor activity
LOC138692035	OG0000057	Chromosome16	zinc finger and BTB domain-containing protein 49-like	GO:0006357	BP	regulation of transcription by RNA polymerase II
LOC138692941	OG0000057	Chromosome17	zinc finger protein 235-like	GO:0005634	CC	nucleus
LOC138692941	OG0000057	Chromosome17	zinc finger protein 235-like	GO:0000978	MF	RNA polymerase II cis-regulatory region sequence-specific DNA binding
LOC138692941	OG0000057	Chromosome17	zinc finger protein 235-like	GO:0000981	MF	DNA-binding transcription factor activity, RNA polymerase II-specific
LOC138692941	OG0000057	Chromosome17	zinc finger protein 235-like	GO:0006357	BP	regulation of transcription by RNA polymerase II
LOC138693208	OG0000057	Chromosome2	zinc finger protein 665-like	NA	NA	NA
LOC138693285	OG0000057	Chromosome2	zinc finger protein 226-like	GO:0000978	MF	RNA polymerase II cis-regulatory region sequence-specific DNA binding
LOC138693285	OG0000057	Chromosome2	zinc finger protein 226-like	GO:0000981	MF	DNA-binding transcription factor activity, RNA polymerase II-specific
LOC138693285	OG0000057	Chromosome2	zinc finger protein 226-like	GO:0006357	BP	regulation of transcription by RNA polymerase II
LOC138693298	OG0000057	Chromosome2	zinc finger protein 883-like	GO:0000978	MF	RNA polymerase II cis-regulatory region sequence-specific DNA binding
LOC138693298	OG0000057	Chromosome2	zinc finger protein 883-like	GO:0000981	MF	DNA-binding transcription factor activity, RNA polymerase II-specific
LOC138693298	OG0000057	Chromosome2	zinc finger protein 883-like	GO:0006355	BP	regulation of DNA-templated transcription
LOC138693308	OG0000057	Chromosome2	zinc finger protein 227-like	GO:0000978	MF	RNA polymerase II cis-regulatory region sequence-specific DNA binding
LOC138693308	OG0000057	Chromosome2	zinc finger protein 227-like	GO:0003700	MF	DNA-binding transcription factor activity
LOC138693308	OG0000057	Chromosome2	zinc finger protein 227-like	GO:0006357	BP	regulation of transcription by RNA polymerase II
LOC138693322	OG0000057	Chromosome2	zinc finger protein 501-like	GO:0000978	MF	RNA polymerase II cis-regulatory region sequence-specific DNA binding
LOC138693322	OG0000057	Chromosome2	zinc finger protein 501-like	GO:0000981	MF	DNA-binding transcription factor activity, RNA polymerase II-specific
LOC138693322	OG0000057	Chromosome2	zinc finger protein 501-like	GO:0006355	BP	regulation of DNA-templated transcription
LOC138693487	OG0000057	Chromosome2	gastrula zinc finger protein XlCGF57.1-like	NA	NA	NA
LOC138695356	OG0000057	Chromosome2	zinc finger protein 84-like	GO:0000978	MF	RNA polymerase II cis-regulatory region sequence-specific DNA binding
LOC138695356	OG0000057	Chromosome2	zinc finger protein 84-like	GO:0003700	MF	DNA-binding transcription factor activity
LOC138695356	OG0000057	Chromosome2	zinc finger protein 84-like	GO:0006357	BP	regulation of transcription by RNA polymerase II
LOC138695726	OG0000057	Chromosome3	gastrula zinc finger protein XlCGF64.1-like	GO:0005634	CC	nucleus
LOC138695726	OG0000057	Chromosome3	gastrula zinc finger protein XlCGF64.1-like	GO:0000981	MF	DNA-binding transcription factor activity, RNA polymerase II-specific
LOC138695726	OG0000057	Chromosome3	gastrula zinc finger protein XlCGF64.1-like	GO:0006357	BP	regulation of transcription by RNA polymerase II
LOC138698691	OG0000057	Chromosome4	oocyte zinc finger protein XlCOF6.1-like	GO:0005634	CC	nucleus
LOC138698691	OG0000057	Chromosome4	oocyte zinc finger protein XlCOF6.1-like	GO:0000978	MF	RNA polymerase II cis-regulatory region sequence-specific DNA binding
LOC138698691	OG0000057	Chromosome4	oocyte zinc finger protein XlCOF6.1-like	GO:0000981	MF	DNA-binding transcription factor activity, RNA polymerase II-specific
LOC138698691	OG0000057	Chromosome4	oocyte zinc finger protein XlCOF6.1-like	GO:0006355	BP	regulation of DNA-templated transcription
LOC138704590	OG0000057	Chromosome8	zinc finger protein 431-like	GO:0005694	CC	chromosome
LOC138704590	OG0000057	Chromosome8	zinc finger protein 431-like	GO:0043035	MF	chromatin insulator sequence binding
LOC138704590	OG0000057	Chromosome8	zinc finger protein 431-like	GO:0006357	BP	regulation of transcription by RNA polymerase II
LOC138714803	OG0000057	Chromosome2	zinc finger protein 728-like	GO:0005654	CC	nucleoplasm
LOC138714803	OG0000057	Chromosome2	zinc finger protein 728-like	GO:0000978	MF	RNA polymerase II cis-regulatory region sequence-specific DNA binding
LOC138714803	OG0000057	Chromosome2	zinc finger protein 728-like	GO:0001227	MF	DNA-binding transcription repressor activity, RNA polymerase II-specific
LOC138714803	OG0000057	Chromosome2	zinc finger protein 728-like	GO:0006357	BP	regulation of transcription by RNA polymerase II
LOC138714815	OG0000057	Chromosome2	zinc finger protein 883-like	GO:0005654	CC	nucleoplasm
LOC138714815	OG0000057	Chromosome2	zinc finger protein 883-like	GO:0000978	MF	RNA polymerase II cis-regulatory region sequence-specific DNA binding
LOC138714815	OG0000057	Chromosome2	zinc finger protein 883-like	GO:0001227	MF	DNA-binding transcription repressor activity, RNA polymerase II-specific
LOC138714815	OG0000057	Chromosome2	zinc finger protein 883-like	GO:0006357	BP	regulation of transcription by RNA polymerase II
LOC138714844	OG0000057	Chromosome2	oocyte zinc finger protein XlCOF6-like	GO:0005694	CC	chromosome
LOC138714844	OG0000057	Chromosome2	oocyte zinc finger protein XlCOF6-like	GO:0043035	MF	chromatin insulator sequence binding
LOC138714844	OG0000057	Chromosome2	oocyte zinc finger protein XlCOF6-like	GO:0006357	BP	regulation of transcription by RNA polymerase II
LOC138714869	OG0000057	Chromosome2	zinc finger protein 501-like	GO:0005634	CC	nucleus
LOC138714869	OG0000057	Chromosome2	zinc finger protein 501-like	GO:0000978	MF	RNA polymerase II cis-regulatory region sequence-specific DNA binding
LOC138714869	OG0000057	Chromosome2	zinc finger protein 501-like	GO:0000981	MF	DNA-binding transcription factor activity, RNA polymerase II-specific
LOC138714869	OG0000057	Chromosome2	zinc finger protein 501-like	GO:0006357	BP	regulation of transcription by RNA polymerase II
LOC138714906	OG0000057	Chromosome2	gastrula zinc finger protein XlCGF57.1-like	GO:0000978	MF	RNA polymerase II cis-regulatory region sequence-specific DNA binding
LOC138714906	OG0000057	Chromosome2	gastrula zinc finger protein XlCGF57.1-like	GO:0000981	MF	DNA-binding transcription factor activity, RNA polymerase II-specific
LOC138714906	OG0000057	Chromosome2	gastrula zinc finger protein XlCGF57.1-like	GO:0006357	BP	regulation of transcription by RNA polymerase II
LOC138714938	OG0000057	Chromosome2	zinc finger protein Paris-like	GO:0005634	CC	nucleus
LOC138714938	OG0000057	Chromosome2	zinc finger protein Paris-like	GO:0000981	MF	DNA-binding transcription factor activity, RNA polymerase II-specific
LOC138714938	OG0000057	Chromosome2	zinc finger protein Paris-like	GO:0006357	BP	regulation of transcription by RNA polymerase II
LOC138714951	OG0000057	Chromosome2	gastrula zinc finger protein xLCGF3.1-like	GO:0005634	CC	nucleus
LOC138714951	OG0000057	Chromosome2	gastrula zinc finger protein xLCGF3.1-like	GO:0010468	BP	regulation of gene expression
LOC138715020	OG0000057	Chromosome2	zinc finger protein 235-like	GO:0005634	CC	nucleus
LOC138715020	OG0000057	Chromosome2	zinc finger protein 235-like	GO:0000978	MF	RNA polymerase II cis-regulatory region sequence-specific DNA binding
LOC138715020	OG0000057	Chromosome2	zinc finger protein 235-like	GO:0000981	MF	DNA-binding transcription factor activity, RNA polymerase II-specific
LOC138715020	OG0000057	Chromosome2	zinc finger protein 235-like	GO:0006357	BP	regulation of transcription by RNA polymerase II
LOC138715112	OG0000057	Chromosome2	zinc finger protein 83-like	GO:0005634	CC	nucleus
LOC138715112	OG0000057	Chromosome2	zinc finger protein 83-like	GO:0010468	BP	regulation of gene expression
LOC138715128	OG0000057	Chromosome2	zinc finger protein 888-like	NA	NA	NA
LOC138715177	OG0000057	Chromosome2	uncharacterized LOC138715177	NA	NA	NA
LOC138715206	OG0000057	Chromosome2	zinc finger protein 83-like	GO:0005634	CC	nucleus
LOC138715206	OG0000057	Chromosome2	zinc finger protein 83-like	GO:0000977	MF	RNA polymerase II transcription regulatory region sequence-specific DNA binding
LOC138715206	OG0000057	Chromosome2	zinc finger protein 83-like	GO:0000981	MF	DNA-binding transcription factor activity, RNA polymerase II-specific
LOC138715206	OG0000057	Chromosome2	zinc finger protein 83-like	GO:0006357	BP	regulation of transcription by RNA polymerase II
LOC138715232	OG0000057	Chromosome2	zinc finger protein ZFP2-like	GO:0000978	MF	RNA polymerase II cis-regulatory region sequence-specific DNA binding
LOC138715232	OG0000057	Chromosome2	zinc finger protein ZFP2-like	GO:0000981	MF	DNA-binding transcription factor activity, RNA polymerase II-specific
LOC138715232	OG0000057	Chromosome2	zinc finger protein ZFP2-like	GO:0006355	BP	regulation of DNA-templated transcription
LOC138715244	OG0000057	Chromosome2	zinc finger protein 534-like	GO:0005654	CC	nucleoplasm
LOC138715244	OG0000057	Chromosome2	zinc finger protein 534-like	GO:0000978	MF	RNA polymerase II cis-regulatory region sequence-specific DNA binding
LOC138715244	OG0000057	Chromosome2	zinc finger protein 534-like	GO:0001227	MF	DNA-binding transcription repressor activity, RNA polymerase II-specific
LOC138715244	OG0000057	Chromosome2	zinc finger protein 534-like	GO:0006357	BP	regulation of transcription by RNA polymerase II
LOC138715257	OG0000057	Chromosome2	zinc finger protein OZF-like	GO:0005634	CC	nucleus
LOC138715257	OG0000057	Chromosome2	zinc finger protein OZF-like	GO:0005654	CC	nucleoplasm
LOC138715257	OG0000057	Chromosome2	zinc finger protein OZF-like	GO:0000978	MF	RNA polymerase II cis-regulatory region sequence-specific DNA binding
LOC138715257	OG0000057	Chromosome2	zinc finger protein OZF-like	GO:0001227	MF	DNA-binding transcription repressor activity, RNA polymerase II-specific
LOC138715257	OG0000057	Chromosome2	zinc finger protein OZF-like	GO:0006357	BP	regulation of transcription by RNA polymerase II
LOC138715257	OG0000057	Chromosome2	zinc finger protein OZF-like	GO:0009790	BP	embryo development
LOC138715278	OG0000057	Chromosome2	zinc finger protein 234-like	GO:0000978	MF	RNA polymerase II cis-regulatory region sequence-specific DNA binding
LOC138715278	OG0000057	Chromosome2	zinc finger protein 234-like	GO:0000981	MF	DNA-binding transcription factor activity, RNA polymerase II-specific
LOC138715278	OG0000057	Chromosome2	zinc finger protein 234-like	GO:0006355	BP	regulation of DNA-templated transcription
LOC138715291	OG0000057	Chromosome2	zinc finger protein 737-like	GO:0005654	CC	nucleoplasm
LOC138715291	OG0000057	Chromosome2	zinc finger protein 737-like	GO:0000978	MF	RNA polymerase II cis-regulatory region sequence-specific DNA binding
LOC138715291	OG0000057	Chromosome2	zinc finger protein 737-like	GO:0001227	MF	DNA-binding transcription repressor activity, RNA polymerase II-specific
LOC138715291	OG0000057	Chromosome2	zinc finger protein 737-like	GO:0006357	BP	regulation of transcription by RNA polymerase II
LOC138715297	OG0000057	Chromosome2	zinc finger protein 676-like	GO:0000978	MF	RNA polymerase II cis-regulatory region sequence-specific DNA binding
LOC138715297	OG0000057	Chromosome2	zinc finger protein 676-like	GO:0000981	MF	DNA-binding transcription factor activity, RNA polymerase II-specific
LOC138715297	OG0000057	Chromosome2	zinc finger protein 676-like	GO:0006357	BP	regulation of transcription by RNA polymerase II
LOC138715326	OG0000057	Chromosome2	zinc finger protein 83-like	GO:0000978	MF	RNA polymerase II cis-regulatory region sequence-specific DNA binding
LOC138715326	OG0000057	Chromosome2	zinc finger protein 83-like	GO:0000981	MF	DNA-binding transcription factor activity, RNA polymerase II-specific
LOC138715326	OG0000057	Chromosome2	zinc finger protein 83-like	GO:0006355	BP	regulation of DNA-templated transcription
LOC138715340	OG0000057	Chromosome2	zinc finger protein OZF-like	GO:0005634	CC	nucleus
LOC138715340	OG0000057	Chromosome2	zinc finger protein OZF-like	GO:0000981	MF	DNA-binding transcription factor activity, RNA polymerase II-specific
LOC138715340	OG0000057	Chromosome2	zinc finger protein OZF-like	GO:0006357	BP	regulation of transcription by RNA polymerase II
LOC138715357	OG0000057	Chromosome2	zinc finger protein OZF-like	GO:0000978	MF	RNA polymerase II cis-regulatory region sequence-specific DNA binding
LOC138715357	OG0000057	Chromosome2	zinc finger protein OZF-like	GO:0000981	MF	DNA-binding transcription factor activity, RNA polymerase II-specific
LOC138715357	OG0000057	Chromosome2	zinc finger protein OZF-like	GO:0006357	BP	regulation of transcription by RNA polymerase II
LOC138715391	OG0000057	Chromosome2	zinc finger protein 235-like	GO:0005694	CC	chromosome
LOC138715391	OG0000057	Chromosome2	zinc finger protein 235-like	GO:0043035	MF	chromatin insulator sequence binding
LOC138715391	OG0000057	Chromosome2	zinc finger protein 235-like	GO:0006357	BP	regulation of transcription by RNA polymerase II
LOC138715399	OG0000057	Chromosome2	zinc finger protein 883-like	GO:0000978	MF	RNA polymerase II cis-regulatory region sequence-specific DNA binding
LOC138715399	OG0000057	Chromosome2	zinc finger protein 883-like	GO:0000981	MF	DNA-binding transcription factor activity, RNA polymerase II-specific
LOC138715399	OG0000057	Chromosome2	zinc finger protein 883-like	GO:0006355	BP	regulation of DNA-templated transcription
LOC138715413	OG0000057	Chromosome2	zinc finger protein 431-like	NA	NA	NA
LOC138715421	OG0000057	Chromosome2	gastrula zinc finger protein XlCGF57.1-like	NA	NA	NA
LOC138715450	OG0000057	Chromosome2	zinc finger protein 665-like	GO:0005634	CC	nucleus
LOC138715450	OG0000057	Chromosome2	zinc finger protein 665-like	GO:0000978	MF	RNA polymerase II cis-regulatory region sequence-specific DNA binding
LOC138715450	OG0000057	Chromosome2	zinc finger protein 665-like	GO:0000981	MF	DNA-binding transcription factor activity, RNA polymerase II-specific
LOC138715450	OG0000057	Chromosome2	zinc finger protein 665-like	GO:0006357	BP	regulation of transcription by RNA polymerase II
LOC138715499	OG0000057	Chromosome2	zinc finger protein 28-like	NA	NA	NA
LOC138715533	OG0000057	Chromosome2	zinc finger protein 665-like	GO:0005634	CC	nucleus
LOC138715533	OG0000057	Chromosome2	zinc finger protein 665-like	GO:0010468	BP	regulation of gene expression
LOC138715550	OG0000057	Chromosome2	zinc finger protein 431-like	GO:0005634	CC	nucleus
LOC138715550	OG0000057	Chromosome2	zinc finger protein 431-like	GO:0010468	BP	regulation of gene expression
LOC138716455	OG0000057	Chromosome2	zinc finger protein 85-like	NA	NA	NA
LOC138716503	OG0000057	Chromosome2	zinc finger protein-like	GO:0005634	CC	nucleus
LOC138716503	OG0000057	Chromosome2	zinc finger protein-like	GO:0000978	MF	RNA polymerase II cis-regulatory region sequence-specific DNA binding
LOC138716503	OG0000057	Chromosome2	zinc finger protein-like	GO:0000981	MF	DNA-binding transcription factor activity, RNA polymerase II-specific
LOC138716503	OG0000057	Chromosome2	zinc finger protein-like	GO:0006357	BP	regulation of transcription by RNA polymerase II
LOC138716543	OG0000057	Chromosome2	zinc finger protein 888-like	GO:0005634	CC	nucleus
LOC138716543	OG0000057	Chromosome2	zinc finger protein 888-like	GO:0000978	MF	RNA polymerase II cis-regulatory region sequence-specific DNA binding
LOC138716543	OG0000057	Chromosome2	zinc finger protein 888-like	GO:0000981	MF	DNA-binding transcription factor activity, RNA polymerase II-specific
LOC138716543	OG0000057	Chromosome2	zinc finger protein 888-like	GO:0006357	BP	regulation of transcription by RNA polymerase II
LOC138691447	OG0000086	Chromosome16	zinc finger protein 235-like	GO:0005634	CC	nucleus
LOC138691447	OG0000086	Chromosome16	zinc finger protein 235-like	GO:0000978	MF	RNA polymerase II cis-regulatory region sequence-specific DNA binding
LOC138691447	OG0000086	Chromosome16	zinc finger protein 235-like	GO:0000981	MF	DNA-binding transcription factor activity, RNA polymerase II-specific
LOC138691447	OG0000086	Chromosome16	zinc finger protein 235-like	GO:0006357	BP	regulation of transcription by RNA polymerase II
LOC138691453	OG0000086	Chromosome16	zinc finger protein 655-like	GO:0000978	MF	RNA polymerase II cis-regulatory region sequence-specific DNA binding
LOC138691453	OG0000086	Chromosome16	zinc finger protein 655-like	GO:0000981	MF	DNA-binding transcription factor activity, RNA polymerase II-specific
LOC138691453	OG0000086	Chromosome16	zinc finger protein 655-like	GO:0006357	BP	regulation of transcription by RNA polymerase II
LOC138691456	OG0000086	Chromosome16	zinc finger protein 492-like	NA	NA	NA
LOC138691483	OG0000086	Chromosome16	zinc finger protein 596-like	GO:0005634	CC	nucleus
LOC138691483	OG0000086	Chromosome16	zinc finger protein 596-like	GO:0005654	CC	nucleoplasm
LOC138691483	OG0000086	Chromosome16	zinc finger protein 596-like	GO:0000978	MF	RNA polymerase II cis-regulatory region sequence-specific DNA binding
LOC138691483	OG0000086	Chromosome16	zinc finger protein 596-like	GO:0001227	MF	DNA-binding transcription repressor activity, RNA polymerase II-specific
LOC138691483	OG0000086	Chromosome16	zinc finger protein 596-like	GO:0006357	BP	regulation of transcription by RNA polymerase II
LOC138691484	OG0000086	Chromosome16	zinc finger protein 235-like	GO:0005634	CC	nucleus
LOC138691484	OG0000086	Chromosome16	zinc finger protein 235-like	GO:0010468	BP	regulation of gene expression
LOC138691501	OG0000086	Chromosome16	zinc finger protein 235-like	GO:0005634	CC	nucleus
LOC138691501	OG0000086	Chromosome16	zinc finger protein 235-like	GO:0000978	MF	RNA polymerase II cis-regulatory region sequence-specific DNA binding
LOC138691501	OG0000086	Chromosome16	zinc finger protein 235-like	GO:0000981	MF	DNA-binding transcription factor activity, RNA polymerase II-specific
LOC138691501	OG0000086	Chromosome16	zinc finger protein 235-like	GO:0006357	BP	regulation of transcription by RNA polymerase II
LOC138691518	OG0000086	Chromosome16	zinc finger protein 723-like	GO:0005634	CC	nucleus
LOC138691518	OG0000086	Chromosome16	zinc finger protein 723-like	GO:0000981	MF	DNA-binding transcription factor activity, RNA polymerase II-specific
LOC138691518	OG0000086	Chromosome16	zinc finger protein 723-like	GO:0006357	BP	regulation of transcription by RNA polymerase II
LOC138691519	OG0000086	Chromosome16	zinc finger protein 235-like	GO:0005634	CC	nucleus
LOC138691519	OG0000086	Chromosome16	zinc finger protein 235-like	GO:0000978	MF	RNA polymerase II cis-regulatory region sequence-specific DNA binding
LOC138691519	OG0000086	Chromosome16	zinc finger protein 235-like	GO:0000981	MF	DNA-binding transcription factor activity, RNA polymerase II-specific
LOC138691519	OG0000086	Chromosome16	zinc finger protein 235-like	GO:0006357	BP	regulation of transcription by RNA polymerase II
LOC138691566	OG0000086	Chromosome16	zinc finger protein 431-like	GO:0005634	CC	nucleus
LOC138691566	OG0000086	Chromosome16	zinc finger protein 431-like	GO:0000981	MF	DNA-binding transcription factor activity, RNA polymerase II-specific
LOC138691566	OG0000086	Chromosome16	zinc finger protein 431-like	GO:0006357	BP	regulation of transcription by RNA polymerase II
LOC138691567	OG0000086	Chromosome16	zinc finger protein 235-like	GO:0000978	MF	RNA polymerase II cis-regulatory region sequence-specific DNA binding
LOC138691567	OG0000086	Chromosome16	zinc finger protein 235-like	GO:0003700	MF	DNA-binding transcription factor activity
LOC138691567	OG0000086	Chromosome16	zinc finger protein 235-like	GO:0006357	BP	regulation of transcription by RNA polymerase II
LOC138691571	OG0000086	Chromosome16	zinc finger protein 664-like	GO:0000978	MF	RNA polymerase II cis-regulatory region sequence-specific DNA binding
LOC138691571	OG0000086	Chromosome16	zinc finger protein 664-like	GO:0003700	MF	DNA-binding transcription factor activity
LOC138691571	OG0000086	Chromosome16	zinc finger protein 664-like	GO:0006357	BP	regulation of transcription by RNA polymerase II
LOC138691600	OG0000086	Chromosome16	zinc finger protein 431-like	GO:0005654	CC	nucleoplasm
LOC138691600	OG0000086	Chromosome16	zinc finger protein 431-like	GO:0000978	MF	RNA polymerase II cis-regulatory region sequence-specific DNA binding
LOC138691600	OG0000086	Chromosome16	zinc finger protein 431-like	GO:0001227	MF	DNA-binding transcription repressor activity, RNA polymerase II-specific
LOC138691600	OG0000086	Chromosome16	zinc finger protein 431-like	GO:0006357	BP	regulation of transcription by RNA polymerase II
LOC138691603	OG0000086	Chromosome16	zinc finger protein 714-like	NA	NA	NA
LOC138691764	OG0000086	Chromosome16	zinc finger protein 737-like	GO:0000978	MF	RNA polymerase II cis-regulatory region sequence-specific DNA binding
LOC138691764	OG0000086	Chromosome16	zinc finger protein 737-like	GO:0003700	MF	DNA-binding transcription factor activity
LOC138691764	OG0000086	Chromosome16	zinc finger protein 737-like	GO:0006357	BP	regulation of transcription by RNA polymerase II
LOC138692067	OG0000086	Chromosome16	zinc finger protein 708-like	GO:0005634	CC	nucleus
LOC138692067	OG0000086	Chromosome16	zinc finger protein 708-like	GO:0000978	MF	RNA polymerase II cis-regulatory region sequence-specific DNA binding
LOC138692067	OG0000086	Chromosome16	zinc finger protein 708-like	GO:0000981	MF	DNA-binding transcription factor activity, RNA polymerase II-specific
LOC138692067	OG0000086	Chromosome16	zinc finger protein 708-like	GO:0006357	BP	regulation of transcription by RNA polymerase II
LOC138692102	OG0000086	Chromosome16	zinc finger protein 83-like	GO:0005634	CC	nucleus
LOC138692102	OG0000086	Chromosome16	zinc finger protein 83-like	GO:0010468	BP	regulation of gene expression
LOC138692103	OG0000086	Chromosome16	zinc finger protein ZFP2-like	GO:0000978	MF	RNA polymerase II cis-regulatory region sequence-specific DNA binding
LOC138692103	OG0000086	Chromosome16	zinc finger protein ZFP2-like	GO:0000981	MF	DNA-binding transcription factor activity, RNA polymerase II-specific
LOC138692103	OG0000086	Chromosome16	zinc finger protein ZFP2-like	GO:0006357	BP	regulation of transcription by RNA polymerase II
LOC138692104	OG0000086	Chromosome16	zinc finger protein 227-like	GO:0000978	MF	RNA polymerase II cis-regulatory region sequence-specific DNA binding
LOC138692104	OG0000086	Chromosome16	zinc finger protein 227-like	GO:0000981	MF	DNA-binding transcription factor activity, RNA polymerase II-specific
LOC138692104	OG0000086	Chromosome16	zinc finger protein 227-like	GO:0006357	BP	regulation of transcription by RNA polymerase II
LOC138692105	OG0000086	Chromosome16	zinc finger protein 235-like	GO:0005634	CC	nucleus
LOC138692105	OG0000086	Chromosome16	zinc finger protein 235-like	GO:0000981	MF	DNA-binding transcription factor activity, RNA polymerase II-specific
LOC138692105	OG0000086	Chromosome16	zinc finger protein 235-like	GO:0006357	BP	regulation of transcription by RNA polymerase II
LOC138692108	OG0000086	Chromosome16	zinc finger protein 664-like	GO:0005634	CC	nucleus
LOC138692108	OG0000086	Chromosome16	zinc finger protein 664-like	GO:0005654	CC	nucleoplasm
LOC138692108	OG0000086	Chromosome16	zinc finger protein 664-like	GO:0000978	MF	RNA polymerase II cis-regulatory region sequence-specific DNA binding
LOC138692108	OG0000086	Chromosome16	zinc finger protein 664-like	GO:0001227	MF	DNA-binding transcription repressor activity, RNA polymerase II-specific
LOC138692108	OG0000086	Chromosome16	zinc finger protein 664-like	GO:0001655	BP	urogenital system development
LOC138692108	OG0000086	Chromosome16	zinc finger protein 664-like	GO:0006357	BP	regulation of transcription by RNA polymerase II
LOC138692108	OG0000086	Chromosome16	zinc finger protein 664-like	GO:0009790	BP	embryo development
LOC138692109	OG0000086	Chromosome16	zinc finger protein 723-like	GO:0005634	CC	nucleus
LOC138692109	OG0000086	Chromosome16	zinc finger protein 723-like	GO:0000981	MF	DNA-binding transcription factor activity, RNA polymerase II-specific
LOC138692109	OG0000086	Chromosome16	zinc finger protein 723-like	GO:0006357	BP	regulation of transcription by RNA polymerase II
LOC138692110	OG0000086	Chromosome16	zinc finger protein ZFP2-like	GO:0005634	CC	nucleus
LOC138692110	OG0000086	Chromosome16	zinc finger protein ZFP2-like	GO:0000978	MF	RNA polymerase II cis-regulatory region sequence-specific DNA binding
LOC138692110	OG0000086	Chromosome16	zinc finger protein ZFP2-like	GO:0000981	MF	DNA-binding transcription factor activity, RNA polymerase II-specific
LOC138692110	OG0000086	Chromosome16	zinc finger protein ZFP2-like	GO:0006357	BP	regulation of transcription by RNA polymerase II
LOC138692111	OG0000086	Chromosome16	zinc finger protein 431-like	GO:0005634	CC	nucleus
LOC138692111	OG0000086	Chromosome16	zinc finger protein 431-like	GO:0000978	MF	RNA polymerase II cis-regulatory region sequence-specific DNA binding
LOC138692111	OG0000086	Chromosome16	zinc finger protein 431-like	GO:0000981	MF	DNA-binding transcription factor activity, RNA polymerase II-specific
LOC138692111	OG0000086	Chromosome16	zinc finger protein 431-like	GO:0006357	BP	regulation of transcription by RNA polymerase II
LOC138692112	OG0000086	Chromosome16	zinc finger protein 813-like	GO:0000978	MF	RNA polymerase II cis-regulatory region sequence-specific DNA binding
LOC138692112	OG0000086	Chromosome16	zinc finger protein 813-like	GO:0000981	MF	DNA-binding transcription factor activity, RNA polymerase II-specific
LOC138692112	OG0000086	Chromosome16	zinc finger protein 813-like	GO:0006357	BP	regulation of transcription by RNA polymerase II
LOC138692161	OG0000086	Chromosome16	zinc finger protein 83-like	GO:0000978	MF	RNA polymerase II cis-regulatory region sequence-specific DNA binding
LOC138692161	OG0000086	Chromosome16	zinc finger protein 83-like	GO:0003700	MF	DNA-binding transcription factor activity
LOC138692161	OG0000086	Chromosome16	zinc finger protein 83-like	GO:0006357	BP	regulation of transcription by RNA polymerase II
LOC138692186	OG0000086	Chromosome16	zinc finger protein ZFP2-like	GO:0005654	CC	nucleoplasm
LOC138692186	OG0000086	Chromosome16	zinc finger protein ZFP2-like	GO:0000978	MF	RNA polymerase II cis-regulatory region sequence-specific DNA binding
LOC138692186	OG0000086	Chromosome16	zinc finger protein ZFP2-like	GO:0001227	MF	DNA-binding transcription repressor activity, RNA polymerase II-specific
LOC138692186	OG0000086	Chromosome16	zinc finger protein ZFP2-like	GO:0006357	BP	regulation of transcription by RNA polymerase II
LOC138692187	OG0000086	Chromosome16	zinc finger protein 235-like	GO:0000978	MF	RNA polymerase II cis-regulatory region sequence-specific DNA binding
LOC138692187	OG0000086	Chromosome16	zinc finger protein 235-like	GO:0000981	MF	DNA-binding transcription factor activity, RNA polymerase II-specific
LOC138692187	OG0000086	Chromosome16	zinc finger protein 235-like	GO:0006357	BP	regulation of transcription by RNA polymerase II
LOC138692188	OG0000086	Chromosome16	zinc finger protein 98-like	GO:0000978	MF	RNA polymerase II cis-regulatory region sequence-specific DNA binding
LOC138692188	OG0000086	Chromosome16	zinc finger protein 98-like	GO:0003700	MF	DNA-binding transcription factor activity
LOC138692188	OG0000086	Chromosome16	zinc finger protein 98-like	GO:0006357	BP	regulation of transcription by RNA polymerase II
LOC138692189	OG0000086	Chromosome16	zinc finger protein 665-like	GO:0000978	MF	RNA polymerase II cis-regulatory region sequence-specific DNA binding
LOC138692189	OG0000086	Chromosome16	zinc finger protein 665-like	GO:0000981	MF	DNA-binding transcription factor activity, RNA polymerase II-specific
LOC138692189	OG0000086	Chromosome16	zinc finger protein 665-like	GO:0006355	BP	regulation of DNA-templated transcription
LOC138692190	OG0000086	Chromosome16	zinc finger protein 665-like	GO:0005634	CC	nucleus
LOC138692190	OG0000086	Chromosome16	zinc finger protein 665-like	GO:0000978	MF	RNA polymerase II cis-regulatory region sequence-specific DNA binding
LOC138692190	OG0000086	Chromosome16	zinc finger protein 665-like	GO:0000981	MF	DNA-binding transcription factor activity, RNA polymerase II-specific
LOC138692190	OG0000086	Chromosome16	zinc finger protein 665-like	GO:0006357	BP	regulation of transcription by RNA polymerase II
LOC138692191	OG0000086	Chromosome16	zinc finger protein 83-like	GO:0000978	MF	RNA polymerase II cis-regulatory region sequence-specific DNA binding
LOC138692191	OG0000086	Chromosome16	zinc finger protein 83-like	GO:0000981	MF	DNA-binding transcription factor activity, RNA polymerase II-specific
LOC138692191	OG0000086	Chromosome16	zinc finger protein 83-like	GO:0006357	BP	regulation of transcription by RNA polymerase II
LOC138692195	OG0000086	Chromosome16	zinc finger protein 708-like	GO:0000978	MF	RNA polymerase II cis-regulatory region sequence-specific DNA binding
LOC138692195	OG0000086	Chromosome16	zinc finger protein 708-like	GO:0000981	MF	DNA-binding transcription factor activity, RNA polymerase II-specific
LOC138692195	OG0000086	Chromosome16	zinc finger protein 708-like	GO:0006355	BP	regulation of DNA-templated transcription
LOC138692196	OG0000086	Chromosome16	zinc finger protein 737-like	GO:0000978	MF	RNA polymerase II cis-regulatory region sequence-specific DNA binding
LOC138692196	OG0000086	Chromosome16	zinc finger protein 737-like	GO:0000981	MF	DNA-binding transcription factor activity, RNA polymerase II-specific
LOC138692196	OG0000086	Chromosome16	zinc finger protein 737-like	GO:0006357	BP	regulation of transcription by RNA polymerase II
LOC138692197	OG0000086	Chromosome16	zinc finger protein ZFP2-like	GO:0005634	CC	nucleus
LOC138692197	OG0000086	Chromosome16	zinc finger protein ZFP2-like	GO:0000978	MF	RNA polymerase II cis-regulatory region sequence-specific DNA binding
LOC138692197	OG0000086	Chromosome16	zinc finger protein ZFP2-like	GO:0000981	MF	DNA-binding transcription factor activity, RNA polymerase II-specific
LOC138692197	OG0000086	Chromosome16	zinc finger protein ZFP2-like	GO:0006357	BP	regulation of transcription by RNA polymerase II
LOC138692199	OG0000086	Chromosome16	zinc finger protein ZFP2-like	GO:0000978	MF	RNA polymerase II cis-regulatory region sequence-specific DNA binding
LOC138692199	OG0000086	Chromosome16	zinc finger protein ZFP2-like	GO:0000981	MF	DNA-binding transcription factor activity, RNA polymerase II-specific
LOC138692199	OG0000086	Chromosome16	zinc finger protein ZFP2-like	GO:0006357	BP	regulation of transcription by RNA polymerase II
LOC138692200	OG0000086	Chromosome16	zinc finger protein 235-like	GO:0000978	MF	RNA polymerase II cis-regulatory region sequence-specific DNA binding
LOC138692200	OG0000086	Chromosome16	zinc finger protein 235-like	GO:0000981	MF	DNA-binding transcription factor activity, RNA polymerase II-specific
LOC138692200	OG0000086	Chromosome16	zinc finger protein 235-like	GO:0006357	BP	regulation of transcription by RNA polymerase II
LOC138693030	OG0000086	Chromosome17	zinc finger protein 235-like	GO:0005634	CC	nucleus
LOC138693030	OG0000086	Chromosome17	zinc finger protein 235-like	GO:0000978	MF	RNA polymerase II cis-regulatory region sequence-specific DNA binding
LOC138693030	OG0000086	Chromosome17	zinc finger protein 235-like	GO:0000981	MF	DNA-binding transcription factor activity, RNA polymerase II-specific
LOC138693030	OG0000086	Chromosome17	zinc finger protein 235-like	GO:0006357	BP	regulation of transcription by RNA polymerase II
LOC138693458	OG0000086	Chromosome17	zinc finger protein 235-like	GO:0005634	CC	nucleus
LOC138693458	OG0000086	Chromosome17	zinc finger protein 235-like	GO:0010468	BP	regulation of gene expression
LOC138697007	OG0000086	Chromosome1	zinc finger protein 501-like	GO:0005634	CC	nucleus
LOC138697007	OG0000086	Chromosome1	zinc finger protein 501-like	GO:0000978	MF	RNA polymerase II cis-regulatory region sequence-specific DNA binding
LOC138697007	OG0000086	Chromosome1	zinc finger protein 501-like	GO:0000981	MF	DNA-binding transcription factor activity, RNA polymerase II-specific
LOC138697007	OG0000086	Chromosome1	zinc finger protein 501-like	GO:0006357	BP	regulation of transcription by RNA polymerase II
LOC138716467	OG0000086	Chromosome16	zinc finger protein 271-like	GO:0000978	MF	RNA polymerase II cis-regulatory region sequence-specific DNA binding
LOC138716467	OG0000086	Chromosome16	zinc finger protein 271-like	GO:0000981	MF	DNA-binding transcription factor activity, RNA polymerase II-specific
LOC138716467	OG0000086	Chromosome16	zinc finger protein 271-like	GO:0006357	BP	regulation of transcription by RNA polymerase II
LOC138693270	OG0000115	Chromosome17	uncharacterized LOC138693270	NA	NA	NA
LOC138693483	OG0000115	Chromosome17	serine/threonine-protein phosphatase 6 regulatory ankyrin repeat subunit B-like	GO:0097543	CC	ciliary inversin compartment
LOC138693483	OG0000115	Chromosome17	serine/threonine-protein phosphatase 6 regulatory ankyrin repeat subunit B-like	GO:0005515	MF	protein binding
LOC138693483	OG0000115	Chromosome17	serine/threonine-protein phosphatase 6 regulatory ankyrin repeat subunit B-like	GO:1904108	BP	protein localization to ciliary inversin compartment
LOC138696155	OG0000115	Chromosome3	ankyrin-3-like	GO:0005634	CC	nucleus
LOC138696155	OG0000115	Chromosome3	ankyrin-3-like	GO:0005737	CC	cytoplasm
LOC138696155	OG0000115	Chromosome3	ankyrin-3-like	GO:0005515	MF	protein binding
LOC138696155	OG0000115	Chromosome3	ankyrin-3-like	GO:2000812	BP	regulation of barbed-end actin filament capping
LOC138697132	OG0000115	Chromosome3	uncharacterized LOC138697132	NA	NA	NA
LOC138698560	OG0000115	Chromosome4	ankyrin-1-like	GO:0005515	MF	protein binding
LOC138700483	OG0000115	Chromosome5	ankyrin repeat domain-containing protein 29-like	GO:0005634	CC	nucleus
LOC138700483	OG0000115	Chromosome5	ankyrin repeat domain-containing protein 29-like	GO:0005515	MF	protein binding
LOC138700483	OG0000115	Chromosome5	ankyrin repeat domain-containing protein 29-like	GO:0010468	BP	regulation of gene expression
LOC138701426	OG0000115	Chromosome6	serine/threonine-protein phosphatase 6 regulatory ankyrin repeat subunit C-like	GO:0005515	MF	protein binding
LOC138703260	OG0000115	Chromosome7	uncharacterized LOC138703260	NA	NA	NA
LOC138704213	OG0000115	Chromosome8	putative ankyrin repeat protein RF_0381	GO:0005515	MF	protein binding
LOC138704214	OG0000115	Chromosome8	ankyrin-3-like	GO:0005515	MF	protein binding
LOC138704270	OG0000115	Chromosome8	ankyrin-1-like	GO:0005515	MF	protein binding
LOC138704287	OG0000115	Chromosome8	uncharacterized LOC138704287	GO:0005634	CC	nucleus
LOC138704287	OG0000115	Chromosome8	uncharacterized LOC138704287	GO:0005737	CC	cytoplasm
LOC138704287	OG0000115	Chromosome8	uncharacterized LOC138704287	GO:0005515	MF	protein binding
LOC138704292	OG0000115	Chromosome8	putative ankyrin repeat protein RF_0381	GO:0005634	CC	nucleus
LOC138704292	OG0000115	Chromosome8	putative ankyrin repeat protein RF_0381	GO:0005737	CC	cytoplasm
LOC138704292	OG0000115	Chromosome8	putative ankyrin repeat protein RF_0381	GO:0005515	MF	protein binding
LOC138704362	OG0000115	Chromosome8	putative ankyrin repeat protein RF_0381	GO:0005515	MF	protein binding
LOC138704373	OG0000115	Chromosome8	ankyrin repeat domain-containing protein 50-like	GO:0097543	CC	ciliary inversin compartment
LOC138704373	OG0000115	Chromosome8	ankyrin repeat domain-containing protein 50-like	GO:0005515	MF	protein binding
LOC138704373	OG0000115	Chromosome8	ankyrin repeat domain-containing protein 50-like	GO:1904108	BP	protein localization to ciliary inversin compartment
LOC138704389	OG0000115	Chromosome8	serine/threonine-protein phosphatase 6 regulatory ankyrin repeat subunit B-like	GO:0005515	MF	protein binding
LOC138704390	OG0000115	Chromosome8	serine/threonine-protein phosphatase 6 regulatory ankyrin repeat subunit A-like	GO:0005515	MF	protein binding
LOC138704393	OG0000115	Chromosome8	ankyrin repeat domain-containing protein 50-like	GO:0005515	MF	protein binding
LOC138704439	OG0000115	Chromosome8	ankyrin-1-like	GO:0005737	CC	cytoplasm
LOC138704439	OG0000115	Chromosome8	ankyrin-1-like	GO:0005515	MF	protein binding
LOC138704441	OG0000115	Chromosome8	serine/threonine-protein phosphatase 6 regulatory ankyrin repeat subunit A-like	GO:0005515	MF	protein binding
LOC138704442	OG0000115	Chromosome8	ankyrin repeat domain-containing protein 50-like	GO:0003723	MF	RNA binding
LOC138704442	OG0000115	Chromosome8	ankyrin repeat domain-containing protein 50-like	GO:0004540	MF	ribonuclease activity
LOC138704442	OG0000115	Chromosome8	ankyrin repeat domain-containing protein 50-like	GO:0005515	MF	protein binding
LOC138704442	OG0000115	Chromosome8	ankyrin repeat domain-containing protein 50-like	GO:0006396	BP	RNA processing
LOC138704600	OG0000115	Chromosome8	ankyrin-1-like	GO:0005515	MF	protein binding
LOC138704601	OG0000115	Chromosome8	serine/threonine-protein phosphatase 6 regulatory ankyrin repeat subunit B-like	GO:0005515	MF	protein binding
LOC138704612	OG0000115	Chromosome8	ankyrin-1-like	GO:0005634	CC	nucleus
LOC138704612	OG0000115	Chromosome8	ankyrin-1-like	GO:0005737	CC	cytoplasm
LOC138704612	OG0000115	Chromosome8	ankyrin-1-like	GO:0005515	MF	protein binding
LOC138704612	OG0000115	Chromosome8	ankyrin-1-like	GO:2000812	BP	regulation of barbed-end actin filament capping
LOC138704613	OG0000115	Chromosome8	ankyrin-1-like	GO:0005634	CC	nucleus
LOC138704613	OG0000115	Chromosome8	ankyrin-1-like	GO:0000976	MF	transcription cis-regulatory region binding
LOC138704613	OG0000115	Chromosome8	ankyrin-1-like	GO:0005515	MF	protein binding
LOC138704613	OG0000115	Chromosome8	ankyrin-1-like	GO:0045944	BP	positive regulation of transcription by RNA polymerase II
LOC138704614	OG0000115	Chromosome8	ankyrin-1-like	GO:0005515	MF	protein binding
LOC138704615	OG0000115	Chromosome8	ankyrin-1-like	GO:0005515	MF	protein binding
LOC138704616	OG0000115	Chromosome8	ankyrin-1-like	GO:0005515	MF	protein binding
LOC138704617	OG0000115	Chromosome8	ankyrin-1-like	GO:0005515	MF	protein binding
LOC138704673	OG0000115	Chromosome8	uncharacterized LOC138704673	NA	NA	NA
LOC138704675	OG0000115	Chromosome8	serine/threonine-protein phosphatase 6 regulatory ankyrin repeat subunit A-like	GO:0003723	MF	RNA binding
LOC138704675	OG0000115	Chromosome8	serine/threonine-protein phosphatase 6 regulatory ankyrin repeat subunit A-like	GO:0004540	MF	ribonuclease activity
LOC138704675	OG0000115	Chromosome8	serine/threonine-protein phosphatase 6 regulatory ankyrin repeat subunit A-like	GO:0005515	MF	protein binding
LOC138704675	OG0000115	Chromosome8	serine/threonine-protein phosphatase 6 regulatory ankyrin repeat subunit A-like	GO:0006396	BP	RNA processing
LOC138704676	OG0000115	Chromosome8	ankyrin-3-like	GO:0097543	CC	ciliary inversin compartment
LOC138704676	OG0000115	Chromosome8	ankyrin-3-like	GO:0005515	MF	protein binding
LOC138704676	OG0000115	Chromosome8	ankyrin-3-like	GO:1904108	BP	protein localization to ciliary inversin compartment
LOC138704677	OG0000115	Chromosome8	ankyrin-1-like	GO:0005515	MF	protein binding
LOC138704678	OG0000115	Chromosome8	ankyrin-1-like	GO:0005515	MF	protein binding
LOC138708151	OG0000115	Chromosome1	ankyrin-1-like	GO:0005515	MF	protein binding
LOC138713812	OG0000115	Chromosome14	ankyrin homolog	GO:0005515	MF	protein binding
LOC138692579	OG0000163	Chromosome17	cytochrome P450 4C1-like	GO:0004497	MF	monooxygenase activity
LOC138692579	OG0000163	Chromosome17	cytochrome P450 4C1-like	GO:0005506	MF	iron ion binding
LOC138692579	OG0000163	Chromosome17	cytochrome P450 4C1-like	GO:0016705	MF	oxidoreductase activity, acting on paired donors, with incorporation or reduction of molecular oxygen
LOC138692579	OG0000163	Chromosome17	cytochrome P450 4C1-like	GO:0020037	MF	heme binding
LOC138694891	OG0000163	Chromosome2	cytochrome P450 4C1-like	GO:0004497	MF	monooxygenase activity
LOC138694891	OG0000163	Chromosome2	cytochrome P450 4C1-like	GO:0005506	MF	iron ion binding
LOC138694891	OG0000163	Chromosome2	cytochrome P450 4C1-like	GO:0016705	MF	oxidoreductase activity, acting on paired donors, with incorporation or reduction of molecular oxygen
LOC138694891	OG0000163	Chromosome2	cytochrome P450 4C1-like	GO:0020037	MF	heme binding
LOC138694892	OG0000163	Chromosome2	cytochrome P450 4C1-like	GO:0004497	MF	monooxygenase activity
LOC138694892	OG0000163	Chromosome2	cytochrome P450 4C1-like	GO:0005506	MF	iron ion binding
LOC138694892	OG0000163	Chromosome2	cytochrome P450 4C1-like	GO:0016705	MF	oxidoreductase activity, acting on paired donors, with incorporation or reduction of molecular oxygen
LOC138694892	OG0000163	Chromosome2	cytochrome P450 4C1-like	GO:0020037	MF	heme binding
LOC138694894	OG0000163	Chromosome2	cytochrome P450 4C1-like	GO:0004497	MF	monooxygenase activity
LOC138694894	OG0000163	Chromosome2	cytochrome P450 4C1-like	GO:0005506	MF	iron ion binding
LOC138694894	OG0000163	Chromosome2	cytochrome P450 4C1-like	GO:0016705	MF	oxidoreductase activity, acting on paired donors, with incorporation or reduction of molecular oxygen
LOC138694894	OG0000163	Chromosome2	cytochrome P450 4C1-like	GO:0020037	MF	heme binding
LOC138694895	OG0000163	Chromosome2	cytochrome P450 4C1-like	GO:0004497	MF	monooxygenase activity
LOC138694895	OG0000163	Chromosome2	cytochrome P450 4C1-like	GO:0005506	MF	iron ion binding
LOC138694895	OG0000163	Chromosome2	cytochrome P450 4C1-like	GO:0016705	MF	oxidoreductase activity, acting on paired donors, with incorporation or reduction of molecular oxygen
LOC138694895	OG0000163	Chromosome2	cytochrome P450 4C1-like	GO:0020037	MF	heme binding
LOC138694896	OG0000163	Chromosome2	cytochrome P450 4C1-like	GO:0004497	MF	monooxygenase activity
LOC138694896	OG0000163	Chromosome2	cytochrome P450 4C1-like	GO:0005506	MF	iron ion binding
LOC138694896	OG0000163	Chromosome2	cytochrome P450 4C1-like	GO:0016705	MF	oxidoreductase activity, acting on paired donors, with incorporation or reduction of molecular oxygen
LOC138694896	OG0000163	Chromosome2	cytochrome P450 4C1-like	GO:0020037	MF	heme binding
LOC138694897	OG0000163	Chromosome2	cytochrome P450 4C1-like	GO:0004497	MF	monooxygenase activity
LOC138694897	OG0000163	Chromosome2	cytochrome P450 4C1-like	GO:0005506	MF	iron ion binding
LOC138694897	OG0000163	Chromosome2	cytochrome P450 4C1-like	GO:0016705	MF	oxidoreductase activity, acting on paired donors, with incorporation or reduction of molecular oxygen
LOC138694897	OG0000163	Chromosome2	cytochrome P450 4C1-like	GO:0020037	MF	heme binding
LOC138694900	OG0000163	Chromosome2	cytochrome P450 4C1-like	GO:0004497	MF	monooxygenase activity
LOC138694900	OG0000163	Chromosome2	cytochrome P450 4C1-like	GO:0005506	MF	iron ion binding
LOC138694900	OG0000163	Chromosome2	cytochrome P450 4C1-like	GO:0016705	MF	oxidoreductase activity, acting on paired donors, with incorporation or reduction of molecular oxygen
LOC138694900	OG0000163	Chromosome2	cytochrome P450 4C1-like	GO:0020037	MF	heme binding
LOC138695196	OG0000163	Chromosome2	uncharacterized LOC138695196	GO:0004497	MF	monooxygenase activity
LOC138695196	OG0000163	Chromosome2	uncharacterized LOC138695196	GO:0005506	MF	iron ion binding
LOC138695196	OG0000163	Chromosome2	uncharacterized LOC138695196	GO:0016705	MF	oxidoreductase activity, acting on paired donors, with incorporation or reduction of molecular oxygen
LOC138695196	OG0000163	Chromosome2	uncharacterized LOC138695196	GO:0020037	MF	heme binding
LOC138695212	OG0000163	Chromosome2	cytochrome P450 4C1-like	GO:0004497	MF	monooxygenase activity
LOC138695212	OG0000163	Chromosome2	cytochrome P450 4C1-like	GO:0005506	MF	iron ion binding
LOC138695212	OG0000163	Chromosome2	cytochrome P450 4C1-like	GO:0016705	MF	oxidoreductase activity, acting on paired donors, with incorporation or reduction of molecular oxygen
LOC138695212	OG0000163	Chromosome2	cytochrome P450 4C1-like	GO:0020037	MF	heme binding
LOC138695213	OG0000163	Chromosome2	cytochrome P450 4C1-like	GO:0004497	MF	monooxygenase activity
LOC138695213	OG0000163	Chromosome2	cytochrome P450 4C1-like	GO:0005506	MF	iron ion binding
LOC138695213	OG0000163	Chromosome2	cytochrome P450 4C1-like	GO:0016705	MF	oxidoreductase activity, acting on paired donors, with incorporation or reduction of molecular oxygen
LOC138695213	OG0000163	Chromosome2	cytochrome P450 4C1-like	GO:0020037	MF	heme binding
LOC138695214	OG0000163	Chromosome2	cytochrome P450 4C1-like	GO:0004497	MF	monooxygenase activity
LOC138695214	OG0000163	Chromosome2	cytochrome P450 4C1-like	GO:0005506	MF	iron ion binding
LOC138695214	OG0000163	Chromosome2	cytochrome P450 4C1-like	GO:0016705	MF	oxidoreductase activity, acting on paired donors, with incorporation or reduction of molecular oxygen
LOC138695214	OG0000163	Chromosome2	cytochrome P450 4C1-like	GO:0020037	MF	heme binding
LOC138695215	OG0000163	Chromosome2	uncharacterized LOC138695215	GO:0004497	MF	monooxygenase activity
LOC138695215	OG0000163	Chromosome2	uncharacterized LOC138695215	GO:0005506	MF	iron ion binding
LOC138695215	OG0000163	Chromosome2	uncharacterized LOC138695215	GO:0016705	MF	oxidoreductase activity, acting on paired donors, with incorporation or reduction of molecular oxygen
LOC138695215	OG0000163	Chromosome2	uncharacterized LOC138695215	GO:0020037	MF	heme binding
LOC138695237	OG0000163	Chromosome2	cytochrome P450 4C1-like	GO:0004497	MF	monooxygenase activity
LOC138695237	OG0000163	Chromosome2	cytochrome P450 4C1-like	GO:0005506	MF	iron ion binding
LOC138695237	OG0000163	Chromosome2	cytochrome P450 4C1-like	GO:0016705	MF	oxidoreductase activity, acting on paired donors, with incorporation or reduction of molecular oxygen
LOC138695237	OG0000163	Chromosome2	cytochrome P450 4C1-like	GO:0020037	MF	heme binding
LOC138706570	OG0000163	Chromosome9	cytochrome P450 4C1-like	GO:0004497	MF	monooxygenase activity
LOC138706570	OG0000163	Chromosome9	cytochrome P450 4C1-like	GO:0005506	MF	iron ion binding
LOC138706570	OG0000163	Chromosome9	cytochrome P450 4C1-like	GO:0016705	MF	oxidoreductase activity, acting on paired donors, with incorporation or reduction of molecular oxygen
LOC138706570	OG0000163	Chromosome9	cytochrome P450 4C1-like	GO:0020037	MF	heme binding
LOC138710559	OG0000163	Chromosome12	cytochrome P450 4C1-like	GO:0004497	MF	monooxygenase activity
LOC138710559	OG0000163	Chromosome12	cytochrome P450 4C1-like	GO:0005506	MF	iron ion binding
LOC138710559	OG0000163	Chromosome12	cytochrome P450 4C1-like	GO:0016705	MF	oxidoreductase activity, acting on paired donors, with incorporation or reduction of molecular oxygen
LOC138710559	OG0000163	Chromosome12	cytochrome P450 4C1-like	GO:0020037	MF	heme binding
LOC138710561	OG0000163	Chromosome12	cytochrome P450 4C1-like	GO:0004497	MF	monooxygenase activity
LOC138710561	OG0000163	Chromosome12	cytochrome P450 4C1-like	GO:0005506	MF	iron ion binding
LOC138710561	OG0000163	Chromosome12	cytochrome P450 4C1-like	GO:0016705	MF	oxidoreductase activity, acting on paired donors, with incorporation or reduction of molecular oxygen
LOC138710561	OG0000163	Chromosome12	cytochrome P450 4C1-like	GO:0020037	MF	heme binding
LOC138711798	OG0000163	Chromosome13	cytochrome P450 4C1-like	GO:0004497	MF	monooxygenase activity
LOC138711798	OG0000163	Chromosome13	cytochrome P450 4C1-like	GO:0005506	MF	iron ion binding
LOC138711798	OG0000163	Chromosome13	cytochrome P450 4C1-like	GO:0016705	MF	oxidoreductase activity, acting on paired donors, with incorporation or reduction of molecular oxygen
LOC138711798	OG0000163	Chromosome13	cytochrome P450 4C1-like	GO:0020037	MF	heme binding
LOC138711804	OG0000163	Chromosome13	cytochrome P450 4C1-like	GO:0004497	MF	monooxygenase activity
LOC138711804	OG0000163	Chromosome13	cytochrome P450 4C1-like	GO:0005506	MF	iron ion binding
LOC138711804	OG0000163	Chromosome13	cytochrome P450 4C1-like	GO:0016705	MF	oxidoreductase activity, acting on paired donors, with incorporation or reduction of molecular oxygen
LOC138711804	OG0000163	Chromosome13	cytochrome P450 4C1-like	GO:0020037	MF	heme binding
LOC138713217	OG0000163	Chromosome2	cytochrome P450 4C1-like	GO:0004497	MF	monooxygenase activity
LOC138713217	OG0000163	Chromosome2	cytochrome P450 4C1-like	GO:0005506	MF	iron ion binding
LOC138713217	OG0000163	Chromosome2	cytochrome P450 4C1-like	GO:0016705	MF	oxidoreductase activity, acting on paired donors, with incorporation or reduction of molecular oxygen
LOC138713217	OG0000163	Chromosome2	cytochrome P450 4C1-like	GO:0020037	MF	heme binding
LOC138713223	OG0000163	Chromosome2	cytochrome P450 4C1-like	GO:0004497	MF	monooxygenase activity
LOC138713223	OG0000163	Chromosome2	cytochrome P450 4C1-like	GO:0005506	MF	iron ion binding
LOC138713223	OG0000163	Chromosome2	cytochrome P450 4C1-like	GO:0016705	MF	oxidoreductase activity, acting on paired donors, with incorporation or reduction of molecular oxygen
LOC138713223	OG0000163	Chromosome2	cytochrome P450 4C1-like	GO:0020037	MF	heme binding
LOC138713228	OG0000163	Chromosome2	cytochrome P450 4C1-like	GO:0004497	MF	monooxygenase activity
LOC138713228	OG0000163	Chromosome2	cytochrome P450 4C1-like	GO:0005506	MF	iron ion binding
LOC138713228	OG0000163	Chromosome2	cytochrome P450 4C1-like	GO:0016705	MF	oxidoreductase activity, acting on paired donors, with incorporation or reduction of molecular oxygen
LOC138713228	OG0000163	Chromosome2	cytochrome P450 4C1-like	GO:0020037	MF	heme binding
LOC138714199	OG0000163	Chromosome2	cytochrome P450 4C1-like	GO:0004497	MF	monooxygenase activity
LOC138714199	OG0000163	Chromosome2	cytochrome P450 4C1-like	GO:0005506	MF	iron ion binding
LOC138714199	OG0000163	Chromosome2	cytochrome P450 4C1-like	GO:0016705	MF	oxidoreductase activity, acting on paired donors, with incorporation or reduction of molecular oxygen
LOC138714199	OG0000163	Chromosome2	cytochrome P450 4C1-like	GO:0020037	MF	heme binding
LOC138714944	OG0000163	Chromosome15	cytochrome P450 4C1-like	GO:0004497	MF	monooxygenase activity
LOC138714944	OG0000163	Chromosome15	cytochrome P450 4C1-like	GO:0005506	MF	iron ion binding
LOC138714944	OG0000163	Chromosome15	cytochrome P450 4C1-like	GO:0016705	MF	oxidoreductase activity, acting on paired donors, with incorporation or reduction of molecular oxygen
LOC138714944	OG0000163	Chromosome15	cytochrome P450 4C1-like	GO:0020037	MF	heme binding
LOC138715329	OG0000163	Chromosome15	cytochrome P450 4C1-like	GO:0004497	MF	monooxygenase activity
LOC138715329	OG0000163	Chromosome15	cytochrome P450 4C1-like	GO:0005506	MF	iron ion binding
LOC138715329	OG0000163	Chromosome15	cytochrome P450 4C1-like	GO:0016705	MF	oxidoreductase activity, acting on paired donors, with incorporation or reduction of molecular oxygen
LOC138715329	OG0000163	Chromosome15	cytochrome P450 4C1-like	GO:0020037	MF	heme binding
LOC138715332	OG0000163	Chromosome15	cytochrome P450 4C1-like	GO:0004497	MF	monooxygenase activity
LOC138715332	OG0000163	Chromosome15	cytochrome P450 4C1-like	GO:0005506	MF	iron ion binding
LOC138715332	OG0000163	Chromosome15	cytochrome P450 4C1-like	GO:0016705	MF	oxidoreductase activity, acting on paired donors, with incorporation or reduction of molecular oxygen
LOC138715332	OG0000163	Chromosome15	cytochrome P450 4C1-like	GO:0020037	MF	heme binding
LOC138715333	OG0000163	Chromosome15	cytochrome P450 4C1-like	GO:0004497	MF	monooxygenase activity
LOC138715333	OG0000163	Chromosome15	cytochrome P450 4C1-like	GO:0005506	MF	iron ion binding
LOC138715333	OG0000163	Chromosome15	cytochrome P450 4C1-like	GO:0016705	MF	oxidoreductase activity, acting on paired donors, with incorporation or reduction of molecular oxygen
LOC138715333	OG0000163	Chromosome15	cytochrome P450 4C1-like	GO:0020037	MF	heme binding
LOC138715334	OG0000163	Chromosome15	cytochrome P450 4C1-like	GO:0004497	MF	monooxygenase activity
LOC138715334	OG0000163	Chromosome15	cytochrome P450 4C1-like	GO:0005506	MF	iron ion binding
LOC138715334	OG0000163	Chromosome15	cytochrome P450 4C1-like	GO:0016705	MF	oxidoreductase activity, acting on paired donors, with incorporation or reduction of molecular oxygen
LOC138715334	OG0000163	Chromosome15	cytochrome P450 4C1-like	GO:0020037	MF	heme binding
LOC138715339	OG0000163	Chromosome15	cytochrome P450 4C1-like	GO:0004497	MF	monooxygenase activity
LOC138715339	OG0000163	Chromosome15	cytochrome P450 4C1-like	GO:0005506	MF	iron ion binding
LOC138715339	OG0000163	Chromosome15	cytochrome P450 4C1-like	GO:0016705	MF	oxidoreductase activity, acting on paired donors, with incorporation or reduction of molecular oxygen
LOC138715339	OG0000163	Chromosome15	cytochrome P450 4C1-like	GO:0020037	MF	heme binding
LOC138715341	OG0000163	Chromosome15	cytochrome P450 4C1-like	GO:0004497	MF	monooxygenase activity
LOC138715341	OG0000163	Chromosome15	cytochrome P450 4C1-like	GO:0005506	MF	iron ion binding
LOC138715341	OG0000163	Chromosome15	cytochrome P450 4C1-like	GO:0016705	MF	oxidoreductase activity, acting on paired donors, with incorporation or reduction of molecular oxygen
LOC138715341	OG0000163	Chromosome15	cytochrome P450 4C1-like	GO:0020037	MF	heme binding
LOC138691752	OG0000164	Chromosome16	uncharacterized LOC138691752	GO:0005515	MF	protein binding
LOC138691753	OG0000164	Chromosome16	serine/threonine-protein phosphatase 6 regulatory ankyrin repeat subunit B-like	GO:0005515	MF	protein binding
LOC138691788	OG0000164	Chromosome16	uncharacterized LOC138691788	GO:0005515	MF	protein binding
LOC138691791	OG0000164	Chromosome16	uncharacterized LOC138691791	GO:0005515	MF	protein binding
LOC138691793	OG0000164	Chromosome16	ankyrin-3-like	GO:0005515	MF	protein binding
LOC138691794	OG0000164	Chromosome16	uncharacterized LOC138691794	NA	NA	NA
LOC138691795	OG0000164	Chromosome16	uncharacterized LOC138691795	GO:0005515	MF	protein binding
LOC138691797	OG0000164	Chromosome16	uncharacterized LOC138691797	GO:0030315	CC	T-tubule
LOC138691797	OG0000164	Chromosome16	uncharacterized LOC138691797	GO:0005515	MF	protein binding
LOC138691797	OG0000164	Chromosome16	uncharacterized LOC138691797	GO:0036371	BP	protein localization to T-tubule
LOC138691797	OG0000164	Chromosome16	uncharacterized LOC138691797	GO:0055117	BP	regulation of cardiac muscle contraction
LOC138691799	OG0000164	Chromosome16	uncharacterized LOC138691799	NA	NA	NA
LOC138691877	OG0000164	Chromosome16	uncharacterized LOC138691877	GO:0005515	MF	protein binding
LOC138691880	OG0000164	Chromosome16	uncharacterized LOC138691880	GO:0005515	MF	protein binding
LOC138691881	OG0000164	Chromosome16	uncharacterized LOC138691881	GO:0097543	CC	ciliary inversin compartment
LOC138691881	OG0000164	Chromosome16	uncharacterized LOC138691881	GO:0005515	MF	protein binding
LOC138691881	OG0000164	Chromosome16	uncharacterized LOC138691881	GO:1904108	BP	protein localization to ciliary inversin compartment
LOC138691882	OG0000164	Chromosome16	uncharacterized LOC138691882	GO:0005515	MF	protein binding
LOC138691883	OG0000164	Chromosome16	ankyrin-1-like	GO:0003723	MF	RNA binding
LOC138691883	OG0000164	Chromosome16	ankyrin-1-like	GO:0004540	MF	ribonuclease activity
LOC138691883	OG0000164	Chromosome16	ankyrin-1-like	GO:0005515	MF	protein binding
LOC138691883	OG0000164	Chromosome16	ankyrin-1-like	GO:0006396	BP	RNA processing
LOC138691895	OG0000164	Chromosome16	uncharacterized LOC138691895	GO:0005515	MF	protein binding
LOC138691910	OG0000164	Chromosome16	uncharacterized LOC138691910	GO:0005515	MF	protein binding
LOC138691953	OG0000164	Chromosome16	uncharacterized LOC138691953	GO:0005737	CC	cytoplasm
LOC138691953	OG0000164	Chromosome16	uncharacterized LOC138691953	GO:0005515	MF	protein binding
LOC138691953	OG0000164	Chromosome16	uncharacterized LOC138691953	GO:0045087	BP	innate immune response
LOC138691954	OG0000164	Chromosome16	uncharacterized LOC138691954	GO:0005515	MF	protein binding
LOC138695377	OG0000164	Chromosome2	uncharacterized LOC138695377	GO:0005515	MF	protein binding
LOC138696382	OG0000164	Chromosome3	uncharacterized LOC138696382	GO:0005515	MF	protein binding
LOC138700389	OG0000164	Chromosome5	uncharacterized LOC138700389	GO:0003723	MF	RNA binding
LOC138700389	OG0000164	Chromosome5	uncharacterized LOC138700389	GO:0004540	MF	ribonuclease activity
LOC138700389	OG0000164	Chromosome5	uncharacterized LOC138700389	GO:0005515	MF	protein binding
LOC138700389	OG0000164	Chromosome5	uncharacterized LOC138700389	GO:0006396	BP	RNA processing
LOC138706168	OG0000164	Chromosome9	uncharacterized LOC138706168	GO:0005515	MF	protein binding
LOC138712065	OG0000164	Chromosome2	uncharacterized LOC138712065	GO:0005634	CC	nucleus
LOC138712065	OG0000164	Chromosome2	uncharacterized LOC138712065	GO:0005737	CC	cytoplasm
LOC138712065	OG0000164	Chromosome2	uncharacterized LOC138712065	GO:0005515	MF	protein binding
LOC138712114	OG0000164	Chromosome2	uncharacterized LOC138712114	GO:0005634	CC	nucleus
LOC138712114	OG0000164	Chromosome2	uncharacterized LOC138712114	GO:0005737	CC	cytoplasm
LOC138712114	OG0000164	Chromosome2	uncharacterized LOC138712114	GO:0005515	MF	protein binding
LOC138712125	OG0000164	Chromosome2	uncharacterized LOC138712125	GO:0005737	CC	cytoplasm
LOC138712125	OG0000164	Chromosome2	uncharacterized LOC138712125	GO:0005515	MF	protein binding
LOC138712125	OG0000164	Chromosome2	uncharacterized LOC138712125	GO:0045087	BP	innate immune response
LOC138712247	OG0000164	Chromosome2	uncharacterized LOC138712247	GO:0005515	MF	protein binding
LOC138712254	OG0000164	Chromosome2	serine/threonine-protein phosphatase 6 regulatory ankyrin repeat subunit B-like	GO:0005515	MF	protein binding
LOC138712261	OG0000164	Chromosome2	uncharacterized LOC138712261	NA	NA	NA
LOC138712289	OG0000164	Chromosome2	uncharacterized LOC138712289	GO:0005515	MF	protein binding
LOC138712293	OG0000164	Chromosome2	ankyrin repeat domain-containing protein 17-like	GO:0005634	CC	nucleus
LOC138712293	OG0000164	Chromosome2	ankyrin repeat domain-containing protein 17-like	GO:0000976	MF	transcription cis-regulatory region binding
LOC138712293	OG0000164	Chromosome2	ankyrin repeat domain-containing protein 17-like	GO:0005515	MF	protein binding
LOC138712293	OG0000164	Chromosome2	ankyrin repeat domain-containing protein 17-like	GO:0045944	BP	positive regulation of transcription by RNA polymerase II
LOC138698308	OG0000175	Chromosome4	clavesin-2-like	GO:0016020	CC	membrane
LOC138698308	OG0000175	Chromosome4	clavesin-2-like	GO:1902936	MF	phosphatidylinositol bisphosphate binding
LOC138711542	OG0000175	Chromosome13	alpha-tocopherol transfer protein-like	GO:0016020	CC	membrane
LOC138711542	OG0000175	Chromosome13	alpha-tocopherol transfer protein-like	GO:1902936	MF	phosphatidylinositol bisphosphate binding
LOC138711691	OG0000175	Chromosome13	alpha-tocopherol transfer protein-like	GO:0016020	CC	membrane
LOC138711691	OG0000175	Chromosome13	alpha-tocopherol transfer protein-like	GO:1902936	MF	phosphatidylinositol bisphosphate binding
LOC138711693	OG0000175	Chromosome13	alpha-tocopherol transfer protein-like	GO:0016020	CC	membrane
LOC138711693	OG0000175	Chromosome13	alpha-tocopherol transfer protein-like	GO:1902936	MF	phosphatidylinositol bisphosphate binding
LOC138711694	OG0000175	Chromosome13	alpha-tocopherol transfer protein-like	GO:0016020	CC	membrane
LOC138711694	OG0000175	Chromosome13	alpha-tocopherol transfer protein-like	GO:1902936	MF	phosphatidylinositol bisphosphate binding
LOC138711695	OG0000175	Chromosome13	alpha-tocopherol transfer protein-like	GO:0016020	CC	membrane
LOC138711695	OG0000175	Chromosome13	alpha-tocopherol transfer protein-like	GO:1902936	MF	phosphatidylinositol bisphosphate binding
LOC138711696	OG0000175	Chromosome13	alpha-tocopherol transfer protein-like	GO:0016020	CC	membrane
LOC138711696	OG0000175	Chromosome13	alpha-tocopherol transfer protein-like	GO:1902936	MF	phosphatidylinositol bisphosphate binding
LOC138711697	OG0000175	Chromosome13	alpha-tocopherol transfer protein-like	GO:0016020	CC	membrane
LOC138711697	OG0000175	Chromosome13	alpha-tocopherol transfer protein-like	GO:1902936	MF	phosphatidylinositol bisphosphate binding
LOC138711699	OG0000175	Chromosome13	alpha-tocopherol transfer protein-like	GO:0016020	CC	membrane
LOC138711699	OG0000175	Chromosome13	alpha-tocopherol transfer protein-like	GO:1902936	MF	phosphatidylinositol bisphosphate binding
LOC138711700	OG0000175	Chromosome13	alpha-tocopherol transfer protein-like	GO:0016020	CC	membrane
LOC138711700	OG0000175	Chromosome13	alpha-tocopherol transfer protein-like	GO:1902936	MF	phosphatidylinositol bisphosphate binding
LOC138711702	OG0000175	Chromosome13	alpha-tocopherol transfer protein-like	GO:0016020	CC	membrane
LOC138711702	OG0000175	Chromosome13	alpha-tocopherol transfer protein-like	GO:1902936	MF	phosphatidylinositol bisphosphate binding
LOC138711703	OG0000175	Chromosome13	alpha-tocopherol transfer protein-like	GO:0016020	CC	membrane
LOC138711703	OG0000175	Chromosome13	alpha-tocopherol transfer protein-like	GO:1902936	MF	phosphatidylinositol bisphosphate binding
LOC138711704	OG0000175	Chromosome13	alpha-tocopherol transfer protein-like	GO:0016020	CC	membrane
LOC138711704	OG0000175	Chromosome13	alpha-tocopherol transfer protein-like	GO:1902936	MF	phosphatidylinositol bisphosphate binding
LOC138711795	OG0000175	Chromosome13	alpha-tocopherol transfer protein-like	GO:0016020	CC	membrane
LOC138711795	OG0000175	Chromosome13	alpha-tocopherol transfer protein-like	GO:1902936	MF	phosphatidylinositol bisphosphate binding
LOC138711796	OG0000175	Chromosome13	alpha-tocopherol transfer protein-like	GO:0016020	CC	membrane
LOC138711796	OG0000175	Chromosome13	alpha-tocopherol transfer protein-like	GO:1902936	MF	phosphatidylinositol bisphosphate binding
LOC138711797	OG0000175	Chromosome13	alpha-tocopherol transfer protein-like	GO:0016020	CC	membrane
LOC138711797	OG0000175	Chromosome13	alpha-tocopherol transfer protein-like	GO:1902936	MF	phosphatidylinositol bisphosphate binding
LOC138711800	OG0000175	Chromosome13	alpha-tocopherol transfer protein-like	GO:0016020	CC	membrane
LOC138711800	OG0000175	Chromosome13	alpha-tocopherol transfer protein-like	GO:1902936	MF	phosphatidylinositol bisphosphate binding
LOC138711801	OG0000175	Chromosome13	alpha-tocopherol transfer protein-like	GO:0016020	CC	membrane
LOC138711801	OG0000175	Chromosome13	alpha-tocopherol transfer protein-like	GO:1902936	MF	phosphatidylinositol bisphosphate binding
LOC138711802	OG0000175	Chromosome13	alpha-tocopherol transfer protein-like	GO:0016020	CC	membrane
LOC138711802	OG0000175	Chromosome13	alpha-tocopherol transfer protein-like	GO:1902936	MF	phosphatidylinositol bisphosphate binding
LOC138711805	OG0000175	Chromosome13	alpha-tocopherol transfer protein-like	GO:0016020	CC	membrane
LOC138711805	OG0000175	Chromosome13	alpha-tocopherol transfer protein-like	GO:1902936	MF	phosphatidylinositol bisphosphate binding
LOC138711806	OG0000175	Chromosome13	alpha-tocopherol transfer protein-like	GO:0016020	CC	membrane
LOC138711806	OG0000175	Chromosome13	alpha-tocopherol transfer protein-like	GO:1902936	MF	phosphatidylinositol bisphosphate binding
LOC138711807	OG0000175	Chromosome13	uncharacterized LOC138711807	GO:0016020	CC	membrane
LOC138711807	OG0000175	Chromosome13	uncharacterized LOC138711807	GO:1902936	MF	phosphatidylinositol bisphosphate binding
LOC138711808	OG0000175	Chromosome13	alpha-tocopherol transfer protein-like	GO:0016020	CC	membrane
LOC138711808	OG0000175	Chromosome13	alpha-tocopherol transfer protein-like	GO:1902936	MF	phosphatidylinositol bisphosphate binding
LOC138711809	OG0000175	Chromosome13	alpha-tocopherol transfer protein-like	GO:0016020	CC	membrane
LOC138711809	OG0000175	Chromosome13	alpha-tocopherol transfer protein-like	GO:1902936	MF	phosphatidylinositol bisphosphate binding
LOC138711811	OG0000175	Chromosome13	alpha-tocopherol transfer protein-like	GO:0016020	CC	membrane
LOC138711811	OG0000175	Chromosome13	alpha-tocopherol transfer protein-like	GO:1902936	MF	phosphatidylinositol bisphosphate binding
LOC138711812	OG0000175	Chromosome13	alpha-tocopherol transfer protein-like	GO:0016020	CC	membrane
LOC138711812	OG0000175	Chromosome13	alpha-tocopherol transfer protein-like	GO:1902936	MF	phosphatidylinositol bisphosphate binding
LOC138711813	OG0000175	Chromosome13	alpha-tocopherol transfer protein-like	GO:0016020	CC	membrane
LOC138711813	OG0000175	Chromosome13	alpha-tocopherol transfer protein-like	GO:1902936	MF	phosphatidylinositol bisphosphate binding
LOC138711873	OG0000175	Chromosome13	alpha-tocopherol transfer protein-like	GO:0016020	CC	membrane
LOC138711873	OG0000175	Chromosome13	alpha-tocopherol transfer protein-like	GO:1902936	MF	phosphatidylinositol bisphosphate binding
LOC138712636	OG0000175	Chromosome13	alpha-tocopherol transfer protein-like	GO:0016020	CC	membrane
LOC138712636	OG0000175	Chromosome13	alpha-tocopherol transfer protein-like	GO:1902936	MF	phosphatidylinositol bisphosphate binding
LOC138691814	OG0000226	Chromosome2	UDP-glucosyltransferase 2-like	GO:0008194	MF	UDP-glycosyltransferase activity
LOC138691818	OG0000226	Chromosome2	UDP-glucosyltransferase 2-like	GO:0008194	MF	UDP-glycosyltransferase activity
LOC138691826	OG0000226	Chromosome2	UDP-glucosyltransferase 2-like	GO:0008194	MF	UDP-glycosyltransferase activity
LOC138691832	OG0000226	Chromosome2	UDP-glucosyltransferase 2-like	GO:0008194	MF	UDP-glycosyltransferase activity
LOC138691838	OG0000226	Chromosome2	UDP-glucosyltransferase 2-like	GO:0008194	MF	UDP-glycosyltransferase activity
LOC138691846	OG0000226	Chromosome2	UDP-glucosyltransferase 2-like	GO:0008194	MF	UDP-glycosyltransferase activity
LOC138691853	OG0000226	Chromosome2	UDP-glucosyltransferase 2-like	GO:0008194	MF	UDP-glycosyltransferase activity
LOC138691859	OG0000226	Chromosome2	UDP-glucosyltransferase 2-like	GO:0008194	MF	UDP-glycosyltransferase activity
LOC138691871	OG0000226	Chromosome2	UDP-glucosyltransferase 2-like	GO:0008194	MF	UDP-glycosyltransferase activity
LOC138692570	OG0000226	Chromosome17	UDP-glycosyltransferase UGT5-like	GO:0008194	MF	UDP-glycosyltransferase activity
LOC138692691	OG0000226	Chromosome17	UDP-glucosyltransferase 2-like	GO:0008194	MF	UDP-glycosyltransferase activity
LOC138692692	OG0000226	Chromosome17	UDP-glucosyltransferase 2-like	GO:0008194	MF	UDP-glycosyltransferase activity
LOC138693070	OG0000226	Chromosome17	UDP-glycosyltransferase UGT5-like	GO:0008194	MF	UDP-glycosyltransferase activity
LOC138693085	OG0000226	Chromosome2	UDP-glucosyltransferase 2-like	GO:0008194	MF	UDP-glycosyltransferase activity
LOC138693247	OG0000226	Chromosome17	UDP-glucosyltransferase 2-like	GO:0008194	MF	UDP-glycosyltransferase activity
LOC138694559	OG0000226	Chromosome2	UDP-glycosyltransferase UGT5-like	GO:0008194	MF	UDP-glycosyltransferase activity
LOC138695157	OG0000226	Chromosome2	UDP-glucosyltransferase 2-like	GO:0008194	MF	UDP-glycosyltransferase activity
LOC138695158	OG0000226	Chromosome2	UDP-glucosyltransferase 2-like	GO:0003676	MF	nucleic acid binding
LOC138695158	OG0000226	Chromosome2	UDP-glucosyltransferase 2-like	GO:0008194	MF	UDP-glycosyltransferase activity
LOC138695159	OG0000226	Chromosome2	UDP-glucosyltransferase 2-like	GO:0008194	MF	UDP-glycosyltransferase activity
LOC138695160	OG0000226	Chromosome2	UDP-glucosyltransferase 2-like	GO:0008194	MF	UDP-glycosyltransferase activity
LOC138695161	OG0000226	Chromosome2	UDP-glucosyltransferase 2-like	GO:0008194	MF	UDP-glycosyltransferase activity
LOC138695162	OG0000226	Chromosome2	UDP-glucosyltransferase 2-like	GO:0008194	MF	UDP-glycosyltransferase activity
LOC138695163	OG0000226	Chromosome2	UDP-glucosyltransferase 2-like	GO:0008194	MF	UDP-glycosyltransferase activity
LOC138710504	OG0000226	Chromosome12	UDP-glucosyltransferase 2-like	GO:0008194	MF	UDP-glycosyltransferase activity
LOC138716276	OG0000226	Chromosome2	UDP-glucosyltransferase 2-like	GO:0008194	MF	UDP-glycosyltransferase activity
LOC138691421	OG0000227	Chromosome16	zinc finger protein 235-like	NA	NA	NA
LOC138691429	OG0000227	Chromosome16	zinc finger protein 493-like	GO:0000978	MF	RNA polymerase II cis-regulatory region sequence-specific DNA binding
LOC138691429	OG0000227	Chromosome16	zinc finger protein 493-like	GO:0000981	MF	DNA-binding transcription factor activity, RNA polymerase II-specific
LOC138691429	OG0000227	Chromosome16	zinc finger protein 493-like	GO:0006355	BP	regulation of DNA-templated transcription
LOC138691430	OG0000227	Chromosome16	zinc finger protein 665-like	GO:0000978	MF	RNA polymerase II cis-regulatory region sequence-specific DNA binding
LOC138691430	OG0000227	Chromosome16	zinc finger protein 665-like	GO:0000981	MF	DNA-binding transcription factor activity, RNA polymerase II-specific
LOC138691430	OG0000227	Chromosome16	zinc finger protein 665-like	GO:0006355	BP	regulation of DNA-templated transcription
LOC138691485	OG0000227	Chromosome16	zinc finger protein 664-like	GO:0005634	CC	nucleus
LOC138691485	OG0000227	Chromosome16	zinc finger protein 664-like	GO:0005694	CC	chromosome
LOC138691485	OG0000227	Chromosome16	zinc finger protein 664-like	GO:0000978	MF	RNA polymerase II cis-regulatory region sequence-specific DNA binding
LOC138691485	OG0000227	Chromosome16	zinc finger protein 664-like	GO:0000981	MF	DNA-binding transcription factor activity, RNA polymerase II-specific
LOC138691485	OG0000227	Chromosome16	zinc finger protein 664-like	GO:0043035	MF	chromatin insulator sequence binding
LOC138691485	OG0000227	Chromosome16	zinc finger protein 664-like	GO:0006357	BP	regulation of transcription by RNA polymerase II
LOC138691689	OG0000227	Chromosome16	zinc finger protein 239-like	GO:0005634	CC	nucleus
LOC138691689	OG0000227	Chromosome16	zinc finger protein 239-like	GO:0000981	MF	DNA-binding transcription factor activity, RNA polymerase II-specific
LOC138691689	OG0000227	Chromosome16	zinc finger protein 239-like	GO:0006357	BP	regulation of transcription by RNA polymerase II
LOC138691811	OG0000227	Chromosome16	zinc finger protein 235-like	NA	NA	NA
LOC138691812	OG0000227	Chromosome16	zinc finger protein 234-like	GO:0000978	MF	RNA polymerase II cis-regulatory region sequence-specific DNA binding
LOC138691812	OG0000227	Chromosome16	zinc finger protein 234-like	GO:0000981	MF	DNA-binding transcription factor activity, RNA polymerase II-specific
LOC138691812	OG0000227	Chromosome16	zinc finger protein 234-like	GO:0006357	BP	regulation of transcription by RNA polymerase II
LOC138691817	OG0000227	Chromosome16	zinc finger protein 226-like	GO:0005634	CC	nucleus
LOC138691817	OG0000227	Chromosome16	zinc finger protein 226-like	GO:0000978	MF	RNA polymerase II cis-regulatory region sequence-specific DNA binding
LOC138691817	OG0000227	Chromosome16	zinc finger protein 226-like	GO:0000981	MF	DNA-binding transcription factor activity, RNA polymerase II-specific
LOC138691817	OG0000227	Chromosome16	zinc finger protein 226-like	GO:0006357	BP	regulation of transcription by RNA polymerase II
LOC138691819	OG0000227	Chromosome16	zinc finger protein ZFP2-like	NA	NA	NA
LOC138691820	OG0000227	Chromosome16	zinc finger protein 664-like	GO:0005634	CC	nucleus
LOC138691820	OG0000227	Chromosome16	zinc finger protein 664-like	GO:0010468	BP	regulation of gene expression
LOC138691821	OG0000227	Chromosome16	zinc finger protein 723-like	GO:0000785	CC	chromatin
LOC138691821	OG0000227	Chromosome16	zinc finger protein 723-like	GO:0005667	CC	transcription regulator complex
LOC138691821	OG0000227	Chromosome16	zinc finger protein 723-like	GO:0031519	CC	PcG protein complex
LOC138691821	OG0000227	Chromosome16	zinc finger protein 723-like	GO:0000978	MF	RNA polymerase II cis-regulatory region sequence-specific DNA binding
LOC138691821	OG0000227	Chromosome16	zinc finger protein 723-like	GO:0000981	MF	DNA-binding transcription factor activity, RNA polymerase II-specific
LOC138691821	OG0000227	Chromosome16	zinc finger protein 723-like	GO:0006357	BP	regulation of transcription by RNA polymerase II
LOC138691822	OG0000227	Chromosome16	zinc finger protein 664-like	GO:0000978	MF	RNA polymerase II cis-regulatory region sequence-specific DNA binding
LOC138691822	OG0000227	Chromosome16	zinc finger protein 664-like	GO:0003700	MF	DNA-binding transcription factor activity
LOC138691822	OG0000227	Chromosome16	zinc finger protein 664-like	GO:0006357	BP	regulation of transcription by RNA polymerase II
LOC138691823	OG0000227	Chromosome16	zinc finger protein 235-like	GO:0000978	MF	RNA polymerase II cis-regulatory region sequence-specific DNA binding
LOC138691823	OG0000227	Chromosome16	zinc finger protein 235-like	GO:0000981	MF	DNA-binding transcription factor activity, RNA polymerase II-specific
LOC138691823	OG0000227	Chromosome16	zinc finger protein 235-like	GO:0006357	BP	regulation of transcription by RNA polymerase II
LOC138691824	OG0000227	Chromosome16	zinc finger protein ZFP2-like	GO:0000978	MF	RNA polymerase II cis-regulatory region sequence-specific DNA binding
LOC138691824	OG0000227	Chromosome16	zinc finger protein ZFP2-like	GO:0003700	MF	DNA-binding transcription factor activity
LOC138691824	OG0000227	Chromosome16	zinc finger protein ZFP2-like	GO:0006357	BP	regulation of transcription by RNA polymerase II
LOC138691825	OG0000227	Chromosome16	zinc finger protein ZFP2-like	GO:0000978	MF	RNA polymerase II cis-regulatory region sequence-specific DNA binding
LOC138691825	OG0000227	Chromosome16	zinc finger protein ZFP2-like	GO:0003700	MF	DNA-binding transcription factor activity
LOC138691825	OG0000227	Chromosome16	zinc finger protein ZFP2-like	GO:0006357	BP	regulation of transcription by RNA polymerase II
LOC138691827	OG0000227	Chromosome16	zinc finger protein 501-like	GO:0005654	CC	nucleoplasm
LOC138691827	OG0000227	Chromosome16	zinc finger protein 501-like	GO:0000978	MF	RNA polymerase II cis-regulatory region sequence-specific DNA binding
LOC138691827	OG0000227	Chromosome16	zinc finger protein 501-like	GO:0001227	MF	DNA-binding transcription repressor activity, RNA polymerase II-specific
LOC138691827	OG0000227	Chromosome16	zinc finger protein 501-like	GO:0006357	BP	regulation of transcription by RNA polymerase II
LOC138691828	OG0000227	Chromosome16	zinc finger protein 714-like	GO:0005634	CC	nucleus
LOC138691828	OG0000227	Chromosome16	zinc finger protein 714-like	GO:0000977	MF	RNA polymerase II transcription regulatory region sequence-specific DNA binding
LOC138691828	OG0000227	Chromosome16	zinc finger protein 714-like	GO:0000981	MF	DNA-binding transcription factor activity, RNA polymerase II-specific
LOC138691828	OG0000227	Chromosome16	zinc finger protein 714-like	GO:0001655	BP	urogenital system development
LOC138691828	OG0000227	Chromosome16	zinc finger protein 714-like	GO:0006357	BP	regulation of transcription by RNA polymerase II
LOC138691828	OG0000227	Chromosome16	zinc finger protein 714-like	GO:0009790	BP	embryo development
LOC138691829	OG0000227	Chromosome16	zinc finger protein 235-like	GO:0005634	CC	nucleus
LOC138691829	OG0000227	Chromosome16	zinc finger protein 235-like	GO:0000977	MF	RNA polymerase II transcription regulatory region sequence-specific DNA binding
LOC138691829	OG0000227	Chromosome16	zinc finger protein 235-like	GO:0000981	MF	DNA-binding transcription factor activity, RNA polymerase II-specific
LOC138691829	OG0000227	Chromosome16	zinc finger protein 235-like	GO:0001655	BP	urogenital system development
LOC138691829	OG0000227	Chromosome16	zinc finger protein 235-like	GO:0006357	BP	regulation of transcription by RNA polymerase II
LOC138691829	OG0000227	Chromosome16	zinc finger protein 235-like	GO:0009790	BP	embryo development
LOC138691833	OG0000227	Chromosome16	zinc finger protein 235-like	GO:0000978	MF	RNA polymerase II cis-regulatory region sequence-specific DNA binding
LOC138691833	OG0000227	Chromosome16	zinc finger protein 235-like	GO:0003700	MF	DNA-binding transcription factor activity
LOC138691833	OG0000227	Chromosome16	zinc finger protein 235-like	GO:0006357	BP	regulation of transcription by RNA polymerase II
LOC138691834	OG0000227	Chromosome16	zinc finger protein 235-like	NA	NA	NA
LOC138691837	OG0000227	Chromosome16	zinc finger protein with KRAB and SCAN domains 8-like	GO:0000978	MF	RNA polymerase II cis-regulatory region sequence-specific DNA binding
LOC138691837	OG0000227	Chromosome16	zinc finger protein with KRAB and SCAN domains 8-like	GO:0000981	MF	DNA-binding transcription factor activity, RNA polymerase II-specific
LOC138691837	OG0000227	Chromosome16	zinc finger protein with KRAB and SCAN domains 8-like	GO:0006357	BP	regulation of transcription by RNA polymerase II
LOC138691840	OG0000227	Chromosome16	zinc finger protein 234-like	GO:0005634	CC	nucleus
LOC138691840	OG0000227	Chromosome16	zinc finger protein 234-like	GO:0000977	MF	RNA polymerase II transcription regulatory region sequence-specific DNA binding
LOC138691840	OG0000227	Chromosome16	zinc finger protein 234-like	GO:0000981	MF	DNA-binding transcription factor activity, RNA polymerase II-specific
LOC138691840	OG0000227	Chromosome16	zinc finger protein 234-like	GO:0006357	BP	regulation of transcription by RNA polymerase II
LOC138691842	OG0000227	Chromosome16	zinc finger protein 391-like	GO:0000978	MF	RNA polymerase II cis-regulatory region sequence-specific DNA binding
LOC138691842	OG0000227	Chromosome16	zinc finger protein 391-like	GO:0003700	MF	DNA-binding transcription factor activity
LOC138691842	OG0000227	Chromosome16	zinc finger protein 391-like	GO:0006357	BP	regulation of transcription by RNA polymerase II
LOC138691968	OG0000227	Chromosome16	zinc finger protein 726-like	NA	NA	NA
LOC138692001	OG0000227	Chromosome16	zinc finger protein 235-like	GO:0005634	CC	nucleus
LOC138692001	OG0000227	Chromosome16	zinc finger protein 235-like	GO:0010468	BP	regulation of gene expression
LOC138692734	OG0000292	Chromosome17	uncharacterized LOC138692734	NA	NA	NA
LOC138695223	OG0000292	Chromosome2	tetra-peptide repeat homeobox protein 1-like	NA	NA	NA
LOC138695371	OG0000292	Chromosome2	tetra-peptide repeat homeobox protein 1-like	NA	NA	NA
LOC138697022	OG0000292	Chromosome3	anti-sigma-I factor RsgI2-like	NA	NA	NA
LOC138697039	OG0000292	Chromosome3	tetra-peptide repeat homeobox protein 1-like	NA	NA	NA
LOC138697042	OG0000292	Chromosome3	tetra-peptide repeat homeobox protein 1-like	NA	NA	NA
LOC138700568	OG0000292	Chromosome5	tetra-peptide repeat homeobox protein 1-like	NA	NA	NA
LOC138700739	OG0000292	Chromosome1	tetra-peptide repeat homeobox protein 1-like	NA	NA	NA
LOC138701572	OG0000292	Chromosome6	uncharacterized LOC138701572	NA	NA	NA
LOC138704246	OG0000292	Chromosome8	tetra-peptide repeat homeobox protein 1-like	NA	NA	NA
LOC138705123	OG0000292	Chromosome8	proline-rich protein 36-like	NA	NA	NA
LOC138705625	OG0000292	Chromosome9	BCL-6 corepressor-like protein 1	NA	NA	NA
LOC138709938	OG0000292	Chromosome12	tetra-peptide repeat homeobox protein 1-like	NA	NA	NA
LOC138709942	OG0000292	Chromosome12	tetra-peptide repeat homeobox protein 1-like	NA	NA	NA
LOC138711284	OG0000292	Chromosome12	diacylglycerol kinase kappa-like	NA	NA	NA
LOC138711618	OG0000292	Chromosome13	tetra-peptide repeat homeobox protein 1-like	NA	NA	NA
LOC138715407	OG0000292	Chromosome15	junction-mediating and -regulatory protein-like	NA	NA	NA
LOC138715751	OG0000292	Chromosome15	tetra-peptide repeat homeobox protein 1-like	NA	NA	NA
LOC138715765	OG0000292	Chromosome15	tetra-peptide repeat homeobox protein 1-like	NA	NA	NA
LOC138715767	OG0000292	Chromosome15	diacylglycerol kinase kappa-like	NA	NA	NA
LOC138715768	OG0000292	Chromosome15	tetra-peptide repeat homeobox protein 1-like	NA	NA	NA
LOC138701001	OG0000293	Chromosome6	uncharacterized LOC138701001	GO:0005886	CC	plasma membrane
LOC138701001	OG0000293	Chromosome6	uncharacterized LOC138701001	GO:0004930	MF	G protein-coupled receptor activity
LOC138701001	OG0000293	Chromosome6	uncharacterized LOC138701001	GO:0005515	MF	protein binding
LOC138701001	OG0000293	Chromosome6	uncharacterized LOC138701001	GO:0007186	BP	G protein-coupled receptor signaling pathway
LOC138701002	OG0000293	Chromosome6	uncharacterized LOC138701002	GO:0005886	CC	plasma membrane
LOC138701002	OG0000293	Chromosome6	uncharacterized LOC138701002	GO:0004930	MF	G protein-coupled receptor activity
LOC138701002	OG0000293	Chromosome6	uncharacterized LOC138701002	GO:0005515	MF	protein binding
LOC138701002	OG0000293	Chromosome6	uncharacterized LOC138701002	GO:0007186	BP	G protein-coupled receptor signaling pathway
LOC138701003	OG0000293	Chromosome6	uncharacterized LOC138701003	GO:0005886	CC	plasma membrane
LOC138701003	OG0000293	Chromosome6	uncharacterized LOC138701003	GO:0004930	MF	G protein-coupled receptor activity
LOC138701003	OG0000293	Chromosome6	uncharacterized LOC138701003	GO:0005515	MF	protein binding
LOC138701003	OG0000293	Chromosome6	uncharacterized LOC138701003	GO:0007186	BP	G protein-coupled receptor signaling pathway
LOC138702156	OG0000293	Chromosome6	uncharacterized LOC138702156	GO:0005615	CC	extracellular space
LOC138702156	OG0000293	Chromosome6	uncharacterized LOC138702156	GO:0016020	CC	membrane
LOC138702156	OG0000293	Chromosome6	uncharacterized LOC138702156	GO:0031012	CC	extracellular matrix
LOC138702156	OG0000293	Chromosome6	uncharacterized LOC138702156	GO:0004930	MF	G protein-coupled receptor activity
LOC138702156	OG0000293	Chromosome6	uncharacterized LOC138702156	GO:0005515	MF	protein binding
LOC138702156	OG0000293	Chromosome6	uncharacterized LOC138702156	GO:0007186	BP	G protein-coupled receptor signaling pathway
LOC138702157	OG0000293	Chromosome6	uncharacterized LOC138702157	GO:0005886	CC	plasma membrane
LOC138702157	OG0000293	Chromosome6	uncharacterized LOC138702157	GO:0004930	MF	G protein-coupled receptor activity
LOC138702157	OG0000293	Chromosome6	uncharacterized LOC138702157	GO:0005515	MF	protein binding
LOC138702157	OG0000293	Chromosome6	uncharacterized LOC138702157	GO:0007186	BP	G protein-coupled receptor signaling pathway
LOC138708572	OG0000293	Chromosome11	insulin-like growth factor-binding protein complex acid labile subunit	GO:0005886	CC	plasma membrane
LOC138708572	OG0000293	Chromosome11	insulin-like growth factor-binding protein complex acid labile subunit	GO:0005515	MF	protein binding
LOC138708573	OG0000293	Chromosome11	chondroadherin-like	GO:0005615	CC	extracellular space
LOC138708573	OG0000293	Chromosome11	chondroadherin-like	GO:0031012	CC	extracellular matrix
LOC138708573	OG0000293	Chromosome11	chondroadherin-like	GO:0005515	MF	protein binding
LOC138708649	OG0000293	Chromosome11	uncharacterized LOC138708649	GO:0005886	CC	plasma membrane
LOC138708649	OG0000293	Chromosome11	uncharacterized LOC138708649	GO:0005515	MF	protein binding
LOC138708649	OG0000293	Chromosome11	uncharacterized LOC138708649	GO:0008188	MF	neuropeptide receptor activity
LOC138708649	OG0000293	Chromosome11	uncharacterized LOC138708649	GO:0007186	BP	G protein-coupled receptor signaling pathway
LOC138708651	OG0000293	Chromosome11	leucine-rich repeat transmembrane neuronal protein 3-like	GO:0005886	CC	plasma membrane
LOC138708651	OG0000293	Chromosome11	leucine-rich repeat transmembrane neuronal protein 3-like	GO:0005515	MF	protein binding
LOC138708651	OG0000293	Chromosome11	leucine-rich repeat transmembrane neuronal protein 3-like	GO:0008188	MF	neuropeptide receptor activity
LOC138708651	OG0000293	Chromosome11	leucine-rich repeat transmembrane neuronal protein 3-like	GO:0007186	BP	G protein-coupled receptor signaling pathway
LOC138708652	OG0000293	Chromosome11	uncharacterized LOC138708652	GO:0005886	CC	plasma membrane
LOC138708652	OG0000293	Chromosome11	uncharacterized LOC138708652	GO:0005515	MF	protein binding
LOC138708652	OG0000293	Chromosome11	uncharacterized LOC138708652	GO:0008188	MF	neuropeptide receptor activity
LOC138708652	OG0000293	Chromosome11	uncharacterized LOC138708652	GO:0007186	BP	G protein-coupled receptor signaling pathway
LOC138708653	OG0000293	Chromosome11	bombesin receptor subtype-3-like	GO:0005886	CC	plasma membrane
LOC138708653	OG0000293	Chromosome11	bombesin receptor subtype-3-like	GO:0005515	MF	protein binding
LOC138708653	OG0000293	Chromosome11	bombesin receptor subtype-3-like	GO:0008188	MF	neuropeptide receptor activity
LOC138708653	OG0000293	Chromosome11	bombesin receptor subtype-3-like	GO:0007186	BP	G protein-coupled receptor signaling pathway
LOC138708654	OG0000293	Chromosome11	uncharacterized LOC138708654	GO:0005886	CC	plasma membrane
LOC138708654	OG0000293	Chromosome11	uncharacterized LOC138708654	GO:0005515	MF	protein binding
LOC138708654	OG0000293	Chromosome11	uncharacterized LOC138708654	GO:0008188	MF	neuropeptide receptor activity
LOC138708654	OG0000293	Chromosome11	uncharacterized LOC138708654	GO:0007186	BP	G protein-coupled receptor signaling pathway
LOC138709557	OG0000293	Chromosome11	uncharacterized LOC138709557	GO:0005886	CC	plasma membrane
LOC138709557	OG0000293	Chromosome11	uncharacterized LOC138709557	GO:0005515	MF	protein binding
LOC138709557	OG0000293	Chromosome11	uncharacterized LOC138709557	GO:0008188	MF	neuropeptide receptor activity
LOC138709557	OG0000293	Chromosome11	uncharacterized LOC138709557	GO:0007186	BP	G protein-coupled receptor signaling pathway
LOC138709558	OG0000293	Chromosome11	uncharacterized LOC138709558	GO:0005886	CC	plasma membrane
LOC138709558	OG0000293	Chromosome11	uncharacterized LOC138709558	GO:0005515	MF	protein binding
LOC138709558	OG0000293	Chromosome11	uncharacterized LOC138709558	GO:0008188	MF	neuropeptide receptor activity
LOC138709558	OG0000293	Chromosome11	uncharacterized LOC138709558	GO:0007186	BP	G protein-coupled receptor signaling pathway
LOC138709559	OG0000293	Chromosome11	uncharacterized LOC138709559	GO:0005886	CC	plasma membrane
LOC138709559	OG0000293	Chromosome11	uncharacterized LOC138709559	GO:0004930	MF	G protein-coupled receptor activity
LOC138709559	OG0000293	Chromosome11	uncharacterized LOC138709559	GO:0005515	MF	protein binding
LOC138709559	OG0000293	Chromosome11	uncharacterized LOC138709559	GO:0007186	BP	G protein-coupled receptor signaling pathway
LOC138709560	OG0000293	Chromosome11	uncharacterized LOC138709560	GO:0005886	CC	plasma membrane
LOC138709560	OG0000293	Chromosome11	uncharacterized LOC138709560	GO:0005515	MF	protein binding
LOC138709560	OG0000293	Chromosome11	uncharacterized LOC138709560	GO:0008188	MF	neuropeptide receptor activity
LOC138709560	OG0000293	Chromosome11	uncharacterized LOC138709560	GO:0007186	BP	G protein-coupled receptor signaling pathway
LOC138709563	OG0000293	Chromosome11	uncharacterized LOC138709563	GO:0005886	CC	plasma membrane
LOC138709563	OG0000293	Chromosome11	uncharacterized LOC138709563	GO:0004930	MF	G protein-coupled receptor activity
LOC138709563	OG0000293	Chromosome11	uncharacterized LOC138709563	GO:0005515	MF	protein binding
LOC138709563	OG0000293	Chromosome11	uncharacterized LOC138709563	GO:0007186	BP	G protein-coupled receptor signaling pathway
LOC138709564	OG0000293	Chromosome11	uncharacterized LOC138709564	GO:0016020	CC	membrane
LOC138709564	OG0000293	Chromosome11	uncharacterized LOC138709564	GO:0004930	MF	G protein-coupled receptor activity
LOC138709564	OG0000293	Chromosome11	uncharacterized LOC138709564	GO:0005515	MF	protein binding
LOC138709564	OG0000293	Chromosome11	uncharacterized LOC138709564	GO:0007186	BP	G protein-coupled receptor signaling pathway
LOC138709565	OG0000293	Chromosome11	uncharacterized LOC138709565	GO:0005886	CC	plasma membrane
LOC138709565	OG0000293	Chromosome11	uncharacterized LOC138709565	GO:0005515	MF	protein binding
LOC138709565	OG0000293	Chromosome11	uncharacterized LOC138709565	GO:0008188	MF	neuropeptide receptor activity
LOC138709565	OG0000293	Chromosome11	uncharacterized LOC138709565	GO:0007186	BP	G protein-coupled receptor signaling pathway
LOC138709566	OG0000293	Chromosome11	uncharacterized LOC138709566	GO:0005886	CC	plasma membrane
LOC138709566	OG0000293	Chromosome11	uncharacterized LOC138709566	GO:0005515	MF	protein binding
LOC138709566	OG0000293	Chromosome11	uncharacterized LOC138709566	GO:0008188	MF	neuropeptide receptor activity
LOC138709566	OG0000293	Chromosome11	uncharacterized LOC138709566	GO:0007186	BP	G protein-coupled receptor signaling pathway
LOC138709567	OG0000293	Chromosome11	chondroadherin-like	GO:0005615	CC	extracellular space
LOC138709567	OG0000293	Chromosome11	chondroadherin-like	GO:0016020	CC	membrane
LOC138709567	OG0000293	Chromosome11	chondroadherin-like	GO:0031012	CC	extracellular matrix
LOC138709567	OG0000293	Chromosome11	chondroadherin-like	GO:0004930	MF	G protein-coupled receptor activity
LOC138709567	OG0000293	Chromosome11	chondroadherin-like	GO:0005515	MF	protein binding
LOC138709567	OG0000293	Chromosome11	chondroadherin-like	GO:0007186	BP	G protein-coupled receptor signaling pathway
LOC138700934	OG0000294	Chromosome6	dehydrogenase/reductase SDR family member 11-like	NA	NA	NA
LOC138700938	OG0000294	Chromosome6	dehydrogenase/reductase SDR family member 11-like	NA	NA	NA
LOC138700941	OG0000294	Chromosome6	farnesol dehydrogenase-like	GO:0016491	MF	oxidoreductase activity
LOC138700945	OG0000294	Chromosome6	farnesol dehydrogenase-like	GO:0016491	MF	oxidoreductase activity
LOC138700946	OG0000294	Chromosome6	farnesol dehydrogenase-like	GO:0016491	MF	oxidoreductase activity
LOC138700948	OG0000294	Chromosome6	farnesol dehydrogenase-like	GO:0016491	MF	oxidoreductase activity
LOC138700949	OG0000294	Chromosome6	farnesol dehydrogenase-like	GO:0016491	MF	oxidoreductase activity
LOC138700950	OG0000294	Chromosome6	farnesol dehydrogenase-like	GO:0016491	MF	oxidoreductase activity
LOC138700951	OG0000294	Chromosome6	farnesol dehydrogenase-like	GO:0016491	MF	oxidoreductase activity
LOC138700952	OG0000294	Chromosome6	farnesol dehydrogenase-like	NA	NA	NA
LOC138700953	OG0000294	Chromosome6	farnesol dehydrogenase-like	GO:0016491	MF	oxidoreductase activity
LOC138700954	OG0000294	Chromosome6	farnesol dehydrogenase-like	GO:0016491	MF	oxidoreductase activity
LOC138700955	OG0000294	Chromosome6	farnesol dehydrogenase-like	GO:0016491	MF	oxidoreductase activity
LOC138700956	OG0000294	Chromosome6	farnesol dehydrogenase-like	GO:0016491	MF	oxidoreductase activity
LOC138700957	OG0000294	Chromosome6	farnesol dehydrogenase-like	NA	NA	NA
LOC138700958	OG0000294	Chromosome6	farnesol dehydrogenase-like	GO:0016491	MF	oxidoreductase activity
LOC138700959	OG0000294	Chromosome6	farnesol dehydrogenase-like	GO:0016491	MF	oxidoreductase activity
LOC138700960	OG0000294	Chromosome6	farnesol dehydrogenase-like	GO:0016491	MF	oxidoreductase activity
LOC138700961	OG0000294	Chromosome6	farnesol dehydrogenase-like	GO:0016491	MF	oxidoreductase activity
LOC138700962	OG0000294	Chromosome6	farnesol dehydrogenase-like	GO:0016491	MF	oxidoreductase activity
LOC138700963	OG0000294	Chromosome6	farnesol dehydrogenase-like	GO:0016491	MF	oxidoreductase activity
LOC138699661	OG0000323	Chromosome5	protein takeout-like	GO:0005615	CC	extracellular space
LOC138699661	OG0000323	Chromosome5	protein takeout-like	GO:0032504	BP	multicellular organism reproduction
LOC138699662	OG0000323	Chromosome5	protein takeout-like	GO:0005615	CC	extracellular space
LOC138699662	OG0000323	Chromosome5	protein takeout-like	GO:0032504	BP	multicellular organism reproduction
LOC138699664	OG0000323	Chromosome5	protein takeout-like	GO:0005615	CC	extracellular space
LOC138699664	OG0000323	Chromosome5	protein takeout-like	GO:0032504	BP	multicellular organism reproduction
LOC138699665	OG0000323	Chromosome5	protein takeout-like	GO:0005615	CC	extracellular space
LOC138699665	OG0000323	Chromosome5	protein takeout-like	GO:0032504	BP	multicellular organism reproduction
LOC138699666	OG0000323	Chromosome5	protein takeout-like	GO:0005615	CC	extracellular space
LOC138699666	OG0000323	Chromosome5	protein takeout-like	GO:0032504	BP	multicellular organism reproduction
LOC138699667	OG0000323	Chromosome5	protein takeout-like	GO:0005615	CC	extracellular space
LOC138699667	OG0000323	Chromosome5	protein takeout-like	GO:0032504	BP	multicellular organism reproduction
LOC138699668	OG0000323	Chromosome5	protein takeout-like	GO:0005615	CC	extracellular space
LOC138699668	OG0000323	Chromosome5	protein takeout-like	GO:0032504	BP	multicellular organism reproduction
LOC138699670	OG0000323	Chromosome5	protein takeout-like	GO:0005615	CC	extracellular space
LOC138699670	OG0000323	Chromosome5	protein takeout-like	GO:0032504	BP	multicellular organism reproduction
LOC138699671	OG0000323	Chromosome5	protein takeout-like	GO:0005615	CC	extracellular space
LOC138699671	OG0000323	Chromosome5	protein takeout-like	GO:0032504	BP	multicellular organism reproduction
LOC138699672	OG0000323	Chromosome5	protein takeout-like	GO:0005615	CC	extracellular space
LOC138699672	OG0000323	Chromosome5	protein takeout-like	GO:0032504	BP	multicellular organism reproduction
LOC138700416	OG0000323	Chromosome5	protein takeout-like	GO:0005615	CC	extracellular space
LOC138700416	OG0000323	Chromosome5	protein takeout-like	GO:0032504	BP	multicellular organism reproduction
LOC138700417	OG0000323	Chromosome5	protein takeout-like	GO:0005615	CC	extracellular space
LOC138700417	OG0000323	Chromosome5	protein takeout-like	GO:0032504	BP	multicellular organism reproduction
LOC138700486	OG0000323	Chromosome5	protein takeout-like	GO:0005615	CC	extracellular space
LOC138700486	OG0000323	Chromosome5	protein takeout-like	GO:0032504	BP	multicellular organism reproduction
LOC138700487	OG0000323	Chromosome5	protein takeout-like	GO:0005615	CC	extracellular space
LOC138700487	OG0000323	Chromosome5	protein takeout-like	GO:0032504	BP	multicellular organism reproduction
LOC138700488	OG0000323	Chromosome5	protein takeout-like	GO:0005615	CC	extracellular space
LOC138700488	OG0000323	Chromosome5	protein takeout-like	GO:0032504	BP	multicellular organism reproduction
LOC138700489	OG0000323	Chromosome5	protein takeout-like	GO:0005615	CC	extracellular space
LOC138700489	OG0000323	Chromosome5	protein takeout-like	GO:0032504	BP	multicellular organism reproduction
LOC138700491	OG0000323	Chromosome5	protein takeout-like	GO:0005615	CC	extracellular space
LOC138700491	OG0000323	Chromosome5	protein takeout-like	GO:0032504	BP	multicellular organism reproduction
LOC138700492	OG0000323	Chromosome5	protein takeout-like	GO:0005615	CC	extracellular space
LOC138700492	OG0000323	Chromosome5	protein takeout-like	GO:0032504	BP	multicellular organism reproduction
LOC138700494	OG0000323	Chromosome5	protein takeout-like	GO:0005615	CC	extracellular space
LOC138700494	OG0000323	Chromosome5	protein takeout-like	GO:0032504	BP	multicellular organism reproduction
LOC138700495	OG0000323	Chromosome5	protein takeout-like	GO:0005615	CC	extracellular space
LOC138700495	OG0000323	Chromosome5	protein takeout-like	GO:0032504	BP	multicellular organism reproduction
LOC138692559	OG0000382	Chromosome17	chymotrypsin-1-like	GO:0004252	MF	serine-type endopeptidase activity
LOC138692559	OG0000382	Chromosome17	chymotrypsin-1-like	GO:0006508	BP	proteolysis
LOC138692560	OG0000382	Chromosome17	chymotrypsin-1-like	GO:0004252	MF	serine-type endopeptidase activity
LOC138692560	OG0000382	Chromosome17	chymotrypsin-1-like	GO:0006508	BP	proteolysis
LOC138692582	OG0000382	Chromosome17	chymotrypsin-1-like	GO:0004252	MF	serine-type endopeptidase activity
LOC138692582	OG0000382	Chromosome17	chymotrypsin-1-like	GO:0006508	BP	proteolysis
LOC138692583	OG0000382	Chromosome17	chymotrypsin-1-like	GO:0004252	MF	serine-type endopeptidase activity
LOC138692583	OG0000382	Chromosome17	chymotrypsin-1-like	GO:0006508	BP	proteolysis
LOC138692684	OG0000382	Chromosome17	chymotrypsin-1-like	GO:0004252	MF	serine-type endopeptidase activity
LOC138692684	OG0000382	Chromosome17	chymotrypsin-1-like	GO:0006508	BP	proteolysis
LOC138692688	OG0000382	Chromosome17	chymotrypsin-1-like	GO:0004252	MF	serine-type endopeptidase activity
LOC138692688	OG0000382	Chromosome17	chymotrypsin-1-like	GO:0006508	BP	proteolysis
LOC138692689	OG0000382	Chromosome17	chymotrypsin-1-like	GO:0004252	MF	serine-type endopeptidase activity
LOC138692689	OG0000382	Chromosome17	chymotrypsin-1-like	GO:0006508	BP	proteolysis
LOC138692763	OG0000382	Chromosome17	trypsin-7-like	GO:0004252	MF	serine-type endopeptidase activity
LOC138692763	OG0000382	Chromosome17	trypsin-7-like	GO:0006508	BP	proteolysis
LOC138693062	OG0000382	Chromosome17	chymotrypsin-1-like	GO:0004252	MF	serine-type endopeptidase activity
[truncated: 2,198 more rows]

## Sheet: PAMFEO_Unique_GOcounts
GO_ID	Aspect	Term	weightSum
NA	NA	NA	724
GO:0006357	BP	regulation of transcription by RNA polymerase II	318.5
GO:0005634	CC	nucleus	220.667
GO:0005515	MF	protein binding	193.333
GO:0000978	MF	RNA polymerase II cis-regulatory region sequence-specific DNA binding	151.333
GO:0000981	MF	DNA-binding transcription factor activity, RNA polymerase II-specific	139.333
GO:0016020	CC	membrane	72
GO:0005654	CC	nucleoplasm	50
GO:0005886	CC	plasma membrane	49.8333
GO:0006508	BP	proteolysis	48.5
GO:0005615	CC	extracellular space	45.5
GO:0006355	BP	regulation of DNA-templated transcription	41
GO:0008194	MF	UDP-glycosyltransferase activity	40.5
GO:0010468	BP	regulation of gene expression	38
GO:0004252	MF	serine-type endopeptidase activity	36
GO:0007186	BP	G protein-coupled receptor signaling pathway	33.3333
GO:0005737	CC	cytoplasm	33.1667
GO:1902936	MF	phosphatidylinositol bisphosphate binding	29
GO:0001227	MF	DNA-binding transcription repressor activity, RNA polymerase II-specific	28.8333
GO:0055085	BP	transmembrane transport	24
GO:0003700	MF	DNA-binding transcription factor activity	23.5
GO:0003677	MF	DNA binding	22.5
GO:0008270	MF	zinc ion binding	22.3333
GO:0022857	MF	transmembrane transporter activity	22
GO:0032504	BP	multicellular organism reproduction	20
GO:0016491	MF	oxidoreductase activity	19
GO:0003676	MF	nucleic acid binding	16.5
GO:0038023	MF	signaling receptor activity	16
GO:0000977	MF	RNA polymerase II transcription regulatory region sequence-specific DNA binding	15.8333
GO:0004930	MF	G protein-coupled receptor activity	15
GO:0005549	MF	odorant binding	15
GO:0016788	MF	hydrolase activity, acting on ester bonds	15
GO:0016614	MF	oxidoreductase activity, acting on CH-OH group of donors	14.5
GO:0050660	MF	flavin adenine dinucleotide binding	14.5
GO:0097543	CC	ciliary inversin compartment	13
GO:1904108	BP	protein localization to ciliary inversin compartment	13
GO:0005576	CC	extracellular region	12
GO:0005789	CC	endoplasmic reticulum membrane	12
GO:0009922	MF	fatty acid elongase activity	12
GO:0085020	BP	protein K6-linked ubiquitination	12
GO:0004497	MF	monooxygenase activity	11.5
GO:0005506	MF	iron ion binding	11.5
GO:0016705	MF	oxidoreductase activity, acting on paired donors, with incorporation or reduction of molecular oxygen	11.5
GO:0020037	MF	heme binding	11.5
GO:0008061	MF	chitin binding	11
GO:0045337	BP	farnesyl diphosphate biosynthetic process	11
GO:0031012	CC	extracellular matrix	10.5
GO:0005667	CC	transcription regulator complex	10
GO:0006629	BP	lipid metabolic process	9.5
GO:0009790	BP	embryo development	9.16667
GO:0001655	BP	urogenital system development	8.66667
GO:0045944	BP	positive regulation of transcription by RNA polymerase II	8
GO:0004190	MF	aspartic-type endopeptidase activity	7
GO:0005658	CC	alpha DNA polymerase:primase complex	7
GO:0008188	MF	neuropeptide receptor activity	7
GO:0004222	MF	metalloendopeptidase activity	6
GO:0004842	MF	ubiquitin-protein transferase activity	6
GO:0004984	MF	olfactory receptor activity	6
GO:0005694	CC	chromosome	6
GO:0005739	CC	mitochondrion	6
GO:0006396	BP	RNA processing	6
GO:0007608	BP	sensory perception of smell	6
GO:0016747	MF	acyltransferase activity, transferring groups other than amino-acyl groups	6
GO:0031436	CC	BRCA1-BARD1 complex	6
GO:0050911	BP	detection of chemical stimulus involved in sensory perception of smell	6
GO:0070531	CC	BRCA1-A complex	6
GO:0043035	MF	chromatin insulator sequence binding	5.66667
GO:0000785	CC	chromatin	5.5
GO:0004161	MF	dimethylallyltranstransferase activity	5.5
GO:0004337	MF	geranyltranstransferase activity	5.5
GO:0031519	CC	PcG protein complex	5.5
GO:0000938	CC	GARP complex	5
GO:0005777	CC	peroxisome	5
GO:0016042	BP	lipid catabolic process	5
GO:0016298	MF	lipase activity	5
GO:0016485	BP	protein processing	5
GO:0019005	CC	SCF ubiquitin ligase complex	5
GO:0019905	MF	syntaxin binding	5
GO:0031146	BP	SCF-dependent proteasomal ubiquitin-dependent protein catabolic process	5
GO:0035336	BP	long-chain fatty-acyl-CoA metabolic process	5
GO:0080019	MF	fatty-acyl-CoA reductase (alcohol-forming) activity	5
GO:0005829	CC	cytosol	4.66667
GO:0006298	BP	mismatch repair	4.5
GO:0005524	MF	ATP binding	4.33333
GO:0000976	MF	transcription cis-regulatory region binding	4
GO:0008527	MF	taste receptor activity	4
GO:0022008	BP	neurogenesis	4
GO:0047617	MF	acyl-CoA hydrolase activity	4
GO:0051082	MF	unfolded protein binding	4
GO:0000302	BP	response to reactive oxygen species	3.5
GO:0004867	MF	serine-type endopeptidase inhibitor activity	3.33333
GO:0005243	MF	gap junction channel activity	3
GO:0006688	BP	glycosphingolipid biosynthetic process	3
GO:0006744	BP	ubiquinone biosynthetic process	3
GO:0008233	MF	peptidase activity	3
GO:0012505	CC	endomembrane system	3
GO:0017119	CC	Golgi transport complex	3
GO:0043565	MF	sequence-specific DNA binding	3
GO:0001228	MF	DNA-binding transcription activator activity, RNA polymerase II-specific	2.5
GO:0030983	MF	mismatched DNA binding	2.5
GO:0019367	BP	fatty acid elongation, saturated fatty acid	2.4
GO:0030148	BP	sphingolipid biosynthetic process	2.4
GO:0034625	BP	fatty acid elongation, monounsaturated fatty acid	2.4
GO:0034626	BP	fatty acid elongation, polyunsaturated fatty acid	2.4
GO:0042761	BP	very long-chain fatty acid biosynthetic process	2.4
GO:0006272	BP	leading strand elongation	2.33333
GO:0006273	BP	lagging strand elongation	2.33333
GO:0016887	MF	ATP hydrolysis activity	2.33333
GO:1902975	BP	mitotic DNA replication initiation	2.33333
GO:0000786	CC	nucleosome	2
GO:0003723	MF	RNA binding	2
GO:0003796	MF	lysozyme activity	2
GO:0004000	MF	adenosine deaminase activity	2
GO:0004540	MF	ribonuclease activity	2
GO:0005044	MF	scavenger receptor activity	2
GO:0006334	BP	nucleosome assembly	2
GO:0006486	BP	protein glycosylation	2
GO:0007606	BP	sensory perception of chemical stimulus	2
GO:0008417	MF	fucosyltransferase activity	2
GO:0009408	BP	response to heat	2
GO:0016758	MF	hexosyltransferase activity	2
GO:0016787	MF	hydrolase activity	2
GO:0030020	MF	extracellular matrix structural constituent conferring tensile strength	2
GO:0030198	BP	extracellular matrix organization	2
GO:0030490	BP	maturation of SSU-rRNA	2
GO:0031048	BP	small non-coding RNA-dependent heterochromatin formation	2
GO:0032389	CC	MutLalpha complex	2
GO:0042026	BP	protein refolding	2
GO:0045087	BP	innate immune response	2
GO:0046983	MF	protein dimerization activity	2
GO:0050912	BP	detection of chemical stimulus involved in sensory perception of taste	2
GO:0072594	BP	establishment of protein localization to organelle	2
GO:2000812	BP	regulation of barbed-end actin filament capping	2
GO:0003682	MF	chromatin binding	1.7
GO:0003688	MF	DNA replication origin binding	1.7
GO:0003697	MF	single-stranded DNA binding	1.7
GO:0003887	MF	DNA-directed DNA polymerase activity	1.7
GO:0003689	MF	DNA clamp loader activity	1.5
GO:0004395	MF	hexaprenyldihydroxybenzoate methyltransferase activity	1.5
GO:0005663	CC	DNA replication factor C complex	1.5
GO:0005921	CC	gap junction	1.5
GO:0006261	BP	DNA-templated DNA replication	1.5
GO:0006281	BP	DNA repair	1.5
GO:0008425	MF	2-polyprenyl-6-methoxy-1,4-benzoquinone methyltransferase activity	1.5
GO:0019216	BP	regulation of lipid metabolic process	1.5
GO:0007165	BP	signal transduction	1.4
GO:0006310	BP	DNA recombination	1.33333
GO:0015074	BP	DNA integration	1.33333
GO:0006896	BP	Golgi to vacuole transport	1.25
GO:0007041	BP	lysosomal transport	1.25
GO:0032456	BP	endocytic recycling	1.25
GO:0042147	BP	retrograde transport, endosome to Golgi	1.25
GO:0004888	MF	transmembrane signaling receptor activity	1.16667
GO:0004181	MF	metallocarboxypeptidase activity	1
GO:0004386	MF	helicase activity	1
GO:0004694	MF	eukaryotic translation initiation factor 2alpha kinase activity	1
GO:0005216	MF	ion channel activity	1
GO:0005730	CC	nucleolus	1
GO:0006154	BP	adenosine catabolic process	1
GO:0006811	BP	ion transport	1
GO:0007166	BP	cell surface receptor signaling pathway	1
GO:0007179	BP	transforming growth factor beta receptor signaling pathway	1
GO:0008020	MF	G protein-coupled photoreceptor activity	1
GO:0008289	MF	lipid binding	1
GO:0009897	CC	external side of plasma membrane	1
GO:0010998	BP	regulation of translational initiation by eIF2 alpha phosphorylation	1
GO:0016740	MF	transferase activity	1
GO:0019843	MF	rRNA binding	1
GO:0030246	MF	carbohydrate binding	1
GO:0030315	CC	T-tubule	1
GO:0030686	CC	90S preribosome	1
GO:0031380	CC	nuclear RNA-directed RNA polymerase complex	1
GO:0035248	MF	alpha-1,4-N-acetylgalactosaminyltransferase activity	1
GO:0044419	BP	biological process involved in interspecies interaction between organisms	1
GO:0046103	BP	inosine biosynthetic process	1
GO:0062023	CC	collagen-containing extracellular matrix	1
GO:0070382	CC	exocytic vesicle	1
GO:1990625	BP	negative regulation of cytoplasmic translational initiation in response to stress	1
GO:0006890	BP	retrograde vesicle-mediated transport, Golgi to endoplasmic reticulum	0.833333
GO:0007030	BP	Golgi organization	0.833333
GO:0048213	BP	Golgi vesicle prefusion complex stabilization	0.833333
GO:0002224	BP	toll-like receptor signaling pathway	0.75
GO:0005231	MF	excitatory extracellular ligand-gated ion channel activity	0.666667
GO:0005765	CC	lysosomal membrane	0.666667
GO:0031902	CC	late endosome membrane	0.666667
GO:0043005	CC	neuron projection	0.666667
GO:0045202	CC	synapse	0.666667
GO:1904315	MF	transmitter-gated ion channel activity involved in regulation of postsynaptic membrane potential	0.666667
GO:0006869	BP	lipid transport	0.5
GO:0006955	BP	immune response	0.5
GO:0014059	BP	regulation of dopamine secretion	0.5
GO:0017156	BP	calcium-ion regulated exocytosis	0.5
GO:0017158	BP	regulation of calcium ion-dependent exocytosis	0.5
GO:0036371	BP	protein localization to T-tubule	0.5
GO:0038187	MF	pattern recognition receptor activity	0.5
GO:0042157	BP	lipoprotein metabolic process	0.5
GO:0055117	BP	regulation of cardiac muscle contraction	0.5
GO:0071277	BP	cellular response to calcium ion	0.5
GO:0140664	MF	ATP-dependent DNA damage sensor activity	0.5
GO:0000149	MF	SNARE binding	0.4
GO:0001786	MF	phosphatidylserine binding	0.4
GO:0005509	MF	calcium ion binding	0.4
GO:0005544	MF	calcium-dependent phospholipid binding	0.4
GO:0007268	BP	chemical synaptic transmission	0.4
GO:0030276	MF	clathrin binding	0.4
GO:0034220	BP	ion transmembrane transport	0.4
GO:0042391	BP	regulation of membrane potential	0.4
GO:0050877	BP	nervous system process	0.4
GO:0003712	MF	transcription coregulator activity	0.333333
GO:0007602	BP	phototransduction	0.333333
GO:0048019	MF	receptor antagonist activity	0.333333
GO:0050431	MF	transforming growth factor beta binding	0.333333
GO:0071482	BP	cellular response to light stimulus	0.333333
GO:0140359	MF	ABC-type transporter activity	0.333333
GO:0007249	BP	I-kappaB kinase/NF-kappaB signaling	0.25
GO:0032755	BP	positive regulation of interleukin-6 production	0.25
GO:0051607	BP	defense response to virus	0.25
GO:0000166	MF	nucleotide binding	0.2

## Sheet: Shared_OGs
Symbol	Orthogroup	specificPlacement	description	GO_ID	Aspect	Term
LOC138701597	OG0000008	Chromosome6	protein GVQW3-like	GO:0003676	MF	nucleic acid binding
LOC138691450	OG0000010	Chromosome16	zinc finger protein 235-like	GO:0000978	MF	RNA polymerase II cis-regulatory region sequence-specific DNA binding
LOC138691450	OG0000010	Chromosome16	zinc finger protein 235-like	GO:0003700	MF	DNA-binding transcription factor activity
LOC138691450	OG0000010	Chromosome16	zinc finger protein 235-like	GO:0006357	BP	regulation of transcription by RNA polymerase II
LOC138693095	OG0000011	Chromosome17	zinc finger protein OZF-like	GO:0005634	CC	nucleus
LOC138693095	OG0000011	Chromosome17	zinc finger protein OZF-like	GO:0000978	MF	RNA polymerase II cis-regulatory region sequence-specific DNA binding
LOC138693095	OG0000011	Chromosome17	zinc finger protein OZF-like	GO:0000981	MF	DNA-binding transcription factor activity, RNA polymerase II-specific
LOC138693095	OG0000011	Chromosome17	zinc finger protein OZF-like	GO:0008270	MF	zinc ion binding
LOC138693095	OG0000011	Chromosome17	zinc finger protein OZF-like	GO:0006357	BP	regulation of transcription by RNA polymerase II
LOC138695052	OG0000011	Chromosome2	uncharacterized LOC138695052	GO:0005634	CC	nucleus
LOC138695052	OG0000011	Chromosome2	uncharacterized LOC138695052	GO:0000977	MF	RNA polymerase II transcription regulatory region sequence-specific DNA binding
LOC138695052	OG0000011	Chromosome2	uncharacterized LOC138695052	GO:0000981	MF	DNA-binding transcription factor activity, RNA polymerase II-specific
LOC138695052	OG0000011	Chromosome2	uncharacterized LOC138695052	GO:0008270	MF	zinc ion binding
LOC138695052	OG0000011	Chromosome2	uncharacterized LOC138695052	GO:0006357	BP	regulation of transcription by RNA polymerase II
LOC138695061	OG0000011	Chromosome2	gastrula zinc finger protein XlCGF57.1-like	GO:0005634	CC	nucleus
LOC138695061	OG0000011	Chromosome2	gastrula zinc finger protein XlCGF57.1-like	GO:0008270	MF	zinc ion binding
LOC138695061	OG0000011	Chromosome2	gastrula zinc finger protein XlCGF57.1-like	GO:0010468	BP	regulation of gene expression
LOC138695232	OG0000011	Chromosome1	gastrula zinc finger protein XlCGF57.1-like	GO:0005634	CC	nucleus
LOC138695232	OG0000011	Chromosome1	gastrula zinc finger protein XlCGF57.1-like	GO:0008270	MF	zinc ion binding
LOC138695244	OG0000011	Chromosome1	oocyte zinc finger protein XlCOF6.1-like	GO:0005634	CC	nucleus
LOC138695244	OG0000011	Chromosome1	oocyte zinc finger protein XlCOF6.1-like	GO:0000978	MF	RNA polymerase II cis-regulatory region sequence-specific DNA binding
LOC138695244	OG0000011	Chromosome1	oocyte zinc finger protein XlCOF6.1-like	GO:0000981	MF	DNA-binding transcription factor activity, RNA polymerase II-specific
LOC138695244	OG0000011	Chromosome1	oocyte zinc finger protein XlCOF6.1-like	GO:0008270	MF	zinc ion binding
LOC138695244	OG0000011	Chromosome1	oocyte zinc finger protein XlCOF6.1-like	GO:0006357	BP	regulation of transcription by RNA polymerase II
LOC138695745	OG0000011	Chromosome3	zinc finger protein 572-like	GO:0005634	CC	nucleus
LOC138695745	OG0000011	Chromosome3	zinc finger protein 572-like	GO:0000978	MF	RNA polymerase II cis-regulatory region sequence-specific DNA binding
LOC138695745	OG0000011	Chromosome3	zinc finger protein 572-like	GO:0000981	MF	DNA-binding transcription factor activity, RNA polymerase II-specific
LOC138695745	OG0000011	Chromosome3	zinc finger protein 572-like	GO:0008270	MF	zinc ion binding
LOC138695745	OG0000011	Chromosome3	zinc finger protein 572-like	GO:0006357	BP	regulation of transcription by RNA polymerase II
LOC138697279	OG0000011	Chromosome1	zinc finger protein 3-like	GO:0005634	CC	nucleus
LOC138697279	OG0000011	Chromosome1	zinc finger protein 3-like	GO:0008270	MF	zinc ion binding
LOC138701122	OG0000011	Chromosome6	oocyte zinc finger protein XlCOF6.1-like	GO:0005634	CC	nucleus
LOC138701122	OG0000011	Chromosome6	oocyte zinc finger protein XlCOF6.1-like	GO:0000977	MF	RNA polymerase II transcription regulatory region sequence-specific DNA binding
LOC138701122	OG0000011	Chromosome6	oocyte zinc finger protein XlCOF6.1-like	GO:0000981	MF	DNA-binding transcription factor activity, RNA polymerase II-specific
LOC138701122	OG0000011	Chromosome6	oocyte zinc finger protein XlCOF6.1-like	GO:0008270	MF	zinc ion binding
LOC138701122	OG0000011	Chromosome6	oocyte zinc finger protein XlCOF6.1-like	GO:0006357	BP	regulation of transcription by RNA polymerase II
LOC138701201	OG0000011	Chromosome6	oocyte zinc finger protein XlCOF6.1-like	GO:0005634	CC	nucleus
LOC138701201	OG0000011	Chromosome6	oocyte zinc finger protein XlCOF6.1-like	GO:0000977	MF	RNA polymerase II transcription regulatory region sequence-specific DNA binding
LOC138701201	OG0000011	Chromosome6	oocyte zinc finger protein XlCOF6.1-like	GO:0000981	MF	DNA-binding transcription factor activity, RNA polymerase II-specific
LOC138701201	OG0000011	Chromosome6	oocyte zinc finger protein XlCOF6.1-like	GO:0008270	MF	zinc ion binding
LOC138701201	OG0000011	Chromosome6	oocyte zinc finger protein XlCOF6.1-like	GO:0001655	BP	urogenital system development
LOC138701201	OG0000011	Chromosome6	oocyte zinc finger protein XlCOF6.1-like	GO:0006357	BP	regulation of transcription by RNA polymerase II
LOC138701201	OG0000011	Chromosome6	oocyte zinc finger protein XlCOF6.1-like	GO:0009790	BP	embryo development
LOC138701614	OG0000011	Chromosome6	putative zinc finger protein 840	GO:0005634	CC	nucleus
LOC138701614	OG0000011	Chromosome6	putative zinc finger protein 840	GO:0000978	MF	RNA polymerase II cis-regulatory region sequence-specific DNA binding
LOC138701614	OG0000011	Chromosome6	putative zinc finger protein 840	GO:0000981	MF	DNA-binding transcription factor activity, RNA polymerase II-specific
LOC138701614	OG0000011	Chromosome6	putative zinc finger protein 840	GO:0008270	MF	zinc ion binding
LOC138701614	OG0000011	Chromosome6	putative zinc finger protein 840	GO:0006355	BP	regulation of DNA-templated transcription
LOC138706185	OG0000011	Chromosome9	zinc finger protein OZF-like	GO:0005634	CC	nucleus
LOC138706185	OG0000011	Chromosome9	zinc finger protein OZF-like	GO:0000978	MF	RNA polymerase II cis-regulatory region sequence-specific DNA binding
LOC138706185	OG0000011	Chromosome9	zinc finger protein OZF-like	GO:0000981	MF	DNA-binding transcription factor activity, RNA polymerase II-specific
LOC138706185	OG0000011	Chromosome9	zinc finger protein OZF-like	GO:0008270	MF	zinc ion binding
LOC138706185	OG0000011	Chromosome9	zinc finger protein OZF-like	GO:0006357	BP	regulation of transcription by RNA polymerase II
LOC138707554	OG0000011	Chromosome10	zinc finger protein 665-like	GO:0005634	CC	nucleus
LOC138707554	OG0000011	Chromosome10	zinc finger protein 665-like	GO:0000978	MF	RNA polymerase II cis-regulatory region sequence-specific DNA binding
LOC138707554	OG0000011	Chromosome10	zinc finger protein 665-like	GO:0000981	MF	DNA-binding transcription factor activity, RNA polymerase II-specific
LOC138707554	OG0000011	Chromosome10	zinc finger protein 665-like	GO:0008270	MF	zinc ion binding
LOC138707554	OG0000011	Chromosome10	zinc finger protein 665-like	GO:0006357	BP	regulation of transcription by RNA polymerase II
LOC138707562	OG0000011	Chromosome10	gastrula zinc finger protein XlCGF57.1-like	GO:0005634	CC	nucleus
LOC138707562	OG0000011	Chromosome10	gastrula zinc finger protein XlCGF57.1-like	GO:0000978	MF	RNA polymerase II cis-regulatory region sequence-specific DNA binding
LOC138707562	OG0000011	Chromosome10	gastrula zinc finger protein XlCGF57.1-like	GO:0000981	MF	DNA-binding transcription factor activity, RNA polymerase II-specific
LOC138707562	OG0000011	Chromosome10	gastrula zinc finger protein XlCGF57.1-like	GO:0008270	MF	zinc ion binding
LOC138707562	OG0000011	Chromosome10	gastrula zinc finger protein XlCGF57.1-like	GO:0006357	BP	regulation of transcription by RNA polymerase II
LOC138707694	OG0000011	Chromosome10	zinc finger protein 501-like	GO:0000785	CC	chromatin
LOC138707694	OG0000011	Chromosome10	zinc finger protein 501-like	GO:0005634	CC	nucleus
LOC138707694	OG0000011	Chromosome10	zinc finger protein 501-like	GO:0005667	CC	transcription regulator complex
LOC138707694	OG0000011	Chromosome10	zinc finger protein 501-like	GO:0031519	CC	PcG protein complex
LOC138707694	OG0000011	Chromosome10	zinc finger protein 501-like	GO:0000978	MF	RNA polymerase II cis-regulatory region sequence-specific DNA binding
LOC138707694	OG0000011	Chromosome10	zinc finger protein 501-like	GO:0000981	MF	DNA-binding transcription factor activity, RNA polymerase II-specific
LOC138707694	OG0000011	Chromosome10	zinc finger protein 501-like	GO:0008270	MF	zinc ion binding
LOC138707694	OG0000011	Chromosome10	zinc finger protein 501-like	GO:0006357	BP	regulation of transcription by RNA polymerase II
LOC138707694	OG0000011	Chromosome10	zinc finger protein 501-like	GO:0009913	BP	epidermal cell differentiation
LOC138708058	OG0000011	Chromosome10	zinc finger protein 665-like	GO:0005634	CC	nucleus
LOC138708058	OG0000011	Chromosome10	zinc finger protein 665-like	GO:0000978	MF	RNA polymerase II cis-regulatory region sequence-specific DNA binding
LOC138708058	OG0000011	Chromosome10	zinc finger protein 665-like	GO:0000981	MF	DNA-binding transcription factor activity, RNA polymerase II-specific
LOC138708058	OG0000011	Chromosome10	zinc finger protein 665-like	GO:0008270	MF	zinc ion binding
LOC138708058	OG0000011	Chromosome10	zinc finger protein 665-like	GO:0006355	BP	regulation of DNA-templated transcription
LOC138708128	OG0000011	Chromosome10	zinc finger protein 585A-like	GO:0005634	CC	nucleus
LOC138708128	OG0000011	Chromosome10	zinc finger protein 585A-like	GO:0000981	MF	DNA-binding transcription factor activity, RNA polymerase II-specific
LOC138708128	OG0000011	Chromosome10	zinc finger protein 585A-like	GO:0008270	MF	zinc ion binding
LOC138708128	OG0000011	Chromosome10	zinc finger protein 585A-like	GO:0006357	BP	regulation of transcription by RNA polymerase II
LOC138709570	OG0000011	Chromosome11	gastrula zinc finger protein XlCGF26.1-like	GO:0005634	CC	nucleus
LOC138709570	OG0000011	Chromosome11	gastrula zinc finger protein XlCGF26.1-like	GO:0005654	CC	nucleoplasm
LOC138709570	OG0000011	Chromosome11	gastrula zinc finger protein XlCGF26.1-like	GO:0000978	MF	RNA polymerase II cis-regulatory region sequence-specific DNA binding
LOC138709570	OG0000011	Chromosome11	gastrula zinc finger protein XlCGF26.1-like	GO:0001227	MF	DNA-binding transcription repressor activity, RNA polymerase II-specific
LOC138709570	OG0000011	Chromosome11	gastrula zinc finger protein XlCGF26.1-like	GO:0008270	MF	zinc ion binding
LOC138709570	OG0000011	Chromosome11	gastrula zinc finger protein XlCGF26.1-like	GO:0006357	BP	regulation of transcription by RNA polymerase II
LOC138713335	OG0000011	Chromosome14	zinc finger protein 501-like	GO:0005634	CC	nucleus
LOC138713335	OG0000011	Chromosome14	zinc finger protein 501-like	GO:0000978	MF	RNA polymerase II cis-regulatory region sequence-specific DNA binding
LOC138713335	OG0000011	Chromosome14	zinc finger protein 501-like	GO:0000981	MF	DNA-binding transcription factor activity, RNA polymerase II-specific
LOC138713335	OG0000011	Chromosome14	zinc finger protein 501-like	GO:0008270	MF	zinc ion binding
LOC138713335	OG0000011	Chromosome14	zinc finger protein 501-like	GO:0006357	BP	regulation of transcription by RNA polymerase II
LOC138713989	OG0000011	Chromosome14	zinc finger protein 723-like	GO:0005634	CC	nucleus
LOC138713989	OG0000011	Chromosome14	zinc finger protein 723-like	GO:0000978	MF	RNA polymerase II cis-regulatory region sequence-specific DNA binding
LOC138713989	OG0000011	Chromosome14	zinc finger protein 723-like	GO:0000981	MF	DNA-binding transcription factor activity, RNA polymerase II-specific
LOC138713989	OG0000011	Chromosome14	zinc finger protein 723-like	GO:0008270	MF	zinc ion binding
LOC138713989	OG0000011	Chromosome14	zinc finger protein 723-like	GO:0006357	BP	regulation of transcription by RNA polymerase II
LOC138714754	OG0000011	Chromosome15	zinc finger protein 577-like	GO:0005634	CC	nucleus
LOC138714754	OG0000011	Chromosome15	zinc finger protein 577-like	GO:0005654	CC	nucleoplasm
LOC138714754	OG0000011	Chromosome15	zinc finger protein 577-like	GO:0000978	MF	RNA polymerase II cis-regulatory region sequence-specific DNA binding
LOC138714754	OG0000011	Chromosome15	zinc finger protein 577-like	GO:0001227	MF	DNA-binding transcription repressor activity, RNA polymerase II-specific
LOC138714754	OG0000011	Chromosome15	zinc finger protein 577-like	GO:0008270	MF	zinc ion binding
LOC138714754	OG0000011	Chromosome15	zinc finger protein 577-like	GO:0006357	BP	regulation of transcription by RNA polymerase II
LOC138698351	OG0000015	Chromosome4	high mobility group protein DSP1-like	GO:0008301	MF	DNA binding, bending
LOC138698351	OG0000015	Chromosome4	high mobility group protein DSP1-like	GO:0006357	BP	regulation of transcription by RNA polymerase II
LOC138701026	OG0000015	Chromosome6	uncharacterized LOC138701026	NA	NA	NA
LOC138701031	OG0000015	Chromosome6	uncharacterized LOC138701031	NA	NA	NA
LOC138713737	OG0000017	Chromosome14	zinc finger protein 653-like	NA	NA	NA
LOC138715170	OG0000017	Chromosome2	zinc finger protein 454-like	GO:0005634	CC	nucleus
LOC138715170	OG0000017	Chromosome2	zinc finger protein 454-like	GO:0000981	MF	DNA-binding transcription factor activity, RNA polymerase II-specific
LOC138715170	OG0000017	Chromosome2	zinc finger protein 454-like	GO:0006357	BP	regulation of transcription by RNA polymerase II
LOC138700924	OG0000019	Chromosome6	farnesol dehydrogenase-like	NA	NA	NA
LOC138700925	OG0000019	Chromosome6	farnesol dehydrogenase-like	GO:0016491	MF	oxidoreductase activity
LOC138700926	OG0000019	Chromosome6	farnesol dehydrogenase-like	GO:0016491	MF	oxidoreductase activity
LOC138700927	OG0000019	Chromosome6	farnesol dehydrogenase-like	NA	NA	NA
LOC138700929	OG0000019	Chromosome6	farnesol dehydrogenase-like	NA	NA	NA
LOC138700932	OG0000019	Chromosome6	dehydrogenase/reductase SDR family member 11-like	NA	NA	NA
LOC138700933	OG0000019	Chromosome6	dehydrogenase/reductase SDR family member 11-like	NA	NA	NA
LOC138700939	OG0000019	Chromosome6	farnesol dehydrogenase-like	NA	NA	NA
LOC138700942	OG0000019	Chromosome6	dehydrogenase/reductase SDR family member 11-like	NA	NA	NA
LOC138700943	OG0000019	Chromosome6	dehydrogenase/reductase SDR family member 11-like	NA	NA	NA
LOC138700944	OG0000019	Chromosome6	dehydrogenase/reductase SDR family member 11-like	NA	NA	NA
LOC138701403	OG0000019	Chromosome1	dehydrogenase/reductase SDR family member 11-like	GO:0016491	MF	oxidoreductase activity
LOC138701929	OG0000019	Chromosome6	farnesol dehydrogenase-like	NA	NA	NA
LOC138702149	OG0000019	Chromosome6	farnesol dehydrogenase-like	NA	NA	NA
LOC138706111	OG0000019	Chromosome9	farnesol dehydrogenase-like	NA	NA	NA
LOC138706114	OG0000019	Chromosome9	farnesol dehydrogenase-like	GO:0016491	MF	oxidoreductase activity
LOC138706115	OG0000019	Chromosome9	dehydrogenase/reductase SDR family member 11-like	NA	NA	NA
LOC138704224	OG0000020	Chromosome8	odorant receptor 10-like	GO:0005886	CC	plasma membrane
LOC138704224	OG0000020	Chromosome8	odorant receptor 10-like	GO:0004984	MF	olfactory receptor activity
LOC138704224	OG0000020	Chromosome8	odorant receptor 10-like	GO:0005549	MF	odorant binding
LOC138704224	OG0000020	Chromosome8	odorant receptor 10-like	GO:0007608	BP	sensory perception of smell
LOC138704224	OG0000020	Chromosome8	odorant receptor 10-like	GO:0050911	BP	detection of chemical stimulus involved in sensory perception of smell
LOC138704300	OG0000020	Chromosome8	odorant receptor Or2-like	GO:0005886	CC	plasma membrane
LOC138704300	OG0000020	Chromosome8	odorant receptor Or2-like	GO:0004984	MF	olfactory receptor activity
LOC138704300	OG0000020	Chromosome8	odorant receptor Or2-like	GO:0005549	MF	odorant binding
LOC138704300	OG0000020	Chromosome8	odorant receptor Or2-like	GO:0007608	BP	sensory perception of smell
LOC138704300	OG0000020	Chromosome8	odorant receptor Or2-like	GO:0050911	BP	detection of chemical stimulus involved in sensory perception of smell
LOC138704301	OG0000020	Chromosome8	odorant receptor 22b-like	GO:0005886	CC	plasma membrane
LOC138704301	OG0000020	Chromosome8	odorant receptor 22b-like	GO:0004984	MF	olfactory receptor activity
LOC138704301	OG0000020	Chromosome8	odorant receptor 22b-like	GO:0005549	MF	odorant binding
LOC138704301	OG0000020	Chromosome8	odorant receptor 22b-like	GO:0007608	BP	sensory perception of smell
LOC138704301	OG0000020	Chromosome8	odorant receptor 22b-like	GO:0050911	BP	detection of chemical stimulus involved in sensory perception of smell
LOC138704304	OG0000020	Chromosome8	odorant receptor Or2-like	GO:0005886	CC	plasma membrane
LOC138704304	OG0000020	Chromosome8	odorant receptor Or2-like	GO:0004984	MF	olfactory receptor activity
LOC138704304	OG0000020	Chromosome8	odorant receptor Or2-like	GO:0005549	MF	odorant binding
LOC138704304	OG0000020	Chromosome8	odorant receptor Or2-like	GO:0007608	BP	sensory perception of smell
LOC138704304	OG0000020	Chromosome8	odorant receptor Or2-like	GO:0050911	BP	detection of chemical stimulus involved in sensory perception of smell
LOC138704306	OG0000020	Chromosome8	uncharacterized LOC138704306	GO:0005886	CC	plasma membrane
LOC138704306	OG0000020	Chromosome8	uncharacterized LOC138704306	GO:0004984	MF	olfactory receptor activity
LOC138704306	OG0000020	Chromosome8	uncharacterized LOC138704306	GO:0005549	MF	odorant binding
LOC138704306	OG0000020	Chromosome8	uncharacterized LOC138704306	GO:0007608	BP	sensory perception of smell
LOC138704306	OG0000020	Chromosome8	uncharacterized LOC138704306	GO:0050911	BP	detection of chemical stimulus involved in sensory perception of smell
LOC138695322	OG0000022	Chromosome2	E3 ubiquitin-protein ligase sina-like	GO:0005737	CC	cytoplasm
LOC138695322	OG0000022	Chromosome2	E3 ubiquitin-protein ligase sina-like	GO:0008270	MF	zinc ion binding
LOC138695322	OG0000022	Chromosome2	E3 ubiquitin-protein ligase sina-like	GO:0031624	MF	ubiquitin conjugating enzyme binding
LOC138695322	OG0000022	Chromosome2	E3 ubiquitin-protein ligase sina-like	GO:0061630	MF	ubiquitin protein ligase activity
LOC138695322	OG0000022	Chromosome2	E3 ubiquitin-protein ligase sina-like	GO:0007275	BP	multicellular organism development
LOC138695322	OG0000022	Chromosome2	E3 ubiquitin-protein ligase sina-like	GO:0043161	BP	proteasome-mediated ubiquitin-dependent protein catabolic process
LOC138698243	OG0000022	Chromosome4	E3 ubiquitin-protein ligase siah-1-like	GO:0005737	CC	cytoplasm
LOC138698243	OG0000022	Chromosome4	E3 ubiquitin-protein ligase siah-1-like	GO:0008270	MF	zinc ion binding
LOC138698243	OG0000022	Chromosome4	E3 ubiquitin-protein ligase siah-1-like	GO:0031624	MF	ubiquitin conjugating enzyme binding
LOC138698243	OG0000022	Chromosome4	E3 ubiquitin-protein ligase siah-1-like	GO:0061630	MF	ubiquitin protein ligase activity
LOC138698243	OG0000022	Chromosome4	E3 ubiquitin-protein ligase siah-1-like	GO:0007275	BP	multicellular organism development
LOC138698243	OG0000022	Chromosome4	E3 ubiquitin-protein ligase siah-1-like	GO:0043161	BP	proteasome-mediated ubiquitin-dependent protein catabolic process
LOC138698288	OG0000022	Chromosome4	E3 ubiquitin-protein ligase Siah1-like	GO:0005737	CC	cytoplasm
LOC138698288	OG0000022	Chromosome4	E3 ubiquitin-protein ligase Siah1-like	GO:0008270	MF	zinc ion binding
LOC138698288	OG0000022	Chromosome4	E3 ubiquitin-protein ligase Siah1-like	GO:0031624	MF	ubiquitin conjugating enzyme binding
LOC138698288	OG0000022	Chromosome4	E3 ubiquitin-protein ligase Siah1-like	GO:0061630	MF	ubiquitin protein ligase activity
LOC138698288	OG0000022	Chromosome4	E3 ubiquitin-protein ligase Siah1-like	GO:0007275	BP	multicellular organism development
LOC138698288	OG0000022	Chromosome4	E3 ubiquitin-protein ligase Siah1-like	GO:0043161	BP	proteasome-mediated ubiquitin-dependent protein catabolic process
LOC138698315	OG0000022	Chromosome4	E3 ubiquitin-protein ligase Siah1-like	GO:0005737	CC	cytoplasm
LOC138698315	OG0000022	Chromosome4	E3 ubiquitin-protein ligase Siah1-like	GO:0008270	MF	zinc ion binding
LOC138698315	OG0000022	Chromosome4	E3 ubiquitin-protein ligase Siah1-like	GO:0031624	MF	ubiquitin conjugating enzyme binding
LOC138698315	OG0000022	Chromosome4	E3 ubiquitin-protein ligase Siah1-like	GO:0061630	MF	ubiquitin protein ligase activity
LOC138698315	OG0000022	Chromosome4	E3 ubiquitin-protein ligase Siah1-like	GO:0007275	BP	multicellular organism development
LOC138698315	OG0000022	Chromosome4	E3 ubiquitin-protein ligase Siah1-like	GO:0043161	BP	proteasome-mediated ubiquitin-dependent protein catabolic process
LOC138698318	OG0000022	Chromosome4	E3 ubiquitin-protein ligase Siah1-like	GO:0005737	CC	cytoplasm
LOC138698318	OG0000022	Chromosome4	E3 ubiquitin-protein ligase Siah1-like	GO:0008270	MF	zinc ion binding
LOC138698318	OG0000022	Chromosome4	E3 ubiquitin-protein ligase Siah1-like	GO:0031624	MF	ubiquitin conjugating enzyme binding
LOC138698318	OG0000022	Chromosome4	E3 ubiquitin-protein ligase Siah1-like	GO:0061630	MF	ubiquitin protein ligase activity
LOC138698318	OG0000022	Chromosome4	E3 ubiquitin-protein ligase Siah1-like	GO:0007275	BP	multicellular organism development
LOC138698318	OG0000022	Chromosome4	E3 ubiquitin-protein ligase Siah1-like	GO:0043161	BP	proteasome-mediated ubiquitin-dependent protein catabolic process
LOC138698376	OG0000022	Chromosome4	E3 ubiquitin-protein ligase sina-like	GO:0005737	CC	cytoplasm
LOC138698376	OG0000022	Chromosome4	E3 ubiquitin-protein ligase sina-like	GO:0008270	MF	zinc ion binding
LOC138698376	OG0000022	Chromosome4	E3 ubiquitin-protein ligase sina-like	GO:0031624	MF	ubiquitin conjugating enzyme binding
LOC138698376	OG0000022	Chromosome4	E3 ubiquitin-protein ligase sina-like	GO:0061630	MF	ubiquitin protein ligase activity
LOC138698376	OG0000022	Chromosome4	E3 ubiquitin-protein ligase sina-like	GO:0007275	BP	multicellular organism development
LOC138698376	OG0000022	Chromosome4	E3 ubiquitin-protein ligase sina-like	GO:0043161	BP	proteasome-mediated ubiquitin-dependent protein catabolic process
LOC138691588	OG0000024	Chromosome16	uncharacterized LOC138691588	GO:0003676	MF	nucleic acid binding
LOC138711877	OG0000024	Chromosome2	uncharacterized LOC138711877	NA	NA	NA
Dhc1	OG0000032	Chromosome1	Dynein heavy chain 1	GO:0005858	CC	axonemal dynein complex
Dhc1	OG0000032	Chromosome1	Dynein heavy chain 1	GO:0005524	MF	ATP binding
Dhc1	OG0000032	Chromosome1	Dynein heavy chain 1	GO:0008569	MF	minus-end-directed microtubule motor activity
Dhc1	OG0000032	Chromosome1	Dynein heavy chain 1	GO:0016887	MF	ATP hydrolysis activity
Dhc1	OG0000032	Chromosome1	Dynein heavy chain 1	GO:0045505	MF	dynein intermediate chain binding
Dhc1	OG0000032	Chromosome1	Dynein heavy chain 1	GO:0051959	MF	dynein light intermediate chain binding
Dhc1	OG0000032	Chromosome1	Dynein heavy chain 1	GO:0007018	BP	microtubule-based movement
Dhc16F	OG0000032	Chromosome16	Dynein heavy chain at 16F	GO:0030286	CC	dynein complex
Dhc16F	OG0000032	Chromosome16	Dynein heavy chain at 16F	GO:0005524	MF	ATP binding
Dhc16F	OG0000032	Chromosome16	Dynein heavy chain at 16F	GO:0008569	MF	minus-end-directed microtubule motor activity
Dhc16F	OG0000032	Chromosome16	Dynein heavy chain at 16F	GO:0016887	MF	ATP hydrolysis activity
Dhc16F	OG0000032	Chromosome16	Dynein heavy chain at 16F	GO:0045505	MF	dynein intermediate chain binding
Dhc16F	OG0000032	Chromosome16	Dynein heavy chain at 16F	GO:0051959	MF	dynein light intermediate chain binding
Dhc16F	OG0000032	Chromosome16	Dynein heavy chain at 16F	GO:0007018	BP	microtubule-based movement
Dhc36C	OG0000032	Chromosome12	Dynein heavy chain at 36C	GO:0030286	CC	dynein complex
Dhc36C	OG0000032	Chromosome12	Dynein heavy chain at 36C	GO:0005524	MF	ATP binding
Dhc36C	OG0000032	Chromosome12	Dynein heavy chain at 36C	GO:0008569	MF	minus-end-directed microtubule motor activity
Dhc36C	OG0000032	Chromosome12	Dynein heavy chain at 36C	GO:0045505	MF	dynein intermediate chain binding
Dhc36C	OG0000032	Chromosome12	Dynein heavy chain at 36C	GO:0051959	MF	dynein light intermediate chain binding
Dhc36C	OG0000032	Chromosome12	Dynein heavy chain at 36C	GO:0007018	BP	microtubule-based movement
Dhc62B	OG0000032	Chromosome3	Dynein heavy chain at 62B	GO:0030286	CC	dynein complex
Dhc62B	OG0000032	Chromosome3	Dynein heavy chain at 62B	GO:0005524	MF	ATP binding
Dhc62B	OG0000032	Chromosome3	Dynein heavy chain at 62B	GO:0008569	MF	minus-end-directed microtubule motor activity
Dhc62B	OG0000032	Chromosome3	Dynein heavy chain at 62B	GO:0016887	MF	ATP hydrolysis activity
Dhc62B	OG0000032	Chromosome3	Dynein heavy chain at 62B	GO:0045505	MF	dynein intermediate chain binding
Dhc62B	OG0000032	Chromosome3	Dynein heavy chain at 62B	GO:0051959	MF	dynein light intermediate chain binding
Dhc62B	OG0000032	Chromosome3	Dynein heavy chain at 62B	GO:0007018	BP	microtubule-based movement
Dhc93AB	OG0000032	Chromosome14	Dynein heavy chain at 93AB	GO:0030286	CC	dynein complex
Dhc93AB	OG0000032	Chromosome14	Dynein heavy chain at 93AB	GO:0005524	MF	ATP binding
Dhc93AB	OG0000032	Chromosome14	Dynein heavy chain at 93AB	GO:0008569	MF	minus-end-directed microtubule motor activity
Dhc93AB	OG0000032	Chromosome14	Dynein heavy chain at 93AB	GO:0045505	MF	dynein intermediate chain binding
Dhc93AB	OG0000032	Chromosome14	Dynein heavy chain at 93AB	GO:0051959	MF	dynein light intermediate chain binding
Dhc93AB	OG0000032	Chromosome14	Dynein heavy chain at 93AB	GO:0007018	BP	microtubule-based movement
Dhc98D	OG0000032	Chromosome3	Dynein heavy chain at 89D	GO:0030286	CC	dynein complex
Dhc98D	OG0000032	Chromosome3	Dynein heavy chain at 89D	GO:0097729	CC	9+2 motile cilium
Dhc98D	OG0000032	Chromosome3	Dynein heavy chain at 89D	GO:0005524	MF	ATP binding
Dhc98D	OG0000032	Chromosome3	Dynein heavy chain at 89D	GO:0008569	MF	minus-end-directed microtubule motor activity
Dhc98D	OG0000032	Chromosome3	Dynein heavy chain at 89D	GO:0016887	MF	ATP hydrolysis activity
Dhc98D	OG0000032	Chromosome3	Dynein heavy chain at 89D	GO:0045505	MF	dynein intermediate chain binding
Dhc98D	OG0000032	Chromosome3	Dynein heavy chain at 89D	GO:0051959	MF	dynein light intermediate chain binding
Dhc98D	OG0000032	Chromosome3	Dynein heavy chain at 89D	GO:0060294	BP	cilium movement involved in cell motility
Dnah3	OG0000032	Chromosome1	dynein heavy chain 3, axonemal	GO:0030286	CC	dynein complex
Dnah3	OG0000032	Chromosome1	dynein heavy chain 3, axonemal	GO:0005524	MF	ATP binding
Dnah3	OG0000032	Chromosome1	dynein heavy chain 3, axonemal	GO:0008569	MF	minus-end-directed microtubule motor activity
Dnah3	OG0000032	Chromosome1	dynein heavy chain 3, axonemal	GO:0016887	MF	ATP hydrolysis activity
Dnah3	OG0000032	Chromosome1	dynein heavy chain 3, axonemal	GO:0045505	MF	dynein intermediate chain binding
Dnah3	OG0000032	Chromosome1	dynein heavy chain 3, axonemal	GO:0051959	MF	dynein light intermediate chain binding
Dnah3	OG0000032	Chromosome1	dynein heavy chain 3, axonemal	GO:0007018	BP	microtubule-based movement
LOC138698450	OG0000032	Chromosome4	dynein axonemal heavy chain 1-like	GO:0030286	CC	dynein complex
LOC138698450	OG0000032	Chromosome4	dynein axonemal heavy chain 1-like	GO:0008569	MF	minus-end-directed microtubule motor activity
LOC138698450	OG0000032	Chromosome4	dynein axonemal heavy chain 1-like	GO:0045505	MF	dynein intermediate chain binding
LOC138698450	OG0000032	Chromosome4	dynein axonemal heavy chain 1-like	GO:0051959	MF	dynein light intermediate chain binding
LOC138698450	OG0000032	Chromosome4	dynein axonemal heavy chain 1-like	GO:0007018	BP	microtubule-based movement
LOC138713647	OG0000032	Chromosome14	dynein beta chain, ciliary-like	GO:0030286	CC	dynein complex
LOC138713647	OG0000032	Chromosome14	dynein beta chain, ciliary-like	GO:0005524	MF	ATP binding
LOC138713647	OG0000032	Chromosome14	dynein beta chain, ciliary-like	GO:0008569	MF	minus-end-directed microtubule motor activity
LOC138713647	OG0000032	Chromosome14	dynein beta chain, ciliary-like	GO:0045505	MF	dynein intermediate chain binding
LOC138713647	OG0000032	Chromosome14	dynein beta chain, ciliary-like	GO:0051959	MF	dynein light intermediate chain binding
LOC138713647	OG0000032	Chromosome14	dynein beta chain, ciliary-like	GO:0007018	BP	microtubule-based movement
kl-2	OG0000032	Chromosome7	dynein heavy chain 2, axonemal kl-2	GO:0030286	CC	dynein complex
kl-2	OG0000032	Chromosome7	dynein heavy chain 2, axonemal kl-2	GO:0005524	MF	ATP binding
kl-2	OG0000032	Chromosome7	dynein heavy chain 2, axonemal kl-2	GO:0008569	MF	minus-end-directed microtubule motor activity
kl-2	OG0000032	Chromosome7	dynein heavy chain 2, axonemal kl-2	GO:0016887	MF	ATP hydrolysis activity
kl-2	OG0000032	Chromosome7	dynein heavy chain 2, axonemal kl-2	GO:0045505	MF	dynein intermediate chain binding
kl-2	OG0000032	Chromosome7	dynein heavy chain 2, axonemal kl-2	GO:0051959	MF	dynein light intermediate chain binding
kl-2	OG0000032	Chromosome7	dynein heavy chain 2, axonemal kl-2	GO:0007018	BP	microtubule-based movement
kl-3	OG0000032	Chromosome3	dynein heavy chain 8, axonemal kl-3	GO:0005858	CC	axonemal dynein complex
kl-3	OG0000032	Chromosome3	dynein heavy chain 8, axonemal kl-3	GO:0005524	MF	ATP binding
kl-3	OG0000032	Chromosome3	dynein heavy chain 8, axonemal kl-3	GO:0008569	MF	minus-end-directed microtubule motor activity
kl-3	OG0000032	Chromosome3	dynein heavy chain 8, axonemal kl-3	GO:0016887	MF	ATP hydrolysis activity
kl-3	OG0000032	Chromosome3	dynein heavy chain 8, axonemal kl-3	GO:0045505	MF	dynein intermediate chain binding
kl-3	OG0000032	Chromosome3	dynein heavy chain 8, axonemal kl-3	GO:0051959	MF	dynein light intermediate chain binding
kl-3	OG0000032	Chromosome3	dynein heavy chain 8, axonemal kl-3	GO:0007018	BP	microtubule-based movement
LOC138700999	OG0000036	Chromosome6	glucose dehydrogenase [FAD, quinone]-like	GO:0016614	MF	oxidoreductase activity, acting on CH-OH group of donors
LOC138700999	OG0000036	Chromosome6	glucose dehydrogenase [FAD, quinone]-like	GO:0050660	MF	flavin adenine dinucleotide binding
LOC138708236	OG0000036	Chromosome10	glucose dehydrogenase [FAD, quinone]-like	GO:0016614	MF	oxidoreductase activity, acting on CH-OH group of donors
LOC138708236	OG0000036	Chromosome10	glucose dehydrogenase [FAD, quinone]-like	GO:0050660	MF	flavin adenine dinucleotide binding
LOC138708237	OG0000036	Chromosome10	glucose dehydrogenase [FAD, quinone]-like	GO:0016614	MF	oxidoreductase activity, acting on CH-OH group of donors
LOC138708237	OG0000036	Chromosome10	glucose dehydrogenase [FAD, quinone]-like	GO:0050660	MF	flavin adenine dinucleotide binding
LOC138711724	OG0000036	Chromosome13	glucose dehydrogenase [FAD, quinone]	GO:0016614	MF	oxidoreductase activity, acting on CH-OH group of donors
LOC138711724	OG0000036	Chromosome13	glucose dehydrogenase [FAD, quinone]	GO:0050660	MF	flavin adenine dinucleotide binding
LOC138711725	OG0000036	Chromosome13	glucose dehydrogenase [FAD, quinone]	GO:0016614	MF	oxidoreductase activity, acting on CH-OH group of donors
LOC138711725	OG0000036	Chromosome13	glucose dehydrogenase [FAD, quinone]	GO:0050660	MF	flavin adenine dinucleotide binding
LOC138711726	OG0000036	Chromosome13	glucose dehydrogenase [FAD, quinone]	GO:0016614	MF	oxidoreductase activity, acting on CH-OH group of donors
LOC138711726	OG0000036	Chromosome13	glucose dehydrogenase [FAD, quinone]	GO:0050660	MF	flavin adenine dinucleotide binding
LOC138711730	OG0000036	Chromosome13	glucose dehydrogenase [FAD, quinone]-like	GO:0016614	MF	oxidoreductase activity, acting on CH-OH group of donors
LOC138711730	OG0000036	Chromosome13	glucose dehydrogenase [FAD, quinone]-like	GO:0050660	MF	flavin adenine dinucleotide binding
LOC138711735	OG0000036	Chromosome13	glucose dehydrogenase [FAD, quinone]-like	GO:0016614	MF	oxidoreductase activity, acting on CH-OH group of donors
LOC138711735	OG0000036	Chromosome13	glucose dehydrogenase [FAD, quinone]-like	GO:0050660	MF	flavin adenine dinucleotide binding
LOC138712638	OG0000036	Chromosome13	glucose dehydrogenase [FAD, quinone]-like	GO:0016614	MF	oxidoreductase activity, acting on CH-OH group of donors
LOC138712638	OG0000036	Chromosome13	glucose dehydrogenase [FAD, quinone]-like	GO:0050660	MF	flavin adenine dinucleotide binding
Dscam1	OG0000037	Chromosome3	Down syndrome cell adhesion molecule 1	GO:0005886	CC	plasma membrane
Dscam1	OG0000037	Chromosome3	Down syndrome cell adhesion molecule 1	GO:0030424	CC	axon
Dscam1	OG0000037	Chromosome3	Down syndrome cell adhesion molecule 1	GO:0098632	MF	cell-cell adhesion mediator activity
Dscam1	OG0000037	Chromosome3	Down syndrome cell adhesion molecule 1	GO:0007156	BP	homophilic cell adhesion via plasma membrane adhesion molecules
Dscam1	OG0000037	Chromosome3	Down syndrome cell adhesion molecule 1	GO:0007411	BP	axon guidance
Dscam1	OG0000037	Chromosome3	Down syndrome cell adhesion molecule 1	GO:0070593	BP	dendrite self-avoidance
Dscam2	OG0000037	Chromosome14	Down syndrome cell adhesion molecule 2	GO:0005515	MF	protein binding
Dscam2	OG0000037	Chromosome14	Down syndrome cell adhesion molecule 2	GO:0098609	BP	cell-cell adhesion
Dscam3	OG0000037	Chromosome7	Down syndrome cell adhesion molecule 3	GO:0005515	MF	protein binding
Dscam3	OG0000037	Chromosome7	Down syndrome cell adhesion molecule 3	GO:0098609	BP	cell-cell adhesion
Dscam4	OG0000037	Chromosome5	Down syndrome cell adhesion molecule 4	GO:0005886	CC	plasma membrane
Dscam4	OG0000037	Chromosome5	Down syndrome cell adhesion molecule 4	GO:0009986	CC	cell surface
Dscam4	OG0000037	Chromosome5	Down syndrome cell adhesion molecule 4	GO:0044295	CC	axonal growth cone
Dscam4	OG0000037	Chromosome5	Down syndrome cell adhesion molecule 4	GO:0005515	MF	protein binding
Dscam4	OG0000037	Chromosome5	Down syndrome cell adhesion molecule 4	GO:0001764	BP	neuron migration
Dscam4	OG0000037	Chromosome5	Down syndrome cell adhesion molecule 4	GO:0007411	BP	axon guidance
Dscam4	OG0000037	Chromosome5	Down syndrome cell adhesion molecule 4	GO:0098609	BP	cell-cell adhesion
LOC138699599	OG0000037	Chromosome5	cell adhesion molecule Dscam1-like	GO:0005886	CC	plasma membrane
LOC138699599	OG0000037	Chromosome5	cell adhesion molecule Dscam1-like	GO:0009986	CC	cell surface
LOC138699599	OG0000037	Chromosome5	cell adhesion molecule Dscam1-like	GO:0030424	CC	axon
LOC138699599	OG0000037	Chromosome5	cell adhesion molecule Dscam1-like	GO:0044295	CC	axonal growth cone
LOC138699599	OG0000037	Chromosome5	cell adhesion molecule Dscam1-like	GO:0098632	MF	cell-cell adhesion mediator activity
LOC138699599	OG0000037	Chromosome5	cell adhesion molecule Dscam1-like	GO:0001764	BP	neuron migration
LOC138699599	OG0000037	Chromosome5	cell adhesion molecule Dscam1-like	GO:0007156	BP	homophilic cell adhesion via plasma membrane adhesion molecules
LOC138699599	OG0000037	Chromosome5	cell adhesion molecule Dscam1-like	GO:0007411	BP	axon guidance
LOC138699599	OG0000037	Chromosome5	cell adhesion molecule Dscam1-like	GO:0070593	BP	dendrite self-avoidance
LOC138707358	OG0000037	Chromosome10	cell adhesion molecule Dscam2-like	GO:0005515	MF	protein binding
LOC138707358	OG0000037	Chromosome10	cell adhesion molecule Dscam2-like	GO:0098609	BP	cell-cell adhesion
LOC138707451	OG0000037	Chromosome10	cell adhesion molecule Dscam2-like	GO:0005886	CC	plasma membrane
LOC138707451	OG0000037	Chromosome10	cell adhesion molecule Dscam2-like	GO:0009986	CC	cell surface
LOC138707451	OG0000037	Chromosome10	cell adhesion molecule Dscam2-like	GO:0044295	CC	axonal growth cone
LOC138707451	OG0000037	Chromosome10	cell adhesion molecule Dscam2-like	GO:0005515	MF	protein binding
LOC138707451	OG0000037	Chromosome10	cell adhesion molecule Dscam2-like	GO:0001764	BP	neuron migration
LOC138707451	OG0000037	Chromosome10	cell adhesion molecule Dscam2-like	GO:0007411	BP	axon guidance
LOC138707451	OG0000037	Chromosome10	cell adhesion molecule Dscam2-like	GO:0098609	BP	cell-cell adhesion
LOC138707601	OG0000037	Chromosome10	cell adhesion molecule Dscam1-like	GO:0005886	CC	plasma membrane
LOC138707601	OG0000037	Chromosome10	cell adhesion molecule Dscam1-like	GO:0009986	CC	cell surface
LOC138707601	OG0000037	Chromosome10	cell adhesion molecule Dscam1-like	GO:0044295	CC	axonal growth cone
LOC138707601	OG0000037	Chromosome10	cell adhesion molecule Dscam1-like	GO:0005515	MF	protein binding
LOC138707601	OG0000037	Chromosome10	cell adhesion molecule Dscam1-like	GO:0001764	BP	neuron migration
LOC138707601	OG0000037	Chromosome10	cell adhesion molecule Dscam1-like	GO:0007411	BP	axon guidance
LOC138707601	OG0000037	Chromosome10	cell adhesion molecule Dscam1-like	GO:0098609	BP	cell-cell adhesion
LOC138707602	OG0000037	Chromosome10	cell adhesion molecule Dscam2-like	GO:0005886	CC	plasma membrane
LOC138707602	OG0000037	Chromosome10	cell adhesion molecule Dscam2-like	GO:0009986	CC	cell surface
LOC138707602	OG0000037	Chromosome10	cell adhesion molecule Dscam2-like	GO:0044295	CC	axonal growth cone
LOC138707602	OG0000037	Chromosome10	cell adhesion molecule Dscam2-like	GO:0005515	MF	protein binding
LOC138707602	OG0000037	Chromosome10	cell adhesion molecule Dscam2-like	GO:0001764	BP	neuron migration
LOC138707602	OG0000037	Chromosome10	cell adhesion molecule Dscam2-like	GO:0007411	BP	axon guidance
LOC138707602	OG0000037	Chromosome10	cell adhesion molecule Dscam2-like	GO:0098609	BP	cell-cell adhesion
LOC138692260	OG0000038	Chromosome16	aldo-keto reductase family 1 member B1-like	GO:0005829	CC	cytosol
LOC138692260	OG0000038	Chromosome16	aldo-keto reductase family 1 member B1-like	GO:0004032	MF	alditol:NADP+ 1-oxidoreductase activity
LOC138692263	OG0000038	Chromosome16	1, 5-anhydro-D-fructose reductase-like	GO:0005829	CC	cytosol
LOC138692263	OG0000038	Chromosome16	1, 5-anhydro-D-fructose reductase-like	GO:0004032	MF	alditol:NADP+ 1-oxidoreductase activity
LOC138694313	OG0000038	Chromosome2	aldo-keto reductase family 1 member B1-like	GO:0005829	CC	cytosol
LOC138694313	OG0000038	Chromosome2	aldo-keto reductase family 1 member B1-like	GO:0004032	MF	alditol:NADP+ 1-oxidoreductase activity
LOC138697593	OG0000038	Chromosome1	aldo-keto reductase family 1 member B1-like	GO:0005829	CC	cytosol
LOC138697593	OG0000038	Chromosome1	aldo-keto reductase family 1 member B1-like	GO:0004032	MF	alditol:NADP+ 1-oxidoreductase activity
LOC138697604	OG0000038	Chromosome1	aldo-keto reductase family 1 member B1-like	GO:0005829	CC	cytosol
LOC138697604	OG0000038	Chromosome1	aldo-keto reductase family 1 member B1-like	GO:0004032	MF	alditol:NADP+ 1-oxidoreductase activity
LOC138697608	OG0000038	Chromosome1	aldo-keto reductase family 1 member B1-like	GO:0005829	CC	cytosol
LOC138697608	OG0000038	Chromosome1	aldo-keto reductase family 1 member B1-like	GO:0004032	MF	alditol:NADP+ 1-oxidoreductase activity
LOC138697617	OG0000038	Chromosome1	aldo-keto reductase family 1 member B1-like	GO:0005829	CC	cytosol
LOC138697617	OG0000038	Chromosome1	aldo-keto reductase family 1 member B1-like	GO:0004032	MF	alditol:NADP+ 1-oxidoreductase activity
LOC138697624	OG0000038	Chromosome1	aldo-keto reductase family 1 member B1-like	GO:0005829	CC	cytosol
LOC138697624	OG0000038	Chromosome1	aldo-keto reductase family 1 member B1-like	GO:0004032	MF	alditol:NADP+ 1-oxidoreductase activity
LOC138697630	OG0000038	Chromosome1	aldo-keto reductase family 1 member B1-like	GO:0005829	CC	cytosol
LOC138697630	OG0000038	Chromosome1	aldo-keto reductase family 1 member B1-like	GO:0004032	MF	alditol:NADP+ 1-oxidoreductase activity
LOC138697637	OG0000038	Chromosome1	aldo-keto reductase family 1 member B1-like	GO:0005829	CC	cytosol
LOC138697637	OG0000038	Chromosome1	aldo-keto reductase family 1 member B1-like	GO:0004032	MF	alditol:NADP+ 1-oxidoreductase activity
LOC138697647	OG0000038	Chromosome1	1, 5-anhydro-D-fructose reductase-like	GO:0005829	CC	cytosol
LOC138697647	OG0000038	Chromosome1	1, 5-anhydro-D-fructose reductase-like	GO:0004032	MF	alditol:NADP+ 1-oxidoreductase activity
LOC138697655	OG0000038	Chromosome1	aldo-keto reductase family 1 member B1-like	GO:0005829	CC	cytosol
LOC138697655	OG0000038	Chromosome1	aldo-keto reductase family 1 member B1-like	GO:0004032	MF	alditol:NADP+ 1-oxidoreductase activity
LOC138697675	OG0000038	Chromosome1	aldo-keto reductase family 1 member B1-like	GO:0005829	CC	cytosol
LOC138697675	OG0000038	Chromosome1	aldo-keto reductase family 1 member B1-like	GO:0004032	MF	alditol:NADP+ 1-oxidoreductase activity
LOC138697696	OG0000038	Chromosome1	aldo-keto reductase family 1 member B1-like	GO:0005829	CC	cytosol
LOC138697696	OG0000038	Chromosome1	aldo-keto reductase family 1 member B1-like	GO:0004032	MF	alditol:NADP+ 1-oxidoreductase activity
LOC138697708	OG0000038	Chromosome1	aldo-keto reductase family 1 member B1-like	GO:0005829	CC	cytosol
LOC138697708	OG0000038	Chromosome1	aldo-keto reductase family 1 member B1-like	GO:0004032	MF	alditol:NADP+ 1-oxidoreductase activity
LOC138697725	OG0000038	Chromosome1	aldo-keto reductase family 1 member B1-like	GO:0005829	CC	cytosol
LOC138697725	OG0000038	Chromosome1	aldo-keto reductase family 1 member B1-like	GO:0004032	MF	alditol:NADP+ 1-oxidoreductase activity
LOC138697746	OG0000038	Chromosome1	1, 5-anhydro-D-fructose reductase-like	GO:0005829	CC	cytosol
LOC138697746	OG0000038	Chromosome1	1, 5-anhydro-D-fructose reductase-like	GO:0004032	MF	alditol:NADP+ 1-oxidoreductase activity
LOC138691021	OG0000040	Chromosome16	cuticle protein 19-like	GO:0005615	CC	extracellular space
LOC138691021	OG0000040	Chromosome16	cuticle protein 19-like	GO:0031012	CC	extracellular matrix
LOC138691022	OG0000040	Chromosome16	cuticle protein 19-like	GO:0005615	CC	extracellular space
LOC138691022	OG0000040	Chromosome16	cuticle protein 19-like	GO:0031012	CC	extracellular matrix
LOC138691023	OG0000040	Chromosome16	cuticle protein 19-like	GO:0005615	CC	extracellular space
LOC138691023	OG0000040	Chromosome16	cuticle protein 19-like	GO:0031012	CC	extracellular matrix
LOC138691031	OG0000040	Chromosome16	cuticle protein 19-like	GO:0005615	CC	extracellular space
LOC138691031	OG0000040	Chromosome16	cuticle protein 19-like	GO:0031012	CC	extracellular matrix
LOC138691032	OG0000040	Chromosome16	cuticle protein 19-like	GO:0005615	CC	extracellular space
LOC138691032	OG0000040	Chromosome16	cuticle protein 19-like	GO:0031012	CC	extracellular matrix
LOC138691107	OG0000040	Chromosome16	cuticle protein 19-like	GO:0005615	CC	extracellular space
LOC138691107	OG0000040	Chromosome16	cuticle protein 19-like	GO:0031012	CC	extracellular matrix
LOC138691381	OG0000040	Chromosome16	cuticle protein 19-like	GO:0005615	CC	extracellular space
LOC138691381	OG0000040	Chromosome16	cuticle protein 19-like	GO:0031012	CC	extracellular matrix
LOC138691383	OG0000040	Chromosome16	cuticle protein 19-like	GO:0005615	CC	extracellular space
LOC138691383	OG0000040	Chromosome16	cuticle protein 19-like	GO:0031012	CC	extracellular matrix
LOC138716181	OG0000040	Chromosome16	cuticle protein 8-like	GO:0005615	CC	extracellular space
LOC138716181	OG0000040	Chromosome16	cuticle protein 8-like	GO:0031012	CC	extracellular matrix
LOC138716182	OG0000040	Chromosome16	cuticle protein 7-like	GO:0005615	CC	extracellular space
LOC138716182	OG0000040	Chromosome16	cuticle protein 7-like	GO:0031012	CC	extracellular matrix
LOC138716185	OG0000040	Chromosome16	cuticle protein 7-like	GO:0005615	CC	extracellular space
LOC138716185	OG0000040	Chromosome16	cuticle protein 7-like	GO:0031012	CC	extracellular matrix
LOC138716187	OG0000040	Chromosome16	cuticle protein 7-like	GO:0005615	CC	extracellular space
LOC138716187	OG0000040	Chromosome16	cuticle protein 7-like	GO:0031012	CC	extracellular matrix
LOC138716189	OG0000040	Chromosome16	cuticle protein 8-like	GO:0005615	CC	extracellular space
LOC138716189	OG0000040	Chromosome16	cuticle protein 8-like	GO:0031012	CC	extracellular matrix
LOC138716190	OG0000040	Chromosome16	cuticle protein 19-like	GO:0005615	CC	extracellular space
LOC138716190	OG0000040	Chromosome16	cuticle protein 19-like	GO:0031012	CC	extracellular matrix
LOC138716193	OG0000040	Chromosome16	cuticle protein 19-like	GO:0005615	CC	extracellular space
LOC138716193	OG0000040	Chromosome16	cuticle protein 19-like	GO:0031012	CC	extracellular matrix
LOC138716194	OG0000040	Chromosome16	cuticle protein 19-like	GO:0005615	CC	extracellular space
LOC138716194	OG0000040	Chromosome16	cuticle protein 19-like	GO:0031012	CC	extracellular matrix
LOC138716195	OG0000040	Chromosome16	cuticle protein 19-like	GO:0005615	CC	extracellular space
LOC138716195	OG0000040	Chromosome16	cuticle protein 19-like	GO:0031012	CC	extracellular matrix
LOC138716198	OG0000040	Chromosome16	cuticle protein 19-like	GO:0005615	CC	extracellular space
LOC138716198	OG0000040	Chromosome16	cuticle protein 19-like	GO:0031012	CC	extracellular matrix
LOC138716199	OG0000040	Chromosome16	cuticle protein 19-like	GO:0005615	CC	extracellular space
LOC138716199	OG0000040	Chromosome16	cuticle protein 19-like	GO:0031012	CC	extracellular matrix
LOC138716201	OG0000040	Chromosome16	cuticle protein 19-like	GO:0005615	CC	extracellular space
LOC138716201	OG0000040	Chromosome16	cuticle protein 19-like	GO:0031012	CC	extracellular matrix
LOC138716202	OG0000040	Chromosome16	cuticle protein 19-like	GO:0005615	CC	extracellular space
LOC138716202	OG0000040	Chromosome16	cuticle protein 19-like	GO:0031012	CC	extracellular matrix
LOC138716203	OG0000040	Chromosome16	cuticle protein 19-like	GO:0005615	CC	extracellular space
LOC138716203	OG0000040	Chromosome16	cuticle protein 19-like	GO:0031012	CC	extracellular matrix
LOC138716209	OG0000040	Chromosome16	cuticle protein 7-like	GO:0005615	CC	extracellular space
LOC138716209	OG0000040	Chromosome16	cuticle protein 7-like	GO:0031012	CC	extracellular matrix
LOC138716212	OG0000040	Chromosome16	cuticle protein 19-like	GO:0005615	CC	extracellular space
LOC138716212	OG0000040	Chromosome16	cuticle protein 19-like	GO:0031012	CC	extracellular matrix
LOC138716235	OG0000040	Chromosome16	uncharacterized LOC138716235	GO:0005615	CC	extracellular space
LOC138716235	OG0000040	Chromosome16	uncharacterized LOC138716235	GO:0031012	CC	extracellular matrix
LOC138716309	OG0000040	Chromosome16	cuticle protein 19-like	GO:0005615	CC	extracellular space
LOC138716309	OG0000040	Chromosome16	cuticle protein 19-like	GO:0031012	CC	extracellular matrix
LOC138695820	OG0000041	Chromosome3	cytochrome P450 9e2-like	GO:0004497	MF	monooxygenase activity
LOC138695820	OG0000041	Chromosome3	cytochrome P450 9e2-like	GO:0005506	MF	iron ion binding
LOC138695820	OG0000041	Chromosome3	cytochrome P450 9e2-like	GO:0016705	MF	oxidoreductase activity, acting on paired donors, with incorporation or reduction of molecular oxygen
LOC138695820	OG0000041	Chromosome3	cytochrome P450 9e2-like	GO:0020037	MF	heme binding
LOC138695828	OG0000041	Chromosome3	cytochrome P450 9e2-like	GO:0004497	MF	monooxygenase activity
LOC138695828	OG0000041	Chromosome3	cytochrome P450 9e2-like	GO:0005506	MF	iron ion binding
LOC138695828	OG0000041	Chromosome3	cytochrome P450 9e2-like	GO:0016705	MF	oxidoreductase activity, acting on paired donors, with incorporation or reduction of molecular oxygen
LOC138695828	OG0000041	Chromosome3	cytochrome P450 9e2-like	GO:0020037	MF	heme binding
LOC138695829	OG0000041	Chromosome3	cytochrome P450 9e2-like	GO:0004497	MF	monooxygenase activity
LOC138695829	OG0000041	Chromosome3	cytochrome P450 9e2-like	GO:0005506	MF	iron ion binding
LOC138695829	OG0000041	Chromosome3	cytochrome P450 9e2-like	GO:0016705	MF	oxidoreductase activity, acting on paired donors, with incorporation or reduction of molecular oxygen
LOC138695829	OG0000041	Chromosome3	cytochrome P450 9e2-like	GO:0020037	MF	heme binding
LOC138695830	OG0000041	Chromosome3	cytochrome P450 9e2-like	GO:0004497	MF	monooxygenase activity
LOC138695830	OG0000041	Chromosome3	cytochrome P450 9e2-like	GO:0005506	MF	iron ion binding
LOC138695830	OG0000041	Chromosome3	cytochrome P450 9e2-like	GO:0016705	MF	oxidoreductase activity, acting on paired donors, with incorporation or reduction of molecular oxygen
LOC138695830	OG0000041	Chromosome3	cytochrome P450 9e2-like	GO:0020037	MF	heme binding
LOC138695831	OG0000041	Chromosome3	cytochrome P450 9e2-like	GO:0004497	MF	monooxygenase activity
LOC138695831	OG0000041	Chromosome3	cytochrome P450 9e2-like	GO:0005506	MF	iron ion binding
LOC138695831	OG0000041	Chromosome3	cytochrome P450 9e2-like	GO:0016705	MF	oxidoreductase activity, acting on paired donors, with incorporation or reduction of molecular oxygen
LOC138695831	OG0000041	Chromosome3	cytochrome P450 9e2-like	GO:0020037	MF	heme binding
LOC138695832	OG0000041	Chromosome3	cytochrome P450 9e2-like	GO:0004497	MF	monooxygenase activity
LOC138695832	OG0000041	Chromosome3	cytochrome P450 9e2-like	GO:0005506	MF	iron ion binding
LOC138695832	OG0000041	Chromosome3	cytochrome P450 9e2-like	GO:0016705	MF	oxidoreductase activity, acting on paired donors, with incorporation or reduction of molecular oxygen
LOC138695832	OG0000041	Chromosome3	cytochrome P450 9e2-like	GO:0020037	MF	heme binding
LOC138695833	OG0000041	Chromosome3	cytochrome P450 9e2-like	GO:0004497	MF	monooxygenase activity
LOC138695833	OG0000041	Chromosome3	cytochrome P450 9e2-like	GO:0005506	MF	iron ion binding
LOC138695833	OG0000041	Chromosome3	cytochrome P450 9e2-like	GO:0016705	MF	oxidoreductase activity, acting on paired donors, with incorporation or reduction of molecular oxygen
LOC138695833	OG0000041	Chromosome3	cytochrome P450 9e2-like	GO:0020037	MF	heme binding
LOC138695834	OG0000041	Chromosome3	cytochrome P450 9e2-like	GO:0004497	MF	monooxygenase activity
LOC138695834	OG0000041	Chromosome3	cytochrome P450 9e2-like	GO:0005506	MF	iron ion binding
LOC138695834	OG0000041	Chromosome3	cytochrome P450 9e2-like	GO:0016705	MF	oxidoreductase activity, acting on paired donors, with incorporation or reduction of molecular oxygen
LOC138695834	OG0000041	Chromosome3	cytochrome P450 9e2-like	GO:0020037	MF	heme binding
LOC138695835	OG0000041	Chromosome3	cytochrome P450 9e2-like	GO:0004497	MF	monooxygenase activity
LOC138695835	OG0000041	Chromosome3	cytochrome P450 9e2-like	GO:0005506	MF	iron ion binding
LOC138695835	OG0000041	Chromosome3	cytochrome P450 9e2-like	GO:0016705	MF	oxidoreductase activity, acting on paired donors, with incorporation or reduction of molecular oxygen
LOC138695835	OG0000041	Chromosome3	cytochrome P450 9e2-like	GO:0020037	MF	heme binding
LOC138695837	OG0000041	Chromosome3	cytochrome P450 9e2-like	GO:0004497	MF	monooxygenase activity
LOC138695837	OG0000041	Chromosome3	cytochrome P450 9e2-like	GO:0005506	MF	iron ion binding
LOC138695837	OG0000041	Chromosome3	cytochrome P450 9e2-like	GO:0016705	MF	oxidoreductase activity, acting on paired donors, with incorporation or reduction of molecular oxygen
LOC138695837	OG0000041	Chromosome3	cytochrome P450 9e2-like	GO:0020037	MF	heme binding
LOC138695838	OG0000041	Chromosome3	cytochrome P450 9e2-like	GO:0004497	MF	monooxygenase activity
LOC138695838	OG0000041	Chromosome3	cytochrome P450 9e2-like	GO:0005506	MF	iron ion binding
LOC138695838	OG0000041	Chromosome3	cytochrome P450 9e2-like	GO:0016705	MF	oxidoreductase activity, acting on paired donors, with incorporation or reduction of molecular oxygen
LOC138695838	OG0000041	Chromosome3	cytochrome P450 9e2-like	GO:0020037	MF	heme binding
LOC138695839	OG0000041	Chromosome3	cytochrome P450 9e2-like	GO:0004497	MF	monooxygenase activity
LOC138695839	OG0000041	Chromosome3	cytochrome P450 9e2-like	GO:0005506	MF	iron ion binding
LOC138695839	OG0000041	Chromosome3	cytochrome P450 9e2-like	GO:0016705	MF	oxidoreductase activity, acting on paired donors, with incorporation or reduction of molecular oxygen
LOC138695839	OG0000041	Chromosome3	cytochrome P450 9e2-like	GO:0020037	MF	heme binding
LOC138695875	OG0000041	Chromosome3	cytochrome P450 9e2-like	GO:0004497	MF	monooxygenase activity
LOC138695875	OG0000041	Chromosome3	cytochrome P450 9e2-like	GO:0005506	MF	iron ion binding
LOC138695875	OG0000041	Chromosome3	cytochrome P450 9e2-like	GO:0016705	MF	oxidoreductase activity, acting on paired donors, with incorporation or reduction of molecular oxygen
LOC138695875	OG0000041	Chromosome3	cytochrome P450 9e2-like	GO:0020037	MF	heme binding
LOC138695876	OG0000041	Chromosome3	cytochrome P450 9e2-like	GO:0004497	MF	monooxygenase activity
LOC138695876	OG0000041	Chromosome3	cytochrome P450 9e2-like	GO:0005506	MF	iron ion binding
LOC138695876	OG0000041	Chromosome3	cytochrome P450 9e2-like	GO:0016705	MF	oxidoreductase activity, acting on paired donors, with incorporation or reduction of molecular oxygen
LOC138695876	OG0000041	Chromosome3	cytochrome P450 9e2-like	GO:0020037	MF	heme binding
LOC138695877	OG0000041	Chromosome3	cytochrome P450 9e2-like	GO:0004497	MF	monooxygenase activity
LOC138695877	OG0000041	Chromosome3	cytochrome P450 9e2-like	GO:0005506	MF	iron ion binding
LOC138695877	OG0000041	Chromosome3	cytochrome P450 9e2-like	GO:0016705	MF	oxidoreductase activity, acting on paired donors, with incorporation or reduction of molecular oxygen
LOC138695877	OG0000041	Chromosome3	cytochrome P450 9e2-like	GO:0020037	MF	heme binding
LOC138695879	OG0000041	Chromosome3	cytochrome P450 9e2-like	GO:0004497	MF	monooxygenase activity
LOC138695879	OG0000041	Chromosome3	cytochrome P450 9e2-like	GO:0005506	MF	iron ion binding
LOC138695879	OG0000041	Chromosome3	cytochrome P450 9e2-like	GO:0016705	MF	oxidoreductase activity, acting on paired donors, with incorporation or reduction of molecular oxygen
LOC138695879	OG0000041	Chromosome3	cytochrome P450 9e2-like	GO:0020037	MF	heme binding
LOC138695880	OG0000041	Chromosome3	cytochrome P450 9e2-like	GO:0004497	MF	monooxygenase activity
LOC138695880	OG0000041	Chromosome3	cytochrome P450 9e2-like	GO:0005506	MF	iron ion binding
LOC138695880	OG0000041	Chromosome3	cytochrome P450 9e2-like	GO:0016705	MF	oxidoreductase activity, acting on paired donors, with incorporation or reduction of molecular oxygen
LOC138695880	OG0000041	Chromosome3	cytochrome P450 9e2-like	GO:0020037	MF	heme binding
LOC138695881	OG0000041	Chromosome3	cytochrome P450 9e2-like	GO:0004497	MF	monooxygenase activity
LOC138695881	OG0000041	Chromosome3	cytochrome P450 9e2-like	GO:0005506	MF	iron ion binding
LOC138695881	OG0000041	Chromosome3	cytochrome P450 9e2-like	GO:0016705	MF	oxidoreductase activity, acting on paired donors, with incorporation or reduction of molecular oxygen
LOC138695881	OG0000041	Chromosome3	cytochrome P450 9e2-like	GO:0020037	MF	heme binding
LOC138695882	OG0000041	Chromosome3	cytochrome P450 9e2-like	GO:0004497	MF	monooxygenase activity
LOC138695882	OG0000041	Chromosome3	cytochrome P450 9e2-like	GO:0005506	MF	iron ion binding
LOC138695882	OG0000041	Chromosome3	cytochrome P450 9e2-like	GO:0016705	MF	oxidoreductase activity, acting on paired donors, with incorporation or reduction of molecular oxygen
LOC138695882	OG0000041	Chromosome3	cytochrome P450 9e2-like	GO:0020037	MF	heme binding
LOC138695884	OG0000041	Chromosome3	cytochrome P450 9e2-like	GO:0004497	MF	monooxygenase activity
LOC138695884	OG0000041	Chromosome3	cytochrome P450 9e2-like	GO:0005506	MF	iron ion binding
LOC138695884	OG0000041	Chromosome3	cytochrome P450 9e2-like	GO:0016705	MF	oxidoreductase activity, acting on paired donors, with incorporation or reduction of molecular oxygen
LOC138695884	OG0000041	Chromosome3	cytochrome P450 9e2-like	GO:0020037	MF	heme binding
LOC138696912	OG0000041	Chromosome3	uncharacterized LOC138696912	GO:0004497	MF	monooxygenase activity
LOC138696912	OG0000041	Chromosome3	uncharacterized LOC138696912	GO:0005506	MF	iron ion binding
LOC138696912	OG0000041	Chromosome3	uncharacterized LOC138696912	GO:0016705	MF	oxidoreductase activity, acting on paired donors, with incorporation or reduction of molecular oxygen
LOC138696912	OG0000041	Chromosome3	uncharacterized LOC138696912	GO:0020037	MF	heme binding
LOC138697008	OG0000041	Chromosome3	uncharacterized LOC138697008	GO:0004497	MF	monooxygenase activity
LOC138697008	OG0000041	Chromosome3	uncharacterized LOC138697008	GO:0005506	MF	iron ion binding
LOC138697008	OG0000041	Chromosome3	uncharacterized LOC138697008	GO:0016705	MF	oxidoreductase activity, acting on paired donors, with incorporation or reduction of molecular oxygen
LOC138697008	OG0000041	Chromosome3	uncharacterized LOC138697008	GO:0020037	MF	heme binding
LOC138697009	OG0000041	Chromosome3	uncharacterized LOC138697009	GO:0004497	MF	monooxygenase activity
LOC138697009	OG0000041	Chromosome3	uncharacterized LOC138697009	GO:0005506	MF	iron ion binding
LOC138697009	OG0000041	Chromosome3	uncharacterized LOC138697009	GO:0016705	MF	oxidoreductase activity, acting on paired donors, with incorporation or reduction of molecular oxygen
LOC138697009	OG0000041	Chromosome3	uncharacterized LOC138697009	GO:0020037	MF	heme binding
LOC138705149	OG0000041	Chromosome8	cytochrome P450 9e2-like	GO:0004497	MF	monooxygenase activity
LOC138705149	OG0000041	Chromosome8	cytochrome P450 9e2-like	GO:0005506	MF	iron ion binding
LOC138705149	OG0000041	Chromosome8	cytochrome P450 9e2-like	GO:0016705	MF	oxidoreductase activity, acting on paired donors, with incorporation or reduction of molecular oxygen
LOC138705149	OG0000041	Chromosome8	cytochrome P450 9e2-like	GO:0020037	MF	heme binding
LOC138708640	OG0000049	Chromosome11	larval cuticle protein A2B-like	GO:0005615	CC	extracellular space
LOC138708640	OG0000049	Chromosome11	larval cuticle protein A2B-like	GO:0031012	CC	extracellular matrix
LOC138708641	OG0000049	Chromosome11	larval cuticle protein A2B-like	GO:0005615	CC	extracellular space
LOC138708641	OG0000049	Chromosome11	larval cuticle protein A2B-like	GO:0031012	CC	extracellular matrix
LOC138709382	OG0000049	Chromosome11	cuticle protein 21-like	GO:0005615	CC	extracellular space
LOC138709382	OG0000049	Chromosome11	cuticle protein 21-like	GO:0031012	CC	extracellular matrix
LOC138709383	OG0000049	Chromosome11	cuticle protein 21-like	GO:0005615	CC	extracellular space
LOC138709383	OG0000049	Chromosome11	cuticle protein 21-like	GO:0031012	CC	extracellular matrix
LOC138709384	OG0000049	Chromosome11	larval cuticle protein A2B-like	GO:0005615	CC	extracellular space
LOC138709384	OG0000049	Chromosome11	larval cuticle protein A2B-like	GO:0031012	CC	extracellular matrix
LOC138709389	OG0000049	Chromosome11	cuticle protein 18.6-like	GO:0005615	CC	extracellular space
LOC138709389	OG0000049	Chromosome11	cuticle protein 18.6-like	GO:0031012	CC	extracellular matrix
LOC138709390	OG0000049	Chromosome11	cuticle protein 19.8-like	GO:0005615	CC	extracellular space
LOC138709390	OG0000049	Chromosome11	cuticle protein 19.8-like	GO:0031012	CC	extracellular matrix
LOC138709393	OG0000049	Chromosome11	cuticle protein 21-like	GO:0005615	CC	extracellular space
LOC138709393	OG0000049	Chromosome11	cuticle protein 21-like	GO:0031012	CC	extracellular matrix
LOC138709394	OG0000049	Chromosome11	cuticle protein 21-like	GO:0005615	CC	extracellular space
LOC138709394	OG0000049	Chromosome11	cuticle protein 21-like	GO:0031012	CC	extracellular matrix
LOC138709395	OG0000049	Chromosome11	cuticle protein 21-like	GO:0005615	CC	extracellular space
LOC138709395	OG0000049	Chromosome11	cuticle protein 21-like	GO:0031012	CC	extracellular matrix
LOC138709396	OG0000049	Chromosome11	cuticle protein 21-like	GO:0005615	CC	extracellular space
LOC138709396	OG0000049	Chromosome11	cuticle protein 21-like	GO:0031012	CC	extracellular matrix
LOC138709397	OG0000049	Chromosome11	larval cuticle protein A2B-like	GO:0005615	CC	extracellular space
LOC138709397	OG0000049	Chromosome11	larval cuticle protein A2B-like	GO:0031012	CC	extracellular matrix
LOC138709399	OG0000049	Chromosome11	larval cuticle protein A3A-like	GO:0005615	CC	extracellular space
LOC138709399	OG0000049	Chromosome11	larval cuticle protein A3A-like	GO:0031012	CC	extracellular matrix
LOC138709400	OG0000049	Chromosome11	cuticle protein 21-like	GO:0005615	CC	extracellular space
LOC138709400	OG0000049	Chromosome11	cuticle protein 21-like	GO:0031012	CC	extracellular matrix
LOC138709401	OG0000049	Chromosome11	cuticle protein 21-like	GO:0005615	CC	extracellular space
LOC138709401	OG0000049	Chromosome11	cuticle protein 21-like	GO:0031012	CC	extracellular matrix
LOC138709402	OG0000049	Chromosome11	larval cuticle protein A2B-like	GO:0005615	CC	extracellular space
LOC138709402	OG0000049	Chromosome11	larval cuticle protein A2B-like	GO:0031012	CC	extracellular matrix
LOC138709403	OG0000049	Chromosome11	larval cuticle protein A3A-like	GO:0005615	CC	extracellular space
LOC138709403	OG0000049	Chromosome11	larval cuticle protein A3A-like	GO:0031012	CC	extracellular matrix
LOC138709404	OG0000049	Chromosome11	larval cuticle protein A2B-like	GO:0005615	CC	extracellular space
LOC138709404	OG0000049	Chromosome11	larval cuticle protein A2B-like	GO:0031012	CC	extracellular matrix
LOC138709405	OG0000049	Chromosome11	cuticle protein 19.8-like	GO:0005615	CC	extracellular space
LOC138709405	OG0000049	Chromosome11	cuticle protein 19.8-like	GO:0031012	CC	extracellular matrix
LOC138709408	OG0000049	Chromosome11	cuticle protein 19.8-like	GO:0005615	CC	extracellular space
LOC138709408	OG0000049	Chromosome11	cuticle protein 19.8-like	GO:0031012	CC	extracellular matrix
LOC138709410	OG0000049	Chromosome11	cuticle protein 8-like	GO:0005615	CC	extracellular space
LOC138709410	OG0000049	Chromosome11	cuticle protein 8-like	GO:0031012	CC	extracellular matrix
LOC138709412	OG0000049	Chromosome11	cuticle protein 21-like	GO:0005615	CC	extracellular space
LOC138709412	OG0000049	Chromosome11	cuticle protein 21-like	GO:0031012	CC	extracellular matrix
LOC138709413	OG0000049	Chromosome11	cuticle protein 21-like	GO:0005615	CC	extracellular space
LOC138709413	OG0000049	Chromosome11	cuticle protein 21-like	GO:0031012	CC	extracellular matrix
LOC138709414	OG0000049	Chromosome11	larval cuticle protein A2B-like	GO:0005615	CC	extracellular space
LOC138709414	OG0000049	Chromosome11	larval cuticle protein A2B-like	GO:0031012	CC	extracellular matrix
LOC138706554	OG0000050	Chromosome9	uncharacterized LOC138706554	GO:0003676	MF	nucleic acid binding
LOC138715736	OG0000050	Chromosome15	uncharacterized LOC138715736	GO:0016020	CC	membrane
LOC138715736	OG0000050	Chromosome15	uncharacterized LOC138715736	GO:0004984	MF	olfactory receptor activity
LOC138715736	OG0000050	Chromosome15	uncharacterized LOC138715736	GO:0005549	MF	odorant binding
LOC138715736	OG0000050	Chromosome15	uncharacterized LOC138715736	GO:0007608	BP	sensory perception of smell
LOC138701881	OG0000051	Chromosome6	myrosinase 1-like	GO:0008422	MF	beta-glucosidase activity
LOC138701881	OG0000051	Chromosome6	myrosinase 1-like	GO:0005975	BP	carbohydrate metabolic process
LOC138701882	OG0000051	Chromosome6	myrosinase 1-like	GO:0008422	MF	beta-glucosidase activity
LOC138701882	OG0000051	Chromosome6	myrosinase 1-like	GO:0005975	BP	carbohydrate metabolic process
LOC138702271	OG0000051	Chromosome6	lactase/phlorizin hydrolase-like	GO:0008422	MF	beta-glucosidase activity
LOC138702271	OG0000051	Chromosome6	lactase/phlorizin hydrolase-like	GO:0005975	BP	carbohydrate metabolic process
LOC138708977	OG0000051	Chromosome11	myrosinase 1-like	GO:0008422	MF	beta-glucosidase activity
LOC138708977	OG0000051	Chromosome11	myrosinase 1-like	GO:0005975	BP	carbohydrate metabolic process
LOC138708978	OG0000051	Chromosome11	myrosinase 1-like	GO:0008422	MF	beta-glucosidase activity
LOC138708978	OG0000051	Chromosome11	myrosinase 1-like	GO:0005975	BP	carbohydrate metabolic process
LOC138708981	OG0000051	Chromosome11	myrosinase 1-like	GO:0008422	MF	beta-glucosidase activity
LOC138708981	OG0000051	Chromosome11	myrosinase 1-like	GO:0005975	BP	carbohydrate metabolic process
LOC138708983	OG0000051	Chromosome11	myrosinase 1-like	GO:0008422	MF	beta-glucosidase activity
LOC138708983	OG0000051	Chromosome11	myrosinase 1-like	GO:0005975	BP	carbohydrate metabolic process
LOC138708984	OG0000051	Chromosome11	myrosinase 1-like	GO:0008422	MF	beta-glucosidase activity
LOC138708984	OG0000051	Chromosome11	myrosinase 1-like	GO:0005975	BP	carbohydrate metabolic process
LOC138708985	OG0000051	Chromosome11	myrosinase 1-like	GO:0008422	MF	beta-glucosidase activity
LOC138708985	OG0000051	Chromosome11	myrosinase 1-like	GO:0005975	BP	carbohydrate metabolic process
LOC138708986	OG0000051	Chromosome11	myrosinase 1-like	GO:0008422	MF	beta-glucosidase activity
LOC138708986	OG0000051	Chromosome11	myrosinase 1-like	GO:0005975	BP	carbohydrate metabolic process
LOC138708988	OG0000051	Chromosome11	myrosinase 1-like	GO:0008422	MF	beta-glucosidase activity
LOC138708988	OG0000051	Chromosome11	myrosinase 1-like	GO:0005975	BP	carbohydrate metabolic process
LOC138708989	OG0000051	Chromosome11	myrosinase 1-like	GO:0008422	MF	beta-glucosidase activity
LOC138708989	OG0000051	Chromosome11	myrosinase 1-like	GO:0005975	BP	carbohydrate metabolic process
LOC138708992	OG0000051	Chromosome11	myrosinase 1-like	GO:0008422	MF	beta-glucosidase activity
LOC138708992	OG0000051	Chromosome11	myrosinase 1-like	GO:0005975	BP	carbohydrate metabolic process
LOC138708994	OG0000051	Chromosome11	myrosinase 1-like	GO:0008422	MF	beta-glucosidase activity
LOC138708994	OG0000051	Chromosome11	myrosinase 1-like	GO:0005975	BP	carbohydrate metabolic process
LOC138708995	OG0000051	Chromosome11	myrosinase 1-like	GO:0008422	MF	beta-glucosidase activity
LOC138708995	OG0000051	Chromosome11	myrosinase 1-like	GO:0005975	BP	carbohydrate metabolic process
LOC138708997	OG0000051	Chromosome11	myrosinase 1-like	GO:0008422	MF	beta-glucosidase activity
LOC138708997	OG0000051	Chromosome11	myrosinase 1-like	GO:0005975	BP	carbohydrate metabolic process
LOC138708998	OG0000051	Chromosome11	myrosinase 1-like	GO:0008422	MF	beta-glucosidase activity
LOC138708998	OG0000051	Chromosome11	myrosinase 1-like	GO:0005975	BP	carbohydrate metabolic process
LOC138706374	OG0000052	Chromosome1	sodium-coupled monocarboxylate transporter 1-like	GO:0016020	CC	membrane
LOC138706374	OG0000052	Chromosome1	sodium-coupled monocarboxylate transporter 1-like	GO:0015293	MF	symporter activity
LOC138706374	OG0000052	Chromosome1	sodium-coupled monocarboxylate transporter 1-like	GO:0006814	BP	sodium ion transport
LOC138706374	OG0000052	Chromosome1	sodium-coupled monocarboxylate transporter 1-like	GO:0055085	BP	transmembrane transport
LOC138711587	OG0000052	Chromosome13	sodium-coupled monocarboxylate transporter 1-like	GO:0016020	CC	membrane
LOC138711587	OG0000052	Chromosome13	sodium-coupled monocarboxylate transporter 1-like	GO:0015293	MF	symporter activity
LOC138711587	OG0000052	Chromosome13	sodium-coupled monocarboxylate transporter 1-like	GO:0006814	BP	sodium ion transport
LOC138711587	OG0000052	Chromosome13	sodium-coupled monocarboxylate transporter 1-like	GO:0055085	BP	transmembrane transport
LOC138711639	OG0000052	Chromosome13	sodium-coupled monocarboxylate transporter 1-like	GO:0016020	CC	membrane
LOC138711639	OG0000052	Chromosome13	sodium-coupled monocarboxylate transporter 1-like	GO:0015293	MF	symporter activity
LOC138711639	OG0000052	Chromosome13	sodium-coupled monocarboxylate transporter 1-like	GO:0006814	BP	sodium ion transport
LOC138711639	OG0000052	Chromosome13	sodium-coupled monocarboxylate transporter 1-like	GO:0055085	BP	transmembrane transport
LOC138711640	OG0000052	Chromosome13	uncharacterized LOC138711640	GO:0016020	CC	membrane
LOC138711640	OG0000052	Chromosome13	uncharacterized LOC138711640	GO:0015293	MF	symporter activity
LOC138711640	OG0000052	Chromosome13	uncharacterized LOC138711640	GO:0006814	BP	sodium ion transport
LOC138711640	OG0000052	Chromosome13	uncharacterized LOC138711640	GO:0055085	BP	transmembrane transport
LOC138711641	OG0000052	Chromosome13	sodium-coupled monocarboxylate transporter 1-like	GO:0016020	CC	membrane
LOC138711641	OG0000052	Chromosome13	sodium-coupled monocarboxylate transporter 1-like	GO:0015293	MF	symporter activity
LOC138711641	OG0000052	Chromosome13	sodium-coupled monocarboxylate transporter 1-like	GO:0006814	BP	sodium ion transport
LOC138711641	OG0000052	Chromosome13	sodium-coupled monocarboxylate transporter 1-like	GO:0055085	BP	transmembrane transport
LOC138711642	OG0000052	Chromosome13	sodium-coupled monocarboxylate transporter 1-like	GO:0016020	CC	membrane
LOC138711642	OG0000052	Chromosome13	sodium-coupled monocarboxylate transporter 1-like	GO:0015293	MF	symporter activity
LOC138711642	OG0000052	Chromosome13	sodium-coupled monocarboxylate transporter 1-like	GO:0006814	BP	sodium ion transport
LOC138711642	OG0000052	Chromosome13	sodium-coupled monocarboxylate transporter 1-like	GO:0055085	BP	transmembrane transport
LOC138711644	OG0000052	Chromosome13	uncharacterized LOC138711644	GO:0016020	CC	membrane
LOC138711644	OG0000052	Chromosome13	uncharacterized LOC138711644	GO:0015293	MF	symporter activity
LOC138711644	OG0000052	Chromosome13	uncharacterized LOC138711644	GO:0006814	BP	sodium ion transport
LOC138711644	OG0000052	Chromosome13	uncharacterized LOC138711644	GO:0055085	BP	transmembrane transport
LOC138712053	OG0000052	Chromosome13	sodium-coupled monocarboxylate transporter 2-like	GO:0016020	CC	membrane
LOC138712053	OG0000052	Chromosome13	sodium-coupled monocarboxylate transporter 2-like	GO:0015293	MF	symporter activity
LOC138712053	OG0000052	Chromosome13	sodium-coupled monocarboxylate transporter 2-like	GO:0006814	BP	sodium ion transport
LOC138712053	OG0000052	Chromosome13	sodium-coupled monocarboxylate transporter 2-like	GO:0055085	BP	transmembrane transport
LOC138712073	OG0000052	Chromosome13	sodium-coupled monocarboxylate transporter 2-like	GO:0016020	CC	membrane
LOC138712073	OG0000052	Chromosome13	sodium-coupled monocarboxylate transporter 2-like	GO:0015293	MF	symporter activity
LOC138712073	OG0000052	Chromosome13	sodium-coupled monocarboxylate transporter 2-like	GO:0006814	BP	sodium ion transport
LOC138712073	OG0000052	Chromosome13	sodium-coupled monocarboxylate transporter 2-like	GO:0055085	BP	transmembrane transport
LOC138712074	OG0000052	Chromosome13	sodium-coupled monocarboxylate transporter 1-like	GO:0016020	CC	membrane
LOC138712074	OG0000052	Chromosome13	sodium-coupled monocarboxylate transporter 1-like	GO:0015293	MF	symporter activity
LOC138712074	OG0000052	Chromosome13	sodium-coupled monocarboxylate transporter 1-like	GO:0006814	BP	sodium ion transport
LOC138712074	OG0000052	Chromosome13	sodium-coupled monocarboxylate transporter 1-like	GO:0055085	BP	transmembrane transport
LOC138712075	OG0000052	Chromosome13	sodium-coupled monocarboxylate transporter 1-like	GO:0016020	CC	membrane
LOC138712075	OG0000052	Chromosome13	sodium-coupled monocarboxylate transporter 1-like	GO:0015293	MF	symporter activity
LOC138712075	OG0000052	Chromosome13	sodium-coupled monocarboxylate transporter 1-like	GO:0006814	BP	sodium ion transport
LOC138712075	OG0000052	Chromosome13	sodium-coupled monocarboxylate transporter 1-like	GO:0055085	BP	transmembrane transport
LOC138712076	OG0000052	Chromosome13	sodium-coupled monocarboxylate transporter 1-like	GO:0016020	CC	membrane
LOC138712076	OG0000052	Chromosome13	sodium-coupled monocarboxylate transporter 1-like	GO:0015293	MF	symporter activity
LOC138712076	OG0000052	Chromosome13	sodium-coupled monocarboxylate transporter 1-like	GO:0006814	BP	sodium ion transport
LOC138712076	OG0000052	Chromosome13	sodium-coupled monocarboxylate transporter 1-like	GO:0055085	BP	transmembrane transport
LOC138712077	OG0000052	Chromosome13	sodium-coupled monocarboxylate transporter 2-like	GO:0016020	CC	membrane
LOC138712077	OG0000052	Chromosome13	sodium-coupled monocarboxylate transporter 2-like	GO:0015293	MF	symporter activity
LOC138712077	OG0000052	Chromosome13	sodium-coupled monocarboxylate transporter 2-like	GO:0006814	BP	sodium ion transport
LOC138712077	OG0000052	Chromosome13	sodium-coupled monocarboxylate transporter 2-like	GO:0055085	BP	transmembrane transport
LOC138712078	OG0000052	Chromosome13	sodium-coupled monocarboxylate transporter 2-like	GO:0016020	CC	membrane
LOC138712078	OG0000052	Chromosome13	sodium-coupled monocarboxylate transporter 2-like	GO:0015293	MF	symporter activity
LOC138712078	OG0000052	Chromosome13	sodium-coupled monocarboxylate transporter 2-like	GO:0006814	BP	sodium ion transport
LOC138712078	OG0000052	Chromosome13	sodium-coupled monocarboxylate transporter 2-like	GO:0055085	BP	transmembrane transport
LOC138712079	OG0000052	Chromosome13	sodium-coupled monocarboxylate transporter 2-like	GO:0016020	CC	membrane
LOC138712079	OG0000052	Chromosome13	sodium-coupled monocarboxylate transporter 2-like	GO:0015293	MF	symporter activity
LOC138712079	OG0000052	Chromosome13	sodium-coupled monocarboxylate transporter 2-like	GO:0006814	BP	sodium ion transport
LOC138712079	OG0000052	Chromosome13	sodium-coupled monocarboxylate transporter 2-like	GO:0055085	BP	transmembrane transport
LOC138712080	OG0000052	Chromosome13	sodium-coupled monocarboxylate transporter 2-like	GO:0016020	CC	membrane
LOC138712080	OG0000052	Chromosome13	sodium-coupled monocarboxylate transporter 2-like	GO:0015293	MF	symporter activity
LOC138712080	OG0000052	Chromosome13	sodium-coupled monocarboxylate transporter 2-like	GO:0006814	BP	sodium ion transport
LOC138712080	OG0000052	Chromosome13	sodium-coupled monocarboxylate transporter 2-like	GO:0055085	BP	transmembrane transport
LOC138712081	OG0000052	Chromosome13	sodium-coupled monocarboxylate transporter 2-like	GO:0016020	CC	membrane
LOC138712081	OG0000052	Chromosome13	sodium-coupled monocarboxylate transporter 2-like	GO:0015293	MF	symporter activity
LOC138712081	OG0000052	Chromosome13	sodium-coupled monocarboxylate transporter 2-like	GO:0006814	BP	sodium ion transport
LOC138712081	OG0000052	Chromosome13	sodium-coupled monocarboxylate transporter 2-like	GO:0055085	BP	transmembrane transport
LOC138712082	OG0000052	Chromosome13	sodium-coupled monocarboxylate transporter 2-like	GO:0016020	CC	membrane
LOC138712082	OG0000052	Chromosome13	sodium-coupled monocarboxylate transporter 2-like	GO:0015293	MF	symporter activity
LOC138712082	OG0000052	Chromosome13	sodium-coupled monocarboxylate transporter 2-like	GO:0006814	BP	sodium ion transport
LOC138712082	OG0000052	Chromosome13	sodium-coupled monocarboxylate transporter 2-like	GO:0055085	BP	transmembrane transport
LOC138712084	OG0000052	Chromosome13	sodium-coupled monocarboxylate transporter 2-like	GO:0016020	CC	membrane
LOC138712084	OG0000052	Chromosome13	sodium-coupled monocarboxylate transporter 2-like	GO:0015293	MF	symporter activity
LOC138712084	OG0000052	Chromosome13	sodium-coupled monocarboxylate transporter 2-like	GO:0006814	BP	sodium ion transport
LOC138712084	OG0000052	Chromosome13	sodium-coupled monocarboxylate transporter 2-like	GO:0055085	BP	transmembrane transport
LOC138712085	OG0000052	Chromosome13	sodium-coupled monocarboxylate transporter 1-like	GO:0016020	CC	membrane
LOC138712085	OG0000052	Chromosome13	sodium-coupled monocarboxylate transporter 1-like	GO:0015293	MF	symporter activity
LOC138712085	OG0000052	Chromosome13	sodium-coupled monocarboxylate transporter 1-like	GO:0006814	BP	sodium ion transport
LOC138712085	OG0000052	Chromosome13	sodium-coupled monocarboxylate transporter 1-like	GO:0055085	BP	transmembrane transport
LOC138712086	OG0000052	Chromosome13	sodium-coupled monocarboxylate transporter 2-like	GO:0016020	CC	membrane
LOC138712086	OG0000052	Chromosome13	sodium-coupled monocarboxylate transporter 2-like	GO:0015293	MF	symporter activity
LOC138712086	OG0000052	Chromosome13	sodium-coupled monocarboxylate transporter 2-like	GO:0006814	BP	sodium ion transport
LOC138712086	OG0000052	Chromosome13	sodium-coupled monocarboxylate transporter 2-like	GO:0055085	BP	transmembrane transport
LOC138712087	OG0000052	Chromosome13	sodium-coupled monocarboxylate transporter 1-like	GO:0016020	CC	membrane
LOC138712087	OG0000052	Chromosome13	sodium-coupled monocarboxylate transporter 1-like	GO:0015293	MF	symporter activity
LOC138712087	OG0000052	Chromosome13	sodium-coupled monocarboxylate transporter 1-like	GO:0006814	BP	sodium ion transport
LOC138712087	OG0000052	Chromosome13	sodium-coupled monocarboxylate transporter 1-like	GO:0055085	BP	transmembrane transport
LOC138712088	OG0000052	Chromosome13	sodium-coupled monocarboxylate transporter 1-like	GO:0016020	CC	membrane
LOC138712088	OG0000052	Chromosome13	sodium-coupled monocarboxylate transporter 1-like	GO:0015293	MF	symporter activity
LOC138712088	OG0000052	Chromosome13	sodium-coupled monocarboxylate transporter 1-like	GO:0006814	BP	sodium ion transport
LOC138712088	OG0000052	Chromosome13	sodium-coupled monocarboxylate transporter 1-like	GO:0055085	BP	transmembrane transport
LOC138712090	OG0000052	Chromosome13	sodium-coupled monocarboxylate transporter 1-like	GO:0016020	CC	membrane
LOC138712090	OG0000052	Chromosome13	sodium-coupled monocarboxylate transporter 1-like	GO:0015293	MF	symporter activity
LOC138712090	OG0000052	Chromosome13	sodium-coupled monocarboxylate transporter 1-like	GO:0006814	BP	sodium ion transport
LOC138712090	OG0000052	Chromosome13	sodium-coupled monocarboxylate transporter 1-like	GO:0055085	BP	transmembrane transport
LOC138704263	OG0000053	Chromosome8	uncharacterized LOC138704263	GO:0004497	MF	monooxygenase activity
LOC138704263	OG0000053	Chromosome8	uncharacterized LOC138704263	GO:0005506	MF	iron ion binding
LOC138704263	OG0000053	Chromosome8	uncharacterized LOC138704263	GO:0016705	MF	oxidoreductase activity, acting on paired donors, with incorporation or reduction of molecular oxygen
LOC138704263	OG0000053	Chromosome8	uncharacterized LOC138704263	GO:0020037	MF	heme binding
LOC138708909	OG0000053	Chromosome11	cytochrome P450 6j1-like	GO:0004497	MF	monooxygenase activity
LOC138708909	OG0000053	Chromosome11	cytochrome P450 6j1-like	GO:0005506	MF	iron ion binding
LOC138708909	OG0000053	Chromosome11	cytochrome P450 6j1-like	GO:0016705	MF	oxidoreductase activity, acting on paired donors, with incorporation or reduction of molecular oxygen
LOC138708909	OG0000053	Chromosome11	cytochrome P450 6j1-like	GO:0020037	MF	heme binding
LOC138711625	OG0000053	Chromosome13	uncharacterized LOC138711625	GO:0004497	MF	monooxygenase activity
LOC138711625	OG0000053	Chromosome13	uncharacterized LOC138711625	GO:0005506	MF	iron ion binding
LOC138711625	OG0000053	Chromosome13	uncharacterized LOC138711625	GO:0016705	MF	oxidoreductase activity, acting on paired donors, with incorporation or reduction of molecular oxygen
LOC138711625	OG0000053	Chromosome13	uncharacterized LOC138711625	GO:0020037	MF	heme binding
LOC138711628	OG0000053	Chromosome13	uncharacterized LOC138711628	GO:0004497	MF	monooxygenase activity
LOC138711628	OG0000053	Chromosome13	uncharacterized LOC138711628	GO:0005506	MF	iron ion binding
LOC138711628	OG0000053	Chromosome13	uncharacterized LOC138711628	GO:0016705	MF	oxidoreductase activity, acting on paired donors, with incorporation or reduction of molecular oxygen
LOC138711628	OG0000053	Chromosome13	uncharacterized LOC138711628	GO:0020037	MF	heme binding
LOC138711630	OG0000053	Chromosome13	cytochrome P450 6j1-like	GO:0004497	MF	monooxygenase activity
LOC138711630	OG0000053	Chromosome13	cytochrome P450 6j1-like	GO:0005506	MF	iron ion binding
LOC138711630	OG0000053	Chromosome13	cytochrome P450 6j1-like	GO:0016705	MF	oxidoreductase activity, acting on paired donors, with incorporation or reduction of molecular oxygen
LOC138711630	OG0000053	Chromosome13	cytochrome P450 6j1-like	GO:0020037	MF	heme binding
LOC138711913	OG0000053	Chromosome13	cytochrome P450 6j1-like	GO:0004497	MF	monooxygenase activity
LOC138711913	OG0000053	Chromosome13	cytochrome P450 6j1-like	GO:0005506	MF	iron ion binding
LOC138711913	OG0000053	Chromosome13	cytochrome P450 6j1-like	GO:0016705	MF	oxidoreductase activity, acting on paired donors, with incorporation or reduction of molecular oxygen
LOC138711913	OG0000053	Chromosome13	cytochrome P450 6j1-like	GO:0020037	MF	heme binding
LOC138711914	OG0000053	Chromosome13	cytochrome P450 6j1-like	GO:0004497	MF	monooxygenase activity
LOC138711914	OG0000053	Chromosome13	cytochrome P450 6j1-like	GO:0005506	MF	iron ion binding
LOC138711914	OG0000053	Chromosome13	cytochrome P450 6j1-like	GO:0016705	MF	oxidoreductase activity, acting on paired donors, with incorporation or reduction of molecular oxygen
LOC138711914	OG0000053	Chromosome13	cytochrome P450 6j1-like	GO:0020037	MF	heme binding
LOC138711915	OG0000053	Chromosome13	cytochrome P450 6j1-like	GO:0004497	MF	monooxygenase activity
LOC138711915	OG0000053	Chromosome13	cytochrome P450 6j1-like	GO:0005506	MF	iron ion binding
LOC138711915	OG0000053	Chromosome13	cytochrome P450 6j1-like	GO:0016705	MF	oxidoreductase activity, acting on paired donors, with incorporation or reduction of molecular oxygen
LOC138711915	OG0000053	Chromosome13	cytochrome P450 6j1-like	GO:0020037	MF	heme binding
LOC138711919	OG0000053	Chromosome13	cytochrome P450 6j1-like	GO:0004497	MF	monooxygenase activity
LOC138711919	OG0000053	Chromosome13	cytochrome P450 6j1-like	GO:0005506	MF	iron ion binding
LOC138711919	OG0000053	Chromosome13	cytochrome P450 6j1-like	GO:0016705	MF	oxidoreductase activity, acting on paired donors, with incorporation or reduction of molecular oxygen
LOC138711919	OG0000053	Chromosome13	cytochrome P450 6j1-like	GO:0020037	MF	heme binding
LOC138711922	OG0000053	Chromosome13	cytochrome P450 6j1-like	GO:0004497	MF	monooxygenase activity
LOC138711922	OG0000053	Chromosome13	cytochrome P450 6j1-like	GO:0005506	MF	iron ion binding
LOC138711922	OG0000053	Chromosome13	cytochrome P450 6j1-like	GO:0016705	MF	oxidoreductase activity, acting on paired donors, with incorporation or reduction of molecular oxygen
LOC138711922	OG0000053	Chromosome13	cytochrome P450 6j1-like	GO:0020037	MF	heme binding
LOC138711923	OG0000053	Chromosome13	cytochrome P450 6j1-like	GO:0004497	MF	monooxygenase activity
LOC138711923	OG0000053	Chromosome13	cytochrome P450 6j1-like	GO:0005506	MF	iron ion binding
LOC138711923	OG0000053	Chromosome13	cytochrome P450 6j1-like	GO:0016705	MF	oxidoreductase activity, acting on paired donors, with incorporation or reduction of molecular oxygen
LOC138711923	OG0000053	Chromosome13	cytochrome P450 6j1-like	GO:0020037	MF	heme binding
LOC138711924	OG0000053	Chromosome13	cytochrome P450 6j1-like	GO:0004497	MF	monooxygenase activity
LOC138711924	OG0000053	Chromosome13	cytochrome P450 6j1-like	GO:0005506	MF	iron ion binding
LOC138711924	OG0000053	Chromosome13	cytochrome P450 6j1-like	GO:0016705	MF	oxidoreductase activity, acting on paired donors, with incorporation or reduction of molecular oxygen
LOC138711924	OG0000053	Chromosome13	cytochrome P450 6j1-like	GO:0020037	MF	heme binding
LOC138711925	OG0000053	Chromosome13	cytochrome P450 6j1-like	GO:0004497	MF	monooxygenase activity
LOC138711925	OG0000053	Chromosome13	cytochrome P450 6j1-like	GO:0005506	MF	iron ion binding
LOC138711925	OG0000053	Chromosome13	cytochrome P450 6j1-like	GO:0016705	MF	oxidoreductase activity, acting on paired donors, with incorporation or reduction of molecular oxygen
LOC138711925	OG0000053	Chromosome13	cytochrome P450 6j1-like	GO:0020037	MF	heme binding
LOC138711926	OG0000053	Chromosome13	cytochrome P450 6j1-like	GO:0004497	MF	monooxygenase activity
LOC138711926	OG0000053	Chromosome13	cytochrome P450 6j1-like	GO:0005506	MF	iron ion binding
LOC138711926	OG0000053	Chromosome13	cytochrome P450 6j1-like	GO:0016705	MF	oxidoreductase activity, acting on paired donors, with incorporation or reduction of molecular oxygen
LOC138711926	OG0000053	Chromosome13	cytochrome P450 6j1-like	GO:0020037	MF	heme binding
LOC138711927	OG0000053	Chromosome13	cytochrome P450 6j1-like	GO:0004497	MF	monooxygenase activity
LOC138711927	OG0000053	Chromosome13	cytochrome P450 6j1-like	GO:0005506	MF	iron ion binding
LOC138711927	OG0000053	Chromosome13	cytochrome P450 6j1-like	GO:0016705	MF	oxidoreductase activity, acting on paired donors, with incorporation or reduction of molecular oxygen
LOC138711927	OG0000053	Chromosome13	cytochrome P450 6j1-like	GO:0020037	MF	heme binding
LOC138711929	OG0000053	Chromosome13	cytochrome P450 6j1-like	GO:0004497	MF	monooxygenase activity
LOC138711929	OG0000053	Chromosome13	cytochrome P450 6j1-like	GO:0005506	MF	iron ion binding
LOC138711929	OG0000053	Chromosome13	cytochrome P450 6j1-like	GO:0016705	MF	oxidoreductase activity, acting on paired donors, with incorporation or reduction of molecular oxygen
LOC138711929	OG0000053	Chromosome13	cytochrome P450 6j1-like	GO:0020037	MF	heme binding
LOC138711930	OG0000053	Chromosome13	cytochrome P450 6j1-like	GO:0004497	MF	monooxygenase activity
LOC138711930	OG0000053	Chromosome13	cytochrome P450 6j1-like	GO:0005506	MF	iron ion binding
LOC138711930	OG0000053	Chromosome13	cytochrome P450 6j1-like	GO:0016705	MF	oxidoreductase activity, acting on paired donors, with incorporation or reduction of molecular oxygen
LOC138711930	OG0000053	Chromosome13	cytochrome P450 6j1-like	GO:0020037	MF	heme binding
LOC138701471	OG0000055	Chromosome1	facilitated trehalose transporter Tret1-2 homolog	GO:0016020	CC	membrane
LOC138701471	OG0000055	Chromosome1	facilitated trehalose transporter Tret1-2 homolog	GO:0022857	MF	transmembrane transporter activity
LOC138701471	OG0000055	Chromosome1	facilitated trehalose transporter Tret1-2 homolog	GO:0055085	BP	transmembrane transport
LOC138704399	OG0000055	Chromosome1	facilitated trehalose transporter Tret1-like	GO:0016020	CC	membrane
LOC138704399	OG0000055	Chromosome1	facilitated trehalose transporter Tret1-like	GO:0022857	MF	transmembrane transporter activity
LOC138704399	OG0000055	Chromosome1	facilitated trehalose transporter Tret1-like	GO:0055085	BP	transmembrane transport
LOC138704406	OG0000055	Chromosome1	facilitated trehalose transporter Tret1-like	GO:0016020	CC	membrane
LOC138704406	OG0000055	Chromosome1	facilitated trehalose transporter Tret1-like	GO:0022857	MF	transmembrane transporter activity
LOC138704406	OG0000055	Chromosome1	facilitated trehalose transporter Tret1-like	GO:0055085	BP	transmembrane transport
LOC138711874	OG0000055	Chromosome13	facilitated trehalose transporter Tret1-like	GO:0016020	CC	membrane
LOC138711874	OG0000055	Chromosome13	facilitated trehalose transporter Tret1-like	GO:0022857	MF	transmembrane transporter activity
LOC138711874	OG0000055	Chromosome13	facilitated trehalose transporter Tret1-like	GO:0055085	BP	transmembrane transport
LOC138711876	OG0000055	Chromosome13	solute carrier family 2, facilitated glucose transporter member 8-like	GO:0016020	CC	membrane
LOC138711876	OG0000055	Chromosome13	solute carrier family 2, facilitated glucose transporter member 8-like	GO:0022857	MF	transmembrane transporter activity
LOC138711876	OG0000055	Chromosome13	solute carrier family 2, facilitated glucose transporter member 8-like	GO:0055085	BP	transmembrane transport
LOC138711879	OG0000055	Chromosome13	facilitated trehalose transporter Tret1-like	GO:0016020	CC	membrane
LOC138711879	OG0000055	Chromosome13	facilitated trehalose transporter Tret1-like	GO:0022857	MF	transmembrane transporter activity
LOC138711879	OG0000055	Chromosome13	facilitated trehalose transporter Tret1-like	GO:0055085	BP	transmembrane transport
LOC138711880	OG0000055	Chromosome13	facilitated trehalose transporter Tret1-like	GO:0016020	CC	membrane
LOC138711880	OG0000055	Chromosome13	facilitated trehalose transporter Tret1-like	GO:0022857	MF	transmembrane transporter activity
LOC138711880	OG0000055	Chromosome13	facilitated trehalose transporter Tret1-like	GO:0055085	BP	transmembrane transport
LOC138711881	OG0000055	Chromosome13	facilitated trehalose transporter Tret1-2 homolog	GO:0016020	CC	membrane
LOC138711881	OG0000055	Chromosome13	facilitated trehalose transporter Tret1-2 homolog	GO:0022857	MF	transmembrane transporter activity
LOC138711881	OG0000055	Chromosome13	facilitated trehalose transporter Tret1-2 homolog	GO:0055085	BP	transmembrane transport
LOC138711882	OG0000055	Chromosome13	facilitated trehalose transporter Tret1-like	GO:0016020	CC	membrane
LOC138711882	OG0000055	Chromosome13	facilitated trehalose transporter Tret1-like	GO:0022857	MF	transmembrane transporter activity
LOC138711882	OG0000055	Chromosome13	facilitated trehalose transporter Tret1-like	GO:0055085	BP	transmembrane transport
LOC138711883	OG0000055	Chromosome13	facilitated trehalose transporter Tret1-like	GO:0016020	CC	membrane
LOC138711883	OG0000055	Chromosome13	facilitated trehalose transporter Tret1-like	GO:0022857	MF	transmembrane transporter activity
LOC138711883	OG0000055	Chromosome13	facilitated trehalose transporter Tret1-like	GO:0055085	BP	transmembrane transport
LOC138711886	OG0000055	Chromosome13	facilitated trehalose transporter Tret1-like	GO:0016020	CC	membrane
LOC138711886	OG0000055	Chromosome13	facilitated trehalose transporter Tret1-like	GO:0022857	MF	transmembrane transporter activity
LOC138711886	OG0000055	Chromosome13	facilitated trehalose transporter Tret1-like	GO:0055085	BP	transmembrane transport
LOC138711887	OG0000055	Chromosome13	facilitated trehalose transporter Tret1-like	GO:0016020	CC	membrane
LOC138711887	OG0000055	Chromosome13	facilitated trehalose transporter Tret1-like	GO:0022857	MF	transmembrane transporter activity
LOC138711887	OG0000055	Chromosome13	facilitated trehalose transporter Tret1-like	GO:0055085	BP	transmembrane transport
LOC138711892	OG0000055	Chromosome13	facilitated trehalose transporter Tret1-like	GO:0016020	CC	membrane
LOC138711892	OG0000055	Chromosome13	facilitated trehalose transporter Tret1-like	GO:0022857	MF	transmembrane transporter activity
LOC138711892	OG0000055	Chromosome13	facilitated trehalose transporter Tret1-like	GO:0055085	BP	transmembrane transport
LOC138711897	OG0000055	Chromosome13	solute carrier family 2, facilitated glucose transporter member 8-like	GO:0016020	CC	membrane
LOC138711897	OG0000055	Chromosome13	solute carrier family 2, facilitated glucose transporter member 8-like	GO:0022857	MF	transmembrane transporter activity
LOC138711897	OG0000055	Chromosome13	solute carrier family 2, facilitated glucose transporter member 8-like	GO:0055085	BP	transmembrane transport
LOC138711898	OG0000055	Chromosome13	facilitated trehalose transporter Tret1-like	GO:0016020	CC	membrane
LOC138711898	OG0000055	Chromosome13	facilitated trehalose transporter Tret1-like	GO:0022857	MF	transmembrane transporter activity
LOC138711898	OG0000055	Chromosome13	facilitated trehalose transporter Tret1-like	GO:0055085	BP	transmembrane transport
LOC138714752	OG0000055	Chromosome15	facilitated trehalose transporter Tret1-2 homolog	GO:0016020	CC	membrane
LOC138714752	OG0000055	Chromosome15	facilitated trehalose transporter Tret1-2 homolog	GO:0022857	MF	transmembrane transporter activity
LOC138714752	OG0000055	Chromosome15	facilitated trehalose transporter Tret1-2 homolog	GO:0055085	BP	transmembrane transport
LOC138714753	OG0000055	Chromosome15	facilitated trehalose transporter Tret1-2 homolog	GO:0016020	CC	membrane
LOC138714753	OG0000055	Chromosome15	facilitated trehalose transporter Tret1-2 homolog	GO:0022857	MF	transmembrane transporter activity
LOC138714753	OG0000055	Chromosome15	facilitated trehalose transporter Tret1-2 homolog	GO:0055085	BP	transmembrane transport
LOC138708678	OG0000059	Chromosome11	uncharacterized LOC138708678	NA	NA	NA
LOC138694325	OG0000060	Chromosome2	tubulin alpha-1 chain	GO:0005737	CC	cytoplasm
LOC138694325	OG0000060	Chromosome2	tubulin alpha-1 chain	GO:0005874	CC	microtubule
LOC138694325	OG0000060	Chromosome2	tubulin alpha-1 chain	GO:0005200	MF	structural constituent of cytoskeleton
LOC138694325	OG0000060	Chromosome2	tubulin alpha-1 chain	GO:0005525	MF	GTP binding
LOC138694325	OG0000060	Chromosome2	tubulin alpha-1 chain	GO:0000226	BP	microtubule cytoskeleton organization
LOC138694325	OG0000060	Chromosome2	tubulin alpha-1 chain	GO:0000278	BP	mitotic cell cycle
LOC138694794	OG0000060	Chromosome2	tubulin alpha-1C chain-like	GO:0005737	CC	cytoplasm
LOC138694794	OG0000060	Chromosome2	tubulin alpha-1C chain-like	GO:0005874	CC	microtubule
LOC138694794	OG0000060	Chromosome2	tubulin alpha-1C chain-like	GO:0005200	MF	structural constituent of cytoskeleton
LOC138694794	OG0000060	Chromosome2	tubulin alpha-1C chain-like	GO:0005525	MF	GTP binding
LOC138694794	OG0000060	Chromosome2	tubulin alpha-1C chain-like	GO:0000226	BP	microtubule cytoskeleton organization
LOC138694794	OG0000060	Chromosome2	tubulin alpha-1C chain-like	GO:0000278	BP	mitotic cell cycle
LOC138696579	OG0000060	Chromosome3	tubulin alpha-1C chain-like	GO:0005737	CC	cytoplasm
LOC138696579	OG0000060	Chromosome3	tubulin alpha-1C chain-like	GO:0005874	CC	microtubule
LOC138696579	OG0000060	Chromosome3	tubulin alpha-1C chain-like	GO:0005200	MF	structural constituent of cytoskeleton
LOC138696579	OG0000060	Chromosome3	tubulin alpha-1C chain-like	GO:0005525	MF	GTP binding
LOC138696579	OG0000060	Chromosome3	tubulin alpha-1C chain-like	GO:0000226	BP	microtubule cytoskeleton organization
LOC138696579	OG0000060	Chromosome3	tubulin alpha-1C chain-like	GO:0000278	BP	mitotic cell cycle
LOC138699975	OG0000060	Chromosome5	tubulin alpha-1C chain	GO:0005737	CC	cytoplasm
LOC138699975	OG0000060	Chromosome5	tubulin alpha-1C chain	GO:0005874	CC	microtubule
LOC138699975	OG0000060	Chromosome5	tubulin alpha-1C chain	GO:0005200	MF	structural constituent of cytoskeleton
LOC138699975	OG0000060	Chromosome5	tubulin alpha-1C chain	GO:0005525	MF	GTP binding
LOC138699975	OG0000060	Chromosome5	tubulin alpha-1C chain	GO:0000226	BP	microtubule cytoskeleton organization
LOC138699975	OG0000060	Chromosome5	tubulin alpha-1C chain	GO:0000278	BP	mitotic cell cycle
LOC138703166	OG0000060	Chromosome7	tubulin alpha-2 chain-like	GO:0005737	CC	cytoplasm
LOC138703166	OG0000060	Chromosome7	tubulin alpha-2 chain-like	GO:0005874	CC	microtubule
LOC138703166	OG0000060	Chromosome7	tubulin alpha-2 chain-like	GO:0005200	MF	structural constituent of cytoskeleton
LOC138703166	OG0000060	Chromosome7	tubulin alpha-2 chain-like	GO:0005525	MF	GTP binding
LOC138703166	OG0000060	Chromosome7	tubulin alpha-2 chain-like	GO:0000226	BP	microtubule cytoskeleton organization
LOC138703166	OG0000060	Chromosome7	tubulin alpha-2 chain-like	GO:0000278	BP	mitotic cell cycle
LOC138711099	OG0000060	Chromosome12	tubulin alpha-1 chain-like	GO:0005737	CC	cytoplasm
LOC138711099	OG0000060	Chromosome12	tubulin alpha-1 chain-like	GO:0005874	CC	microtubule
LOC138711099	OG0000060	Chromosome12	tubulin alpha-1 chain-like	GO:0005200	MF	structural constituent of cytoskeleton
LOC138711099	OG0000060	Chromosome12	tubulin alpha-1 chain-like	GO:0005525	MF	GTP binding
LOC138711099	OG0000060	Chromosome12	tubulin alpha-1 chain-like	GO:0000226	BP	microtubule cytoskeleton organization
LOC138711099	OG0000060	Chromosome12	tubulin alpha-1 chain-like	GO:0000278	BP	mitotic cell cycle
LOC138714896	OG0000060	Chromosome15	tubulin alpha-1 chain-like	GO:0005737	CC	cytoplasm
LOC138714896	OG0000060	Chromosome15	tubulin alpha-1 chain-like	GO:0005874	CC	microtubule
LOC138714896	OG0000060	Chromosome15	tubulin alpha-1 chain-like	GO:0005200	MF	structural constituent of cytoskeleton
LOC138714896	OG0000060	Chromosome15	tubulin alpha-1 chain-like	GO:0005525	MF	GTP binding
LOC138714896	OG0000060	Chromosome15	tubulin alpha-1 chain-like	GO:0000226	BP	microtubule cytoskeleton organization
LOC138714896	OG0000060	Chromosome15	tubulin alpha-1 chain-like	GO:0000278	BP	mitotic cell cycle
LOC138714926	OG0000060	Chromosome15	tubulin alpha-1 chain-like	GO:0005737	CC	cytoplasm
LOC138714926	OG0000060	Chromosome15	tubulin alpha-1 chain-like	GO:0005874	CC	microtubule
LOC138714926	OG0000060	Chromosome15	tubulin alpha-1 chain-like	GO:0005200	MF	structural constituent of cytoskeleton
LOC138714926	OG0000060	Chromosome15	tubulin alpha-1 chain-like	GO:0005525	MF	GTP binding
LOC138714926	OG0000060	Chromosome15	tubulin alpha-1 chain-like	GO:0000226	BP	microtubule cytoskeleton organization
LOC138714926	OG0000060	Chromosome15	tubulin alpha-1 chain-like	GO:0000278	BP	mitotic cell cycle
LOC138715775	OG0000060	Chromosome15	tubulin alpha-1 chain-like	GO:0005737	CC	cytoplasm
LOC138715775	OG0000060	Chromosome15	tubulin alpha-1 chain-like	GO:0005874	CC	microtubule
LOC138715775	OG0000060	Chromosome15	tubulin alpha-1 chain-like	GO:0005200	MF	structural constituent of cytoskeleton
LOC138715775	OG0000060	Chromosome15	tubulin alpha-1 chain-like	GO:0005525	MF	GTP binding
LOC138715775	OG0000060	Chromosome15	tubulin alpha-1 chain-like	GO:0000226	BP	microtubule cytoskeleton organization
LOC138715775	OG0000060	Chromosome15	tubulin alpha-1 chain-like	GO:0000278	BP	mitotic cell cycle
LOC138696428	OG0000061	Chromosome1	uncharacterized LOC138696428	NA	NA	NA
LOC138706026	OG0000061	Chromosome9	uncharacterized LOC138706026	NA	NA	NA
LOC138707341	OG0000061	Chromosome10	uncharacterized LOC138707341	NA	NA	NA
LOC138709025	OG0000061	Chromosome1	uncharacterized LOC138709025	GO:0019005	CC	SCF ubiquitin ligase complex
LOC138709025	OG0000061	Chromosome1	uncharacterized LOC138709025	GO:0031146	BP	SCF-dependent proteasomal ubiquitin-dependent protein catabolic process
LOC138696063	OG0000065	Chromosome1	trypsin-1-like	GO:0004252	MF	serine-type endopeptidase activity
LOC138696063	OG0000065	Chromosome1	trypsin-1-like	GO:0006508	BP	proteolysis
LOC138696075	OG0000065	Chromosome1	trypsin-1-like	GO:0004252	MF	serine-type endopeptidase activity
LOC138696075	OG0000065	Chromosome1	trypsin-1-like	GO:0006508	BP	proteolysis
LOC138696078	OG0000065	Chromosome1	trypsin alpha-4-like	GO:0004252	MF	serine-type endopeptidase activity
LOC138696078	OG0000065	Chromosome1	trypsin alpha-4-like	GO:0006508	BP	proteolysis
LOC138696087	OG0000065	Chromosome1	trypsin-7-like	GO:0004252	MF	serine-type endopeptidase activity
LOC138696087	OG0000065	Chromosome1	trypsin-7-like	GO:0006508	BP	proteolysis
LOC138696093	OG0000065	Chromosome1	trypsin-7-like	GO:0004252	MF	serine-type endopeptidase activity
LOC138696093	OG0000065	Chromosome1	trypsin-7-like	GO:0006508	BP	proteolysis
LOC138698102	OG0000065	Chromosome4	trypsin alpha-like	GO:0004252	MF	serine-type endopeptidase activity
LOC138698102	OG0000065	Chromosome4	trypsin alpha-like	GO:0006508	BP	proteolysis
LOC138698103	OG0000065	Chromosome4	trypsin beta-like	GO:0004252	MF	serine-type endopeptidase activity
LOC138698103	OG0000065	Chromosome4	trypsin beta-like	GO:0006508	BP	proteolysis
LOC138698104	OG0000065	Chromosome4	trypsin beta-like	GO:0004252	MF	serine-type endopeptidase activity
LOC138698104	OG0000065	Chromosome4	trypsin beta-like	GO:0006508	BP	proteolysis
LOC138698108	OG0000065	Chromosome4	trypsin-7-like	GO:0004252	MF	serine-type endopeptidase activity
LOC138698108	OG0000065	Chromosome4	trypsin-7-like	GO:0006508	BP	proteolysis
LOC138698109	OG0000065	Chromosome4	trypsin-1-like	GO:0004252	MF	serine-type endopeptidase activity
LOC138698109	OG0000065	Chromosome4	trypsin-1-like	GO:0006508	BP	proteolysis
LOC138698110	OG0000065	Chromosome4	trypsin alpha-like	GO:0004252	MF	serine-type endopeptidase activity
LOC138698110	OG0000065	Chromosome4	trypsin alpha-like	GO:0006508	BP	proteolysis
LOC138698111	OG0000065	Chromosome4	trypsin-1-like	GO:0004252	MF	serine-type endopeptidase activity
LOC138698111	OG0000065	Chromosome4	trypsin-1-like	GO:0006508	BP	proteolysis
LOC138698112	OG0000065	Chromosome4	trypsin-1-like	GO:0004252	MF	serine-type endopeptidase activity
LOC138698112	OG0000065	Chromosome4	trypsin-1-like	GO:0006508	BP	proteolysis
LOC138698113	OG0000065	Chromosome4	trypsin alpha-like	GO:0004252	MF	serine-type endopeptidase activity
LOC138698113	OG0000065	Chromosome4	trypsin alpha-like	GO:0006508	BP	proteolysis
LOC138698115	OG0000065	Chromosome4	trypsin-7-like	GO:0004252	MF	serine-type endopeptidase activity
LOC138698115	OG0000065	Chromosome4	trypsin-7-like	GO:0006508	BP	proteolysis
LOC138698116	OG0000065	Chromosome4	trypsin delta-like	GO:0004252	MF	serine-type endopeptidase activity
LOC138698116	OG0000065	Chromosome4	trypsin delta-like	GO:0006508	BP	proteolysis
LOC138698117	OG0000065	Chromosome4	trypsin-7-like	GO:0004252	MF	serine-type endopeptidase activity
LOC138698117	OG0000065	Chromosome4	trypsin-7-like	GO:0006508	BP	proteolysis
LOC138703791	OG0000066	Chromosome1	uncharacterized LOC138703791	GO:0005634	CC	nucleus
LOC138703791	OG0000066	Chromosome1	uncharacterized LOC138703791	GO:0005743	CC	mitochondrial inner membrane
LOC138703791	OG0000066	Chromosome1	uncharacterized LOC138703791	GO:0000014	MF	single-stranded DNA endodeoxyribonuclease activity
LOC138703791	OG0000066	Chromosome1	uncharacterized LOC138703791	GO:0003676	MF	nucleic acid binding
LOC138703791	OG0000066	Chromosome1	uncharacterized LOC138703791	GO:0004521	MF	endoribonuclease activity
LOC138703791	OG0000066	Chromosome1	uncharacterized LOC138703791	GO:0046872	MF	metal ion binding
LOC138703791	OG0000066	Chromosome1	uncharacterized LOC138703791	GO:0006309	BP	apoptotic DNA fragmentation
LOC138700403	OG0000067	Chromosome5	uncharacterized LOC138700403	NA	NA	NA
LOC138691057	OG0000071	Chromosome16	probable multidrug resistance-associated protein lethal(2)03659	GO:0016020	CC	membrane
LOC138691057	OG0000071	Chromosome16	probable multidrug resistance-associated protein lethal(2)03659	GO:0005524	MF	ATP binding
LOC138691057	OG0000071	Chromosome16	probable multidrug resistance-associated protein lethal(2)03659	GO:0016887	MF	ATP hydrolysis activity
LOC138691057	OG0000071	Chromosome16	probable multidrug resistance-associated protein lethal(2)03659	GO:0140359	MF	ABC-type transporter activity
LOC138691057	OG0000071	Chromosome16	probable multidrug resistance-associated protein lethal(2)03659	GO:0055085	BP	transmembrane transport
LOC138691058	OG0000071	Chromosome16	probable multidrug resistance-associated protein lethal(2)03659	GO:0016020	CC	membrane
LOC138691058	OG0000071	Chromosome16	probable multidrug resistance-associated protein lethal(2)03659	GO:0005524	MF	ATP binding
LOC138691058	OG0000071	Chromosome16	probable multidrug resistance-associated protein lethal(2)03659	GO:0016887	MF	ATP hydrolysis activity
LOC138691058	OG0000071	Chromosome16	probable multidrug resistance-associated protein lethal(2)03659	GO:0140359	MF	ABC-type transporter activity
LOC138691058	OG0000071	Chromosome16	probable multidrug resistance-associated protein lethal(2)03659	GO:0055085	BP	transmembrane transport
LOC138693118	OG0000071	Chromosome17	ATP-binding cassette sub-family C member 4-like	GO:0016020	CC	membrane
LOC138693118	OG0000071	Chromosome17	ATP-binding cassette sub-family C member 4-like	GO:0005524	MF	ATP binding
LOC138693118	OG0000071	Chromosome17	ATP-binding cassette sub-family C member 4-like	GO:0016887	MF	ATP hydrolysis activity
LOC138693118	OG0000071	Chromosome17	ATP-binding cassette sub-family C member 4-like	GO:0140359	MF	ABC-type transporter activity
LOC138693118	OG0000071	Chromosome17	ATP-binding cassette sub-family C member 4-like	GO:0055085	BP	transmembrane transport
LOC138696718	OG0000071	Chromosome3	ATP-binding cassette sub-family C member 4-like	GO:0016020	CC	membrane
LOC138696718	OG0000071	Chromosome3	ATP-binding cassette sub-family C member 4-like	GO:0005524	MF	ATP binding
LOC138696718	OG0000071	Chromosome3	ATP-binding cassette sub-family C member 4-like	GO:0016887	MF	ATP hydrolysis activity
LOC138696718	OG0000071	Chromosome3	ATP-binding cassette sub-family C member 4-like	GO:0140359	MF	ABC-type transporter activity
LOC138696718	OG0000071	Chromosome3	ATP-binding cassette sub-family C member 4-like	GO:0055085	BP	transmembrane transport
LOC138696720	OG0000071	Chromosome3	ATP-binding cassette sub-family C member 4-like	GO:0016020	CC	membrane
LOC138696720	OG0000071	Chromosome3	ATP-binding cassette sub-family C member 4-like	GO:0005524	MF	ATP binding
LOC138696720	OG0000071	Chromosome3	ATP-binding cassette sub-family C member 4-like	GO:0016887	MF	ATP hydrolysis activity
LOC138696720	OG0000071	Chromosome3	ATP-binding cassette sub-family C member 4-like	GO:0140359	MF	ABC-type transporter activity
LOC138696720	OG0000071	Chromosome3	ATP-binding cassette sub-family C member 4-like	GO:0055085	BP	transmembrane transport
LOC138701729	OG0000071	Chromosome6	ATP-binding cassette sub-family C member 4-like	GO:0016020	CC	membrane
LOC138701729	OG0000071	Chromosome6	ATP-binding cassette sub-family C member 4-like	GO:0005524	MF	ATP binding
LOC138701729	OG0000071	Chromosome6	ATP-binding cassette sub-family C member 4-like	GO:0016887	MF	ATP hydrolysis activity
LOC138701729	OG0000071	Chromosome6	ATP-binding cassette sub-family C member 4-like	GO:0140359	MF	ABC-type transporter activity
LOC138701729	OG0000071	Chromosome6	ATP-binding cassette sub-family C member 4-like	GO:0055085	BP	transmembrane transport
LOC138704977	OG0000071	Chromosome8	probable multidrug resistance-associated protein lethal(2)03659	GO:0016020	CC	membrane
LOC138704977	OG0000071	Chromosome8	probable multidrug resistance-associated protein lethal(2)03659	GO:0005524	MF	ATP binding
LOC138704977	OG0000071	Chromosome8	probable multidrug resistance-associated protein lethal(2)03659	GO:0016887	MF	ATP hydrolysis activity
LOC138704977	OG0000071	Chromosome8	probable multidrug resistance-associated protein lethal(2)03659	GO:0140359	MF	ABC-type transporter activity
LOC138704977	OG0000071	Chromosome8	probable multidrug resistance-associated protein lethal(2)03659	GO:0055085	BP	transmembrane transport
LOC138713627	OG0000071	Chromosome14	ATP-binding cassette sub-family C member 4-like	GO:0016020	CC	membrane
LOC138713627	OG0000071	Chromosome14	ATP-binding cassette sub-family C member 4-like	GO:0005524	MF	ATP binding
LOC138713627	OG0000071	Chromosome14	ATP-binding cassette sub-family C member 4-like	GO:0016887	MF	ATP hydrolysis activity
LOC138713627	OG0000071	Chromosome14	ATP-binding cassette sub-family C member 4-like	GO:0140359	MF	ABC-type transporter activity
LOC138713627	OG0000071	Chromosome14	ATP-binding cassette sub-family C member 4-like	GO:0055085	BP	transmembrane transport
LOC138713628	OG0000071	Chromosome14	probable multidrug resistance-associated protein lethal(2)03659	GO:0016020	CC	membrane
LOC138713628	OG0000071	Chromosome14	probable multidrug resistance-associated protein lethal(2)03659	GO:0005524	MF	ATP binding
LOC138713628	OG0000071	Chromosome14	probable multidrug resistance-associated protein lethal(2)03659	GO:0016887	MF	ATP hydrolysis activity
LOC138713628	OG0000071	Chromosome14	probable multidrug resistance-associated protein lethal(2)03659	GO:0140359	MF	ABC-type transporter activity
LOC138713628	OG0000071	Chromosome14	probable multidrug resistance-associated protein lethal(2)03659	GO:0055085	BP	transmembrane transport
LOC138713766	OG0000071	Chromosome14	ATP-binding cassette sub-family C member 4-like	GO:0016020	CC	membrane
LOC138713766	OG0000071	Chromosome14	ATP-binding cassette sub-family C member 4-like	GO:0005524	MF	ATP binding
LOC138713766	OG0000071	Chromosome14	ATP-binding cassette sub-family C member 4-like	GO:0016887	MF	ATP hydrolysis activity
LOC138713766	OG0000071	Chromosome14	ATP-binding cassette sub-family C member 4-like	GO:0140359	MF	ABC-type transporter activity
LOC138713766	OG0000071	Chromosome14	ATP-binding cassette sub-family C member 4-like	GO:0055085	BP	transmembrane transport
LOC138694647	OG0000072	Chromosome2	arylsulfatase B-like	NA	NA	NA
LOC138696368	OG0000072	Chromosome3	arylsulfatase B-like	NA	NA	NA
LOC138696545	OG0000072	Chromosome3	arylsulfatase B-like	NA	NA	NA
LOC138696546	OG0000072	Chromosome3	arylsulfatase B-like	NA	NA	NA
LOC138696547	OG0000072	Chromosome3	arylsulfatase B-like	NA	NA	NA
LOC138697685	OG0000072	Chromosome4	arylsulfatase B-like	NA	NA	NA
LOC138697686	OG0000072	Chromosome4	arylsulfatase B-like	NA	NA	NA
LOC138706585	OG0000072	Chromosome9	arylsulfatase B	NA	NA	NA
LOC138706587	OG0000072	Chromosome9	arylsulfatase B-like	GO:0016020	CC	membrane
LOC138706587	OG0000072	Chromosome9	arylsulfatase B-like	GO:0022857	MF	transmembrane transporter activity
LOC138706587	OG0000072	Chromosome9	arylsulfatase B-like	GO:0055085	BP	transmembrane transport
LOC138711222	OG0000072	Chromosome12	arylsulfatase B-like	NA	NA	NA
LOC138713618	OG0000072	Chromosome14	arylsulfatase B-like	NA	NA	NA
LOC138713619	OG0000072	Chromosome14	arylsulfatase B-like	NA	NA	NA
LOC138708789	OG0000074	Chromosome11	c-Myc-binding protein	GO:0005634	CC	nucleus
LOC138708789	OG0000074	Chromosome11	c-Myc-binding protein	GO:0003713	MF	transcription coactivator activity
LOC138708789	OG0000074	Chromosome11	c-Myc-binding protein	GO:0006355	BP	regulation of DNA-templated transcription
LOC138703526	OG0000075	Chromosome7	fatty acid synthase-like	GO:0004312	MF	fatty acid synthase activity
LOC138703526	OG0000075	Chromosome7	fatty acid synthase-like	GO:0016491	MF	oxidoreductase activity
LOC138703526	OG0000075	Chromosome7	fatty acid synthase-like	GO:0006633	BP	fatty acid biosynthetic process
LOC138703527	OG0000075	Chromosome7	fatty acid synthase-like	GO:0004312	MF	fatty acid synthase activity
LOC138703527	OG0000075	Chromosome7	fatty acid synthase-like	GO:0016491	MF	oxidoreductase activity
LOC138703527	OG0000075	Chromosome7	fatty acid synthase-like	GO:0006633	BP	fatty acid biosynthetic process
LOC138703684	OG0000075	Chromosome7	fatty acid synthase-like	GO:0004312	MF	fatty acid synthase activity
LOC138703684	OG0000075	Chromosome7	fatty acid synthase-like	GO:0004315	MF	3-oxoacyl-[acyl-carrier-protein] synthase activity
LOC138703684	OG0000075	Chromosome7	fatty acid synthase-like	GO:0016491	MF	oxidoreductase activity
LOC138703684	OG0000075	Chromosome7	fatty acid synthase-like	GO:0031177	MF	phosphopantetheine binding
LOC138703684	OG0000075	Chromosome7	fatty acid synthase-like	GO:0006633	BP	fatty acid biosynthetic process
LOC138707704	OG0000077	Chromosome1	diablo IAP-binding mitochondrial protein-like	GO:0005739	CC	mitochondrion
LOC138707704	OG0000077	Chromosome1	diablo IAP-binding mitochondrial protein-like	GO:0008631	BP	intrinsic apoptotic signaling pathway in response to oxidative stress
LOC138707704	OG0000077	Chromosome1	diablo IAP-binding mitochondrial protein-like	GO:0008635	BP	activation of cysteine-type endopeptidase activity involved in apoptotic process by cytochrome c
LOC138707704	OG0000077	Chromosome1	diablo IAP-binding mitochondrial protein-like	GO:0051402	BP	neuron apoptotic process
LOC138708532	OG0000077	Chromosome11	uncharacterized LOC138708532	NA	NA	NA
LOC138696677	OG0000079	Chromosome3	medium-chain acyl-CoA ligase ACSF2, mitochondrial-like	GO:0031956	MF	medium-chain fatty acid-CoA ligase activity
LOC138696677	OG0000079	Chromosome3	medium-chain acyl-CoA ligase ACSF2, mitochondrial-like	GO:0006631	BP	fatty acid metabolic process
LOC138696679	OG0000079	Chromosome3	medium-chain acyl-CoA ligase ACSF2, mitochondrial-like	GO:0031956	MF	medium-chain fatty acid-CoA ligase activity
LOC138696679	OG0000079	Chromosome3	medium-chain acyl-CoA ligase ACSF2, mitochondrial-like	GO:0006631	BP	fatty acid metabolic process
LOC138696680	OG0000079	Chromosome3	medium-chain acyl-CoA ligase ACSF2, mitochondrial-like	GO:0031956	MF	medium-chain fatty acid-CoA ligase activity
LOC138696680	OG0000079	Chromosome3	medium-chain acyl-CoA ligase ACSF2, mitochondrial-like	GO:0006631	BP	fatty acid metabolic process
LOC138696681	OG0000079	Chromosome3	medium-chain acyl-CoA ligase ACSF2, mitochondrial-like	GO:0031956	MF	medium-chain fatty acid-CoA ligase activity
LOC138696681	OG0000079	Chromosome3	medium-chain acyl-CoA ligase ACSF2, mitochondrial-like	GO:0006631	BP	fatty acid metabolic process
LOC138696682	OG0000079	Chromosome3	uncharacterized LOC138696682	GO:0031956	MF	medium-chain fatty acid-CoA ligase activity
LOC138696682	OG0000079	Chromosome3	uncharacterized LOC138696682	GO:0006631	BP	fatty acid metabolic process
LOC138696689	OG0000079	Chromosome3	medium-chain acyl-CoA ligase ACSF2, mitochondrial-like	GO:0031956	MF	medium-chain fatty acid-CoA ligase activity
LOC138696689	OG0000079	Chromosome3	medium-chain acyl-CoA ligase ACSF2, mitochondrial-like	GO:0006631	BP	fatty acid metabolic process
LOC138696719	OG0000079	Chromosome3	medium-chain acyl-CoA ligase ACSF2, mitochondrial-like	GO:0031956	MF	medium-chain fatty acid-CoA ligase activity
LOC138696719	OG0000079	Chromosome3	medium-chain acyl-CoA ligase ACSF2, mitochondrial-like	GO:0006631	BP	fatty acid metabolic process
LOC138696729	OG0000079	Chromosome3	medium-chain acyl-CoA ligase ACSF2, mitochondrial-like	GO:0031956	MF	medium-chain fatty acid-CoA ligase activity
LOC138696729	OG0000079	Chromosome3	medium-chain acyl-CoA ligase ACSF2, mitochondrial-like	GO:0006631	BP	fatty acid metabolic process
LOC138696735	OG0000079	Chromosome3	medium-chain acyl-CoA ligase ACSF2, mitochondrial-like	GO:0031956	MF	medium-chain fatty acid-CoA ligase activity
LOC138696735	OG0000079	Chromosome3	medium-chain acyl-CoA ligase ACSF2, mitochondrial-like	GO:0006631	BP	fatty acid metabolic process
LOC138697061	OG0000079	Chromosome3	medium-chain acyl-CoA ligase ACSF2, mitochondrial-like	GO:0031956	MF	medium-chain fatty acid-CoA ligase activity
LOC138697061	OG0000079	Chromosome3	medium-chain acyl-CoA ligase ACSF2, mitochondrial-like	GO:0006631	BP	fatty acid metabolic process
LOC138700318	OG0000079	Chromosome5	medium-chain acyl-CoA ligase ACSF2, mitochondrial-like	GO:0031956	MF	medium-chain fatty acid-CoA ligase activity
LOC138700318	OG0000079	Chromosome5	medium-chain acyl-CoA ligase ACSF2, mitochondrial-like	GO:0006631	BP	fatty acid metabolic process
LOC138703414	OG0000079	Chromosome7	medium-chain acyl-CoA ligase ACSF2, mitochondrial-like	GO:0031956	MF	medium-chain fatty acid-CoA ligase activity
LOC138703414	OG0000079	Chromosome7	medium-chain acyl-CoA ligase ACSF2, mitochondrial-like	GO:0006631	BP	fatty acid metabolic process
LOC138690957	OG0000081	Chromosome16	acyl-CoA Delta-9 desaturase-like	GO:0005789	CC	endoplasmic reticulum membrane
LOC138690957	OG0000081	Chromosome16	acyl-CoA Delta-9 desaturase-like	GO:0004768	MF	stearoyl-CoA 9-desaturase activity
LOC138690957	OG0000081	Chromosome16	acyl-CoA Delta-9 desaturase-like	GO:0005506	MF	iron ion binding
LOC138690957	OG0000081	Chromosome16	acyl-CoA Delta-9 desaturase-like	GO:0006636	BP	unsaturated fatty acid biosynthetic process
LOC138695067	OG0000081	Chromosome2	acyl-CoA Delta-9 desaturase-like	GO:0005789	CC	endoplasmic reticulum membrane
LOC138695067	OG0000081	Chromosome2	acyl-CoA Delta-9 desaturase-like	GO:0004768	MF	stearoyl-CoA 9-desaturase activity
LOC138695067	OG0000081	Chromosome2	acyl-CoA Delta-9 desaturase-like	GO:0005506	MF	iron ion binding
LOC138695067	OG0000081	Chromosome2	acyl-CoA Delta-9 desaturase-like	GO:0006636	BP	unsaturated fatty acid biosynthetic process
LOC138695070	OG0000081	Chromosome2	stearoyl-CoA desaturase 5-like	GO:0005789	CC	endoplasmic reticulum membrane
LOC138695070	OG0000081	Chromosome2	stearoyl-CoA desaturase 5-like	GO:0004768	MF	stearoyl-CoA 9-desaturase activity
LOC138695070	OG0000081	Chromosome2	stearoyl-CoA desaturase 5-like	GO:0005506	MF	iron ion binding
LOC138695070	OG0000081	Chromosome2	stearoyl-CoA desaturase 5-like	GO:0006636	BP	unsaturated fatty acid biosynthetic process
LOC138695071	OG0000081	Chromosome2	acyl-CoA Delta-9 desaturase-like	GO:0005789	CC	endoplasmic reticulum membrane
LOC138695071	OG0000081	Chromosome2	acyl-CoA Delta-9 desaturase-like	GO:0004768	MF	stearoyl-CoA 9-desaturase activity
LOC138695071	OG0000081	Chromosome2	acyl-CoA Delta-9 desaturase-like	GO:0005506	MF	iron ion binding
LOC138695071	OG0000081	Chromosome2	acyl-CoA Delta-9 desaturase-like	GO:0006636	BP	unsaturated fatty acid biosynthetic process
LOC138704565	OG0000081	Chromosome1	acyl-CoA Delta-9 desaturase-like	GO:0005789	CC	endoplasmic reticulum membrane
LOC138704565	OG0000081	Chromosome1	acyl-CoA Delta-9 desaturase-like	GO:0004768	MF	stearoyl-CoA 9-desaturase activity
LOC138704565	OG0000081	Chromosome1	acyl-CoA Delta-9 desaturase-like	GO:0005506	MF	iron ion binding
LOC138704565	OG0000081	Chromosome1	acyl-CoA Delta-9 desaturase-like	GO:0006636	BP	unsaturated fatty acid biosynthetic process
LOC138704570	OG0000081	Chromosome1	acyl-CoA Delta-9 desaturase-like	GO:0005789	CC	endoplasmic reticulum membrane
LOC138704570	OG0000081	Chromosome1	acyl-CoA Delta-9 desaturase-like	GO:0004768	MF	stearoyl-CoA 9-desaturase activity
LOC138704570	OG0000081	Chromosome1	acyl-CoA Delta-9 desaturase-like	GO:0005506	MF	iron ion binding
LOC138704570	OG0000081	Chromosome1	acyl-CoA Delta-9 desaturase-like	GO:0006636	BP	unsaturated fatty acid biosynthetic process
LOC138706160	OG0000081	Chromosome9	acyl-CoA Delta-9 desaturase-like	GO:0005789	CC	endoplasmic reticulum membrane
LOC138706160	OG0000081	Chromosome9	acyl-CoA Delta-9 desaturase-like	GO:0004768	MF	stearoyl-CoA 9-desaturase activity
LOC138706160	OG0000081	Chromosome9	acyl-CoA Delta-9 desaturase-like	GO:0005506	MF	iron ion binding
LOC138706160	OG0000081	Chromosome9	acyl-CoA Delta-9 desaturase-like	GO:0006636	BP	unsaturated fatty acid biosynthetic process
LOC138712208	OG0000081	Chromosome13	acyl-CoA Delta-9 desaturase-like	GO:0005789	CC	endoplasmic reticulum membrane
LOC138712208	OG0000081	Chromosome13	acyl-CoA Delta-9 desaturase-like	GO:0004768	MF	stearoyl-CoA 9-desaturase activity
LOC138712208	OG0000081	Chromosome13	acyl-CoA Delta-9 desaturase-like	GO:0005506	MF	iron ion binding
LOC138712208	OG0000081	Chromosome13	acyl-CoA Delta-9 desaturase-like	GO:0006636	BP	unsaturated fatty acid biosynthetic process
LOC138712209	OG0000081	Chromosome13	acyl-CoA Delta-9 desaturase-like	GO:0005789	CC	endoplasmic reticulum membrane
LOC138712209	OG0000081	Chromosome13	acyl-CoA Delta-9 desaturase-like	GO:0004768	MF	stearoyl-CoA 9-desaturase activity
LOC138712209	OG0000081	Chromosome13	acyl-CoA Delta-9 desaturase-like	GO:0005506	MF	iron ion binding
LOC138712209	OG0000081	Chromosome13	acyl-CoA Delta-9 desaturase-like	GO:0006636	BP	unsaturated fatty acid biosynthetic process
LOC138691099	OG0000082	Chromosome16	lipase 3-like	GO:0016788	MF	hydrolase activity, acting on ester bonds
LOC138691099	OG0000082	Chromosome16	lipase 3-like	GO:0006629	BP	lipid metabolic process
LOC138691100	OG0000082	Chromosome16	lipase 3-like	GO:0016788	MF	hydrolase activity, acting on ester bonds
LOC138691100	OG0000082	Chromosome16	lipase 3-like	GO:0006629	BP	lipid metabolic process
LOC138691104	OG0000082	Chromosome16	lipase 3-like	GO:0016788	MF	hydrolase activity, acting on ester bonds
LOC138691104	OG0000082	Chromosome16	lipase 3-like	GO:0006629	BP	lipid metabolic process
LOC138698389	OG0000082	Chromosome4	lipase 3-like	GO:0016788	MF	hydrolase activity, acting on ester bonds
LOC138698389	OG0000082	Chromosome4	lipase 3-like	GO:0006629	BP	lipid metabolic process
LOC138698390	OG0000082	Chromosome4	lipase 3-like	GO:0016788	MF	hydrolase activity, acting on ester bonds
LOC138698390	OG0000082	Chromosome4	lipase 3-like	GO:0006629	BP	lipid metabolic process
LOC138698460	OG0000082	Chromosome4	lipase 3-like	GO:0016788	MF	hydrolase activity, acting on ester bonds
LOC138698460	OG0000082	Chromosome4	lipase 3-like	GO:0006629	BP	lipid metabolic process
LOC138698461	OG0000082	Chromosome4	lipase 3-like	GO:0016788	MF	hydrolase activity, acting on ester bonds
LOC138698461	OG0000082	Chromosome4	lipase 3-like	GO:0006629	BP	lipid metabolic process
LOC138698462	OG0000082	Chromosome4	lipase 3-like	GO:0016788	MF	hydrolase activity, acting on ester bonds
LOC138698462	OG0000082	Chromosome4	lipase 3-like	GO:0006629	BP	lipid metabolic process
LOC138698464	OG0000082	Chromosome4	lipase 3-like	GO:0016788	MF	hydrolase activity, acting on ester bonds
LOC138698464	OG0000082	Chromosome4	lipase 3-like	GO:0006629	BP	lipid metabolic process
LOC138698976	OG0000082	Chromosome4	lipase 3-like	GO:0016788	MF	hydrolase activity, acting on ester bonds
LOC138698976	OG0000082	Chromosome4	lipase 3-like	GO:0006629	BP	lipid metabolic process
LOC138698984	OG0000082	Chromosome4	lipase 3-like	GO:0016788	MF	hydrolase activity, acting on ester bonds
LOC138698984	OG0000082	Chromosome4	lipase 3-like	GO:0006629	BP	lipid metabolic process
LOC138704469	OG0000082	Chromosome8	lipase 3-like	GO:0016788	MF	hydrolase activity, acting on ester bonds
LOC138704469	OG0000082	Chromosome8	lipase 3-like	GO:0006629	BP	lipid metabolic process
LOC138695268	OG0000089	Chromosome1	sodium/potassium-transporting ATPase subunit beta-2-like	GO:0005890	CC	sodium:potassium-exchanging ATPase complex
LOC138695268	OG0000089	Chromosome1	sodium/potassium-transporting ATPase subunit beta-2-like	GO:0001671	MF	ATPase activator activity
LOC138695268	OG0000089	Chromosome1	sodium/potassium-transporting ATPase subunit beta-2-like	GO:0006883	BP	cellular sodium ion homeostasis
LOC138695268	OG0000089	Chromosome1	sodium/potassium-transporting ATPase subunit beta-2-like	GO:0030007	BP	cellular potassium ion homeostasis
LOC138695268	OG0000089	Chromosome1	sodium/potassium-transporting ATPase subunit beta-2-like	GO:0036376	BP	sodium ion export across plasma membrane
LOC138695268	OG0000089	Chromosome1	sodium/potassium-transporting ATPase subunit beta-2-like	GO:1990573	BP	potassium ion import across plasma membrane
LOC138705614	OG0000089	Chromosome9	sodium/potassium-transporting ATPase subunit beta-2-like	GO:0005890	CC	sodium:potassium-exchanging ATPase complex
LOC138705614	OG0000089	Chromosome9	sodium/potassium-transporting ATPase subunit beta-2-like	GO:0001671	MF	ATPase activator activity
LOC138705614	OG0000089	Chromosome9	sodium/potassium-transporting ATPase subunit beta-2-like	GO:0006883	BP	cellular sodium ion homeostasis
LOC138705614	OG0000089	Chromosome9	sodium/potassium-transporting ATPase subunit beta-2-like	GO:0030007	BP	cellular potassium ion homeostasis
LOC138705614	OG0000089	Chromosome9	sodium/potassium-transporting ATPase subunit beta-2-like	GO:0036376	BP	sodium ion export across plasma membrane
LOC138705614	OG0000089	Chromosome9	sodium/potassium-transporting ATPase subunit beta-2-like	GO:1990573	BP	potassium ion import across plasma membrane
LOC138705695	OG0000089	Chromosome9	sodium/potassium-transporting ATPase subunit beta-2-like	GO:0005890	CC	sodium:potassium-exchanging ATPase complex
LOC138705695	OG0000089	Chromosome9	sodium/potassium-transporting ATPase subunit beta-2-like	GO:0001671	MF	ATPase activator activity
LOC138705695	OG0000089	Chromosome9	sodium/potassium-transporting ATPase subunit beta-2-like	GO:0006883	BP	cellular sodium ion homeostasis
LOC138705695	OG0000089	Chromosome9	sodium/potassium-transporting ATPase subunit beta-2-like	GO:0030007	BP	cellular potassium ion homeostasis
LOC138705695	OG0000089	Chromosome9	sodium/potassium-transporting ATPase subunit beta-2-like	GO:0036376	BP	sodium ion export across plasma membrane
LOC138705695	OG0000089	Chromosome9	sodium/potassium-transporting ATPase subunit beta-2-like	GO:1990573	BP	potassium ion import across plasma membrane
LOC138706503	OG0000089	Chromosome9	sodium/potassium-transporting ATPase subunit beta-2-like	GO:0005890	CC	sodium:potassium-exchanging ATPase complex
LOC138706503	OG0000089	Chromosome9	sodium/potassium-transporting ATPase subunit beta-2-like	GO:0001671	MF	ATPase activator activity
LOC138706503	OG0000089	Chromosome9	sodium/potassium-transporting ATPase subunit beta-2-like	GO:0006883	BP	cellular sodium ion homeostasis
LOC138706503	OG0000089	Chromosome9	sodium/potassium-transporting ATPase subunit beta-2-like	GO:0030007	BP	cellular potassium ion homeostasis
LOC138706503	OG0000089	Chromosome9	sodium/potassium-transporting ATPase subunit beta-2-like	GO:0036376	BP	sodium ion export across plasma membrane
LOC138706503	OG0000089	Chromosome9	sodium/potassium-transporting ATPase subunit beta-2-like	GO:1990573	BP	potassium ion import across plasma membrane
LOC138706504	OG0000089	Chromosome9	sodium/potassium-transporting ATPase subunit beta-2-like	GO:0005890	CC	sodium:potassium-exchanging ATPase complex
LOC138706504	OG0000089	Chromosome9	sodium/potassium-transporting ATPase subunit beta-2-like	GO:0001671	MF	ATPase activator activity
LOC138706504	OG0000089	Chromosome9	sodium/potassium-transporting ATPase subunit beta-2-like	GO:0006883	BP	cellular sodium ion homeostasis
LOC138706504	OG0000089	Chromosome9	sodium/potassium-transporting ATPase subunit beta-2-like	GO:0030007	BP	cellular potassium ion homeostasis
LOC138706504	OG0000089	Chromosome9	sodium/potassium-transporting ATPase subunit beta-2-like	GO:0036376	BP	sodium ion export across plasma membrane
LOC138706504	OG0000089	Chromosome9	sodium/potassium-transporting ATPase subunit beta-2-like	GO:1990573	BP	potassium ion import across plasma membrane
LOC138706505	OG0000089	Chromosome9	sodium/potassium-transporting ATPase subunit beta-2-like	GO:0005890	CC	sodium:potassium-exchanging ATPase complex
LOC138706505	OG0000089	Chromosome9	sodium/potassium-transporting ATPase subunit beta-2-like	GO:0001671	MF	ATPase activator activity
LOC138706505	OG0000089	Chromosome9	sodium/potassium-transporting ATPase subunit beta-2-like	GO:0006883	BP	cellular sodium ion homeostasis
LOC138706505	OG0000089	Chromosome9	sodium/potassium-transporting ATPase subunit beta-2-like	GO:0030007	BP	cellular potassium ion homeostasis
LOC138706505	OG0000089	Chromosome9	sodium/potassium-transporting ATPase subunit beta-2-like	GO:0036376	BP	sodium ion export across plasma membrane
LOC138706505	OG0000089	Chromosome9	sodium/potassium-transporting ATPase subunit beta-2-like	GO:1990573	BP	potassium ion import across plasma membrane
LOC138706506	OG0000089	Chromosome9	sodium/potassium-transporting ATPase subunit beta-2-like	GO:0005890	CC	sodium:potassium-exchanging ATPase complex
LOC138706506	OG0000089	Chromosome9	sodium/potassium-transporting ATPase subunit beta-2-like	GO:0001671	MF	ATPase activator activity
LOC138706506	OG0000089	Chromosome9	sodium/potassium-transporting ATPase subunit beta-2-like	GO:0006883	BP	cellular sodium ion homeostasis
LOC138706506	OG0000089	Chromosome9	sodium/potassium-transporting ATPase subunit beta-2-like	GO:0030007	BP	cellular potassium ion homeostasis
LOC138706506	OG0000089	Chromosome9	sodium/potassium-transporting ATPase subunit beta-2-like	GO:0036376	BP	sodium ion export across plasma membrane
LOC138706506	OG0000089	Chromosome9	sodium/potassium-transporting ATPase subunit beta-2-like	GO:1990573	BP	potassium ion import across plasma membrane
LOC138706508	OG0000089	Chromosome9	sodium/potassium-transporting ATPase subunit beta-2-like	GO:0005890	CC	sodium:potassium-exchanging ATPase complex
LOC138706508	OG0000089	Chromosome9	sodium/potassium-transporting ATPase subunit beta-2-like	GO:0001671	MF	ATPase activator activity
LOC138706508	OG0000089	Chromosome9	sodium/potassium-transporting ATPase subunit beta-2-like	GO:0006883	BP	cellular sodium ion homeostasis
LOC138706508	OG0000089	Chromosome9	sodium/potassium-transporting ATPase subunit beta-2-like	GO:0030007	BP	cellular potassium ion homeostasis
LOC138706508	OG0000089	Chromosome9	sodium/potassium-transporting ATPase subunit beta-2-like	GO:0036376	BP	sodium ion export across plasma membrane
LOC138706508	OG0000089	Chromosome9	sodium/potassium-transporting ATPase subunit beta-2-like	GO:1990573	BP	potassium ion import across plasma membrane
LOC138707291	OG0000089	Chromosome10	sodium/potassium-transporting ATPase subunit beta-2-like	GO:0005890	CC	sodium:potassium-exchanging ATPase complex
LOC138707291	OG0000089	Chromosome10	sodium/potassium-transporting ATPase subunit beta-2-like	GO:0001671	MF	ATPase activator activity
LOC138707291	OG0000089	Chromosome10	sodium/potassium-transporting ATPase subunit beta-2-like	GO:0006883	BP	cellular sodium ion homeostasis
LOC138707291	OG0000089	Chromosome10	sodium/potassium-transporting ATPase subunit beta-2-like	GO:0030007	BP	cellular potassium ion homeostasis
LOC138707291	OG0000089	Chromosome10	sodium/potassium-transporting ATPase subunit beta-2-like	GO:0036376	BP	sodium ion export across plasma membrane
LOC138707291	OG0000089	Chromosome10	sodium/potassium-transporting ATPase subunit beta-2-like	GO:1990573	BP	potassium ion import across plasma membrane
LOC138707953	OG0000089	Chromosome10	sodium/potassium-transporting ATPase subunit beta-2-like	GO:0005890	CC	sodium:potassium-exchanging ATPase complex
LOC138707953	OG0000089	Chromosome10	sodium/potassium-transporting ATPase subunit beta-2-like	GO:0001671	MF	ATPase activator activity
LOC138707953	OG0000089	Chromosome10	sodium/potassium-transporting ATPase subunit beta-2-like	GO:0006883	BP	cellular sodium ion homeostasis
LOC138707953	OG0000089	Chromosome10	sodium/potassium-transporting ATPase subunit beta-2-like	GO:0030007	BP	cellular potassium ion homeostasis
LOC138707953	OG0000089	Chromosome10	sodium/potassium-transporting ATPase subunit beta-2-like	GO:0036376	BP	sodium ion export across plasma membrane
LOC138707953	OG0000089	Chromosome10	sodium/potassium-transporting ATPase subunit beta-2-like	GO:1990573	BP	potassium ion import across plasma membrane
Cyp49a1	OG0000091	Chromosome14	Cytochrome P450 49a1	GO:0004497	MF	monooxygenase activity
Cyp49a1	OG0000091	Chromosome14	Cytochrome P450 49a1	GO:0005506	MF	iron ion binding
Cyp49a1	OG0000091	Chromosome14	Cytochrome P450 49a1	GO:0016705	MF	oxidoreductase activity, acting on paired donors, with incorporation or reduction of molecular oxygen
Cyp49a1	OG0000091	Chromosome14	Cytochrome P450 49a1	GO:0020037	MF	heme binding
LOC138692685	OG0000091	Chromosome17	probable cytochrome P450 301a1, mitochondrial	GO:0004497	MF	monooxygenase activity
LOC138692685	OG0000091	Chromosome17	probable cytochrome P450 301a1, mitochondrial	GO:0005506	MF	iron ion binding
LOC138692685	OG0000091	Chromosome17	probable cytochrome P450 301a1, mitochondrial	GO:0016705	MF	oxidoreductase activity, acting on paired donors, with incorporation or reduction of molecular oxygen
LOC138692685	OG0000091	Chromosome17	probable cytochrome P450 301a1, mitochondrial	GO:0020037	MF	heme binding
LOC138692687	OG0000091	Chromosome17	probable cytochrome P450 301a1, mitochondrial	GO:0004497	MF	monooxygenase activity
LOC138692687	OG0000091	Chromosome17	probable cytochrome P450 301a1, mitochondrial	GO:0005506	MF	iron ion binding
LOC138692687	OG0000091	Chromosome17	probable cytochrome P450 301a1, mitochondrial	GO:0016705	MF	oxidoreductase activity, acting on paired donors, with incorporation or reduction of molecular oxygen
LOC138692687	OG0000091	Chromosome17	probable cytochrome P450 301a1, mitochondrial	GO:0020037	MF	heme binding
LOC138692744	OG0000091	Chromosome17	probable cytochrome P450 301a1, mitochondrial	GO:0004497	MF	monooxygenase activity
LOC138692744	OG0000091	Chromosome17	probable cytochrome P450 301a1, mitochondrial	GO:0005506	MF	iron ion binding
LOC138692744	OG0000091	Chromosome17	probable cytochrome P450 301a1, mitochondrial	GO:0016705	MF	oxidoreductase activity, acting on paired donors, with incorporation or reduction of molecular oxygen
LOC138692744	OG0000091	Chromosome17	probable cytochrome P450 301a1, mitochondrial	GO:0020037	MF	heme binding
LOC138692745	OG0000091	Chromosome17	probable cytochrome P450 12a4, mitochondrial	GO:0004497	MF	monooxygenase activity
LOC138692745	OG0000091	Chromosome17	probable cytochrome P450 12a4, mitochondrial	GO:0005506	MF	iron ion binding
LOC138692745	OG0000091	Chromosome17	probable cytochrome P450 12a4, mitochondrial	GO:0016705	MF	oxidoreductase activity, acting on paired donors, with incorporation or reduction of molecular oxygen
LOC138692745	OG0000091	Chromosome17	probable cytochrome P450 12a4, mitochondrial	GO:0020037	MF	heme binding
LOC138692999	OG0000091	Chromosome17	probable cytochrome P450 301a1, mitochondrial	GO:0004497	MF	monooxygenase activity
LOC138692999	OG0000091	Chromosome17	probable cytochrome P450 301a1, mitochondrial	GO:0005506	MF	iron ion binding
LOC138692999	OG0000091	Chromosome17	probable cytochrome P450 301a1, mitochondrial	GO:0016705	MF	oxidoreductase activity, acting on paired donors, with incorporation or reduction of molecular oxygen
LOC138692999	OG0000091	Chromosome17	probable cytochrome P450 301a1, mitochondrial	GO:0020037	MF	heme binding
LOC138693462	OG0000091	Chromosome17	probable cytochrome P450 301a1, mitochondrial	GO:0004497	MF	monooxygenase activity
LOC138693462	OG0000091	Chromosome17	probable cytochrome P450 301a1, mitochondrial	GO:0005506	MF	iron ion binding
LOC138693462	OG0000091	Chromosome17	probable cytochrome P450 301a1, mitochondrial	GO:0016705	MF	oxidoreductase activity, acting on paired donors, with incorporation or reduction of molecular oxygen
LOC138693462	OG0000091	Chromosome17	probable cytochrome P450 301a1, mitochondrial	GO:0020037	MF	heme binding
LOC138693463	OG0000091	Chromosome17	probable cytochrome P450 49a1	GO:0004497	MF	monooxygenase activity
LOC138693463	OG0000091	Chromosome17	probable cytochrome P450 49a1	GO:0005506	MF	iron ion binding
LOC138693463	OG0000091	Chromosome17	probable cytochrome P450 49a1	GO:0016705	MF	oxidoreductase activity, acting on paired donors, with incorporation or reduction of molecular oxygen
LOC138693463	OG0000091	Chromosome17	probable cytochrome P450 49a1	GO:0020037	MF	heme binding
LOC138697804	OG0000091	Chromosome4	probable cytochrome P450 301a1, mitochondrial	GO:0004497	MF	monooxygenase activity
LOC138697804	OG0000091	Chromosome4	probable cytochrome P450 301a1, mitochondrial	GO:0005506	MF	iron ion binding
LOC138697804	OG0000091	Chromosome4	probable cytochrome P450 301a1, mitochondrial	GO:0016705	MF	oxidoreductase activity, acting on paired donors, with incorporation or reduction of molecular oxygen
LOC138697804	OG0000091	Chromosome4	probable cytochrome P450 301a1, mitochondrial	GO:0020037	MF	heme binding
Hsc70-3	OG0000092	Chromosome8	heat shock protein 70 cognate 3	GO:0005634	CC	nucleus
Hsc70-3	OG0000092	Chromosome8	heat shock protein 70 cognate 3	GO:0005737	CC	cytoplasm
Hsc70-3	OG0000092	Chromosome8	heat shock protein 70 cognate 3	GO:0005788	CC	endoplasmic reticulum lumen
Hsc70-3	OG0000092	Chromosome8	heat shock protein 70 cognate 3	GO:0016020	CC	membrane
Hsc70-3	OG0000092	Chromosome8	heat shock protein 70 cognate 3	GO:0034663	CC	endoplasmic reticulum chaperone complex
Hsc70-3	OG0000092	Chromosome8	heat shock protein 70 cognate 3	GO:0005524	MF	ATP binding
Hsc70-3	OG0000092	Chromosome8	heat shock protein 70 cognate 3	GO:0140662	MF	ATP-dependent protein folding chaperone
Hsc70-3	OG0000092	Chromosome8	heat shock protein 70 cognate 3	GO:0030433	BP	ubiquitin-dependent ERAD pathway
Hsc70-3	OG0000092	Chromosome8	heat shock protein 70 cognate 3	GO:0030968	BP	endoplasmic reticulum unfolded protein response
LOC138691410	OG0000092	Chromosome16	heat shock cognate 71 kDa protein-like	GO:0005634	CC	nucleus
LOC138691410	OG0000092	Chromosome16	heat shock cognate 71 kDa protein-like	GO:0005737	CC	cytoplasm
LOC138691410	OG0000092	Chromosome16	heat shock cognate 71 kDa protein-like	GO:0005829	CC	cytosol
LOC138691410	OG0000092	Chromosome16	heat shock cognate 71 kDa protein-like	GO:0005886	CC	plasma membrane
LOC138691410	OG0000092	Chromosome16	heat shock cognate 71 kDa protein-like	GO:0005524	MF	ATP binding
LOC138691410	OG0000092	Chromosome16	heat shock cognate 71 kDa protein-like	GO:0140662	MF	ATP-dependent protein folding chaperone
LOC138694254	OG0000092	NW_027185566.1	chaperone protein DnaK-like	GO:0005524	MF	ATP binding
LOC138694254	OG0000092	NW_027185566.1	chaperone protein DnaK-like	GO:0051082	MF	unfolded protein binding
LOC138694254	OG0000092	NW_027185566.1	chaperone protein DnaK-like	GO:0140662	MF	ATP-dependent protein folding chaperone
LOC138694254	OG0000092	NW_027185566.1	chaperone protein DnaK-like	GO:0006457	BP	protein folding
LOC138694691	OG0000092	Chromosome2	heat shock 70 kDa protein cognate 4	GO:0005634	CC	nucleus
LOC138694691	OG0000092	Chromosome2	heat shock 70 kDa protein cognate 4	GO:0005737	CC	cytoplasm
LOC138694691	OG0000092	Chromosome2	heat shock 70 kDa protein cognate 4	GO:0005829	CC	cytosol
LOC138694691	OG0000092	Chromosome2	heat shock 70 kDa protein cognate 4	GO:0005886	CC	plasma membrane
LOC138694691	OG0000092	Chromosome2	heat shock 70 kDa protein cognate 4	GO:0005524	MF	ATP binding
LOC138694691	OG0000092	Chromosome2	heat shock 70 kDa protein cognate 4	GO:0140662	MF	ATP-dependent protein folding chaperone
LOC138702029	OG0000092	Chromosome6	heat shock protein 70 A1-like	GO:0005634	CC	nucleus
LOC138702029	OG0000092	Chromosome6	heat shock protein 70 A1-like	GO:0005737	CC	cytoplasm
LOC138702029	OG0000092	Chromosome6	heat shock protein 70 A1-like	GO:0005829	CC	cytosol
LOC138702029	OG0000092	Chromosome6	heat shock protein 70 A1-like	GO:0005886	CC	plasma membrane
LOC138702029	OG0000092	Chromosome6	heat shock protein 70 A1-like	GO:0005524	MF	ATP binding
LOC138702029	OG0000092	Chromosome6	heat shock protein 70 A1-like	GO:0140662	MF	ATP-dependent protein folding chaperone
LOC138702030	OG0000092	Chromosome6	heat shock protein 70 A1-like	GO:0005634	CC	nucleus
LOC138702030	OG0000092	Chromosome6	heat shock protein 70 A1-like	GO:0005737	CC	cytoplasm
LOC138702030	OG0000092	Chromosome6	heat shock protein 70 A1-like	GO:0005829	CC	cytosol
LOC138702030	OG0000092	Chromosome6	heat shock protein 70 A1-like	GO:0005886	CC	plasma membrane
LOC138702030	OG0000092	Chromosome6	heat shock protein 70 A1-like	GO:0005524	MF	ATP binding
LOC138702030	OG0000092	Chromosome6	heat shock protein 70 A1-like	GO:0140662	MF	ATP-dependent protein folding chaperone
LOC138702031	OG0000092	Chromosome6	heat shock protein 70 A1-like	GO:0005634	CC	nucleus
LOC138702031	OG0000092	Chromosome6	heat shock protein 70 A1-like	GO:0005737	CC	cytoplasm
LOC138702031	OG0000092	Chromosome6	heat shock protein 70 A1-like	GO:0005829	CC	cytosol
LOC138702031	OG0000092	Chromosome6	heat shock protein 70 A1-like	GO:0005886	CC	plasma membrane
LOC138702031	OG0000092	Chromosome6	heat shock protein 70 A1-like	GO:0005524	MF	ATP binding
LOC138702031	OG0000092	Chromosome6	heat shock protein 70 A1-like	GO:0140662	MF	ATP-dependent protein folding chaperone
LOC138702032	OG0000092	Chromosome6	heat shock protein 68-like	GO:0005634	CC	nucleus
LOC138702032	OG0000092	Chromosome6	heat shock protein 68-like	GO:0005737	CC	cytoplasm
LOC138702032	OG0000092	Chromosome6	heat shock protein 68-like	GO:0005829	CC	cytosol
LOC138702032	OG0000092	Chromosome6	heat shock protein 68-like	GO:0005886	CC	plasma membrane
LOC138702032	OG0000092	Chromosome6	heat shock protein 68-like	GO:0005524	MF	ATP binding
LOC138702032	OG0000092	Chromosome6	heat shock protein 68-like	GO:0140662	MF	ATP-dependent protein folding chaperone
LOC138702033	OG0000092	Chromosome6	heat shock protein 70 A1-like	GO:0005634	CC	nucleus
LOC138702033	OG0000092	Chromosome6	heat shock protein 70 A1-like	GO:0005737	CC	cytoplasm
LOC138702033	OG0000092	Chromosome6	heat shock protein 70 A1-like	GO:0005829	CC	cytosol
LOC138702033	OG0000092	Chromosome6	heat shock protein 70 A1-like	GO:0005886	CC	plasma membrane
LOC138702033	OG0000092	Chromosome6	heat shock protein 70 A1-like	GO:0005524	MF	ATP binding
LOC138702033	OG0000092	Chromosome6	heat shock protein 70 A1-like	GO:0140662	MF	ATP-dependent protein folding chaperone
LOC138702034	OG0000092	Chromosome6	heat shock protein 70 A1-like	GO:0005634	CC	nucleus
LOC138702034	OG0000092	Chromosome6	heat shock protein 70 A1-like	GO:0005737	CC	cytoplasm
LOC138702034	OG0000092	Chromosome6	heat shock protein 70 A1-like	GO:0005829	CC	cytosol
LOC138702034	OG0000092	Chromosome6	heat shock protein 70 A1-like	GO:0005886	CC	plasma membrane
LOC138702034	OG0000092	Chromosome6	heat shock protein 70 A1-like	GO:0005524	MF	ATP binding
LOC138702034	OG0000092	Chromosome6	heat shock protein 70 A1-like	GO:0140662	MF	ATP-dependent protein folding chaperone
LOC138712227	OG0000092	Chromosome13	heat shock 70 kDa protein cognate 2-like	GO:0005634	CC	nucleus
LOC138712227	OG0000092	Chromosome13	heat shock 70 kDa protein cognate 2-like	GO:0005737	CC	cytoplasm
LOC138712227	OG0000092	Chromosome13	heat shock 70 kDa protein cognate 2-like	GO:0005829	CC	cytosol
LOC138712227	OG0000092	Chromosome13	heat shock 70 kDa protein cognate 2-like	GO:0005886	CC	plasma membrane
LOC138712227	OG0000092	Chromosome13	heat shock 70 kDa protein cognate 2-like	GO:0005524	MF	ATP binding
LOC138712227	OG0000092	Chromosome13	heat shock 70 kDa protein cognate 2-like	GO:0140662	MF	ATP-dependent protein folding chaperone
LOC138694690	OG0000093	Chromosome2	glutamate receptor ionotropic, kainate glr-3-like	GO:0016020	CC	membrane
LOC138694690	OG0000093	Chromosome2	glutamate receptor ionotropic, kainate glr-3-like	GO:0015276	MF	ligand-gated ion channel activity
LOC138702283	OG0000093	Chromosome6	probable glutamate receptor	GO:0016020	CC	membrane
LOC138702283	OG0000093	Chromosome6	probable glutamate receptor	GO:0003676	MF	nucleic acid binding
LOC138702283	OG0000093	Chromosome6	probable glutamate receptor	GO:0015276	MF	ligand-gated ion channel activity
LOC138708530	OG0000093	Chromosome11	probable glutamate receptor	GO:0016020	CC	membrane
LOC138708530	OG0000093	Chromosome11	probable glutamate receptor	GO:0015276	MF	ligand-gated ion channel activity
LOC138704942	OG0000097	Chromosome8	histone H3-like centromeric protein A	GO:0000786	CC	nucleosome
LOC138704942	OG0000097	Chromosome8	histone H3-like centromeric protein A	GO:0003677	MF	DNA binding
LOC138704942	OG0000097	Chromosome8	histone H3-like centromeric protein A	GO:0030527	MF	structural constituent of chromatin
LOC138704942	OG0000097	Chromosome8	histone H3-like centromeric protein A	GO:0046982	MF	protein heterodimerization activity
LOC138706176	OG0000097	Chromosome9	histone H3.3A	GO:0000786	CC	nucleosome
LOC138706176	OG0000097	Chromosome9	histone H3.3A	GO:0005634	CC	nucleus
LOC138706176	OG0000097	Chromosome9	histone H3.3A	GO:0003677	MF	DNA binding
LOC138706176	OG0000097	Chromosome9	histone H3.3A	GO:0030527	MF	structural constituent of chromatin
LOC138706176	OG0000097	Chromosome9	histone H3.3A	GO:0046982	MF	protein heterodimerization activity
LOC138696328	OG0000100	Chromosome3	putative gustatory receptor 28a	GO:0016020	CC	membrane
LOC138696328	OG0000100	Chromosome3	putative gustatory receptor 28a	GO:0030424	CC	axon
LOC138696328	OG0000100	Chromosome3	putative gustatory receptor 28a	GO:0030425	CC	dendrite
LOC138696328	OG0000100	Chromosome3	putative gustatory receptor 28a	GO:0043025	CC	neuronal cell body
LOC138696328	OG0000100	Chromosome3	putative gustatory receptor 28a	GO:0007635	BP	chemosensory behavior
LOC138696328	OG0000100	Chromosome3	putative gustatory receptor 28a	GO:0008049	BP	male courtship behavior
LOC138696328	OG0000100	Chromosome3	putative gustatory receptor 28a	GO:0050909	BP	sensory perception of taste
LOC138696356	OG0000100	Chromosome3	putative gustatory receptor 28b	GO:0016020	CC	membrane
LOC138696356	OG0000100	Chromosome3	putative gustatory receptor 28b	GO:0030424	CC	axon
LOC138696356	OG0000100	Chromosome3	putative gustatory receptor 28b	GO:0030425	CC	dendrite
LOC138696356	OG0000100	Chromosome3	putative gustatory receptor 28b	GO:0043025	CC	neuronal cell body
LOC138696356	OG0000100	Chromosome3	putative gustatory receptor 28b	GO:0007635	BP	chemosensory behavior
LOC138696356	OG0000100	Chromosome3	putative gustatory receptor 28b	GO:0008049	BP	male courtship behavior
LOC138696356	OG0000100	Chromosome3	putative gustatory receptor 28b	GO:0050909	BP	sensory perception of taste
LOC138710091	OG0000100	Chromosome12	putative gustatory receptor 28a	GO:0016020	CC	membrane
LOC138710091	OG0000100	Chromosome12	putative gustatory receptor 28a	GO:0030424	CC	axon
LOC138710091	OG0000100	Chromosome12	putative gustatory receptor 28a	GO:0030425	CC	dendrite
LOC138710091	OG0000100	Chromosome12	putative gustatory receptor 28a	GO:0043025	CC	neuronal cell body
LOC138710091	OG0000100	Chromosome12	putative gustatory receptor 28a	GO:0007635	BP	chemosensory behavior
LOC138710091	OG0000100	Chromosome12	putative gustatory receptor 28a	GO:0008049	BP	male courtship behavior
LOC138710091	OG0000100	Chromosome12	putative gustatory receptor 28a	GO:0050909	BP	sensory perception of taste
LOC138711054	OG0000100	Chromosome12	putative gustatory receptor 28a	GO:0016020	CC	membrane
LOC138711054	OG0000100	Chromosome12	putative gustatory receptor 28a	GO:0030424	CC	axon
LOC138711054	OG0000100	Chromosome12	putative gustatory receptor 28a	GO:0030425	CC	dendrite
LOC138711054	OG0000100	Chromosome12	putative gustatory receptor 28a	GO:0043025	CC	neuronal cell body
LOC138711054	OG0000100	Chromosome12	putative gustatory receptor 28a	GO:0007635	BP	chemosensory behavior
LOC138711054	OG0000100	Chromosome12	putative gustatory receptor 28a	GO:0008049	BP	male courtship behavior
LOC138711054	OG0000100	Chromosome12	putative gustatory receptor 28a	GO:0050909	BP	sensory perception of taste
LOC138711617	OG0000100	Chromosome13	putative gustatory receptor 28b	GO:0016020	CC	membrane
LOC138711617	OG0000100	Chromosome13	putative gustatory receptor 28b	GO:0030424	CC	axon
LOC138711617	OG0000100	Chromosome13	putative gustatory receptor 28b	GO:0030425	CC	dendrite
LOC138711617	OG0000100	Chromosome13	putative gustatory receptor 28b	GO:0043025	CC	neuronal cell body
LOC138711617	OG0000100	Chromosome13	putative gustatory receptor 28b	GO:0007635	BP	chemosensory behavior
LOC138711617	OG0000100	Chromosome13	putative gustatory receptor 28b	GO:0008049	BP	male courtship behavior
LOC138711617	OG0000100	Chromosome13	putative gustatory receptor 28b	GO:0050909	BP	sensory perception of taste
LOC138705332	OG0000102	Chromosome1	epidermal growth factor-like protein	NA	NA	NA
LOC138706333	OG0000102	Chromosome9	tenascin-like	NA	NA	NA
LOC138706335	OG0000102	Chromosome9	protein draper-like	NA	NA	NA
LOC138712536	OG0000102	Chromosome13	von Willebrand factor D and EGF domain-containing protein-like	NA	NA	NA
LOC138716322	OG0000102	Chromosome16	multiple epidermal growth factor-like domains protein 10	NA	NA	NA
LOC138698458	OG0000103	Chromosome4	odorant receptor 10-like	GO:0005886	CC	plasma membrane
LOC138698458	OG0000103	Chromosome4	odorant receptor 10-like	GO:0004984	MF	olfactory receptor activity
LOC138698458	OG0000103	Chromosome4	odorant receptor 10-like	GO:0005549	MF	odorant binding
LOC138698458	OG0000103	Chromosome4	odorant receptor 10-like	GO:0007608	BP	sensory perception of smell
LOC138698458	OG0000103	Chromosome4	odorant receptor 10-like	GO:0050911	BP	detection of chemical stimulus involved in sensory perception of smell
LOC138698911	OG0000103	Chromosome1	odorant receptor Or2-like	GO:0005886	CC	plasma membrane
LOC138698911	OG0000103	Chromosome1	odorant receptor Or2-like	GO:0004984	MF	olfactory receptor activity
LOC138698911	OG0000103	Chromosome1	odorant receptor Or2-like	GO:0005549	MF	odorant binding
LOC138698911	OG0000103	Chromosome1	odorant receptor Or2-like	GO:0007608	BP	sensory perception of smell
LOC138698911	OG0000103	Chromosome1	odorant receptor Or2-like	GO:0050911	BP	detection of chemical stimulus involved in sensory perception of smell
LOC138703641	OG0000103	Chromosome1	odorant receptor 67c-like	GO:0005886	CC	plasma membrane
LOC138703641	OG0000103	Chromosome1	odorant receptor 67c-like	GO:0004984	MF	olfactory receptor activity
LOC138703641	OG0000103	Chromosome1	odorant receptor 67c-like	GO:0005549	MF	odorant binding
LOC138703641	OG0000103	Chromosome1	odorant receptor 67c-like	GO:0007608	BP	sensory perception of smell
LOC138703641	OG0000103	Chromosome1	odorant receptor 67c-like	GO:0050911	BP	detection of chemical stimulus involved in sensory perception of smell
LOC138713008	OG0000103	Chromosome14	putative odorant receptor 85d	GO:0005886	CC	plasma membrane
LOC138713008	OG0000103	Chromosome14	putative odorant receptor 85d	GO:0004984	MF	olfactory receptor activity
LOC138713008	OG0000103	Chromosome14	putative odorant receptor 85d	GO:0005549	MF	odorant binding
LOC138713008	OG0000103	Chromosome14	putative odorant receptor 85d	GO:0007608	BP	sensory perception of smell
LOC138713008	OG0000103	Chromosome14	putative odorant receptor 85d	GO:0050911	BP	detection of chemical stimulus involved in sensory perception of smell
LOC138698759	OG0000104	Chromosome4	piggyBac transposable element-derived protein 4-like	NA	NA	NA
spri	OG0000104	Chromosome4	Src homology 2 domain-containing protein sprint	GO:0005829	CC	cytosol
spri	OG0000104	Chromosome4	Src homology 2 domain-containing protein sprint	GO:0030139	CC	endocytic vesicle
spri	OG0000104	Chromosome4	Src homology 2 domain-containing protein sprint	GO:0005085	MF	guanyl-nucleotide exchange factor activity
spri	OG0000104	Chromosome4	Src homology 2 domain-containing protein sprint	GO:0031267	MF	small GTPase binding
spri	OG0000104	Chromosome4	Src homology 2 domain-containing protein sprint	GO:0007165	BP	signal transduction
spri	OG0000104	Chromosome4	Src homology 2 domain-containing protein sprint	GO:0016192	BP	vesicle-mediated transport
LOC138708677	OG0000105	Chromosome11	ionotropic receptor 75a-like	GO:0016020	CC	membrane
LOC138708677	OG0000105	Chromosome11	ionotropic receptor 75a-like	GO:0015276	MF	ligand-gated ion channel activity
LOC138714631	OG0000105	Chromosome15	glutamate [NMDA] receptor subunit 1-like	GO:0016020	CC	membrane
LOC138714631	OG0000105	Chromosome15	glutamate [NMDA] receptor subunit 1-like	GO:0015276	MF	ligand-gated ion channel activity
LOC138714652	OG0000105	Chromosome15	probable glutamate receptor	GO:0016020	CC	membrane
LOC138714652	OG0000105	Chromosome15	probable glutamate receptor	GO:0015276	MF	ligand-gated ion channel activity
LOC138714653	OG0000105	Chromosome15	ionotropic receptor 75a-like	GO:0016020	CC	membrane
LOC138714653	OG0000105	Chromosome15	ionotropic receptor 75a-like	GO:0015276	MF	ligand-gated ion channel activity
LOC138715602	OG0000105	Chromosome15	ionotropic receptor 75a-like	GO:0003676	MF	nucleic acid binding
LOC138715603	OG0000105	Chromosome15	ionotropic receptor 75a-like	GO:0016020	CC	membrane
LOC138715603	OG0000105	Chromosome15	ionotropic receptor 75a-like	GO:0015276	MF	ligand-gated ion channel activity
LOC138715605	OG0000105	Chromosome15	ionotropic receptor 75a-like	GO:0016020	CC	membrane
LOC138715605	OG0000105	Chromosome15	ionotropic receptor 75a-like	GO:0015276	MF	ligand-gated ion channel activity
LOC138715606	OG0000105	Chromosome15	ionotropic receptor 75a-like	GO:0016020	CC	membrane
LOC138715606	OG0000105	Chromosome15	ionotropic receptor 75a-like	GO:0015276	MF	ligand-gated ion channel activity
LOC138692737	OG0000120	Chromosome17	glucose dehydrogenase [FAD, quinone]-like	GO:0016614	MF	oxidoreductase activity, acting on CH-OH group of donors
LOC138692737	OG0000120	Chromosome17	glucose dehydrogenase [FAD, quinone]-like	GO:0050660	MF	flavin adenine dinucleotide binding
LOC138690988	OG0000127	Chromosome16	cuticle protein 19-like	GO:0005615	CC	extracellular space
[truncated: 18,956 more rows]

## Sheet: Shared_GOcounts
GO_ID	Aspect	Term	weightSum
[truncated: 3,275 more rows]
