# Supplementary material for: Improved chromosome-level genome assembly of the American cockroach, Periplaneta americana
Source: G3 (Bethesda). 2025 Oct 22;16(1):jkaf247. doi: 10.1093/g3journal/jkaf247 (PMC12774602; doi:10.1093/g3journal/jkaf247)
Supplement: jkaf247_Supplementary_Data [file jkaf247_supplementary_data.zip › Supplemental_Table_1_G3-2025-406135.xlsx]

## Sheet: Sheet1
	RepeatModeler and RepeatMasker Output
			Elements (n)	Length (Mb)	Percent (%)
	Total Retroelements		2364225	647.91	20.05
		SINEs	656509	112.1	3.47
		Penelope	134060	33.05	1.02
		LINEs	1615375	505.28	15.63
		CRE/SLACS	4803	1.86	0.06
		L2/CR1/Rex	431509	124.43	3.85
		R1/LOA/Jockey	63736	26.12	0.81
		R2/R4/NeSL	110731	36.15	1.12
		RTE/Bov-B	596056	201.7	6.24
		L1/CIN4	105530	37.16	1.15
		LTR elements	92341	30.53	0.94
		BEL/Pao	26445	5.55	0.17
		Ty1/Copia	4703	1.41	0.04
		Gypsy/DIRS1	54482	22.9	0.71
		Retroviral	0	0	0
	Total DNA Transposons		2918518	785.38	24.3
		hobo-Activator	799615	254.82	7.88
		Tc1-IS630-Pogo	1257068	304.69	9.43
		MULE-MuDR	33964	9.84	0.3
		PiggyBac	40357	10.56	0.33
		Tourist/Harbinger	54352	17.53	0.54
		Other	105971	22.03	0.68
		Rolling-circles	235926	62.23	1.93
		Unclassified	2276913	486.43	15.05
		Small RNA	625209	106.1	3.28
		Satellites	3110	4.41	0.14
		Simple repeats	1768812	125.36	3.88
		Low complexity	161181	10.23	0.32
	Table S1: Summary of repeat classifications in P. americana that were identified with RepeatModeler and RepeatMasker.
