# Supplementary material for: Improved chromosome-level genome assembly of the American cockroach, Periplaneta americana
Source: G3 (Bethesda). 2025 Oct 22;16(1):jkaf247. doi: 10.1093/g3journal/jkaf247 (PMC12774602; doi:10.1093/g3journal/jkaf247)
Supplement: jkaf247_Supplementary_Data [file jkaf247_supplementary_data.zip › Supplemental_Table_2_G3-2025-406135.xlsx]

## Sheet: Sheet1
		hifiasm output	coverage filtered	contaminant filtered
	Contigs (#)	1818	270	243
	Length (bp)	3360772403	3232698003	3231541618
	N50	40169586	42422338	42422338
	Table S2: Genome assembly metrics at different stages of filtering.
